# Supplementary material for: Gene Expression Profiling in the Injured Spinal Cord of Trachemys scripta elegans: An Amniote with Self-Repair Capabilities
Source: Front Mol Neurosci. 2017 Feb 7;10:17. doi: 10.3389/fnmol.2017.00017 (PMC5293771; doi:10.3389/fnmol.2017.00017)
Supplement: Supplementary file 1 [file Table1.XLSX]

## Sheet: Table S1a
Table S1a. Experiment summary and read mapping statistics between C. picta genome and CDS + T. scripta transcriptome
Sample	Description	Secuencing technolgy	Yield (Reads)	% Mapping on C. picta genome	% Mapping on C.picta CDS + T.scripta transcriptome
1	Spinal cord 4 days post injury (complete transection) (pool 3 animals)	GAIIX 2x100 pair end reads	19902204	54.1	0.7611
2	Spinal cord 4 days post injury (complete transection) (1 animal)	Miseq 2x75 pair end reads	9946296	66.7	0.6606
3	Spinal cord 4 days post injury (complete transection) (1 animal)	Miseq 2x75 pair end reads	17446882	65.4	0.6592
4	Spinal cord 4 days post sham injury (pool 3 animals)	GAIIX 2x100 pair end reads	22706910	56.6	72.84
5	Spinal cord 4 days post sham injury (1 animal)	Miseq 2x75 pair end reads	27743364	67.4	64.39
6	Tissue Pool	GAIIX 2x100 pair end reads	16515438	46.7	52.88
				Mean 59.4%	Mean 66.37%

## Sheet: Table S1b
Table S1b. GAIIX Reads filtering summary
Expes	total reads	total bases	total reads filtered	total bases filetered	% of total reads	% of total bases	Mean % reads	Mean % bases
Control pair 1	21576165	2179192665	11353455	1012081876	52.6204	46.443
Control pair 2	21576165	2179192665	11353455	1032088941	52.6204	47.3611
Control singles*	0	0	5230158	419807157			64.7406	56.5342
Lesion pair 1	19492991	1968792091	9951102	893497125	51.0496	45.383
Lesion pair 2	19492991	1968792091	9951102	909748371	51.0496	46.2085
Lesion singles*	0	0	4874931	392524853			63.554	55.7644
Pool pair 1	17783779	1796161679	8257719	763975762	46.434	42.5338
Pool pair 2	17783779	1796161679	8257719	777926304	46.434	43.3105
Pool singles*			4552054	396592295			59.2323	53.9621
* Singles obtained after removing one pair due to quality issues
