# Supplementary material for: Gene Expression Profiling in the Injured Spinal Cord of Trachemys scripta elegans: An Amniote with Self-Repair Capabilities
Source: Front Mol Neurosci. 2017 Feb 7;10:17. doi: 10.3389/fnmol.2017.00017 (PMC5293771; doi:10.3389/fnmol.2017.00017)
Supplement: Supplementary file 2 [file Table2.XLSX]

## Sheet: Read count
Table S2. Read counts (B-D) and normalized read counts (E-G). Normalization was done according to DESeq2 Size factors. Rows 3-1045 DE genes. 1048-18711 remaining genes. XLOC_XXXXXX are novel transcripts (identified by Cufflinks)
Gene name	Sham	Lesion 1	Lesion 2	Normalized sham	Normalized lesion 1	Normalized lesion 2	log2FoldChange	FDR adjusted p-value	Is differentially expressed?
RNH1	150	3	2	93	4.86	1.94	-4.77362	0.000546238	YES
CD276	1671	10	37	1042.6	16.3	35.7	-4.5	1.56118e-26	YES
NLRP6	620	2	9	386.8	3.3	8.7	-4.3	3.68783e-16	YES
comp210978_c0_seq1	282	0	0	175.9	0	0	-4.1	5.5726e-11	YES
comp226277_c0_seq1	247	0	0	154.1	0	0	-3.8	1.2873e-09	YES
LOC101936939 (MYH1)	508	30	26	316.9	48.8	25.1	-2.4	2.00421e-05	YES
GPR17	1824	77	240	1138	125.2	231.4	-2.3	3.75744e-08	YES
LOC101934059 (PTGDS)	27512	2233	2616	17165.2	3630.2	2522.7	-2.3	3.68151e-14	YES
XLOC_003245	5517	413	595	3442.2	671.4	573.8	-2.3	3.97582e-14	YES
comp226548_c1_seq1	336	13	29	209.6	21.1	28	-2.3	0.000301122	YES
NEBL	2648	206	309	1652.1	334.9	298	-2.2	1.04915e-10	YES
LOC101931429 (TGM5)	764	52	80	476.7	84.5	77.1	-2.2	4.82007e-06	YES
XLOC_011128	711	44	78	443.6	71.5	75.2	-2.2	7.02628e-06	YES
XLOC_017749	1083	44	155	675.7	71.5	149.5	-2.2	8.73169e-06	YES
CLSTN2	2802	231	378	1748.2	375.5	364.5	-2.1	5.80168e-10	YES
PIWIL1	293	20	18	182.8	32.5	17.4	-2.1	0.00260471	YES
LOC101950326 (CYP26A1)	384	22	36	239.6	35.8	34.7	-2.1	0.000422548	YES
XLOC_010026	1049	56	151	654.5	91	145.6	-2.1	4.82829e-06	YES
XLOC_010508	356	23	28	222.1	37.4	27	-2.1	0.000779856	YES
ANKUB1	597	50	61	372.5	81.3	58.8	-2	0.000180325	YES
LOC101934541(C8ORF22)	182	10	8	113.6	16.3	7.7	-2	0.00966063	YES
XLOC_025291	345	24	30	215.3	39	28.9	-2	0.00160201	YES
LOC101938412	1680	128	276	1048.2	208.1	266.2	-1.9	8.08267e-07	YES
LOC101930964 (SLC22A6)	588	59	52	366.9	95.9	50.1	-1.9	0.00103088	YES
XLOC_010491	393	30	44	245.2	48.8	42.4	-1.9	0.00191521	YES
NIM1K	2649	266	427	1652.8	432.4	411.8	-1.8	1.07054e-07	YES
HAPLN1	277	24	23	172.8	39	22.2	-1.8	0.0121032	YES
LOC101937471 (C10orf11)	264	13	38	164.7	21.1	36.6	-1.8	0.0158576	YES
LOC101933753 (SLC22A7)	1483	180	178	925.3	292.6	171.7	-1.8	9.84635e-05	YES
comp225266_c0_seq1	672	65	85	419.3	105.7	82	-1.8	0.000385091	YES
LOC101944417 (MAT2A)	285	24	32	177.8	39	30.9	-1.7	0.0136303	YES
SQLE	14008	1383	2716	8739.8	2248.3	2619.2	-1.7	2.54884e-09	YES
PRDM6	722	46	142	450.5	74.8	136.9	-1.7	0.00175362	YES
DLL1	440	44	56	274.5	71.5	54	-1.7	0.00511483	YES
KERA	160	2	20	99.8	3.3	19.3	-1.7	0.0477382	YES
SLC13A3	2096	238	376	1307.7	386.9	362.6	-1.7	6.13658e-06	YES
FGFBP3	712	82	105	444.2	133.3	101.3	-1.7	0.00152933	YES
LOC101945657 (LTC4S)	478	40	80	298.2	65	77.1	-1.7	0.00440995	YES
LOC101935648 (SFTPD)	365	18	63	227.7	29.3	60.8	-1.7	0.0111001	YES
XLOC_015442	2034	212	369	1269	344.6	355.8	-1.7	3.46158e-06	YES
XLOC_018816	271	26	30	169.1	42.3	28.9	-1.7	0.0251489	YES
XLOC_029754	333	31	43	207.8	50.4	41.5	-1.7	0.0129027	YES
XLOC_030789	2037	211	386	1270.9	343	372.2	-1.7	5.5906e-06	YES
XLOC_031495	506	46	81	315.7	74.8	78.1	-1.7	0.00328169	YES
XLOC_031636	321	35	10	200.3	56.9	9.6	-1.7	0.0346938	YES
XLOC_029754	333	31	43	207.8	50.4	41.5	-1.7	0.0129027	YES
XLOC_030789	2037	211	386	1270.9	343	372.2	-1.7	5.5906e-06	YES
XLOC_031495	506	46	81	315.7	74.8	78.1	-1.7	0.00328169	YES
XLOC_031636	321	35	10	200.3	56.9	9.6	-1.7	0.0346938	YES
LOC101935019	9722	1434	1319	6065.7	2331.2	1272	-1.6	5.64023e-05	YES
LOC101941041 (TATDN3-A)	329	25	58	205.3	40.6	55.9	-1.6	0.0225118	YES
XLOC_008783 (PAPD5)	157	8	21	98	13	20.3	-1.6	0.0723521	YES
UGT8	22901	2533	4715	14288.3	4117.9	4546.9	-1.6	9.9807e-09	YES
CD38	842	110	109	525.3	178.8	105.1	-1.6	0.00222523	YES
LOC101950217 (SLC7A11)	343	28	57	214	45.5	55	-1.6	0.0167496	YES
LOC101931890 (APLNR)	283	22	44	176.6	35.8	42.4	-1.6	0.0256013	YES
KCNA2	737	88	121	459.8	143.1	116.7	-1.6	0.00210312	YES
SECISBP2L	11817	1626	2020	7372.8	2643.4	1948	-1.6	1.26449e-06	YES
LOC101935805 (IRGC)	497	58	77	310.1	94.3	74.3	-1.6	0.00938419	YES
CYP51A1	9898	1031	2226	6175.5	1676.1	2146.6	-1.6	5.72467e-07	YES
KRT7	1674	188	336	1044.4	305.6	324	-1.6	5.34043e-05	YES
XLOC_005876	169	16	8	105.4	26	7.7	-1.6	0.0703364	YES
XLOC_011440	37826	4248	8331	23600.3	6905.9	8034	-1.6	5.03677e-08	YES
XLOC_019748	2501	337	421	1560.4	547.9	406	-1.6	3.73818e-05	YES
XLOC_024974	196	9	29	122.3	14.6	28	-1.6	0.0470862	YES
comp194596_c0_seq1	866	104	154	540.3	169.1	148.5	-1.6	0.00131052	YES
comp223551_c0_seq1	1579	202	244	985.2	328.4	235.3	-1.6	0.000110531	YES
comp223551_c1_seq1	2425	272	488	1513	442.2	470.6	-1.6	7.78819e-06	YES
comp225437_c0_seq1	573	63	97	357.5	102.4	93.5	-1.6	0.00480518	YES
HMGCS1	15129	1715	3394	9439.2	2788	3273	-1.5	2.22998e-07	YES
KDR	1772	254	272	1105.6	412.9	262.3	-1.5	0.000433531	YES
PVALB	360	42	50	224.6	68.3	48.2	-1.5	0.0252982	YES
MFRP	137	8	16	85.5	13	15.4	-1.5	0.090336	YES
GRM3	2323	287	476	1449.4	466.6	459	-1.5	2.64798e-05	YES
PSD2	1445	174	295	901.6	282.9	284.5	-1.5	0.000210463	YES
KLHDC8A	389	42	68	242.7	68.3	65.6	-1.5	0.0232786	YES
ADTRP	322	22	68	200.9	35.8	65.6	-1.5	0.0462658	YES
MAN2C1	612	54	141	381.8	87.8	136	-1.5	0.0116587	YES
CCDC129	2269	257	534	1415.7	417.8	515	-1.5	0.000113929	YES
DDIT4L	193	13	33	120.4	21.1	31.8	-1.5	0.0889448	YES
MSMO1	6573	861	1470	4101	1399.7	1417.6	-1.5	3.08004e-06	YES
LOC101946537 (SULT1B1)	358	14	80	223.4	22.8	77.1	-1.5	0.0509579	YES
XLOC_012064	550	57	118	343.2	92.7	113.8	-1.5	0.0131251	YES
XLOC_016136	693	81	144	432.4	131.7	138.9	-1.5	0.00635497	YES
XLOC_019170	239	20	37	149.1	32.5	35.7	-1.5	0.0499683	YES
comp173299_c0_seq1	186	12	32	116	19.5	30.9	-1.5	0.0950523	YES
comp224615_c0_seq1	245	29	26	152.9	47.1	25.1	-1.5	0.0662652	YES
comp227254_c0_seq1	717	90	137	447.3	146.3	132.1	-1.5	0.00532542	YES
comp228585_c1_seq2	3999	517	821	2495	840.5	791.7	-1.5	4.89458e-06	YES
comp230662_c0_seq4	420	41	85	262	66.7	82	-1.5	0.0233937	YES
SCD	13044	2071	2548	8139.75	3372.77	2455.63	-1.48188	0.0176192	YES
DUSP15	1050	153	185	655.1	248.7	178.4	-1.4	0.00307608	YES
PRMT8	469	58	88	292.6	94.3	84.9	-1.4	0.0228434	YES
MAOA	2475	343	537	1544.2	557.6	517.9	-1.4	0.000113625	YES
VWA5B1	322	22	76	200.9	35.8	73.3	-1.4	0.0723521	YES
C1QTNF6	293	36	47	182.8	58.5	45.3	-1.4	0.0675737	YES
CHRM2	2352	363	455	1467.5	590.1	438.8	-1.4	0.000460312	YES
CAPN6	342	22	86	213.4	35.8	82.9	-1.4	0.0821069	YES
ESYT3	734	95	162	458	154.4	156.2	-1.4	0.00989922	YES
LOC101932583 (C1orf95)	340	51	44	212.1	82.9	42.4	-1.4	0.0785958	YES
GPC5	7226	911	1720	4508.4	1481	1658.7	-1.4	5.31388e-06	YES
KBP	62103	7881	14690	38747.1	12812	14166.2	-1.4	4.39054e-07	YES
XLOC_001761	1698	287	255	1059.4	466.6	245.9	-1.4	0.00554705	YES
XLOC_010516	3710	497	817	2314.7	808	787.9	-1.4	1.90305e-05	YES
XLOC_012988	518	62	108	323.2	100.8	104.1	-1.4	0.0203925	YES
XLOC_020638	905	100	232	564.6	162.6	223.7	-1.4	0.00880873	YES
XLOC_031083	518	49	117	323.2	79.7	112.8	-1.4	0.0188269	YES
XLOC_031083	518	49	117	323.2	79.7	112.8	-1.4	0.0188269	YES
LOC101932741 (CUB_cont)	8555	1478	1773	5337.6	2402.8	1709.8	-1.3	0.000341872	YES
MTMR11	2142	343	422	1336.4	557.6	407	-1.3	0.00107944	YES
SYT15	416	63	63	259.5	102.4	60.8	-1.3	0.0565404	YES
GRM5	1488	206	348	928.4	334.9	335.6	-1.3	0.00134056	YES
SLC39A8	321	42	57	200.3	68.3	55	-1.3	0.0730765	YES
SCUBE1	1699	260	369	1060	422.7	355.8	-1.3	0.00138368	YES
ANO3	1064	184	176	663.8	299.1	169.7	-1.3	0.0154863	YES
NEFM	17569	2867	3825	10961.6	4660.8	3688.6	-1.3	4.46947e-05	YES
RELN	4149	634	980	2588.6	1030.7	945.1	-1.3	0.000132758	YES
LSS	1529	153	453	954	248.7	436.8	-1.3	0.0097198	YES
LIMCH1	5629	681	1682	3512	1107.1	1622	-1.3	0.00100041	YES
ARHGAP18	1755	224	492	1095	364.2	474.5	-1.3	0.00344405	YES
LOC101942569 (C8orf48)	744	115	153	464.2	187	147.5	-1.3	0.0186287	YES
LOC101949166 (CYP20A1)	1267	171	324	790.5	278	312.4	-1.3	0.00430923	YES
LOC101936935	704	97	152	439.2	157.7	146.6	-1.3	0.0135834	YES
XLOC_001763	1955	340	379	1219.8	552.7	365.5	-1.3	0.00430923	YES
XLOC_003091	719	84	192	448.6	136.6	185.2	-1.3	0.0239705	YES
XLOC_003179	946	156	174	590.2	253.6	167.8	-1.3	0.0132883	YES
XLOC_006700	351	54	62	219	87.8	59.8	-1.3	0.0971546	YES
XLOC_016913	389	48	91	242.7	78	87.8	-1.3	0.0730765	YES
XLOC_017591	557	84	116	347.5	136.6	111.9	-1.3	0.0376234	YES
XLOC_019522	1443	142	451	900.3	230.8	434.9	-1.3	0.0189289	YES
XLOC_021619	1200	182	266	748.7	295.9	256.5	-1.3	0.0044892	YES
XLOC_026440	1170	136	306	730	221.1	295.1	-1.3	0.00488754	YES
XLOC_029746	1323	140	391	825.4	227.6	377.1	-1.3	0.0118174	YES
XLOC_029748	639	59	176	398.7	95.9	169.7	-1.3	0.0342868	YES
XLOC_030788	414	39	107	258.3	63.4	103.2	-1.3	0.0676481	YES
comp219005_c0_seq1	637	88	149	397.4	143.1	143.7	-1.3	0.0254531	YES
comp228337_c0_seq1	912	134	220	569	217.8	212.2	-1.3	0.0122557	YES
XLOC_029746	1323	140	391	825.4	227.6	377.1	-1.3	0.0118174	YES
XLOC_029748	639	59	176	398.7	95.9	169.7	-1.3	0.0342868	YES
XLOC_030788	414	39	107	258.3	63.4	103.2	-1.3	0.0676481	YES
LOC101952385	192	17	72	119.797	27.6322	69.4227	-1.2	0.00195957	YES
APELA	551	82	132	343.8	133.3	127.3	-1.2	0.0531747	YES
ADCY1	3304	562	823	2061.4	913.6	793.7	-1.2	0.00129362	YES
FDFT1	93	17	31	58.0279	27.6354	29.8962	-1.2	0.000594674	YES
SV2A	450	90	120	280.76	146.306	115.728	-1.2	0.0123454	YES
SCD	23609	4219	5109	14730.1	6858.8	4926.8	-1.2	0.000344128	YES
INHBB	512	66	129	319.4	107.3	124.4	-1.2	0.0524964	YES
LOC101939103 (DNAH5)	630	94	146	393.1	152.8	140.8	-1.2	0.033588	YES
NPFFR2	1478	246	337	922.1	399.9	325	-1.2	0.00578427	YES
DCHS2	8888	1481	2178	5545.4	2407.6	2100.3	-1.2	0.000159765	YES
FBXO2	1416	203	378	883.5	330	364.5	-1.2	0.00535431	YES
NGEF	702	90	189	438	146.3	182.3	-1.2	0.0304488	YES
SVOP	971	148	242	605.8	240.6	233.4	-1.2	0.0139408	YES
PLP1	152206	26520	36939	94964	43113.1	35621.9	-1.2	0.000117114	YES
SPNS2	406	58	93	253.3	94.3	89.7	-1.2	0.0861383	YES
LRRC3B	3382	574	826	2110.1	933.1	796.5	-1.2	0.00111919	YES
CCDC83	2097	353	511	1308.4	573.9	492.8	-1.2	0.00308702	YES
HMGCLL1	3665	608	936	2286.7	988.4	902.6	-1.2	0.000846397	YES
FZD10	2040	248	640	1272.8	403.2	617.2	-1.2	0.00951113	YES
LOC101934865	3318	508	917	2070.2	825.8	884.3	-1.2	0.00100041	YES
SNTB1	404	61	89	252.1	99.2	85.8	-1.2	0.0926401	YES
ABAT	6013	1046	1490	3751.6	1700.5	1436.9	-1.2	0.000598192	YES
CLEC3B	962	82	328	600.2	133.3	316.3	-1.2	0.0739236	YES
STK32A	961	158	232	599.6	256.9	223.7	-1.2	0.019781	YES
LDLR	2070	344	529	1291.5	559.2	510.1	-1.2	0.00341915	YES
OLAH	16874	2823	4489	10528	4589.3	4328.9	-1.2	0.000148153	YES
ISM1	534	90	114	333.2	146.3	109.9	-1.2	0.0711994	YES
GRIN1	5776	1078	1324	3603.7	1752.5	1276.8	-1.2	0.00196723	YES
RGS16	2007	356	486	1252.2	578.7	468.7	-1.2	0.00591427	YES
CLDN11	11448	1905	3136	7142.6	3096.9	3024.2	-1.2	0.000247357	YES
GPR75	1065	202	220	664.5	328.4	212.2	-1.2	0.0334189	YES
MYO7A	700	131	138	436.7	213	133.1	-1.2	0.0653562	YES
LOC101951929 (CNTNAP4)	2132	347	498	1330.2	564.1	480.2	-1.2	0.0017309	YES
RSRP1	9045	1176	2948	5643.3	1911.8	2842.9	-1.2	0.00280387	YES
LOC101939938 (SLC47A2)	617	110	101	385	178.8	97.4	-1.2	0.0583836	YES
TRNAT-UGU	1480	277	283	923.4	450.3	272.9	-1.2	0.016595	YES
XLOC_000319	985	147	273	614.6	239	263.3	-1.2	0.0217441	YES
XLOC_000327	731	115	163	456.1	187	157.2	-1.2	0.0258043	YES
XLOC_003392	1099	174	271	685.7	282.9	261.3	-1.2	0.0116043	YES
XLOC_006524	799	107	230	498.5	173.9	221.8	-1.2	0.0346938	YES
XLOC_008650	537	79	137	335	128.4	132.1	-1.2	0.0663851	YES
XLOC_011787	957	162	203	597.1	263.4	195.8	-1.2	0.0181917	YES
XLOC_013734	3438	649	748	2145	1055.1	721.3	-1.2	0.00476035	YES
XLOC_014485	1618	276	374	1009.5	448.7	360.7	-1.2	0.00595521	YES
XLOC_021523	1601	228	475	998.9	370.7	458.1	-1.2	0.00949819	YES
XLOC_022386	1407	265	242	877.9	430.8	233.4	-1.2	0.0207967	YES
XLOC_031045	1597	244	407	996.4	396.7	392.5	-1.2	0.00360982	YES
comp228768_c1_seq1	751	83	228	468.6	134.9	219.9	-1.2	0.0475532	YES
comp229721_c1_seq1	515	84	100	321.3	136.6	96.4	-1.2	0.0591199	YES
comp230103_c0_seq4	3014	525	685	1880.5	853.5	660.6	-1.2	0.00173244	YES
XLOC_031045	1597	244	407	996.4	396.7	392.5	-1.2	0.00360982	YES
DHCR24	10045	1475	3123	6267.2	2397.9	3011.6	-1.1	0.000990594	YES
PSAT1	3236	442	1033	2019	718.6	996.2	-1.1	0.0055478	YES
SMPD3	1544	234	448	963.3	380.4	432	-1.1	0.00994951	YES
SPON2	700	104	192	436.7	169.1	185.2	-1.1	0.0475099	YES
PHACTR3	1906	299	545	1189.2	486.1	525.6	-1.1	0.00610027	YES
PCSK2	2467	485	533	1539.2	788.5	514	-1.1	0.0123228	YES
OSR1	830	131	222	517.9	213	214.1	-1.1	0.0337289	YES
TMEM59L	5673	827	1788	3539.5	1344.4	1724.2	-1.1	0.00214431	YES
CDH19	1967	367	470	1227.2	596.6	453.2	-1.1	0.0101813	YES
EPHA7	2144	355	597	1337.7	577.1	575.7	-1.1	0.00513657	YES
NCKAP5	1388	234	373	866	380.4	359.7	-1.1	0.0132192	YES
KCNAB2	922	133	274	575.3	216.2	264.2	-1.1	0.0346822	YES
EFR3B	644	105	166	401.8	170.7	160.1	-1.1	0.0616712	YES
TPPP	4874	888	1275	3041	1443.6	1229.5	-1.1	0.00191307	YES
PLXDC1	964	150	274	601.5	243.9	264.2	-1.1	0.0299179	YES
LRRC3B	3910	720	1012	2439.5	1170.5	975.9	-1.1	0.0030752	YES
SLC2A10	764	90	252	476.7	146.3	243	-1.1	0.0783744	YES
SRGAP3	4581	788	1302	2858.2	1281	1255.6	-1.1	0.00168986	YES
NELL2	1726	322	428	1076.9	523.5	412.7	-1.1	0.0137142	YES
CNR1	3856	748	935	2405.8	1216	901.7	-1.1	0.00587276	YES
LOC101946328 (EVA1C)	2720	521	670	1697.1	847	646.1	-1.1	0.00844573	YES
PHACTR1	3435	617	936	2143.2	1003	902.6	-1.1	0.0033918	YES
SLC6A11	11326	2124	2987	7066.5	3453	2880.5	-1.1	0.00129915	YES
PPP1R14C	816	110	258	509.1	178.8	248.8	-1.1	0.0595516	YES
SLC32A1	5042	919	1384	3145.8	1494	1334.7	-1.1	0.00222523	YES
SUSD5	1648	326	387	1028.2	530	373.2	-1.1	0.0244911	YES
PFKFB2	1095	214	254	683.2	347.9	244.9	-1.1	0.0431967	YES
DACT1	1530	238	472	954.6	386.9	455.2	-1.1	0.017925	YES
LOC101949623 (KIAA1257)	666	109	183	415.5	177.2	176.5	-1.1	0.0709316	YES
FNDC5	2028	352	579	1265.3	572.2	558.4	-1.1	0.0093723	YES
LECT1	5501	754	1931	3432.2	1225.8	1862.1	-1.1	0.0116043	YES
ZBBX	568	93	156	354.4	151.2	150.4	-1.1	0.0971546	YES
PTN	1311	173	451	818	281.2	434.9	-1.1	0.0471174	YES
FHDC1	809	155	195	504.7	252	188	-1.1	0.069582	YES
TENM2	1167	224	296	728.1	364.2	285.4	-1.1	0.0384426	YES
SLITRK1	614	90	189	383.1	146.3	182.3	-1.1	0.0986539	YES
TMEM132B	818	130	246	510.4	211.3	237.2	-1.1	0.0608969	YES
LOC101931131	582	83	166	363.1	134.9	160.1	-1.1	0.076824	YES
EPB41L4B	1206	172	364	752.4	279.6	351	-1.1	0.0209114	YES
PLEKHG4	1119	211	246	698.2	343	237.2	-1.1	0.0302102	YES
XLOC_003962	2067	393	543	1289.6	638.9	523.6	-1.1	0.0132931	YES
XLOC_004795	2718	504	735	1695.8	819.3	708.8	-1.1	0.00709358	YES
XLOC_007525	796	131	203	496.6	213	195.8	-1.1	0.0373873	YES
XLOC_010509	1095	219	254	683.2	356	244.9	-1.1	0.051808	YES
XLOC_014294	685	122	159	427.4	198.3	153.3	-1.1	0.0617815	YES
XLOC_014295	3691	672	927	2302.9	1092.5	893.9	-1.1	0.00267081	YES
comp204396_c0_seq1	754	76	258	470.4	123.6	248.8	-1.1	0.096798	YES
comp226216_c0_seq1	758	156	144	472.9	253.6	138.9	-1.1	0.0970389	YES
comp228585_c0_seq1	745	141	182	464.8	229.2	175.5	-1.1	0.076824	YES
comp229658_c1_seq3	946	167	260	590.2	271.5	250.7	-1.1	0.0449971	YES
MFAP5	118	27	29	73.6219	43.8911	27.9663	-1.035	0.041744	YES
ME2	1051	208	254	655.7	338.1	244.9	-1	0.0541255	YES
RILPL1	5404	1108	1346	3371.6	1801.3	1298	-1	0.0091591	YES
C5	1778	352	452	1109.3	572.2	435.9	-1	0.0238182	YES
FBXL20	1358	263	351	847.3	427.6	338.5	-1	0.0321389	YES
LANCL1	3749	694	1079	2339.1	1128.2	1040.5	-1	0.00538189	YES
BOLA1	1223	201	376	763.1	326.8	362.6	-1	0.0327414	YES
TMEM25	4165	792	1173	2598.6	1287.5	1131.2	-1	0.00555348	YES
RASL10B	1076	192	306	671.3	312.1	295.1	-1	0.0405648	YES
PROM1	840	158	226	524.1	256.9	217.9	-1	0.0723521	YES
TMTC2	2343	454	658	1461.8	738.1	634.5	-1	0.0154009	YES
GRIK2	1682	313	489	1049.4	508.8	471.6	-1	0.02344	YES
ARHGEF28	3492	694	964	2178.7	1128.2	929.6	-1	0.0107369	YES
GUCY1A2	1555	311	412	970.2	505.6	397.3	-1	0.0339697	YES
RASGRF1	877	176	220	547.2	286.1	212.2	-1	0.0821069	YES
THSD7A	6001	1208	1655	3744.1	1963.8	1596	-1	0.0070931	YES
FAM124A	1251	244	341	780.5	396.7	328.8	-1	0.0442339	YES
NPY2R	728	125	218	454.2	203.2	210.2	-1	0.0920219	YES
PCDH9	14706	2830	4391	9175.3	4600.7	4234.4	-1	0.00270007	YES
CNTN6	1282	256	342	799.9	416.2	329.8	-1	0.0475398	YES
CYP46A1	851	152	242	531	247.1	233.4	-1	0.0665179	YES
FOLH1	3103	589	911	1936	957.5	878.5	-1	0.00994717	YES
XLOC_001663	812	140	229	506.6	227.6	220.8	-1	0.0614346	YES
XLOC_001664	2378	463	661	1483.7	752.7	637.4	-1	0.0152226	YES
XLOC_004025	765	136	211	477.3	221.1	203.5	-1	0.0723521	YES
XLOC_007811	2076	385	620	1295.3	625.9	597.9	-1	0.0176192	YES
XLOC_014474	871	149	259	543.4	242.2	249.8	-1	0.0634889	YES
XLOC_018051	1320	219	404	823.6	356	389.6	-1	0.0284367	YES
XLOC_019521	2197	375	667	1370.7	609.6	643.2	-1	0.0107683	YES
XLOC_024447	1026	202	252	640.1	328.4	243	-1	0.0557549	YES
comp226526_c0_seq1	697	123	192	434.9	200	185.2	-1	0.0838737	YES
comp228580_c0_seq3	1773	257	614	1106.2	417.8	592.1	-1	0.0332633	YES
SEC61A1	2513	2044	3339	1567.9	3322.9	3219.9	1	0.00429086	YES
GAP43	1311	922	2035	818	1498.9	1962.4	1	0.0151281	YES
FBXO3	644	453	1024	401.8	736.4	987.5	1	0.0349735	YES
GCLM	965	732	1412	602.1	1190	1361.7	1	0.0139408	YES
B4GALT5	691	620	868	431.1	1007.9	837.1	1	0.0249403	YES
CLINT1	1319	1011	1897	822.9	1643.6	1829.4	1	0.00905086	YES
RPL22L1	340	276	498	212.1	448.7	480.2	1	0.0595408	YES
SEC14L1	1068	962	1326	666.3	1563.9	1278.7	1	0.0136151	YES
FOSL2	575	404	933	358.8	656.8	899.7	1	0.0388852	YES
ITPKB	503	388	757	313.8	630.8	730	1	0.0332633	YES
FAM129B	312	287	411	194.7	466.6	396.3	1	0.0687697	YES
SCG3	755	621	1049	471.1	1009.5	1011.6	1	0.0153087	YES
SLC2A3	2723	2117	3910	1698.9	3441.6	3770.6	1	0.00315831	YES
TIMM8A	276	240	394	172.2	390.2	380	1	0.0722788	YES
NUCB2	239	214	339	149.1	347.9	326.9	1	0.0866585	YES
GRPEL1	509	401	763	317.6	651.9	735.8	1	0.0288095	YES
NRP1	978	647	1675	610.2	1051.8	1615.3	1	0.0283055	YES
ARPC4	707	506	1144	441.1	822.6	1103.2	1	0.0252386	YES
LOC101932092	279	236	414	174.1	383.7	399.2	1	0.0674088	YES
BACH1	476	312	856	297	507.2	825.5	1	0.0603352	YES
BCAP31	370	236	692	230.8	383.7	667.3	1	0.0862806	YES
MYL6	349	235	630	217.7	382	607.5	1	0.0764706	YES
FAP	227	188	356	141.6	305.6	343.3	1	0.0875771	YES
EIF3B	1369	1078	2014	854.1	1752.5	1942.2	1	0.00555348	YES
TARS	880	726	1254	549	1180.2	1209.3	1	0.00951113	YES
CTPS1	468	422	632	292	686	609.5	1	0.0287237	YES
NFKBIA	532	366	923	331.9	595	890.1	1	0.0409876	YES
LOC101932999 (SNRPB)	266	210	409	166	341.4	394.4	1	0.0883466	YES
XLOC_014486	561	420	880	350	682.8	848.6	1	0.0286225	YES
XLOC_030630	649	433	1124	404.9	703.9	1083.9	1	0.0399314	YES
XLOC_030630	649	433	1124	404.9	703.9	1083.9	1	0.0399314	YES
PCNA	760	593	1260	474.2	964	1215.1	1.1	0.00906074	YES
CR1L	1634	1478	2412	1019.5	2402.8	2326	1.1	0.000948212	YES
MCM6	492	379	781	307	616.1	753.2	1.1	0.0276852	YES
SPRY1	252	178	460	157.2	289.4	443.6	1.1	0.0926284	YES
VCL	691	482	1188	431.1	783.6	1145.6	1.1	0.0263571	YES
NFATC2	234	195	372	146	317	358.7	1.1	0.0757141	YES
MEGF10	1020	940	1323	636.4	1528.1	1275.8	1.1	0.0087018	YES
ITPR3	682	478	1169	425.5	777.1	1127.3	1.1	0.0260173	YES
PLOD1	320	234	556	199.7	380.4	536.2	1.1	0.0613499	YES
CPOX	674	560	989	420.5	910.4	953.7	1.1	0.0122149	YES
CCT3	1732	1303	2722	1080.6	2118.3	2624.9	1.1	0.00494032	YES
MTA2	264	248	371	164.7	403.2	357.8	1.1	0.0612205	YES
LDHB	8653	6246	13983	5398.8	10154	13484.4	1.1	0.00286202	YES
ESD	713	513	1204	444.9	834	1161.1	1.1	0.0204628	YES
RBM38	675	460	1200	421.1	747.8	1157.2	1.1	0.0299365	YES
ACSBG2	251	174	474	156.6	282.9	457.1	1.1	0.0924505	YES
NFIL3	402	304	674	250.8	494.2	650	1.1	0.0366382	YES
FBL	190	190	266	118.5	308.9	256.5	1.1	0.0942224	YES
LPCAT3	528	401	869	329.4	651.9	838	1.1	0.0233298	YES
LRRC8D	284	240	445	177.2	390.2	429.1	1.1	0.0506353	YES
NCLN	379	337	550	236.5	547.9	530.4	1.1	0.0299062	YES
C1S	297	241	482	185.3	391.8	464.8	1.1	0.0493157	YES
CREB3L1	267	219	435	166.6	356	419.5	1.1	0.0572121	YES
HMGN2	1663	1112	2982	1037.6	1807.8	2875.7	1.1	0.0139408	YES
PIM3	542	439	852	338.2	713.7	821.6	1.1	0.0157456	YES
EIF4E	1060	821	1696	661.4	1334.7	1635.5	1.1	0.00635497	YES
STAT1	969	875	1341	604.6	1422.5	1293.2	1.1	0.00529701	YES
NEK6	569	436	945	355	708.8	911.3	1.1	0.01799	YES
TNFRSF21	1238	931	2035	772.4	1513.5	1962.4	1.1	0.00635607	YES
TALDO1	1011	803	1597	630.8	1305.4	1540.1	1.1	0.00554705	YES
WDR77	314	247	537	195.9	401.5	517.9	1.1	0.0423256	YES
TEAD4	264	184	513	164.7	299.1	494.7	1.1	0.076824	YES
JAK1	1553	1469	2052	968.9	2388.1	1978.8	1.1	0.00313011	YES
PAK1	168	154	272	104.8	250.4	262.3	1.1	0.0906533	YES
HELLS	179	148	319	111.7	240.6	307.6	1.1	0.0869393	YES
JAK2	668	470	1220	416.8	764.1	1176.5	1.1	0.0215259	YES
STOML2	198	174	330	123.5	282.9	318.2	1.1	0.0691031	YES
ANGPTL2	451	420	651	281.4	682.8	627.8	1.1	0.0157396	YES
SLC25A37	330	224	654	205.9	364.2	630.7	1.1	0.0603814	YES
BLMH	434	368	692	270.8	598.3	667.3	1.1	0.016901	YES
PTK7	168	150	286	104.8	243.9	275.8	1.1	0.0831156	YES
MYO1B	279	201	538	174.1	326.8	518.8	1.1	0.0601732	YES
DUSP1	242	192	436	151	312.1	420.5	1.1	0.0569415	YES
MGP	160	182	217	99.8	295.9	209.3	1.1	0.0985766	YES
EGR1	253	158	561	157.9	256.9	541	1.1	0.0956572	YES
IL4R	975	716	1738	608.3	1164	1676	1.1	0.00906966	YES
SLC25A32	190	157	346	118.5	255.2	333.7	1.1	0.0717511	YES
FNDC3B	744	591	1251	464.2	960.8	1206.4	1.1	0.00725726	YES
GNAI3	2423	2040	3760	1511.8	3316.4	3625.9	1.1	0.000740859	YES
LBR	431	321	801	268.9	521.8	772.4	1.1	0.0252711	YES
POSTN	712	706	986	444.2	1147.7	950.8	1.1	0.00580127	YES
SHISA5	235	214	389	146.6	347.9	375.1	1.1	0.0389838	YES
SF3B3	466	433	714	290.7	703.9	688.5	1.1	0.00949819	YES
ATAD3A	157	134	297	98	217.8	286.4	1.1	0.0796569	YES
LOC101948124 (OXA1L)	204	190	296	127.3	308.9	285.4	1.1	0.0910938	YES
LOC101945742 (RHOB)	1234	1028	1995	769.9	1671.2	1923.9	1.1	0.00182939	YES
LOC101940185 (TDH)	1172	824	2071	731.2	1339.6	1997.2	1.1	0.0116791	YES
LOC101935976 (TUBA1C)	2056	1600	3209	1282.8	2601.1	3094.6	1.1	0.00261048	YES
XLOC_007249	228	180	428	142.3	292.6	412.7	1.1	0.0569415	YES
XLOC_007939	620	381	1194	386.8	619.4	1151.4	1.1	0.0572121	YES
XLOC_021266	366	282	613	228.4	458.4	591.1	1.1	0.0388187	YES
XLOC_027967	202	193	312	126	313.8	300.9	1.1	0.0628247	YES
comp224629_c0_seq2	214	208	303	133.5	338.1	292.2	1.1	0.0789328	YES
comp230042_c0_seq3	508	351	918	316.9	570.6	885.3	1.1	0.0373873	YES
NINJ1	900	940	909	558	1522.8	881.73	1.10742	0.00792883	YES
PARVB	199	140	433	124.2	227.6	417.6	1.2	0.0821818	YES
NRK	212	196	358	132.3	318.6	345.2	1.2	0.0422705	YES
VPS25	201	161	393	125.4	261.7	379	1.2	0.0586363	YES
RIPK2	291	238	533	181.6	386.9	514	1.2	0.0293059	YES
CTTNBP2NL	221	149	495	137.9	242.2	477.4	1.2	0.0791432	YES
CHSY1	428	378	706	267	614.5	680.8	1.2	0.0104788	YES
GRN	160	140	301	99.8	227.6	290.3	1.2	0.069892	YES
ZYX	727	595	1253	453.6	967.3	1208.3	1.2	0.00488754	YES
PACSIN3	192	158	374	119.8	256.9	360.7	1.2	0.0569415	YES
SLC40A1	344	242	721	214.6	393.4	695.3	1.2	0.0381976	YES
ETV6	285	263	475	177.8	427.6	458.1	1.2	0.0214532	YES
CD82	233	190	447	145.4	308.9	431.1	1.2	0.0407945	YES
SMC4	476	306	1050	297	497.5	1012.6	1.2	0.0388852	YES
ARPC5	1578	1327	2625	984.5	2157.3	2531.4	1.2	0.000905631	YES
DNALI1	445	392	748	277.6	637.3	721.3	1.2	0.00886086	YES
APOD	4793	4629	6875	2990.4	7525.3	6629.9	1.2	0.000220612	YES
RNPEP	269	219	511	167.8	356	492.8	1.2	0.0309381	YES
NPM1	1945	1576	3354	1213.5	2562.1	3234.4	1.2	0.00100041	YES
KEAP1	182	161	338	113.6	261.7	325.9	1.2	0.052067	YES
HSP90B1	2760	3188	3300	1722	5182.7	3182.3	1.2	0.00444122	YES
GARS	1428	1181	2437	891	1919.9	2350.1	1.2	0.00121857	YES
SYNCRIP	2864	2482	4615	1786.9	4034.9	4450.4	1.2	0.000288569	YES
ARHGAP42	174	147	341	108.6	239	328.8	1.2	0.0595363	YES
ADCYAP1	4759	4182	7561	2969.2	6798.6	7291.4	1.2	0.000156765	YES
CIRH1A	178	162	326	111.1	263.4	314.4	1.2	0.0501251	YES
TNFAIP8	167	136	343	104.2	221.1	330.8	1.2	0.066986	YES
MTCH2	270	202	562	168.5	328.4	542	1.2	0.0393906	YES
SEMA4A	132	146	215	82.4	237.3	207.3	1.2	0.0723521	YES
NFKBIZ	230	210	410	143.5	341.4	395.4	1.2	0.0287237	YES
EIF4A1	1866	1557	3220	1164.2	2531.2	3105.2	1.2	0.000655104	YES
CTHRC1	123	97	281	76.7	157.7	271	1.2	0.0989579	YES
NOP56	386	348	665	240.8	565.7	641.3	1.2	0.0092156	YES
CLU	5267	4823	8241	3286.2	7840.7	7947.2	1.2	9.52829e-05	YES
CDC42SE1	568	504	975	354.4	819.3	940.2	1.2	0.00366043	YES
MTHFD2	422	344	802	263.3	559.2	773.4	1.2	0.0110519	YES
PNP	492	374	991	307	608	955.7	1.2	0.0127558	YES
ACTN1	831	585	1745	518.5	951	1682.8	1.2	0.0110841	YES
CDKN1A	400	413	613	249.6	671.4	591.1	1.2	0.00741834	YES
KIAA1524	360	332	622	224.6	539.7	599.8	1.2	0.0091591	YES
MVB12A	124	148	197	77.4	240.6	190	1.2	0.0712399	YES
ALOX5	204	214	334	127.3	347.9	322.1	1.2	0.0287597	YES
RPS2	6913	5055	13717	4313.1	8217.8	13227.9	1.2	0.00181095	YES
OSBPL3	264	190	593	164.7	308.9	571.9	1.2	0.0416771	YES
LOC101940879 (DCBLD1)	151	189	220	94.2	307.3	212.2	1.2	0.0586121	YES
SERPINE2	7988	7672	12218	4983.9	12472.2	11782.4	1.2	5.55734e-05	YES
COL4A1	357	254	790	222.7	412.9	761.8	1.2	0.0287597	YES
LDB1	108	136	171	67.4	221.1	164.9	1.2	0.0823772	YES
TLN1	393	360	691	245.2	585.2	666.4	1.2	0.00668668	YES
VAMP5	130	142	227	81.1	230.8	218.9	1.2	0.0578997	YES
DUSP22	504	430	936	314.5	699	902.6	1.2	0.00516165	YES
SAT1	1103	1155	1620	688.2	1877.7	1562.2	1.2	0.000782611	YES
NCOR2	762	685	1325	475.4	1113.6	1277.8	1.2	0.00131402	YES
SH2B3	92	91	196	57.4	147.9	189	1.2	0.0925432	YES
BTG1	1923	1589	3541	1199.8	2583.2	3414.7	1.2	0.000594674	YES
LOC101953652 (DESI2)	98	90	220	61.1	146.3	212.2	1.2	0.090548	YES
CSF1	214	242	340	133.5	393.4	327.9	1.2	0.0212632	YES
AHCY	346	238	778	215.9	386.9	750.3	1.2	0.0358164	YES
GAS2L1	104	115	191	64.9	187	184.2	1.2	0.0773665	YES
XLOC_003761	21331	23931	28779	13308.8	38904.2	27752.9	1.2	0.000289831	YES
XLOC_017954	126	182	172	78.6	295.9	165.9	1.2	0.074594	YES
XLOC_028196	401	346	701	250.2	562.5	676	1.2	0.0109055	YES
comp225810_c0_seq2	167	145	326	104.2	235.7	314.4	1.2	0.057637	YES
LOC101953643	351	323	671	219	525.1	647.1	1.3	0.00562075	YES
EFHD2	873	731	1661	544.7	1188.4	1601.8	1.3	0.00161486	YES
UAP1L1	107	123	195	66.8	200	188	1.3	0.0643978	YES
APOC1	1783	1449	3487	1112.4	2355.6	3362.7	1.3	0.000775106	YES
DNM2	846	989	1181	527.8	1607.8	1138.9	1.3	0.00184885	YES
GFPT2	234	210	470	146	341.4	453.2	1.3	0.0177301	YES
CTSA	445	431	779	277.6	700.7	751.2	1.3	0.00276576	YES
ADAMTS6	114	135	202	71.1	219.5	194.8	1.3	0.0556053	YES
SEMA3A	406	453	627	253.3	736.4	604.6	1.3	0.00429086	YES
PLEKHO2	737	631	1420	459.8	1025.8	1369.4	1.3	0.00162149	YES
STC2	302	264	608	188.4	429.2	586.3	1.3	0.0107823	YES
CORO1B	327	308	609	204	500.7	587.3	1.3	0.00652391	YES
PQLC2	114	108	252	71.1	175.6	243	1.3	0.0591773	YES
BACE2	88	88	200	54.9	143.1	192.9	1.3	0.0792712	YES
TGIF1	110	96	266	68.6	156.1	256.5	1.3	0.0693171	YES
RIC8A	950	952	1570	592.7	1547.7	1514	1.3	0.000301122	YES
BTG2	162	210	247	101.1	341.4	238.2	1.3	0.0334189	YES
ATAD2	155	154	310	96.7	250.4	298.9	1.3	0.0300745	YES
MFSD12	96	161	127	59.9	261.7	122.5	1.3	0.0926401	YES
NPC2	1310	976	2872	817.3	1586.7	2769.6	1.3	0.00327933	YES
HSPA5	1346	1667	1803	839.8	2710	1738.7	1.3	0.00143928	YES
CTSB	1502	1199	3120	937.1	1949.2	3008.8	1.3	0.00116031	YES
TYMS	221	153	586	137.9	248.7	565.1	1.3	0.0431632	YES
LYN	86	76	230	53.7	123.6	221.8	1.3	0.0813689	YES
OSGIN2	484	506	828	302	822.6	798.5	1.3	0.00125764	YES
CECR5	70	84	152	43.7	136.6	146.6	1.3	0.0820741	YES
TOMM40	124	170	198	77.4	276.4	190.9	1.3	0.0422066	YES
SNX8	153	199	246	95.5	323.5	237.2	1.3	0.0282029	YES
ANXA2	4855	4050	9786	3029.1	6584	9437.1	1.3	0.000190302	YES
HMGA1	222	227	425	138.5	369	409.8	1.3	0.010104	YES
RASL11A	62	64	164	38.7	104	158.2	1.3	0.0983034	YES
EPB41	398	302	946	248.3	491	912.3	1.3	0.0117343	YES
IRG1	67	74	162	41.8	120.3	156.2	1.3	0.0861383	YES
ELK3	356	338	696	222.1	549.5	671.2	1.3	0.00346122	YES
LOC101945590 (VSIG4_like)	80	66	236	49.9	107.3	227.6	1.3	0.0913411	YES
NANS	434	424	814	270.8	689.3	785	1.3	0.00165164	YES
SMAD1	430	363	939	268.3	590.1	905.5	1.3	0.00461992	YES
RPS19BP1	288	342	471	179.7	556	454.2	1.3	0.00526183	YES
GCNT1	129	121	304	80.5	196.7	293.2	1.3	0.035346	YES
ALG3	83	92	190	51.8	149.6	183.2	1.3	0.059265	YES
EMP3	215	243	388	134.1	395	374.2	1.3	0.0087018	YES
DNAJC11	244	263	453	152.2	427.6	436.8	1.3	0.00606299	YES
PMM2	106	104	254	66.1	169.1	244.9	1.3	0.044843	YES
AACS	280	302	511	174.7	491	492.8	1.3	0.00413472	YES
PVRL2	80	87	190	49.9	141.4	183.2	1.3	0.061981	YES
LMNB1	261	226	596	162.8	367.4	574.7	1.3	0.0106716	YES
DHX58	51	75	110	31.8	121.9	106.1	1.3	0.0950523	YES
IFI35	49	62	125	30.6	100.8	120.5	1.3	0.0983859	YES
ACTR2	61	64	168	38.1	104	162	1.3	0.0858494	YES
SLC25A39	408	409	781	254.6	664.9	753.2	1.3	0.00135906	YES
TNFAIP6	193	224	351	120.4	364.2	338.5	1.3	0.00997279	YES
FLI1	108	88	309	67.4	143.1	298	1.3	0.0581622	YES
S1PR3	784	756	1504	489.2	1229	1450.4	1.3	0.000237029	YES
LOC101950010 (CR1L)	237	207	482	147.9	336.5	464.8	1.3	0.0199809	YES
LOC101939598 ( CHIT1-L)	194	160	432	121	260.1	416.6	1.3	0.0337289	YES
DPEP2	260	234	578	162.2	380.4	557.4	1.3	0.00873191	YES
LOC101941932 (NT5C1B)	249	278	401	155.4	451.9	386.7	1.3	0.0129027	YES
XLOC_011851	98	107	208	61.1	173.9	200.6	1.3	0.0542185	YES
XLOC_015294	99	100	213	61.8	162.6	205.4	1.3	0.069892	YES
XLOC_017317	162	193	266	101.1	313.8	256.5	1.3	0.0299445	YES
XLOC_018201	94	84	255	58.6	136.6	245.9	1.3	0.0616106	YES
XLOC_019378	256	241	477	159.7	391.8	460	1.3	0.0136134	YES
comp214059_c0_seq1	88	106	168	54.9	172.3	162	1.3	0.0728988	YES
comp225000_c1_seq1	88	115	149	54.9	187	143.7	1.3	0.0890647	YES
comp91239_c0_seq1	78	138	115	48.7	224.3	110.9	1.3	0.0805275	YES
DBNDD2	90	76	160	55.8	123.12	155.2	1.31841	0.0229683	YES
LOC101942222 (CERK)	32	39	125	20	63.4	120.5	1.4	0.0917482	YES
PSTK	88	112	178	54.9	182.1	171.7	1.4	0.0462926	YES
GGT5	164	128	449	102.3	208.1	433	1.4	0.0345876	YES
RBP5	76	85	184	47.4	138.2	177.4	1.4	0.0591773	YES
UGDH	682	754	1172	425.5	1225.8	1130.2	1.4	0.000210463	YES
MEF2C	264	290	495	164.7	471.4	477.4	1.4	0.00357834	YES
RASD1	67	71	182	41.8	115.4	175.5	1.4	0.069182	YES
WDHD1	80	68	248	49.9	110.5	239.2	1.4	0.0714727	YES
TSPAN6	1303	1090	2903	813	1772	2799.5	1.4	0.000582122	YES
ODC1	1410	1517	2465	879.7	2466.2	2377.1	1.4	2.28928e-05	YES
MCM5	78	72	231	48.7	117	222.8	1.4	0.0628972	YES
CTGF	781	865	1374	487.3	1406.2	1325	1.4	9.63023e-05	YES
NOP2	98	130	194	61.1	211.3	187.1	1.4	0.030417	YES
GYPC	205	148	606	127.9	240.6	584.4	1.4	0.0286921	YES
TRIM35	78	96	180	48.7	156.1	173.6	1.4	0.0431632	YES
BCL6	330	377	606	205.9	612.9	584.4	1.4	0.00128	YES
RAD54L	177	158	449	110.4	256.9	433	1.4	0.0158603	YES
ETS2	180	178	416	112.3	289.4	401.2	1.4	0.0101773	YES
IFI30	105	134	215	65.5	217.8	207.3	1.4	0.0245029	YES
TERF1	52	60	154	32.4	97.5	148.5	1.4	0.0725327	YES
NHP2	36	51	108	22.5	82.9	104.1	1.4	0.0926401	YES
LMNA	109	110	281	68	178.8	271	1.4	0.0272097	YES
SHC4	292	380	492	182.2	617.8	474.5	1.4	0.00222808	YES
EPCAM	68	78	182	42.4	126.8	175.5	1.4	0.0506353	YES
P4HB	989	1127	1744	617.1	1832.1	1681.8	1.4	3.14568e-05	YES
MAP3K12	38	60	100	23.7	97.5	96.4	1.4	0.0862806	YES
RGS18	112	114	286	69.9	185.3	275.8	1.4	0.0249403	YES
PGM3	157	174	342	98	282.9	329.8	1.4	0.00951113	YES
TRABD	75	94	179	46.8	152.8	172.6	1.4	0.0388852	YES
PFN1	576	485	1415	359.4	788.5	1364.5	1.4	0.001747	YES
FYB	152	148	382	94.8	240.6	368.4	1.4	0.0136688	YES
ECT2	153	134	424	95.5	217.8	408.9	1.4	0.0198572	YES
TXNRD1	84	117	176	52.4	190.2	169.7	1.4	0.0304431	YES
IL13RA1	262	276	562	163.5	448.7	542	1.4	0.00208942	YES
ANXA1	1888	1782	4036	1178	2897	3892.1	1.4	3.20245e-05	YES
BMP7	428	598	664	267	972.2	640.3	1.4	0.00133848	YES
ENG	44	85	90	27.5	138.2	86.8	1.4	0.07295	YES
TACC3	386	359	911	240.8	583.6	878.5	1.4	0.00147458	YES
MYBPH	84	100	210	52.4	162.6	202.5	1.4	0.0287597	YES
DUSP5	350	424	648	218.4	689.3	624.9	1.4	0.000567287	YES
TES	599	586	1316	373.7	952.7	1269.1	1.4	0.000226289	YES
MSN	2717	2766	5480	1695.2	4496.6	5284.6	1.4	3.61629e-06	YES
AURKA	72	80	204	44.9	130.1	196.7	1.4	0.0393906	YES
MAN2B1	85	109	198	53	177.2	190.9	1.4	0.0258043	YES
EGLN3	174	137	535	108.6	222.7	515.9	1.4	0.0209114	YES
AQP3	102	132	212	63.6	214.6	204.4	1.4	0.0233774	YES
CD55	47	54	151	29.3	87.8	145.6	1.4	0.0742126	YES
LOC101944874 (TNFRSF10A)	216	215	509	134.8	349.5	490.9	1.4	0.00484857	YES
XLOC_000233	75	95	163	46.8	154.4	157.2	1.4	0.0560289	YES
XLOC_004792	995	883	2226	620.8	1435.5	2146.6	1.4	0.00031704	YES
XLOC_004793	639	589	1301	398.7	957.5	1254.6	1.4	0.000657103	YES
XLOC_011236	130	147	293	81.1	239	282.6	1.4	0.0136134	YES
XLOC_012111	64	84	160	39.9	136.6	154.3	1.4	0.0436114	YES
XLOC_017960	76	81	213	47.4	131.7	205.4	1.4	0.0428648	YES
XLOC_018665	154	208	280	96.1	338.1	270	1.4	0.0100387	YES
XLOC_020469	42	77	91	26.2	125.2	87.8	1.4	0.07952	YES
XLOC_029689	41	64	103	25.6	104	99.3	1.4	0.0844546	YES
XLOC_030610	146	239	200	91.1	388.5	192.9	1.4	0.0371166	YES
comp182399_c0_seq1	46	63	115	28.7	102.4	110.9	1.4	0.0954545	YES
comp210625_c0_seq1	56	77	126	34.9	125.2	121.5	1.4	0.0805275	YES
comp219555_c0_seq1	116	119	298	72.4	193.5	287.4	1.4	0.0209114	YES
comp230278_c0_seq1	534	499	1204	333.2	811.2	1161.1	1.4	0.000613986	YES
comp230494_c4_seq1	124	99	359	77.4	160.9	346.2	1.4	0.0464497	YES
XLOC_029689	41	64	103	25.6	104	99.3	1.4	0.0844546	YES
XLOC_030610	146	239	200	91.1	388.5	192.9	1.4	0.0371166	YES
SMC2	242	269	398	150.04	435.78	386.06	1.45351	4.88109e-08	YES
EHBP1L1	95	111	236	59.3	180.5	227.6	1.5	0.0217115	YES
LOC101951613	169	162	466	105.4	263.4	449.4	1.5	0.00818488	YES
ALAS2	33	41	135	20.6	66.7	130.2	1.5	0.0703602	YES
CXorf38	130	157	331	81.1	255.2	319.2	1.5	0.00452548	YES
CORO1C	508	517	1105	316.9	840.5	1065.6	1.5	0.000220598	YES
AHR	1223	1186	2684	763.1	1928.1	2588.3	1.5	3.89577e-05	YES
CRELD2	405	472	786	252.7	767.3	758	1.5	0.000235925	YES
NSUN5	34	50	110	21.2	81.3	106.1	1.5	0.076824	YES
GPR137B	167	166	427	104.2	269.9	411.8	1.5	0.00847035	YES
MOCS1	122	127	320	76.1	206.5	308.6	1.5	0.0145298	YES
ALOX5AP	46	64	132	28.7	104	127.3	1.5	0.057637	YES
SDS	150	232	256	93.6	377.2	246.9	1.5	0.00994717	YES
CLIC2	57	52	217	35.6	84.5	209.3	1.5	0.0632115	YES
STAT3	598	608	1303	373.1	988.4	1256.5	1.5	0.000125007	YES
ITGA7	131	146	319	81.7	237.3	307.6	1.5	0.00997279	YES
FAM150B	131	157	299	81.7	255.2	288.3	1.5	0.0087018	YES
AURKA	26	50	80	16.2	81.3	77.1	1.5	0.0844546	YES
RCAN1	686	738	1424	428	1199.8	1373.2	1.5	3.80926e-05	YES
CIB1	244	308	475	152.2	500.7	458.1	1.5	0.00124955	YES
RHOG	20	30	96	12.5	48.8	92.6	1.5	0.0986539	YES
STC1	442	578	786	275.8	939.6	758	1.5	0.000210463	YES
LOC101941295 (SH-PTP3)	28	36	120	17.5	58.5	115.7	1.5	0.0852068	YES
EMILIN2	104	98	322	64.9	159.3	310.5	1.5	0.0239705	YES
LSP1	52	58	178	32.4	94.3	171.7	1.5	0.052438	YES
PDIA5	114	102	362	71.1	165.8	349.1	1.5	0.0233298	YES
HJURP	46	68	130	28.7	110.5	125.4	1.5	0.0479953	YES
HMMR	46	52	168	28.7	84.5	162	1.5	0.0567269	YES
TP53	68	91	179	42.4	147.9	172.6	1.5	0.0262759	YES
TRAF3IP3	20	32	94	12.5	52	90.6	1.5	0.0888982	YES
ABCA1	114	165	235	71.1	268.2	226.6	1.5	0.0093375	YES
FUCA1	593	555	1488	370	902.3	1434.9	1.5	0.00033431	YES
IAPP	14	26	80	8.7	42.3	77.1	1.5	0.0976378	YES
AOC2	210	326	358	131	530	345.2	1.5	0.0031086	YES
CAPG	88	108	232	54.9	175.6	223.7	1.5	0.0161169	YES
POLQ	42	48	163	26.2	78	157.2	1.5	0.0572952	YES
FERMT3	21	33	98	13.1	53.6	94.5	1.5	0.0827773	YES
SEL1L3	74	164	116	46.2	266.6	111.9	1.5	0.0360185	YES
GALNT6	52	68	161	32.4	110.5	155.3	1.5	0.0375261	YES
LOC101938853 (RGC32)	78	94	223	48.7	152.8	215	1.5	0.01972	YES
NCAPH	38	34	196	23.7	55.3	189	1.5	0.0687697	YES
WDR62	26	36	118	16.2	58.5	113.8	1.5	0.0712003	YES
KLF6	460	403	1299	287	655.2	1252.7	1.5	0.0012731	YES
RARRES1	1583	1529	3874	987.7	2485.7	3735.9	1.5	2.44717e-05	YES
ANPEP	27	32	138	16.8	52	133.1	1.5	0.0717511	YES
SBNO2	62	91	163	38.7	147.9	157.2	1.5	0.023735	YES
CCNB3	21	27	121	13.1	43.9	116.7	1.5	0.0789497	YES
CASP3	535	623	1142	333.8	1012.8	1101.3	1.5	2.44717e-05	YES
SHMT2	107	113	321	66.8	183.7	309.6	1.5	0.0121041	YES
PTPRC	281	320	652	175.3	520.2	628.8	1.5	0.000381045	YES
S100A10	831	864	1959	518.5	1404.6	1889.2	1.5	2.07957e-05	YES
CDKN2C	96	76	386	59.9	123.6	372.2	1.5	0.0300563	YES
RAB32	112	122	328	69.9	198.3	316.3	1.5	0.00938419	YES
RIPK2	108	150	252	67.4	243.9	243	1.5	0.00637856	YES
ADA	38	47	149	23.7	76.4	143.7	1.5	0.0556454	YES
ANP32B	420	432	959	262	702.3	924.8	1.5	0.000301122	YES
LOC101935454 (HLA-DPA1)	42	62	121	26.2	100.8	116.7	1.5	0.0599295	YES
C633.09c	30	40	118	18.7	65	113.8	1.5	0.0815578	YES
KIAA1199	1149	1177	2535	716.9	1913.4	2444.6	1.5	1.3557e-05	YES
KANK3	166	200	356	103.6	325.1	343.3	1.5	0.00452548	YES
LOC101949947 (PARP14)	339	405	717	211.5	658.4	691.4	1.5	0.000177174	YES
LOC101931706 (TGM3)	64	88	175	39.9	143.1	168.8	1.5	0.0243152	YES
LOC101936107 (TTC38)	111	100	356	69.3	162.6	343.3	1.5	0.0232861	YES
XLOC_002350	66	87	181	41.2	141.4	174.5	1.5	0.0263515	YES
XLOC_028945	96	95	308	59.9	154.4	297	1.5	0.0201403	YES
XLOC_029991	29	42	109	18.1	68.3	105.1	1.5	0.0796979	YES
XLOC_030700	361	330	1014	225.2	536.5	977.8	1.5	0.00133257	YES
comp220411_c0_seq1	84	98	238	52.4	159.3	229.5	1.5	0.0188414	YES
comp226809_c2_seq1	173	269	303	107.9	437.3	292.2	1.5	0.00484857	YES
comp226809_c2_seq3	103	151	215	64.3	245.5	207.3	1.5	0.0117343	YES
comp227509_c0_seq1	320	334	714	199.7	543	688.5	1.5	0.000843455	YES
comp263150_c0_seq1	88	128	190	54.9	208.1	183.2	1.5	0.0182379	YES
comp430872_c0_seq1	20	83	38	12.5	134.9	36.6	1.5	0.0791054	YES
XLOC_029991	29	42	109	18.1	68.3	105.1	1.5	0.0796979	YES
XLOC_030700	361	330	1014	225.2	536.5	977.8	1.5	0.00133257	YES
SVEP1	432	1633	1252	269.5	2654.7	1207.4	1.6	0.0799773	YES
LBH	572	769	1092	356.9	1250.2	1053.1	1.6	1.8583e-05	YES
LOC101950522	26	41	115	16.2	66.7	110.9	1.6	0.0509579	YES
NNMT	407	674	684	253.9	1095.7	659.6	1.6	0.000302916	YES
SLC6A8	178	295	314	111.1	479.6	302.8	1.6	0.0031086	YES
VWF	350	348	931	218.4	565.7	897.8	1.6	0.000560875	YES
FAM65C	52	67	174	32.4	108.9	167.8	1.6	0.0300745	YES
IL1RAP	89	98	281	55.5	159.3	271	1.6	0.0139473	YES
PRKCSH	90	136	209	56.2	221.1	201.5	1.6	0.00906966	YES
NCAPH2	50	68	164	31.2	110.5	158.2	1.6	0.0290537	YES
PDLIM1	252	266	673	157.2	432.4	649	1.6	0.000829087	YES
SLC29A1	168	166	511	104.8	269.9	492.8	1.6	0.00447293	YES
RAC2	50	57	196	31.2	92.7	189	1.6	0.0336221	YES
CLEC14A	8	14	96	5	22.8	92.6	1.6	0.0816528	YES
POLR2E	339	442	711	211.5	718.6	685.6	1.6	7.5929e-05	YES
GLRX	44	72	131	27.5	117	126.3	1.6	0.0298285	YES
KIF4A	130	116	460	81.1	188.6	443.6	1.6	0.0118174	YES
CD63	390	415	991	243.3	674.7	955.7	1.6	0.000154513	YES
IRF1	82	124	200	51.2	201.6	192.9	1.6	0.00979043	YES
CORO1A	20	32	106	12.5	52	102.2	1.6	0.0631346	YES
PTGS1	23	44	92	14.4	71.5	88.7	1.6	0.0556454	YES
CARTPT	2583	3561	11159	1611.6	5789.1	10761.1	1.6	0.0470862	YES
TCIRG1	44	70	136	27.5	113.8	131.2	1.6	0.0288295	YES
RCSD1	12	26	79	7.5	42.3	76.2	1.6	0.0725887	YES
SOAT1	1274	1998	2114	794.9	3248.1	2038.6	1.6	2.45596e-05	YES
CSF1R	345	419	795	215.3	681.2	766.7	1.6	6.04274e-05	YES
ARHGAP15	22	48	82	13.7	78	79.1	1.6	0.0524964	YES
KPNA2	220	400	1490	137.3	650.3	1436.9	1.6	0.0681609	YES
NPM3	23	38	108	14.4	61.8	104.1	1.6	0.0536702	YES
KIF23	68	54	330	42.4	87.8	318.2	1.6	0.0339686	YES
F10	10	14	116	6.2	22.8	111.9	1.6	0.07295	YES
CIDEA	256	274	701	159.7	445.4	676	1.6	0.000582122	YES
IFNAR1	532	602	1287	331.9	978.7	1241.1	1.6	1.7557e-05	YES
KIF11	206	202	637	128.5	328.4	614.3	1.6	0.00229345	YES
VMP1	1768	1988	4114	1103.1	3231.9	3967.3	1.6	3.7953e-07	YES
PAMR1	104	104	366	64.9	169.1	352.9	1.6	0.0107683	YES
MOB3A	20	32	110	12.5	52	106.1	1.6	0.0567688	YES
G0S2	42	60	154	26.2	97.5	148.5	1.6	0.0282239	YES
CCNA2	196	176	678	122.3	286.1	653.8	1.6	0.00439761	YES
STXBP2	66	108	172	41.2	175.6	165.9	1.6	0.0110519	YES
SETD7	358	390	954	223.4	634	920	1.6	0.000125007	YES
LCP2	66	90	208	41.2	146.3	200.6	1.6	0.0117343	YES
OLFML1	377	418	1003	235.2	679.5	967.2	1.6	7.63323e-05	YES
ECSCR	64	70	256	39.9	113.8	246.9	1.6	0.0181555	YES
KIF2C	40	49	182	25	79.7	175.5	1.6	0.0299179	YES
PDE6H	14	43	61	8.7	69.9	58.8	1.6	0.0526484	YES
HSPB8	446	567	1029	278.3	921.8	992.3	1.6	7.45835e-06	YES
IQGAP1	758	822	1992	472.9	1336.3	1921	1.6	9.09239e-06	YES
SF3B3	24	40	116	15	65	111.9	1.6	0.040086	YES
LOC101948614 (C10ORF54)	302	314	779	188.4	510.5	751.2	1.6	0.000567249	YES
CTSK	50	70	180	31.2	113.8	173.6	1.6	0.0173676	YES
H2AFZ	399	462	969	248.9	751.1	934.4	1.6	4.12041e-05	YES
IFITM3	647	710	1564	403.7	1154.2	1508.2	1.6	1.45504e-05	YES
IL1RL2	383	436	934	239	708.8	900.7	1.6	6.59768e-05	YES
LOC101942694 (LRRC53)	26	62	83	16.2	100.8	80	1.6	0.0363627	YES
LOC101940163 (SELP)	42	57	154	26.2	92.7	148.5	1.6	0.0346822	YES
LOC101939668 (TNFRSF10B)	44	88	114	27.5	143.1	109.9	1.6	0.0243694	YES
XLOC_001746	50	77	158	31.2	125.2	152.4	1.6	0.0186501	YES
XLOC_003148	414	357	1262	258.3	580.4	1217	1.6	0.00159568	YES
XLOC_013746	174	211	434	108.6	343	418.5	1.6	0.00125764	YES
XLOC_017545	32	51	131	20	82.9	126.3	1.6	0.0305812	YES
XLOC_017961	198	212	537	123.5	344.6	517.9	1.6	0.00167623	YES
XLOC_024895	16	32	86	10	52	82.9	1.6	0.0639935	YES
XLOC_026664	30	64	85	18.7	104	82	1.6	0.052067	YES
comp224072_c0_seq1	90	97	301	56.2	157.7	290.3	1.6	0.0124561	YES
APOBEC-1-like	55	70	106	34.1	113.4	102.82	1.66466	0.0792712	YES
PTGS2	18	72	48	11.2	117	46.3	1.7	0.0471174	YES
SOX4	230	289	598	143.5	469.8	576.7	1.7	0.000139987	YES
UPP1	184	222	519	114.8	360.9	500.5	1.7	0.000484264	YES
ADM	191	220	562	119.2	357.7	542	1.7	0.000594674	YES
TECR	48	100	124	29.9	162.6	119.6	1.7	0.0145035	YES
HMOX1	153	140	588	95.5	227.6	567	1.7	0.00516165	YES
RHBDF2	62	98	186	38.7	159.3	179.4	1.7	0.00847035	YES
CASC5	74	86	280	46.2	139.8	270	1.7	0.0097198	YES
ERCC6L	26	32	164	16.2	52	158.2	1.7	0.037503	YES
EZH2	164	172	560	102.3	279.6	540	1.7	0.00177573	YES
LOC101932527 (TAPBPR)	62	90	206	38.7	146.3	198.7	1.7	0.00849887	YES
SLC11A1	14	38	74	8.7	61.8	71.4	1.7	0.0405648	YES
IKZF1	39	74	128	24.3	120.3	123.4	1.7	0.0157668	YES
TGFB1	50	62	219	31.2	100.8	211.2	1.7	0.0152584	YES
MISP	50	54	250	31.2	87.8	241.1	1.7	0.0191064	YES
RET	374	424	1081	233.3	689.3	1042.5	1.7	4.07437e-05	YES
CNN2	326	369	958	203.4	599.9	923.8	1.7	7.22256e-05	YES
PLBD1	16	34	96	10	55.3	92.6	1.7	0.0364402	YES
COMP	60	92	198	37.4	149.6	190.9	1.7	0.00712874	YES
WWTR1	882	1140	2138	550.3	1853.3	2061.8	1.7	9.01778e-08	YES
MYO1F	22	54	88	13.7	87.8	84.9	1.7	0.0258043	YES
GPR78	26	58	100	16.2	94.3	96.4	1.7	0.0222229	YES
LCP1	328	364	1012	204.6	591.7	975.9	1.7	8.78893e-05	YES
F3	798	1123	1808	497.9	1825.6	1743.5	1.7	8.25544e-08	YES
CTSZ	698	784	2024	435.5	1274.5	1951.8	1.7	5.1492e-06	YES
NOP10	38	62	155	23.7	100.8	149.5	1.7	0.0139902	YES
TPX2	106	100	476	66.1	162.6	459	1.7	0.00664702	YES
CKAP4	296	318	972	184.7	517	937.3	1.7	0.000180325	YES
SHCBP1	42	60	186	26.2	97.5	179.4	1.7	0.013402	YES
SOX11	112	144	372	69.9	234.1	358.7	1.7	0.00129155	YES
NAGA	319	437	828	199	710.4	798.5	1.7	5.40599e-06	YES
LOC101938142	178	211	552	111.1	343	532.3	1.7	0.000453216	YES
CRA_a	8	16	101	5	26	97.4	1.7	0.0547499	YES
LOC103305989	26	33	158	16.2	53.6	152.4	1.7	0.0380909	YES
XLOC_011852	71	92	239	44.3	149.6	230.5	1.7	0.0091591	YES
XLOC_022435	11	50	45	6.9	81.3	43.4	1.7	0.047356	YES
XLOC_025206	78	180	148	48.7	292.6	142.7	1.7	0.00978161	YES
XLOC_029507	15	48	66	9.4	78	63.6	1.7	0.0332455	YES
SLC25A17	108	119	276	66.96	192.78	267.72	1.78183	0.0789497	YES
SLC39A1	97	127	349	60.5	206.5	336.6	1.8	0.00148814	YES
LOC101936922 (IFI44L)	115	175	374	71.8	284.5	360.7	1.8	0.00019185	YES
METTL21B	24	60	92	15	97.5	88.7	1.8	0.0198439	YES
EXO1	16	30	116	10	48.8	111.9	1.8	0.029762	YES
TPD52	1084	1315	2974	676.3	2137.8	2868	1.8	1.47226e-07	YES
NES	392	501	1084	244.6	814.5	1045.3	1.8	3.66627e-06	YES
TNFRSF1B	298	449	718	185.9	729.9	692.4	1.8	5.47211e-06	YES
CR1L	67	85	277	41.8	138.2	267.1	1.8	0.00562075	YES
FLNA	760	1013	1952	474.2	1646.8	1882.4	1.8	5.50776e-08	YES
MAD2L1	128	158	446	79.9	256.9	430.1	1.8	0.000836438	YES
COQ10B	14	40	80	8.7	65	77.1	1.8	0.0256238	YES
WIPF1	220	290	652	137.3	471.4	628.8	1.8	4.02047e-05	YES
LOC101935514 (CD84)	16	30	121	10	48.8	116.7	1.8	0.0257751	YES
LOC101932784	8	40	51	5	65	49.2	1.8	0.0302055	YES
AEN	46	90	154	28.7	146.3	148.5	1.8	0.00556722	YES
TNFRSF1A	615	886	1543	383.7	1440.4	1488	1.8	4.33336e-08	YES
B3GNT8	14	46	72	8.7	74.8	69.4	1.8	0.022688	YES
ANGPTL4	86	166	228	53.7	269.9	219.9	1.8	0.000930752	YES
SDC1	940	1380	2310	586.5	2243.4	2227.6	1.8	3.82252e-09	YES
NGFR	119	166	397	74.2	269.9	382.8	1.8	0.000365458	YES
ARRDC2	440	588	1252	274.5	955.9	1207.4	1.8	5.78976e-07	YES
EMILIN1	8	38	56	5	61.8	54	1.8	0.0258787	YES
UHRF1	90	110	380	56.2	178.8	366.5	1.8	0.0019704	YES
ITGB2	20	33	151	12.5	53.6	145.6	1.8	0.0176192	YES
TAP2	12	46	66	7.5	74.8	63.6	1.8	0.0199457	YES
PRKCQ	19	58	83	11.9	94.3	80	1.8	0.0138836	YES
CDCA8	77	106	314	48	172.3	302.8	1.8	0.00163926	YES
FAS	68	112	242	42.4	182.1	233.4	1.8	0.00138368	YES
LAPTM5	259	322	882	161.6	523.5	850.6	1.8	2.60941e-05	YES
FOS	242	338	735	151	549.5	708.8	1.8	7.28304e-06	YES
ABCC6	118	167	389	73.6	271.5	375.1	1.8	0.000344786	YES
LOC101938036 (CCR5)	26	67	96	16.2	108.9	92.6	1.8	0.0139902	YES
IL4I1	10	34	74	6.2	55.3	71.4	1.8	0.0243152	YES
LOC101940227 (LYZ)	50	85	174	31.2	138.2	167.8	1.8	0.00682436	YES
LOC101934783 (SNAI1)	10	38	69	6.2	61.8	66.5	1.8	0.0207967	YES
XLOC_024764	32	74	110	20	120.3	106.1	1.8	0.0122557	YES
comp114763_c0_seq1	12	30	89	7.5	48.8	85.8	1.8	0.0321389	YES
comp195364_c0_seq1	7	18	98	4.4	29.3	94.5	1.8	0.033908	YES
comp196149_c0_seq1	12	26	106	7.5	42.3	102.2	1.8	0.0288295	YES
comp196593_c0_seq1	10	30	86	6.2	48.8	82.9	1.8	0.0226501	YES
comp230406_c3_seq1	30	52	155	18.7	84.5	149.5	1.8	0.0108986	YES
IL13RA2	148	228	456	92.3	370.7	439.7	1.9	4.28939e-05	YES
LOC101935991 (CLEC4G)	21	50	111	13.1	81.3	107	1.9	0.0110519	YES
MYH9	535	766	1513	333.8	1245.3	1459.1	1.9	3.45302e-08	YES
MET	106	196	300	66.1	318.6	289.3	1.9	0.000159765	YES
KEL	140	176	550	87.3	286.1	530.4	1.9	0.000265597	YES
MELK	26	46	158	16.2	74.8	152.4	1.9	0.00975811	YES
BLVRB	70	108	277	43.7	175.6	267.1	1.9	0.00115307	YES
STEAP4	276	346	974	172.2	562.5	939.3	1.9	1.53661e-05	YES
PHLDA2	206	242	813	128.5	393.4	784	1.9	0.0001219	YES
IRF8	112	200	330	69.9	325.1	318.2	1.9	9.69236e-05	YES
UNC13D	17	64	72	10.6	104	69.4	1.9	0.0117728	YES
SLC4A1	50	72	253	31.2	117	244	1.9	0.00357072	YES
THBS1	354	1199	4646	220.9	1949.2	4480.3	1.9	0.0183585	YES
DEPDC1	18	35	140	11.2	56.9	135	1.9	0.0122149	YES
PTPN22	20	36	153	12.5	58.5	147.5	1.9	0.0116043	YES
PPM1M	483	963	1046	301.4	1565.5	1008.7	1.9	7.68198e-07	YES
GPNMB	28	64	128	17.5	104	123.4	1.9	0.00606299	YES
CFD	166	229	590	103.6	372.3	569	1.9	4.28939e-05	YES
GP1BB	66	88	322	41.2	143.1	310.5	1.9	0.00206353	YES
VCAM1	11	46	67	6.9	74.8	64.6	1.9	0.0140151	YES
DHRS9	12	56	60	7.5	91	57.9	1.9	0.0137142	YES
LOC101945867 (VSIG4)	10	34	84	6.2	55.3	81	1.9	0.0146687	YES
ARID5A	286	479	772	178.4	778.7	744.5	1.9	3.36449e-07	YES
IRF9	40	84	162	25	136.6	156.2	1.9	0.00248526	YES
HK2	34	82	134	21.2	133.3	129.2	1.9	0.00328316	YES
NABP1	36	52	232	22.5	84.5	223.7	1.9	0.00562075	YES
RIN1	32	74	138	20	120.3	133.1	1.9	0.00357072	YES
LOC101945891 (GLUL)	224	306	804	139.8	497.5	775.3	1.9	8.57157e-06	YES
SRGN	126	166	532	78.6	269.9	513	1.9	0.000190669	YES
CKS2	18	44	118	11.2	71.5	113.8	1.9	0.0087018	YES
TLR2	46	93	183	28.7	151.2	176.5	1.9	0.00151421	YES
LIMA1	513	886	1330	320.1	1440.4	1282.6	1.9	5.88198e-09	YES
LOC101952758 (SLPI)	12	32	109	7.5	52	105.1	1.9	0.0117068	YES
NCAPG	55	92	244	34.3	149.6	235.3	1.9	0.00124955	YES
LOC101943706 (C15orf48)	20	48	122	12.5	78	117.6	1.9	0.00740349	YES
RRAD	36	94	130	22.5	152.8	125.4	1.9	0.00261048	YES
CD36	18	36	147	11.2	58.5	141.8	1.9	0.0091591	YES
LOC101944980 (CYP3A7)	31	82	110	19.3	133.3	106.1	1.9	0.00651143	YES
CYP7A1	10	46	63	6.2	74.8	60.8	1.9	0.0138443	YES
LOC101949827	460	617	1390	287	1003	1340.4	1.9	3.36449e-07	YES
LOC101946470 (muIgM)	6	16	122	3.7	26	117.6	1.9	0.0182167	YES
LOC101937624 (TREM2)	58	80	278	36.2	130.1	268.1	1.9	0.0031086	YES
XLOC_000738	25	122	64	15.6	198.3	61.7	1.9	0.00886086	YES
XLOC_001272	11	59	51	6.9	95.9	49.2	1.9	0.017269	YES
XLOC_003290	35	67	154	21.8	108.9	148.5	1.9	0.00624269	YES
XLOC_030300	91	125	414	56.8	203.2	399.2	1.9	0.00045319	YES
comp222081_c0_seq1	133	208	441	83	338.1	425.3	1.9	4.28939e-05	YES
XLOC_030300	91	125	414	56.8	203.2	399.2	1.9	0.00045319	YES
PRC1	27	47	51	16.74	76.14	49.47	1.90758	0.0282239	YES
LOC101935171 (ITGAD)	17	51	102	10.6	82.9	98.4	2	0.00609551	YES
LOC101933689 (IGSF1)	12	53	69	7.5	86.2	66.5	2	0.00923597	YES
TTLL4	36	89	143	22.5	144.7	137.9	2	0.00182939	YES
PCOLCE2	29	83	116	18.1	134.9	111.9	2	0.00300415	YES
FN1	16	47	104	10	76.4	100.3	2	0.00661493	YES
GCH1	236	458	639	147.2	744.6	616.2	2	3.50031e-07	YES
BPGM	532	661	2154	331.9	1074.6	2077.2	2	1.37727e-06	YES
ZFP36L1	585	817	2072	365	1328.2	1998.1	2	3.18969e-08	YES
DLGAP5	72	96	402	44.9	156.1	387.7	2	0.000845065	YES
EPOR	16	57	89	10	92.7	85.8	2	0.00537007	YES
CD40LG	14	29	156	8.7	47.1	150.4	2	0.00779501	YES
MYC	121	187	489	75.5	304	471.6	2	3.14568e-05	YES
ARC	190	369	550	118.5	599.9	530.4	2	6.25019e-07	YES
PLVAP	12	57	69	7.5	92.7	66.5	2	0.00664642	YES
OSMR	74	146	276	46.2	237.3	266.2	2	9.74514e-05	YES
IGFBP3	529	918	1550	330.1	1492.4	1494.7	2	2.65826e-10	YES
TOM1L1	44	82	224	27.5	133.3	216	2	0.000926701	YES
KIF20B	46	83	237	28.7	134.9	228.5	2	0.000867005	YES
CARD9	30	90	122	18.7	146.3	117.6	2	0.00161486	YES
S100A12	114	256	336	71.1	416.2	324	2	1.1993e-05	YES
RDH10	964	1656	2841	601.5	2692.1	2739.7	2	4.31861e-12	YES
PLAT	648	1023	2138	404.3	1663.1	2061.8	2	2.64114e-10	YES
A2M	41	101	161	25.6	164.2	155.3	2	0.000857583	YES
LOC101952540 (CHIA-Like)	279	424	1020	174.1	689.3	983.6	2	1.93368e-07	YES
LOC101939070 (GZMB)	98	150	412	61.1	243.9	397.3	2	0.000118727	YES
GVINP1	24	57	138	15	92.7	133.1	2	0.00360982	YES
LOC101933723 (RHCE)	118	164	560	73.6	266.6	540	2	9.07644e-05	YES
LOC101946537 (TCLEC2D)	55	123	208	34.3	200	200.6	2	0.000267564	YES
XLOC_000934	136	294	372	84.9	478	358.7	2	1.21596e-05	YES
XLOC_000985	65	88	382	40.6	143.1	368.4	2	0.000958626	YES
comp274236_c0_seq1	38	71	198	23.7	115.4	190.9	2	0.00190709	YES
comp454952_c0_seq1	8	23	125	5	37.4	120.5	2	0.00898423	YES
comp457125_c0_seq1	18	80	77	11.2	130.1	74.3	2	0.00399925	YES
CDC20	62	96	345	38.7	156.1	332.7	2.1	0.000431913	YES
SPC25	13	38	120	8.1	61.8	115.7	2.1	0.00459903	YES
RIN3	32	60	214	20	97.5	206.4	2.1	0.00153682	YES
FN1	1291	3186	10137	805.5	5179.4	9775.6	2.1	0.00315831	YES
LOC101932514 (HES5)	25	67	138	15.6	108.9	133.1	2.1	0.00154196	YES
GADD45A	67	112	342	41.8	182.1	329.8	2.1	0.000179498	YES
CRHBP	92	165	386	57.4	268.2	372.2	2.1	2.17258e-05	YES
ASPM	84	158	346	52.4	256.9	333.7	2.1	2.6733e-05	YES
RGS1	32	58	230	20	94.3	221.8	2.1	0.00142512	YES
PELO	1	15	99	0.6	24.4	95.5	2.1	0.00699849	YES
MKI67	254	425	930	158.5	690.9	896.8	2.1	3.49198e-08	YES
LOC101951774 (ICAM5)	43	111	179	26.8	180.5	172.6	2.1	0.000252934	YES
KIF22	14	42	124	8.7	68.3	119.6	2.1	0.00300415	YES
CENPE	84	148	391	52.4	240.6	377.1	2.1	3.08014e-05	YES
KIF20A	24	58	164	15	94.3	158.2	2.1	0.00129362	YES
PPP1R15A	12	50	91	7.5	81.3	87.8	2.1	0.00285415	YES
SELE	14	32	173	8.7	52	166.8	2.1	0.00314062	YES
TGFB2	499	833	1816	311.3	1354.2	1751.2	2.1	1.87485e-10	YES
LOC101949804 (IFITM5)	730	1296	2428	455.5	2106.9	2341.4	2.1	1.93676e-12	YES
SLC46A2	25	98	105	15.6	159.3	101.3	2.1	0.000996008	YES
CTSS	73	126	340	45.5	204.8	327.9	2.1	0.000112439	YES
LOC101952894(SST)	89	180	336	55.5	292.6	324	2.1	1.33719e-05	YES
XLOC_031631	77	124	374	48	201.6	360.7	2.1	0.000144944	YES
comp189303_c0_seq1	156	221	813	97.3	359.3	784	2.1	1.26251e-05	YES
XLOC_031631	77	124	374	48	201.6	360.7	2.1	0.000144944	YES
LOC101950925 (BCL2_associated)	18	36	211	11.2	58.5	203.5	2.2	0.00205935	YES
PRSS16	12	49	106	7.5	79.7	102.2	2.2	0.00133848	YES
SLA	52	90	324	32.4	146.3	312.4	2.2	0.000235925	YES
PBK	52	110	258	32.4	178.8	248.8	2.2	9.39839e-05	YES
PAPPA	242	464	846	151	754.3	815.8	2.2	3.0341e-09	YES
C1R	208	558	552	129.8	907.1	532.3	2.2	4.44802e-07	YES
TM4SF4	4	34	68	2.5	55.3	65.6	2.2	0.00390612	YES
JUN	982	1767	3429	612.7	2872.6	3306.7	2.2	1.32347e-13	YES
LOC101947273 (CLEC2D)	14	39	152	8.7	63.4	146.6	2.2	0.00173244	YES
CBFB	318	605	1145	198.4	983.5	1104.2	2.2	1.55918e-10	YES
LGALS1	90	150	494	56.2	243.9	476.4	2.2	2.01776e-05	YES
MYL9	105	170	569	65.5	276.4	548.7	2.2	1.23085e-05	YES
MPZ	4	30	82	2.5	48.8	79.1	2.2	0.00302153	YES
ANXA4	198	350	858	123.5	569	827.4	2.2	3.58843e-08	YES
SLC16A1	555	1287	1643	346.3	2092.3	1584.4	2.2	1.37003e-11	YES
LPXN	32	90	172	20	146.3	165.9	2.2	0.000181092	YES
SPI1	44	88	285	27.5	143.1	274.8	2.2	0.000131293	YES
CEBPA	66	161	280	41.2	261.7	270	2.2	7.47875e-06	YES
CTSL	991	1958	3365	618.3	3183.1	3245	2.2	7.20975e-15	YES
LOC101937258 (CLEC2D-L)	81	178	315	50.5	289.4	303.8	2.2	8.57157e-06	YES
ZFP36	46	96	315	28.7	156.1	303.8	2.3	4.34384e-05	YES
CISH	111	178	668	69.3	289.4	644.2	2.3	7.48976e-06	YES
ARPC1B	204	356	977	127.3	578.7	942.2	2.3	3.45302e-08	YES
B2M	793	1683	2823	494.8	2736	2722.3	2.3	2.06648e-15	YES
BTK	36	194	118	22.5	315.4	113.8	2.3	0.000164862	YES
NDC80	12	36	180	7.5	58.5	173.6	2.3	0.000689754	YES
PTX3	68	136	426	42.4	221.1	410.8	2.3	5.82861e-06	YES
CTSS-L	145	308	631	90.5	500.7	608.5	2.3	8.4631e-09	YES
FRRS1	40	82	280	25	133.3	270	2.3	0.000134282	YES
GPR83-L	70	119	450	43.7	193.5	434	2.3	4.1035e-05	YES
XLOC_001903	4	22	134	2.5	35.8	129.2	2.3	0.00162149	YES
XLOC_009107	36	74	266	22.5	120.3	256.5	2.3	0.000208556	YES
comp195535_c0_seq1	149	290	707	93	471.4	681.8	2.3	3.1372e-08	YES
KIFC1	24	64	219	15	104	211.2	2.4	0.000116821	YES
CSTA-like	186	318	1171	116	517	1129.2	2.4	1.01817e-07	YES
MMP9	180	468	644	112.3	760.8	621	2.4	6.74484e-10	YES
CR1L	133	223	838	83	362.5	808.1	2.4	1.05399e-06	YES
CD68	16	62	132	10	100.8	127.3	2.4	0.000253878	YES
CTSC	351	688	1544	219	1118.5	1488.9	2.4	7.404e-12	YES
FGF19	74	194	338	46.2	315.4	325.9	2.4	3.41232e-07	YES
DRAXIN	120	358	425	74.9	582	409.8	2.4	3.53585e-08	YES
RGS10	44	104	292	27.5	169.1	281.6	2.4	1.59199e-05	YES
FOSL1	4	43	72	2.5	69.9	69.4	2.4	0.000744817	YES
DUOX2	151	409	574	94.2	664.9	553.5	2.4	8.00996e-10	YES
ARHGAP25	14	50	155	8.7	81.3	149.5	2.4	0.000256185	YES
PTPN6	73	161	441	45.5	261.7	425.3	2.4	6.82839e-07	YES
TIMP2	32	138	153	20	224.3	147.5	2.4	1.97649e-05	YES
LOC101935370 (CCL4)	36	97	239	22.5	157.7	230.5	2.4	1.98605e-05	YES
LOC101938305 (CCR5-L)	64	143	371	39.9	232.5	357.8	2.4	2.54681e-06	YES
HBE1	89	177	537	55.5	287.7	517.9	2.4	7.84225e-07	YES
comp219454_c0_seq1	8	48	104	5	78	100.3	2.4	0.000300658	YES
comp225787_c0_seq1	48	88	408	29.9	143.1	393.5	2.4	5.70579e-05	YES
APBA1	12	52	146	7.5	84.5	140.8	2.5	0.000121762	YES
TNFRSF6B	181	429	884	112.9	697.4	852.5	2.5	9.78837e-12	YES
JUNB	197	574	808	122.9	933.1	779.2	2.5	1.47995e-12	YES
SDC4	680	1525	3257	424.3	2479.2	3140.9	2.5	7.7473e-17	YES
BUB1	32	84	304	20	136.6	293.2	2.5	9.802e-06	YES
XLOC_029668	0	15	158	0	24.4	152.4	2.5	0.000631149	YES
comp224072_c2_seq2	43	115	317	26.8	187	305.7	2.5	1.81565e-06	YES
XLOC_029668	0	15	158	0	24.4	152.4	2.5	0.000631149	YES
CR1L	330	737	1722	205.9	1198.1	1660.6	2.6	9.80599e-14	YES
FAM53B	155	366	843	96.7	595	812.9	2.6	4.82953e-11	YES
HGF	168	494	717	104.8	803.1	691.4	2.6	3.63528e-12	YES
CD3E	16	82	130	10	133.3	125.4	2.6	2.65523e-05	YES
LOC101946298 (FLJ45910)	0	23	102	0	37.4	98.4	2.6	0.000303269	YES
CCNB1	62	140	506	38.7	227.6	488	2.6	5.69413e-07	YES
RGS2	116	242	838	72.4	393.4	808.1	2.6	2.26367e-08	YES
SELE	2	24	147	1.2	39	141.8	2.6	0.000210463	YES
SYNJ2	40	114	316	25	185.3	304.7	2.6	9.11243e-07	YES
TAGLN	84	221	537	52.4	359.3	517.9	2.6	2.32543e-09	YES
XLOC_020027	64	194	349	39.9	315.4	336.6	2.6	2.55154e-08	YES
comp104951_c0_seq1	9	40	173	5.6	65	166.8	2.6	0.000107456	YES
comp188540_c0_seq1	6	41	123	3.7	66.7	118.6	2.6	0.000121762	YES
TIMP1	161	539	725	100.5	876.2	699.1	2.7	3.90351e-13	YES
UBE2C	20	68	248	12.5	110.5	239.2	2.7	7.94936e-06	YES
DCSTAMP	6	34	202	3.7	55.3	194.8	2.7	3.80926e-05	YES
LOC101941157 (HEPACAM2)	54	131	584	33.7	213	563.2	2.7	2.12378e-07	YES
XLOC_006968	38	210	183	23.7	341.4	176.5	2.7	7.00693e-07	YES
LOC101938200	289	860	1721	180.3	1398.1	1659.6	2.8	4.34065e-19	YES
CP	1901	5951	8563	1186.1	9674.4	8257.7	2.8	5.69997e-24	YES
PLEK	14	64	214	8.7	104	206.4	2.8	3.02315e-06	YES
ADAMTS5	251	818	1289	156.6	1329.8	1243	2.8	3.48694e-18	YES
PTPN7	8	56	154	5	91	148.5	2.9	4.82829e-06	YES
GADD45G	110	418	670	68.6	679.5	646.1	2.9	4.23485e-15	YES
SERPINE1	102	474	542	63.6	770.6	522.7	2.9	3.12394e-13	YES
ADAM8	6	76	101	3.7	123.6	97.4	2.9	2.41613e-06	YES
ECM1	163	628	930	101.7	1020.9	896.8	2.9	1.27617e-17	YES
XLOC_001629	513	1290	3777	320.1	2097.1	3642.3	2.9	4.7248e-16	YES
XLOC_003764	45	229	298	28.1	372.3	287.4	2.9	1.9404e-10	YES
LOC101938179 (IFITM1)	85	290	660	53	471.4	636.5	3	3.22767e-13	YES
MMP7	4	42	166	2.5	68.3	160.1	3	3.91775e-06	YES
TMEM26	25	121	254	15.6	196.7	244.9	3	9.79106e-09	YES
IRF4	12	72	198	7.5	117	190.9	3	3.65613e-07	YES
CAMP	96	309	822	59.9	502.3	792.7	3	3.05514e-13	YES
FAM64A	16	143	140	10	232.5	135	3	1.02962e-07	YES
SOCS3	0	60	63	0	97.5	60.8	3	6.26816e-06	YES
CEBPD	76	292	610	47.4	474.7	588.2	3	4.28896e-14	YES
LOC101748790	18	72	368	11.2	117	354.9	3	2.22949e-07	YES
XLOC_006132	116	356	965	72.4	578.7	930.6	3	1.32347e-13	YES
XLOC_006967	32	180	243	20	292.6	234.3	3	1.23917e-09	YES
LOC101947335 (ALAS2)	19	80	367	11.9	130.1	353.9	3.1	7.19076e-08	YES
CREM	58	312	384	36.2	507.2	370.3	3.1	1.31357e-12	YES
PLK1	16	77	303	10	125.2	292.2	3.1	7.49041e-08	YES
ATP6V0D2	12	64	280	7.5	104	270	3.1	2.04111e-07	YES
GADD45B	81	303	685	50.5	492.6	660.6	3.1	2.07897e-14	YES
PKIB	58	188	763	36.2	305.6	735.8	3.1	1.55918e-10	YES
GNS	2	79	76	1.2	128.4	73.3	3.1	1.15055e-06	YES
GLDN	86	605	461	53.7	983.5	444.6	3.1	4.36116e-12	YES
IL1RN	14	102	190	8.7	165.8	183.2	3.1	1.14079e-08	YES
LOC101948970 (MMP27)	12	98	172	7.5	159.3	165.9	3.1	1.91514e-08	YES
HOPX	513	2200	3210	320.1	3576.5	3095.5	3.2	2.23508e-28	YES
DKK1	22	140	242	13.7	227.6	233.4	3.2	3.3141e-10	YES
ITGB3	24	114	368	15	185.3	354.9	3.2	9.73473e-10	YES
OSGIN1	38	212	340	23.7	344.6	327.9	3.2	1.605e-12	YES
INHBA	110	560	776	68.6	910.4	748.3	3.2	3.59247e-19	YES
TK1	30	178	308	18.7	289.4	297	3.2	5.86945e-12	YES
XLOC_012738	5	66	135	3.1	107.3	130.2	3.2	1.92213e-07	YES
LOC101938455 (LNX2)	20	148	238	12.5	240.6	229.5	3.3	5.73459e-11	YES
LOC101951576 (CLEC2D)	58	234	850	36.2	380.4	819.7	3.3	2.51428e-13	YES
PCK1	86	419	795	53.7	681.2	766.7	3.3	9.21533e-20	YES
XLOC_001868	0	54	104	0	87.8	100.3	3.4	8.58751e-08	YES
LRRN4CL	16	140	241	10	227.6	232.4	3.5	8.13834e-12	YES
TUBB6	174	777	1910	108.6	1263.2	1841.9	3.5	2.94519e-24	YES
CXCR5	8	76	299	5	123.6	288.3	3.5	4.47551e-10	YES
KRT15	6	110	139	3.7	178.8	134	3.5	7.68596e-10	YES
RUNX1	62	423	679	38.7	687.7	654.8	3.6	2.46853e-22	YES
LOC101949233 (MMP18)	2	55	222	1.2	89.4	214.1	3.6	1.91484e-09	YES
comp220769_c0_seq2	2	55	202	1.2	89.4	194.8	3.6	3.43041e-09	YES
RBP7	2	74	148	1.2	120.3	142.7	3.7	4.73096e-10	YES
XLOC_001867	14	104	491	8.7	169.1	473.5	3.7	7.404e-12	YES
XLOC_001802	14	142	354	8.7	230.8	341.4	3.8	1.00608e-14	YES
LOC101939147 (CHIT1)	8	30	97	5.12	48	95.06	3.80433	0.0114362	YES
PIGR	12	158	278	7.5	256.9	268.1	3.9	2.98837e-15	YES
ATF3	153	1208	1803	95.5	1963.8	1738.7	3.9	1.32007e-37	YES
XLOC_029676	4	101	198	2.5	164.2	190.9	3.9	9.29188e-13	YES
XLOC_029676	4	101	198	2.5	164.2	190.9	3.9	9.29188e-13	YES
LOC101944098(SCYA2)	0	81	156	0	131.7	150.4	4.1	2.44779e-12	YES
XLOC_001869	2	95	195	1.2	154.4	188	4.1	2.27472e-13	YES
SOCS3	76	861	1566	47.4	1399.7	1510.2	4.5	1.60546e-43	YES
XLOC_001904	7	158	378	4.4	256.9	364.5	4.5	1.77965e-19	YES
LOC101942095 (CLEC17A)	11	272	379	6.9	442.2	365.5	4.6	6.58761e-24	YES
PLEK2	14	230	729	8.7	373.9	703	4.6	5.69997e-24	YES
XLOC_003763	5	217	248	3.1	352.8	239.2	4.6	2.13505e-19	YES
LOC101932067 (MMP3)	0	100	376	0	162.6	362.6	4.8	4.77592e-18	YES
comp144642_c0_seq1	16	395	530	10	642.1	511.1	4.8	6.58372e-30	YES
MMP13	4	212	314	2.5	344.6	302.8	4.9	3.98543e-23	YES
MMP19	2	432	282	1.2	702.3	271.9	5.2	6.4194e-24	YES
MMP1	50	1050	2023	31.2	1707	1950.9	5.3	1.09805e-58	YES
XLOC_000161	4	551	371	2.5	895.8	357.8	5.3	4.0486e-27	YES
LOC101943975	7	192	32	4.34	311.04	31.04	5.30049	0.0608201	YES
XLOC_001803	8	308	797	5	500.7	768.6	5.4	2.10078e-33	YES
XLOC_001905	19	1035	1057	11.9	1682.6	1019.3	5.7	3.22619e-47	YES
COL4A3	140	14	7	87.3	22.8	6.8	-1.5	0.121327	NO
PTH2R	192	18	30	119.8	29.3	28.9	-1.4	0.10702	NO
LOC101940995	133	12	14	83	19.5	13.5	-1.4	0.14605	NO
TLL2	224	28	40	139.8	45.5	38.6	-1.3	0.148236	NO
TLCD2	172	19	26	107.3	30.9	25.1	-1.3	0.164884	NO
PFKM	214	12	50	133.5	19.5	48.2	-1.3	0.149703	NO
CHDH	178	26	16	111.1	42.3	15.4	-1.3	0.205057	NO
WSCD2	171	19	36	106.7	30.9	34.7	-1.2	0.247215	NO
SGCZ	220	32	34	137.3	52	32.8	-1.2	0.180831	NO
PPARGC1A	229	32	42	142.9	52	40.5	-1.2	0.181516	NO
MVD	445	78	87	277.6	126.8	83.9	-1.2	0.107715	NO
LOC101953414	357	42	95	222.7	68.3	91.6	-1.2	0.123632	NO
LOC101951731	297	37	70	185.3	60.2	67.5	-1.2	0.137891	NO
LOC101949826	329	40	86	205.3	65	82.9	-1.2	0.14243	NO
LOC101944482	186	24	33	116	39	31.8	-1.2	0.214973	NO
LOC101936701	160	20	22	99.8	32.5	21.2	-1.2	0.208944	NO
GRIN2C	235	32	46	146.6	52	44.4	-1.2	0.179088	NO
CHAD	122	12	20	76.1	19.5	19.3	-1.2	0.271863	NO
AR	262	34	53	163.5	55.3	51.1	-1.2	0.140663	NO
RGS22	394	62	96	245.8	100.8	92.6	-1.1	0.134154	NO
PCP4	176	26	30	109.8	42.3	28.9	-1.1	0.273498	NO
LOC101953012	197	21	48	122.9	34.1	46.3	-1.1	0.243392	NO
LOC101948875	231	24	64	144.1	39	61.7	-1.1	0.245112	NO
LOC101947377	236	38	41	147.2	61.8	39.5	-1.1	0.218022	NO
LOC101943726	142	16	30	88.6	26	28.9	-1.1	0.321304	NO
LOC101937498	324	44	88	202.1	71.5	84.9	-1.1	0.183935	NO
KCNF1	226	34	50	141	55.3	48.2	-1.1	0.256094	NO
IGSF10	494	64	148	308.2	104	142.7	-1.1	0.112043	NO
GPRIN3	299	50	69	186.6	81.3	66.5	-1.1	0.219828	NO
GAL3ST1	510	88	123	318.2	143.1	118.6	-1.1	0.104227	NO
EYA1	420	67	100	262	108.9	96.4	-1.1	0.117219	NO
EVPL	328	30	100	204.6	48.8	96.4	-1.1	0.186767	NO
ETNPPL	2654	341	204	1655.9	554.4	196.7	-1.1	0.380559	NO
CPNE5	733	162	120	457.3	263.4	115.7	-1.1	0.148954	NO
CCDC160	230	10	72	143.5	16.3	69.4	-1.1	0.287062	NO
ASB2	170	10	52	106.1	16.3	50.1	-1.1	0.35844	NO
ADAMTS9	326	44	92	203.4	71.5	88.7	-1.1	0.197578	NO
ZNF804B	384	76	88	239.6	123.6	84.9	-1	0.230532	NO
WISP2	170	30	32	106.1	48.8	30.9	-1	0.391251	NO
UPP2	428	39	168	267	63.4	162	-1	0.304697	NO
TMPRSS7	177	22	47	110.4	35.8	45.3	-1	0.355798	NO
TMEM163	749	143	207	467.3	232.5	199.6	-1	0.100511	NO
TMCC2	322	60	75	200.9	97.5	72.3	-1	0.251869	NO
SYT2	323	58	83	201.5	94.3	80	-1	0.26121	NO
SLITRK5	372	65	102	232.1	105.7	98.4	-1	0.227238	NO
SLC25A48	128	20	20	79.9	32.5	19.3	-1	0.398315	NO
SHROOM1	298	48	84	185.9	78	81	-1	0.277126	NO
RASEF	142	20	32	88.6	32.5	30.9	-1	0.411465	NO
PPL	373	74	86	232.7	120.3	82.9	-1	0.240567	NO
PHYHIP	401	82	93	250.2	133.3	89.7	-1	0.241168	NO
MAB21L1	376	62	100	234.6	100.8	96.4	-1	0.18992	NO
LZTS1	280	54	62	174.7	87.8	59.8	-1	0.30405	NO
LOC101953268	375	76	77	234	123.6	74.3	-1	0.232858	NO
LOC101950386	132	16	31	82.4	26	29.9	-1	0.40956	NO
LOC101950283	161	25	37	100.5	40.6	35.7	-1	0.406937	NO
LOC101945028	139	24	18	86.7	39	17.4	-1	0.391978	NO
LOC101938419	351	42	120	219	68.3	115.7	-1	0.26462	NO
LOC101936924	490	110	86	305.7	178.8	82.9	-1	0.231297	NO
LOC101932748	230	51	20	143.5	82.9	19.3	-1	0.395958	NO
KIAA1211L	672	87	238	419.3	141.4	229.5	-1	0.143738	NO
KCNV2	324	49	100	202.1	79.7	96.4	-1	0.274358	NO
KCNIP4	500	110	106	312	178.8	102.2	-1	0.225344	NO
KCNB2	330	58	76	205.9	94.3	73.3	-1	0.212573	NO
HOXC5	132	18	30	82.4	29.3	28.9	-1	0.430767	NO
ENTPD3	494	70	165	308.2	113.8	159.1	-1	0.184339	NO
DSCAML1	368	62	102	229.6	100.8	98.4	-1	0.219828	NO
CRISPLD1	223	30	58	139.1	48.8	55.9	-1	0.283026	NO
ATP7B	150	16	44	93.6	26	42.4	-1	0.433583	NO
ANTXR1	226	33	63	141	53.6	60.8	-1	0.33443	NO
ADAMTS2	267	48	63	166.6	78	60.8	-1	0.297835	NO
ZMIZ1	5101	1116	1635	3182.6	1814.3	1576.7	-0.9	0.0305716	NO
ZFHX4	2118	483	598	1321.5	785.2	576.7	-0.9	0.0723521	NO
WFDC1	629	147	142	392.4	239	136.9	-0.9	0.230532	NO
VWC2L	465	88	146	290.1	143.1	140.8	-0.9	0.257546	NO
VWA3A	674	145	170	420.5	235.7	163.9	-0.9	0.168098	NO
USP32	5223	1189	1521	3258.7	1932.9	1466.8	-0.9	0.0362418	NO
UNC13C	1251	284	314	780.5	461.7	302.8	-0.9	0.107077	NO
TRIM37	5868	1261	1875	3661.1	2050	1808.1	-0.9	0.023385	NO
TOMM34	1174	230	406	732.5	373.9	391.5	-0.9	0.114802	NO
TMEM179	642	110	215	400.6	178.8	207.3	-0.9	0.167337	NO
THBD	508	105	148	316.9	170.7	142.7	-0.9	0.247326	NO
TBATA	236	38	68	147.2	61.8	65.6	-0.9	0.371699	NO
SS18L1	895	178	262	558.4	289.4	252.7	-0.9	0.103097	NO
SPHKAP	1144	240	350	713.8	390.2	337.5	-0.9	0.103097	NO
SNTG1	846	182	228	527.8	295.9	219.9	-0.9	0.137534	NO
SMOC2	468	98	129	292	159.3	124.4	-0.9	0.261147	NO
SLC9A3R2	6766	1030	2670	4221.4	1674.5	2574.8	-0.9	0.0417577	NO
SLC6A1	20118	4380	6143	12552	7120.5	5924	-0.9	0.0132883	NO
SLC39A12	364	66	114	227.1	107.3	109.9	-0.9	0.311861	NO
SLC25A12	758	160	234	472.9	260.1	225.7	-0.9	0.185216	NO
SLC22A23	5811	1172	1983	3625.6	1905.3	1912.3	-0.9	0.0198572	NO
SLC15A2	134	8	44	83.6	13	42.4	-0.9	0.475373	NO
SH3GL2	1902	448	515	1186.7	728.3	496.6	-0.9	0.0972248	NO
SEMA3E	165	26	40	102.9	42.3	38.6	-0.9	0.421326	NO
SEC14L5	163	39	17	101.7	63.4	16.4	-0.9	0.538699	NO
SCRN1	10519	2129	3615	6563	3461.1	3486.1	-0.9	0.0143899	NO
SCG5	5609	1074	2069	3499.6	1746	1995.2	-0.9	0.0299445	NO
S100A1	336	70	89	209.6	113.8	85.8	-0.9	0.344931	NO
RYR2	3038	749	776	1895.5	1217.6	748.3	-0.9	0.0978229	NO
RHBDL1	214	45	38	133.5	73.2	36.6	-0.9	0.409654	NO
PROKR1	252	34	84	157.2	55.3	81	-0.9	0.376576	NO
PRLR	495	98	140	308.8	159.3	135	-0.9	0.219753	NO
PRELP	315	44	112	196.5	71.5	108	-0.9	0.354545	NO
PPP1R16B	821	156	276	512.2	253.6	266.2	-0.9	0.151123	NO
PPAPDC1A	537	110	159	335	178.8	153.3	-0.9	0.232954	NO
PODXL2	953	176	314	594.6	286.1	302.8	-0.9	0.104342	NO
PLXNA4	289	56	68	180.3	91	65.6	-0.9	0.311861	NO
PLCH1	351	43	129	219	69.9	124.4	-0.9	0.321748	NO
PLCB4	1384	320	392	863.5	520.2	378	-0.9	0.122334	NO
PLA2G15	1728	288	635	1078.1	468.2	612.4	-0.9	0.0666951	NO
PHYHIPL	14896	2982	4913	9293.9	4847.8	4737.8	-0.9	0.00849887	NO
PBX3	2389	465	782	1490.5	755.9	754.1	-0.9	0.0310941	NO
PACSIN1	2235	496	643	1394.5	806.3	620.1	-0.9	0.0572684	NO
OLFM3	438	90	122	273.3	146.3	117.6	-0.9	0.271873	NO
NRIP2	208	30	69	129.8	48.8	66.5	-0.9	0.456537	NO
NREP	4707	1005	1559	2936.8	1633.8	1503.4	-0.9	0.0301299	NO
NPAS3	1624	293	582	1013.2	476.3	561.2	-0.9	0.0706334	NO
NMNAT2	1773	330	645	1106.2	536.5	622	-0.9	0.0749262	NO
NLGN1	1406	316	408	877.2	513.7	393.5	-0.9	0.104104	NO
NGB	220	48	38	137.3	78	36.6	-0.9	0.421479	NO
NECAB1	2153	504	594	1343.3	819.3	572.8	-0.9	0.0852068	NO
NDNF	574	88	210	358.1	143.1	202.5	-0.9	0.224106	NO
NCAM2	7318	1570	2337	4565.8	2552.3	2253.7	-0.9	0.0198745	NO
MGAT5B	292	46	90	182.2	74.8	86.8	-0.9	0.321304	NO
MEGF11	306	54	90	190.9	87.8	86.8	-0.9	0.325638	NO
MAP3K19	129	22	22	80.5	35.8	21.2	-0.9	0.452339	NO
MAB21L2	425	90	118	265.2	146.3	113.8	-0.9	0.299057	NO
LRRC73	673	140	182	419.9	227.6	175.5	-0.9	0.160889	NO
LOC101952321	625	142	158	389.9	230.8	152.4	-0.9	0.225783	NO
LOC101950034	1719	367	485	1072.5	596.6	467.7	-0.9	0.0559904	NO
LOC101945584	503	83	184	313.8	134.9	177.4	-0.9	0.277647	NO
LOC101942787	430	58	158	268.3	94.3	152.4	-0.9	0.278793	NO
LOC101938612	147	17	46	91.7	27.6	44.4	-0.9	0.488931	NO
LOC101937976	221	30	72	137.9	48.8	69.4	-0.9	0.410034	NO
LOC101937713	225	58	17	140.4	94.3	16.4	-0.9	0.527063	NO
LOC101932618	129	10	39	80.5	16.3	37.6	-0.9	0.458397	NO
LOC101931977	2675	492	957	1669	799.8	922.9	-0.9	0.0391779	NO
LOC101931915	178	19	62	111.1	30.9	59.8	-0.9	0.475373	NO
LGI1	1022	224	294	637.6	364.2	283.5	-0.9	0.131047	NO
LDB3	118	16	32	73.6	26	30.9	-0.9	0.537875	NO
LAMA2	182	22	60	113.6	35.8	57.9	-0.9	0.456414	NO
KLF12	632	125	193	394.3	203.2	186.1	-0.9	0.185474	NO
KIF6	3088	649	923	1926.7	1055.1	890.1	-0.9	0.0270851	NO
KIAA1244	1656	239	646	1033.2	388.5	623	-0.9	0.0950488	NO
KCNJ3	313	49	96	195.3	79.7	92.6	-0.9	0.293014	NO
KCNIP3	477	96	142	297.6	156.1	136.9	-0.9	0.258917	NO
KCNH8	112	16	28	69.9	26	27	-0.9	0.539034	NO
IVD	958	194	304	597.7	315.4	293.2	-0.9	0.125333	NO
IL1RAPL2	204	48	30	127.3	78	28.9	-0.9	0.482349	NO
IGDCC4	369	62	121	230.2	100.8	116.7	-0.9	0.302905	NO
GRIP2	477	107	112	297.6	173.9	108	-0.9	0.267335	NO
GAS7	5245	1169	1496	3272.4	1900.4	1442.7	-0.9	0.0284367	NO
GABRG3	179	28	54	111.7	45.5	52.1	-0.9	0.480559	NO
FOXN2	1855	404	582	1157.4	656.8	561.2	-0.9	0.0734364	NO
FKBP14	724	151	211	451.7	245.5	203.5	-0.9	0.16715	NO
FBXO47	213	42	52	132.9	68.3	50.1	-0.9	0.440546	NO
FAT4	2660	543	900	1659.6	882.7	867.9	-0.9	0.0431632	NO
FAM19A2	935	193	289	583.4	313.8	278.7	-0.9	0.130535	NO
FAM184B	280	50	74	174.7	81.3	71.4	-0.9	0.31551	NO
ERBB4	1194	288	303	745	468.2	292.2	-0.9	0.162028	NO
EPS8L2	1027	176	355	640.8	286.1	342.3	-0.9	0.0957131	NO
EPHA4	1502	314	452	937.1	510.5	435.9	-0.9	0.0670625	NO
DRD1	224	38	68	139.8	61.8	65.6	-0.9	0.437584	NO
DNAJC6	4435	908	1457	2767.1	1476.1	1405	-0.9	0.022099	NO
DEGS2	441	101	112	275.1	164.2	108	-0.9	0.321748	NO
COL28A1	378	64	124	235.8	104	119.6	-0.9	0.297924	NO
CNP	113928	26527	33050	71081.6	43124.5	31871.6	-0.9	0.0253048	NO
CHST15	626	90	242	390.6	146.3	233.4	-0.9	0.235611	NO
CDR2L	1291	270	395	805.5	438.9	380.9	-0.9	0.0859649	NO
CCDC171	818	180	212	510.4	292.6	204.4	-0.9	0.150686	NO
CCDC110	284	54	74	177.2	87.8	71.4	-0.9	0.339168	NO
CALN1	608	109	186	379.3	177.2	179.4	-0.9	0.150081	NO
CA14	436	110	78	272	178.8	75.2	-0.9	0.367517	NO
ATP8A2	1475	308	446	920.3	500.7	430.1	-0.9	0.069182	NO
ATP8A1	3394	697	1142	2117.6	1133.1	1101.3	-0.9	0.0332063	NO
ASTN1	1257	273	386	784.3	443.8	372.2	-0.9	0.109608	NO
ARHGEF10	1465	308	462	914	500.7	445.5	-0.9	0.0813689	NO
AMER2	7072	1750	1650	4412.3	2844.9	1591.2	-0.9	0.0736948	NO
AK5	1362	274	464	849.8	445.4	447.5	-0.9	0.096281	NO
ABCC8	389	69	113	242.7	112.2	109	-0.9	0.241618	NO
ZNF804A	568	119	202	354.4	193.5	194.8	-0.8	0.327564	NO
ZNF423	1020	236	318	636.4	383.7	306.7	-0.8	0.192931	NO
ZIC2	1074	266	325	670.1	432.4	313.4	-0.8	0.233844	NO
ZDHHC2	3306	785	1093	2062.7	1276.2	1054	-0.8	0.0912053	NO
UNC5D	372	80	123	232.1	130.1	118.6	-0.8	0.43223	NO
UBE2B	3970	815	1473	2477	1324.9	1420.5	-0.8	0.0548038	NO
TUSC5	778	177	250	485.4	287.7	241.1	-0.8	0.245112	NO
TTC40	1152	274	352	718.8	445.4	339.4	-0.8	0.188457	NO
TST	290	58	82	180.9	94.3	79.1	-0.8	0.394836	NO
TRIL	2988	558	1199	1864.3	907.1	1156.2	-0.8	0.0919169	NO
TP53INP2	2965	480	1320	1849.9	780.3	1272.9	-0.8	0.173973	NO
TP53INP1	944	155	387	589	252	373.2	-0.8	0.228301	NO
TMEM74B	386	62	146	240.8	100.8	140.8	-0.8	0.377002	NO
TMEFF2	3064	720	1050	1911.7	1170.5	1012.6	-0.8	0.0980421	NO
TESK2	1331	250	492	830.4	406.4	474.5	-0.8	0.119556	NO
TCERG1L	688	154	202	429.3	250.4	194.8	-0.8	0.229152	NO
SYT13	553	127	161	345	206.5	155.3	-0.8	0.302905	NO
SYT1	4708	1165	1457	2937.4	1893.9	1405	-0.8	0.0921772	NO
SRPX	312	27	144	194.7	43.9	138.9	-0.8	0.530476	NO
SREBF2	1927	432	683	1202.3	702.3	658.6	-0.8	0.124021	NO
SRD5A1	179	37	46	111.7	60.2	44.4	-0.8	0.540735	NO
SRCIN1	1312	261	473	818.6	424.3	456.1	-0.8	0.12538	NO
SMOC1	980	157	404	611.4	255.2	389.6	-0.8	0.222029	NO
SLX4IP	264	38	98	164.7	61.8	94.5	-0.8	0.452935	NO
SLITRK3	332	68	112	207.1	110.5	108	-0.8	0.45169	NO
SLIT1	135	20	41	84.2	32.5	39.5	-0.8	0.56519	NO
SLC8A3	630	119	223	393.1	193.5	215	-0.8	0.239976	NO
SLC7A2	537	129	144	335	209.7	138.9	-0.8	0.324472	NO
SLC6A17	400	84	136	249.6	136.6	131.2	-0.8	0.411002	NO
SLC5A7	370	84	94	230.8	136.6	90.6	-0.8	0.368473	NO
SLC4A10	1932	468	565	1205.4	760.8	544.9	-0.8	0.126843	NO
SLC24A3	3095	700	1040	1931	1138	1002.9	-0.8	0.0709316	NO
SLC24A2	724	157	226	451.7	255.2	217.9	-0.8	0.217833	NO
SIPA1L2	2152	458	771	1342.7	744.6	743.5	-0.8	0.0904444	NO
SH3BP2	1210	308	345	754.9	500.7	332.7	-0.8	0.229133	NO
SEMA6D	6265	1500	2096	3908.8	2438.5	2021.3	-0.8	0.0709316	NO
SEMA5A	3252	862	923	2029	1401.3	890.1	-0.8	0.17093	NO
SEMA4D	1901	448	563	1186.1	728.3	542.9	-0.8	0.10779	NO
SCD5	2552	525	924	1592.2	853.5	891.1	-0.8	0.0695789	NO
SARDH	126	28	20	78.6	45.5	19.3	-0.8	0.589784	NO
SALL3	2845	629	1048	1775	1022.6	1010.6	-0.8	0.0955842	NO
RIMS2	1596	336	537	995.8	546.2	517.9	-0.8	0.0917482	NO
RFTN2	885	219	241	552.2	356	232.4	-0.8	0.242871	NO
RELL2	243	49	74	151.6	79.7	71.4	-0.8	0.491342	NO
RANBP3L	564	94	226	351.9	152.8	217.9	-0.8	0.326609	NO
RAB3A	3115	731	1056	1943.5	1188.4	1018.3	-0.8	0.0926417	NO
RAB26	3253	682	1145	2029.6	1108.7	1104.2	-0.8	0.051476	NO
PTPRD	6440	1302	2292	4018	2116.6	2210.3	-0.8	0.0256238	NO
PRUNE2	1933	417	684	1206	677.9	659.6	-0.8	0.101501	NO
PRICKLE2	1436	317	478	895.9	515.3	461	-0.8	0.126495	NO
PPP1R17	207	31	70	129.2	50.4	67.5	-0.8	0.479705	NO
PPM1K	824	154	302	514.1	250.4	291.2	-0.8	0.198218	NO
PPARGC1B	532	98	184	331.9	159.3	177.4	-0.8	0.262085	NO
PM20D2	803	220	198	501	357.7	190.9	-0.8	0.361704	NO
PLAC8	154	26	44	96.1	42.3	42.4	-0.8	0.538699	NO
PITPNM3	1841	441	546	1148.6	716.9	526.5	-0.8	0.124896	NO
PI15	584	110	228	364.4	178.8	219.9	-0.8	0.33755	NO
PDGFC	851	162	306	531	263.4	295.1	-0.8	0.185216	NO
PCDH20	168	34	46	104.8	55.3	44.4	-0.8	0.573348	NO
PCDH17	5963	1342	2148	3720.4	2181.7	2071.4	-0.8	0.0583836	NO
PANX2	1384	327	431	863.5	531.6	415.6	-0.8	0.15857	NO
PANK4	917	215	262	572.1	349.5	252.7	-0.8	0.199344	NO
PANK1	1046	220	366	652.6	357.7	352.9	-0.8	0.173556	NO
P2RX5	557	108	192	347.5	175.6	185.2	-0.8	0.270831	NO
OSBPL2	1664	329	651	1038.2	534.8	627.8	-0.8	0.143833	NO
OMG	2381	476	864	1485.5	773.8	833.2	-0.8	0.06744	NO
OLFM1	4145	969	1222	2586.1	1575.3	1178.4	-0.8	0.0566859	NO
NXPH2	1090	264	324	680.1	429.2	312.4	-0.8	0.206895	NO
NTS	386	70	138	240.8	113.8	133.1	-0.8	0.378085	NO
NRCAM	6992	1700	2241	4362.4	2763.7	2161.1	-0.8	0.0709316	NO
NPR1	592	127	186	369.4	206.5	179.4	-0.8	0.263623	NO
NETO1	791	208	210	493.5	338.1	202.5	-0.8	0.326609	NO
NCALD	2626	490	1045	1638.4	796.6	1007.7	-0.8	0.0947232	NO
MYRIP	1474	374	414	919.7	608	399.2	-0.8	0.196123	NO
MYO16	1124	271	332	701.3	440.6	320.2	-0.8	0.195963	NO
MVK	818	161	281	510.4	261.7	271	-0.8	0.180726	NO
MPPED1	566	134	162	353.1	217.8	156.2	-0.8	0.31672	NO
MOB3B	1628	332	591	1015.7	539.7	569.9	-0.8	0.109063	NO
MFSD4	321	78	86	200.3	126.8	82.9	-0.8	0.479824	NO
MCC	1354	261	485	844.8	424.3	467.7	-0.8	0.106103	NO
MBP	300604	76206	79897	187552	123887	77048.2	-0.8	0.0687697	NO
MAPKBP1	104	7	39	64.9	11.4	37.6	-0.8	0.634031	NO
MAOB	211	44	59	131.6	71.5	56.9	-0.8	0.524768	NO
LURAP1L	194	36	56	121	58.5	54	-0.8	0.503889	NO
LRP1B	1122	254	345	700	412.9	332.7	-0.8	0.153933	NO
LOC101952801	194	36	62	121	58.5	59.8	-0.8	0.548666	NO
LOC101952656	358	88	95	223.4	143.1	91.6	-0.8	0.456414	NO
LOC101951371	118	18	32	73.6	29.3	30.9	-0.8	0.571904	NO
LOC101951316	120	24	28	74.9	39	27	-0.8	0.623015	NO
LOC101949152	128	22	34	79.9	35.8	32.8	-0.8	0.579124	NO
LOC101949144	4576	1086	1549	2855	1765.5	1493.8	-0.8	0.0791054	NO
LOC101948670	156	22	56	97.3	35.8	54	-0.8	0.593981	NO
LOC101948159	220	48	52	137.3	78	50.1	-0.8	0.480559	NO
LOC101946824	163	23	58	101.7	37.4	55.9	-0.8	0.574299	NO
LOC101946413	101	21	18	63	34.1	17.4	-0.8	0.634996	NO
LOC101941613	238	32	96	148.5	52	92.6	-0.8	0.532329	NO
LOC101941448	358	64	132	223.4	104	127.3	-0.8	0.419011	NO
LOC101941418	328	61	121	204.6	99.2	116.7	-0.8	0.46325	NO
LOC101938923	207	37	68	129.2	60.2	65.6	-0.8	0.528564	NO
LOC101938781	432	95	126	269.5	154.4	121.5	-0.8	0.339653	NO
LOC101937664	179	29	59	111.7	47.1	56.9	-0.8	0.539796	NO
LOC101937648	155	26	44	96.7	42.3	42.4	-0.8	0.531254	NO
LOC101937165	128	24	33	79.9	39	31.8	-0.8	0.606448	NO
LOC101936113	248	54	69	154.7	87.8	66.5	-0.8	0.493275	NO
LOC101935881	2863	667	889	1786.3	1084.3	857.3	-0.8	0.076609	NO
LOC101930944	730	182	199	455.5	295.9	191.9	-0.8	0.292474	NO
KLHL29	594	120	210	370.6	195.1	202.5	-0.8	0.290495	NO
KIAA1456	172	36	38	107.3	58.5	36.6	-0.8	0.519449	NO
KIAA1210	6778	1478	2322	4228.9	2402.8	2239.2	-0.8	0.0327414	NO
KCTD8	298	58	96	185.9	94.3	92.6	-0.8	0.43223	NO
KCTD4	229	54	58	142.9	87.8	55.9	-0.8	0.541395	NO
KCNC2	1717	390	582	1071.3	634	561.2	-0.8	0.127779	NO
ITIH6	127	26	29	79.2	42.3	28	-0.8	0.614431	NO
IQCG	293	56	89	182.8	91	85.8	-0.8	0.398755	NO
INADL	1187	294	345	740.6	478	332.7	-0.8	0.208817	NO
IL16	264	50	90	164.7	81.3	86.8	-0.8	0.49074	NO
IGSF8	244	28	96	152.2	45.5	92.6	-0.8	0.476212	NO
IGSF22	962	216	304	600.2	351.1	293.2	-0.8	0.185892	NO
HPGD	104	12	32	64.9	19.5	30.9	-0.8	0.598715	NO
HPCA	178	36	45	111.1	58.5	43.4	-0.8	0.527725	NO
HOXD9	237	52	54	147.9	84.5	52.1	-0.8	0.454113	NO
HOXC6	572	112	189	356.9	182.1	182.3	-0.8	0.240567	NO
HKDC1	369	88	85	230.2	143.1	82	-0.8	0.387248	NO
GRIP1	232	30	86	144.7	48.8	82.9	-0.8	0.466768	NO
GABRB3	1248	268	432	778.6	435.7	416.6	-0.8	0.147905	NO
GAB1	4153	931	1506	2591.1	1513.5	1452.3	-0.8	0.0725887	NO
FGF13	1758	367	626	1096.8	596.6	603.7	-0.8	0.0996708	NO
FGB	203	50	36	126.7	81.3	34.7	-0.8	0.53909	NO
FBXO47	798	169	263	497.9	274.7	253.6	-0.8	0.203358	NO
FAM228B	218	51	51	136	82.9	49.2	-0.8	0.531518	NO
FAM163B	1022	242	322	637.6	393.4	310.5	-0.8	0.215458	NO
EXOG	203	28	78	126.7	45.5	75.2	-0.8	0.547421	NO
ESRRG	853	200	259	532.2	325.1	249.8	-0.8	0.229767	NO
ESRRB	188	36	57	117.3	58.5	55	-0.8	0.548465	NO
ENPP6	3050	506	1288	1902.9	822.6	1242.1	-0.8	0.119489	NO
ENPP1	192	32	68	119.8	52	65.6	-0.8	0.566951	NO
EML6	887	189	322	553.4	307.3	310.5	-0.8	0.235423	NO
EMB	1870	478	480	1166.7	777.1	462.9	-0.8	0.167337	NO
ELMOD1	4108	952	1283	2563.1	1547.7	1237.3	-0.8	0.0575016	NO
EFCAB6	132	12	51	82.4	19.5	49.2	-0.8	0.615234	NO
EDNRB	1918	361	794	1196.7	586.9	765.7	-0.8	0.15966	NO
DYNC1I1	3912	834	1378	2440.8	1355.8	1328.9	-0.8	0.0480067	NO
DOCK4	2203	444	868	1374.5	721.8	837.1	-0.8	0.122642	NO
DNER	8867	2100	2754	5532.3	3413.9	2655.8	-0.8	0.0477126	NO
DIRAS1	3023	835	765	1886.1	1357.4	737.7	-0.8	0.218022	NO
DHCR7	1058	186	417	660.1	302.4	402.1	-0.8	0.186767	NO
DAW1	889	177	301	554.7	287.7	290.3	-0.8	0.159372	NO
CSMD1	868	182	277	541.6	295.9	267.1	-0.8	0.164466	NO
CPNE9	150	30	37	93.6	48.8	35.7	-0.8	0.567573	NO
COL14A1	420	76	156	262	123.6	150.4	-0.8	0.378987	NO
CNTN5	1405	300	504	876.6	487.7	486	-0.8	0.14463	NO
CNTN1	19716	4588	6427	12301.2	7458.6	6197.8	-0.8	0.0346822	NO
CDKL2	584	130	174	364.4	211.3	167.8	-0.8	0.271898	NO
CCDC80	1408	265	564	878.5	430.8	543.9	-0.8	0.171543	NO
CBFA2T3	1091	219	408	680.7	356	393.5	-0.8	0.184339	NO
CALM3	1652	310	681	1030.7	504	656.7	-0.8	0.174234	NO
CADPS2	341	80	92	212.8	130.1	88.7	-0.8	0.437808	NO
CACNG4	449	102	138	280.1	165.8	133.1	-0.8	0.377178	NO
CACNA2D3	629	160	170	392.4	260.1	163.9	-0.8	0.344235	NO
CACNA1G	309	66	98	192.8	107.3	94.5	-0.8	0.465376	NO
BRINP1	3161	664	1202	1972.2	1079.5	1159.1	-0.8	0.0835888	NO
BCAS1	13329	2769	4967	8316.2	4501.5	4789.9	-0.8	0.0305716	NO
APC	6709	1544	2395	4185.9	2510.1	2309.6	-0.8	0.0617815	NO
ANK3	12537	2831	4357	7822.1	4602.3	4201.6	-0.8	0.0361629	NO
AMER3	298	46	107	185.9	74.8	103.2	-0.8	0.408704	NO
ALDOB	248	40	88	154.7	65	84.9	-0.8	0.473143	NO
ZNF536	2621	625	916	1635.3	1016.1	883.3	-0.7	0.128374	NO
ZBTB47	828	187	289	516.6	304	278.7	-0.7	0.268093	NO
WISP3	555	92	243	346.3	149.6	234.3	-0.7	0.421326	NO
WDR92	7773	1790	2988	4849.7	2910	2881.5	-0.7	0.0840375	NO
VWC2	566	118	216	353.1	191.8	208.3	-0.7	0.380746	NO
VWA2	297	73	92	185.3	118.7	88.7	-0.7	0.56519	NO
VSNL1	8454	2329	2309	5274.6	3786.2	2226.7	-0.7	0.174065	NO
TUSC3	1602	276	714	999.5	448.7	688.5	-0.7	0.24122	NO
TUBGCP5	693	198	161	432.4	321.9	155.3	-0.7	0.43223	NO
TRPC5	98	16	32	61.1	26	30.9	-0.7	0.715906	NO
TRIM36	1003	229	380	625.8	372.3	366.5	-0.7	0.285528	NO
TOX	818	176	339	510.4	286.1	326.9	-0.7	0.374236	NO
TOM1L2	1379	291	550	860.4	473.1	530.4	-0.7	0.215458	NO
TMOD2	469	121	150	292.6	196.7	144.7	-0.7	0.491542	NO
TECPR1	369	98	105	230.2	159.3	101.3	-0.7	0.539156	NO
TBC1D4	388	82	151	242.1	133.3	145.6	-0.7	0.515745	NO
SYNJ1	1648	410	614	1028.2	666.5	592.1	-0.7	0.25384	NO
SYNGR3	136	34	31	84.9	55.3	29.9	-0.7	0.698325	NO
SYNDIG1	1109	278	390	691.9	451.9	376.1	-0.7	0.300019	NO
SYN2	5494	1456	1643	3427.8	2367	1584.4	-0.7	0.148022	NO
STRBP	1062	294	302	662.6	478	291.2	-0.7	0.350673	NO
STPG2	394	100	118	245.8	162.6	113.8	-0.7	0.497903	NO
STK39	2329	609	818	1453.1	990	788.8	-0.7	0.230233	NO
SPATA6L	208	56	46	129.8	91	44.4	-0.7	0.634631	NO
SPARCL1	29669	6974	10454	18511	11337.5	10081.3	-0.7	0.0471288	NO
SNAP25	16736	4575	5664	10441.9	7437.5	5462	-0.7	0.174065	NO
SLC7A14	772	221	212	481.7	359.3	204.4	-0.7	0.444885	NO
SLC39A11	506	98	196	315.7	159.3	189	-0.7	0.386577	NO
SLC35F1	4307	1050	1608	2687.2	1707	1550.7	-0.7	0.13515	NO
SLC27A6	1284	331	443	801.1	538.1	427.2	-0.7	0.29326	NO
SLC25A22	3088	831	1011	1926.7	1350.9	975	-0.7	0.21657	NO
SLC12A5	4364	1158	1414	2722.8	1882.5	1363.6	-0.7	0.173371	NO
SKOR1	301	84	76	187.8	136.6	73.3	-0.7	0.605146	NO
SIDT1	1030	268	336	642.6	435.7	324	-0.7	0.321304	NO
SGSM1	524	145	135	326.9	235.7	130.2	-0.7	0.467803	NO
SCYL2	654	112	278	408	182.1	268.1	-0.7	0.357309	NO
SCAMP5	5311	1282	2039	3313.6	2084.1	1966.3	-0.7	0.128726	NO
RWDD2A	1029	270	340	642	438.9	327.9	-0.7	0.336962	NO
RUNX1T1	3185	824	1155	1987.2	1339.6	1113.8	-0.7	0.201726	NO
RUNDC3B	1123	272	390	700.7	442.2	376.1	-0.7	0.258007	NO
RPS6KC1	1520	344	543	948.4	559.2	523.6	-0.7	0.164924	NO
RND2	2296	581	829	1432.5	944.5	799.4	-0.7	0.209368	NO
RIMS3	901	233	297	562.1	378.8	286.4	-0.7	0.346242	NO
RIMS1	1150	300	346	717.5	487.7	333.7	-0.7	0.277221	NO
RIMKLB	8120	1716	3194	5066.2	2789.7	3080.1	-0.7	0.0633634	NO
RGCC	202	40	68	126	65	65.6	-0.7	0.593981	NO
RASSF8	3663	965	1144	2285.4	1568.8	1103.2	-0.7	0.168098	NO
RAP1GAP	461	82	206	287.6	133.3	198.7	-0.7	0.512996	NO
RAMP1	409	121	72	255.2	196.7	69.4	-0.7	0.542012	NO
RADIL	147	37	29	91.7	60.2	28	-0.7	0.656062	NO
RAB11FIP4	1613	398	528	1006.4	647	509.2	-0.7	0.191181	NO
PTPRN2	4882	1239	1725	3046	2014.2	1663.5	-0.7	0.141386	NO
PTPRK	1069	258	385	667	419.4	371.3	-0.7	0.284774	NO
PTPDC1	1838	435	635	1146.8	707.2	612.4	-0.7	0.155495	NO
PTDSS2	5805	1358	2061	3621.8	2207.7	1987.5	-0.7	0.0728988	NO
PROX1	1087	253	394	678.2	411.3	380	-0.7	0.253462	NO
PRKAR1B	4807	1133	1754	2999.2	1841.9	1691.5	-0.7	0.0937951	NO
PPP2R3B	2067	496	784	1289.6	806.3	756	-0.7	0.200629	NO
PPP1R14C	1174	244	469	732.5	396.7	452.3	-0.7	0.236642	NO
PPM1J	153	30	48	95.5	48.8	46.3	-0.7	0.639395	NO
PPM1E	4095	957	1460	2554.9	1555.8	1407.9	-0.7	0.0893021	NO
POU3F2	316	62	126	197.2	100.8	121.5	-0.7	0.555961	NO
POLN	615	141	226	383.7	229.2	217.9	-0.7	0.392356	NO
PLEKHA6	2580	577	1004	1609.7	938	968.2	-0.7	0.142816	NO
PHF2	865	183	356	539.7	297.5	343.3	-0.7	0.341488	NO
PGM2L1	5514	1233	2323	3440.3	2004.5	2240.2	-0.7	0.147498	NO
PCDHAC1	3531	833	1278	2203.1	1354.2	1232.4	-0.7	0.109833	NO
PAQR6	123	31	23	76.7	50.4	22.2	-0.7	0.691771	NO
PALB2	705	185	217	439.9	300.8	209.3	-0.7	0.392386	NO
OLIG2	1410	264	603	879.7	429.2	581.5	-0.7	0.231982	NO
OLIG1	5425	1265	2112	3384.8	2056.5	2036.7	-0.7	0.111987	NO
NTPCR	1261	228	543	786.8	370.7	523.6	-0.7	0.24801	NO
NRN1	968	206	364	604	334.9	351	-0.7	0.239529	NO
NOTUM	140	22	48	87.3	35.8	46.3	-0.7	0.629794	NO
NLGN4X	3148	744	1117	1964.1	1209.5	1077.2	-0.7	0.111987	NO
NKAIN4	166	34	55	103.6	55.3	53	-0.7	0.659748	NO
NKAIN2	1341	284	528	836.7	461.7	509.2	-0.7	0.211658	NO
NIPA1	1106	225	450	690.1	365.8	434	-0.7	0.256121	NO
NID2	847	192	329	528.5	312.1	317.3	-0.7	0.339168	NO
NEFL	11645	3375	3424	7265.5	5486.7	3301.9	-0.7	0.238839	NO
NDRG4	20846	5061	8050	13006.2	8227.6	7763	-0.7	0.0950488	NO
NCS1	2268	545	869	1415	886	838	-0.7	0.1962	NO
NAPB	4371	1024	1724	2727.1	1664.7	1662.5	-0.7	0.135827	NO
MYRFL	1291	316	430	805.5	513.7	414.7	-0.7	0.222833	NO
MTUS1	999	233	388	623.3	378.8	374.2	-0.7	0.321903	NO
MTHFD2L	264	62	84	164.7	100.8	81	-0.7	0.57982	NO
MPP2	128	34	25	79.9	55.3	24.1	-0.7	0.715906	NO
MIOS	814	195	302	507.9	317	291.2	-0.7	0.3611	NO
METTL23	160	30	56	99.8	48.8	54	-0.7	0.660085	NO
MATN4	176	42	40	109.8	68.3	38.6	-0.7	0.602056	NO
MASP1	696	151	271	434.2	245.5	261.3	-0.7	0.36334	NO
MAP6	4991	1028	1991	3114	1671.2	1920	-0.7	0.0804707	NO
MADD	2929	742	1090	1827.5	1206.3	1051.1	-0.7	0.199563	NO
LRRTM4	420	104	130	262	169.1	125.4	-0.7	0.470733	NO
LRRC7	444	96	167	277	156.1	161	-0.7	0.462148	NO
LRP11	3404	768	1283	2123.8	1248.5	1237.3	-0.7	0.104063	NO
LOC101953927	354	78	122	220.9	126.8	117.6	-0.7	0.485519	NO
LOC101951407	3118	889	818	1945.4	1445.2	788.8	-0.7	0.258961	NO
LOC101950852	122	12	52	76.1	19.5	50.1	-0.7	0.700692	NO
LOC101950685	139	20	54	86.7	32.5	52.1	-0.7	0.676925	NO
LOC101950080	196	44	64	122.3	71.5	61.7	-0.7	0.650653	NO
LOC101949805	1198	306	404	747.5	497.5	389.6	-0.7	0.285393	NO
LOC101949385	259	50	104	161.6	81.3	100.3	-0.7	0.615234	NO
LOC101949093	496	106	191	309.5	172.3	184.2	-0.7	0.441391	NO
LOC101948727	204	55	36	127.3	89.4	34.7	-0.7	0.609299	NO
LOC101948391	2080	523	693	1297.7	850.2	668.3	-0.7	0.183527	NO
LOC101946256	692	193	207	431.8	313.8	199.6	-0.7	0.456414	NO
LOC101945372	2198	408	1000	1371.4	663.3	964.3	-0.7	0.243392	NO
LOC101944618	361	93	114	225.2	151.2	109.9	-0.7	0.555857	NO
LOC101942763	1101	262	408	686.9	425.9	393.5	-0.7	0.284083	NO
LOC101942489	145	26	51	90.5	42.3	49.2	-0.7	0.675823	NO
LOC101942003	400	92	144	249.6	149.6	138.9	-0.7	0.506582	NO
LOC101941918	1061	222	410	662	360.9	395.4	-0.7	0.232431	NO
LOC101941552	478	109	172	298.2	177.2	165.9	-0.7	0.44784	NO
LOC101940896	1292	321	426	806.1	521.8	410.8	-0.7	0.23257	NO
LOC101940193	401	92	142	250.2	149.6	136.9	-0.7	0.492208	NO
LOC101939985	331	70	120	206.5	113.8	115.7	-0.7	0.515392	NO
LOC101939087	1114	226	474	695	367.4	457.1	-0.7	0.299034	NO
LOC101937472	7595	1968	2596	4738.7	3199.3	2503.4	-0.7	0.133617	NO
LOC101936538	8929	2127	3126	5571	3457.8	3014.5	-0.7	0.0677586	NO
LOC101934886	108	21	32	67.4	34.1	30.9	-0.7	0.71108	NO
LOC101934402	490	129	139	305.7	209.7	134	-0.7	0.456414	NO
LOC101934123	129	22	47	80.5	35.8	45.3	-0.7	0.706155	NO
LOC101932601	157	12	74	98	19.5	71.4	-0.7	0.68864	NO
LOC101932035	355	79	114	221.5	128.4	109.9	-0.7	0.455904	NO
LOC101931501	215	45	74	134.1	73.2	71.4	-0.7	0.614703	NO
LMO3	4153	894	1626	2591.1	1453.4	1568	-0.7	0.09164	NO
LMO1	141	26	46	88	42.3	44.4	-0.7	0.657492	NO
LIPT1	276	56	96	172.2	91	92.6	-0.7	0.525766	NO
LHX1	742	184	231	462.9	299.1	222.8	-0.7	0.32237	NO
LGI2	146	36	34	91.1	58.5	32.8	-0.7	0.678132	NO
KIF21A	13929	3520	4731	8690.5	5722.4	4562.3	-0.7	0.0926401	NO
KIAA1462	403	84	145	251.4	136.6	139.8	-0.7	0.440168	NO
KIAA1324L	887	207	298	553.4	336.5	287.4	-0.7	0.258388	NO
KIAA1024	1554	312	628	969.6	507.2	605.6	-0.7	0.186169	NO
KCNS3	162	42	40	101.1	68.3	38.6	-0.7	0.69332	NO
KCNN3	2900	759	962	1809.4	1233.9	927.7	-0.7	0.191864	NO
KCNK3	839	152	372	523.5	247.1	358.7	-0.7	0.3644	NO
KCNA1	220	42	84	137.3	68.3	81	-0.7	0.62223	NO
KAT6B	1043	251	355	650.7	408	342.3	-0.7	0.256647	NO
KANK4	378	94	123	235.8	152.8	118.6	-0.7	0.529157	NO
ITGA8	256	40	110	159.7	65	106.1	-0.7	0.597043	NO
ISOC1	3799	947	1356	2370.3	1539.5	1307.7	-0.7	0.143643	NO
IGLON5	1166	243	458	727.5	395	441.7	-0.7	0.226452	NO
IFITM10	1016	220	400	633.9	357.7	385.7	-0.7	0.277623	NO
HTR7	571	154	162	356.3	250.4	156.2	-0.7	0.446401	NO
HOXD4	426	116	124	265.8	188.6	119.6	-0.7	0.534555	NO
HOXD3	705	180	245	439.9	292.6	236.3	-0.7	0.418364	NO
HOXC8	2724	669	928	1699.6	1087.6	894.9	-0.7	0.140663	NO
HOXC4	401	82	144	250.2	133.3	138.9	-0.7	0.428695	NO
HOXC4	1000	241	350	623.9	391.8	337.5	-0.7	0.281172	NO
HOXA7	1378	306	535	859.8	497.5	515.9	-0.7	0.221954	NO
HHIP	309	51	122	192.8	82.9	117.6	-0.7	0.486759	NO
HECW1	999	232	343	623.3	377.2	330.8	-0.7	0.238016	NO
GRIN2A	1178	291	438	735	473.1	422.4	-0.7	0.305948	NO
GPR137C	259	50	96	161.6	81.3	92.6	-0.7	0.558014	NO
GLRB	2962	746	996	1848	1212.8	960.5	-0.7	0.151929	NO
GLRA1	952	247	293	594	401.5	282.6	-0.7	0.312037	NO
GAS1	727	143	297	453.6	232.5	286.4	-0.7	0.339671	NO
GABRG2	2350	549	891	1466.2	892.5	859.2	-0.7	0.162985	NO
GABBR2	1736	402	696	1083.1	653.5	671.2	-0.7	0.236027	NO
FREM2	436	113	138	272	183.7	133.1	-0.7	0.512996	NO
FOXL1	336	84	94	209.6	136.6	90.6	-0.7	0.506582	NO
FOXJ1	246	40	100	153.5	65	96.4	-0.7	0.575808	NO
FNDC4	302	52	132	188.4	84.5	127.3	-0.7	0.594856	NO
FNBP1	2597	636	919	1620.3	1033.9	886.2	-0.7	0.155045	NO
FMOD	329	76	118	205.3	123.6	113.8	-0.7	0.564632	NO
FMN2	1193	283	455	744.3	460.1	438.8	-0.7	0.284584	NO
FGFR3	8179	2061	2837	5103	3350.5	2735.8	-0.7	0.107184	NO
FGFR2	3509	910	1147	2189.3	1479.4	1106.1	-0.7	0.162093	NO
FBXW7	1897	439	756	1183.6	713.7	729	-0.7	0.21948	NO
FBP2	118	14	48	73.6	22.8	46.3	-0.7	0.706155	NO
FASN	8212	1862	3369	5123.6	3027	3248.9	-0.7	0.114051	NO
FAM84A	826	170	351	515.4	276.4	338.5	-0.7	0.372997	NO
FAM189A1	499	113	169	311.3	183.7	163	-0.7	0.392356	NO
FAM186A	141	21	56	88	34.1	54	-0.7	0.691847	NO
FAM184A	779	175	275	486	284.5	265.2	-0.7	0.285528	NO
FAM101B	655	144	253	408.7	234.1	244	-0.7	0.383374	NO
FAIM2	3355	746	1340	2093.2	1212.8	1292.2	-0.7	0.134306	NO
EPS15	4053	1035	1458	2528.7	1682.6	1406	-0.7	0.164924	NO
EPHX4	1102	258	428	687.6	419.4	412.7	-0.7	0.303522	NO
ELMOD2	1463	305	599	912.8	495.8	577.6	-0.7	0.222029	NO
ELAVL3	141	14	64	88	22.8	61.7	-0.7	0.706155	NO
ELAC1	1059	265	333	660.7	430.8	321.1	-0.7	0.260038	NO
EBF3	4443	1117	1646	2772.1	1815.9	1587.3	-0.7	0.155045	NO
DTNBP1	1240	371	328	773.7	603.1	316.3	-0.7	0.42086	NO
DTNA	2384	592	775	1487.4	962.4	747.4	-0.7	0.1494	NO
DNM1	5308	1291	1836	3311.8	2098.8	1770.5	-0.7	0.0937188	NO
DNAH9	269	64	80	167.8	104	77.1	-0.7	0.553715	NO
DNAH11	188	42	56	117.3	68.3	54	-0.7	0.622216	NO
DLG2	406	90	138	253.3	146.3	133.1	-0.7	0.441661	NO
DGAT2	242	60	68	151	97.5	65.6	-0.7	0.595384	NO
DAO	1475	228	736	920.3	370.7	709.8	-0.7	0.391978	NO
DACH1	915	204	349	570.9	331.6	336.6	-0.7	0.294406	NO
CTNNA2	3723	936	1374	2322.8	1521.6	1325	-0.7	0.166816	NO
COL8A2	537	115	200	335	187	192.9	-0.7	0.392619	NO
CNTNAP2	1548	384	548	965.8	624.3	528.5	-0.7	0.231982	NO
CNGB1	544	161	129	339.4	261.7	124.4	-0.7	0.524768	NO
CIT	1410	311	560	879.7	505.6	540	-0.7	0.230532	NO
CHST11	1100	233	422	686.3	378.8	407	-0.7	0.227199	NO
CHPT1	2202	521	810	1373.9	847	781.1	-0.7	0.162985	NO
CFB	345	91	83	215.3	147.9	80	-0.7	0.506582	NO
CDH9	454	90	172	283.3	146.3	165.9	-0.7	0.413059	NO
CDH12	382	96	102	238.3	156.1	98.4	-0.7	0.459249	NO
CBLN2	1360	334	454	848.5	543	437.8	-0.7	0.219428	NO
CASR	186	44	50	116	71.5	48.2	-0.7	0.623288	NO
CARHSP1	1850	352	774	1154.2	572.2	746.4	-0.7	0.178298	NO
CAPN3	357	57	154	222.7	92.7	148.5	-0.7	0.514303	NO
CAMK2N1	5924	1518	1979	3696.1	2467.8	1908.4	-0.7	0.12639	NO
CACNA1D	600	170	160	374.4	276.4	154.3	-0.7	0.473143	NO
BMPR1B	298	50	123	185.9	81.3	118.6	-0.7	0.540302	NO
BCL2	2775	605	1126	1731.4	983.5	1085.9	-0.7	0.152287	NO
ATP2B2	3775	969	1212	2355.3	1575.3	1168.8	-0.7	0.143544	NO
ARMC3	973	236	361	607.1	383.7	348.1	-0.7	0.327663	NO
ARHGAP20	783	202	254	488.5	328.4	244.9	-0.7	0.370382	NO
AQP9	1618	390	538	1009.5	634	518.8	-0.7	0.174362	NO
ANKS1A	1471	289	650	917.8	469.8	626.8	-0.7	0.279091	NO
ANKRD29	196	36	69	122.3	58.5	66.5	-0.7	0.594979	NO
AMIGO2	708	158	253	441.7	256.9	244	-0.7	0.312718	NO
AKAP5	233	54	78	145.4	87.8	75.2	-0.7	0.630016	NO
AFF2	1419	332	532	885.3	539.7	513	-0.7	0.228676	NO
ADD2	526	115	193	328.2	187	186.1	-0.7	0.402147	NO
ADAM23	5326	1336	1757	3323	2171.9	1694.4	-0.7	0.107715	NO
ABLIM3	1850	433	636	1154.2	703.9	613.3	-0.7	0.145136	NO
ZSWIM2	260	77	78	162.2	125.2	75.2	-0.6	0.726805	NO
ZNF831	248	69	80	154.7	112.2	77.1	-0.6	0.715906	NO
ZNF770	568	132	234	354.4	214.6	225.7	-0.6	0.514303	NO
ZNF598	5177	1252	2119	3230	2035.4	2043.4	-0.6	0.174159	NO
ZNF516	673	173	247	419.9	281.2	238.2	-0.6	0.466688	NO
ZIC1	760	167	313	474.2	271.5	301.8	-0.6	0.400189	NO
WDR7	2616	670	974	1632.2	1089.2	939.3	-0.6	0.222029	NO
VPS26B	398	105	136	248.3	170.7	131.2	-0.6	0.587625	NO
VAV2	593	143	232	370	232.5	223.7	-0.6	0.485519	NO
VASH2	226	52	88	141	84.5	84.9	-0.6	0.709917	NO
UST	490	112	203	305.7	182.1	195.8	-0.6	0.544173	NO
USP53	1034	288	366	645.1	468.2	352.9	-0.6	0.442493	NO
UROS	1084	266	438	676.3	432.4	422.4	-0.6	0.38359	NO
UPF3A	2506	752	791	1563.5	1222.5	762.8	-0.6	0.385217	NO
ULK2	2637	539	1313	1645.3	876.2	1266.2	-0.6	0.388787	NO
TXNDC16	222	59	71	138.5	95.9	68.5	-0.6	0.708878	NO
TTLL7	2318	639	810	1446.2	1038.8	781.1	-0.6	0.296203	NO
TSPAN2	661	132	294	412.4	214.6	283.5	-0.6	0.460866	NO
TSPAN15	456	83	210	284.5	134.9	202.5	-0.6	0.552573	NO
TSHZ3	662	160	260	413	260.1	250.7	-0.6	0.463003	NO
TRIM2	4474	1051	1892	2791.4	1708.6	1824.5	-0.6	0.191889	NO
TRHDE	640	151	262	399.3	245.5	252.7	-0.6	0.485519	NO
TRH	752	227	222	469.2	369	214.1	-0.6	0.535006	NO
TPH2	164	38	54	102.3	61.8	52.1	-0.6	0.714841	NO
TNR	1776	396	778	1108.1	643.8	750.3	-0.6	0.297952	NO
TMEM170B	1667	397	713	1040.1	645.4	687.6	-0.6	0.326609	NO
TLK1	755	204	256	471.1	331.6	246.9	-0.6	0.451629	NO
THSD4	266	53	108	166	86.2	104.1	-0.6	0.62594	NO
TCEA2	604	158	238	376.8	256.9	229.5	-0.6	0.558014	NO
TBK1	1766	482	701	1101.8	783.6	676	-0.6	0.393612	NO
TBC1D24	760	158	329	474.2	256.9	317.3	-0.6	0.418364	NO
TAF1	2642	604	1137	1648.4	981.9	1096.5	-0.6	0.238251	NO
SYBU	3421	964	1106	2134.4	1567.2	1066.6	-0.6	0.267023	NO
SUPT3H	611	120	301	381.2	195.1	290.3	-0.6	0.58841	NO
STON2	586	121	270	365.6	196.7	260.4	-0.6	0.543298	NO
STMN3	10755	3045	4031	6710.2	4950.2	3887.3	-0.6	0.265932	NO
STEAP2	612	173	201	381.8	281.2	193.8	-0.6	0.534509	NO
STARD9	6051	1716	2177	3775.3	2789.7	2099.4	-0.6	0.274445	NO
SNX22	122	20	46	76.1	32.5	44.4	-0.6	0.721906	NO
SNAP91	3622	979	1359	2259.8	1591.5	1310.5	-0.6	0.258821	NO
SLC9B2	263	64	96	164.1	104	92.6	-0.6	0.672534	NO
SLC6A5	402	79	175	250.8	128.4	168.8	-0.6	0.561711	NO
SLC5A11	249	63	78	155.4	102.4	75.2	-0.6	0.639381	NO
SLC44A5	4271	946	2057	2664.8	1537.9	1983.7	-0.6	0.325638	NO
SLC30A4	532	132	214	331.9	214.6	206.4	-0.6	0.559302	NO
SLC23A2	2966	752	1254	1850.5	1222.5	1209.3	-0.6	0.291817	NO
SHROOM2	1103	301	405	688.2	489.3	390.6	-0.6	0.424466	NO
SHISA6	1601	440	619	998.9	715.3	596.9	-0.6	0.400361	NO
SHANK2	1128	289	436	703.8	469.8	420.5	-0.6	0.381962	NO
SGMS2	541	130	207	337.5	211.3	199.6	-0.6	0.492179	NO
SGIP1	1360	395	474	848.5	642.1	457.1	-0.6	0.444579	NO
SERPINI1	6049	1531	2639	3774.1	2488.9	2544.9	-0.6	0.262085	NO
SC5D	3871	924	1579	2415.2	1502.1	1522.7	-0.6	0.182548	NO
RUFY3	8620	2321	3469	5378.2	3773.2	3345.3	-0.6	0.240567	NO
RPS6KA5	630	130	301	393.1	211.3	290.3	-0.6	0.567003	NO
RPGRIP1L	489	108	212	305.1	175.6	204.4	-0.6	0.56519	NO
ROBO2	2215	508	922	1382	825.8	889.1	-0.6	0.229438	NO
RNF122	468	111	197	292	180.5	190	-0.6	0.597043	NO
RIMBP2	1135	305	422	708.1	495.8	407	-0.6	0.408591	NO
RBFOX1	2106	553	782	1314	899	754.1	-0.6	0.274878	NO
RANBP17	625	162	230	389.9	263.4	221.8	-0.6	0.494284	NO
RAB9B	181	40	63	112.9	65	60.8	-0.6	0.69236	NO
PXMP4	763	139	394	476	226	380	-0.6	0.5772	NO
PXMP2	611	119	278	381.2	193.5	268.1	-0.6	0.49369	NO
PTPRU	624	142	269	389.3	230.8	259.4	-0.6	0.516642	NO
PTPRS	1574	381	669	982	619.4	645.1	-0.6	0.343852	NO
PTPRR	1030	310	350	642.6	504	337.5	-0.6	0.527983	NO
PTCH1	2092	557	804	1305.2	905.5	775.3	-0.6	0.31289	NO
PRKAB1	1259	373	373	785.5	606.4	359.7	-0.6	0.428008	NO
PPM1L	2313	603	902	1443.1	980.3	869.8	-0.6	0.284984	NO
POU3F4	935	268	340	583.4	435.7	327.9	-0.6	0.512996	NO
POF1B	216	44	92	134.8	71.5	88.7	-0.6	0.717951	NO
PLEKHH2	555	156	197	346.3	253.6	190	-0.6	0.586084	NO
PKDCC	552	93	263	344.4	151.2	253.6	-0.6	0.522916	NO
PITPNC1	475	113	199	296.4	183.7	191.9	-0.6	0.590838	NO
PIP5K1B	1312	342	487	818.6	556	469.6	-0.6	0.340669	NO
PIBF1	504	106	232	314.5	172.3	223.7	-0.6	0.58902	NO
PHKA2	2769	748	999	1727.6	1216	963.4	-0.6	0.26462	NO
PHGDH	2711	695	1075	1691.4	1129.9	1036.7	-0.6	0.258821	NO
PDE7B	1328	394	407	828.6	640.5	392.5	-0.6	0.431764	NO
PAX2	917	237	348	572.1	385.3	335.6	-0.6	0.421326	NO
PANK3	3132	813	1151	1954.1	1321.7	1110	-0.6	0.212934	NO
PACS2	511	101	231	318.8	164.2	222.8	-0.6	0.538699	NO
OVCA2	228	46	102	142.3	74.8	98.4	-0.6	0.732136	NO
ORAI2	525	143	164	327.6	232.5	158.2	-0.6	0.509279	NO
OLFML2A	2872	696	1261	1791.9	1131.5	1216	-0.6	0.294223	NO
OGN	133	18	62	83	29.3	59.8	-0.6	0.767752	NO
NXPH1	1489	380	605	929	617.8	583.4	-0.6	0.362394	NO
NR3C2	133	31	41	83	50.4	39.5	-0.6	0.740673	NO
NOV	448	76	222	279.5	123.6	214.1	-0.6	0.615234	NO
NOL7	2190	565	796	1366.4	918.5	767.6	-0.6	0.237008	NO
NIPSNAP1	2638	606	1100	1645.9	985.2	1060.8	-0.6	0.212174	NO
NFASC	15087	3373	6618	9413	5483.4	6382	-0.6	0.150081	NO
NEK10	312	88	104	194.7	143.1	100.3	-0.6	0.691234	NO
NEGR1	1255	282	545	783	458.4	525.6	-0.6	0.354545	NO
NDST3	997	246	380	622	399.9	366.5	-0.6	0.358921	NO
NBEA	4087	1136	1575	2549.9	1846.8	1518.8	-0.6	0.302506	NO
NADSYN1	1276	359	434	796.1	583.6	418.5	-0.6	0.399603	NO
MYT1L	2462	645	892	1536.1	1048.6	860.2	-0.6	0.238839	NO
MTMR7	1639	501	542	1022.6	814.5	522.7	-0.6	0.471876	NO
MSRB2	262	72	74	163.5	117	71.4	-0.6	0.654125	NO
MPP7	405	90	177	252.7	146.3	170.7	-0.6	0.62337	NO
MPND	387	99	135	241.5	160.9	130.2	-0.6	0.579758	NO
MCF2L	1585	425	601	988.9	690.9	579.6	-0.6	0.355972	NO
MARCH8	1281	304	555	799.2	494.2	535.2	-0.6	0.388241	NO
MARCH1	626	152	268	390.6	247.1	258.4	-0.6	0.553654	NO
MAPK4	2277	556	968	1420.7	903.9	933.5	-0.6	0.294223	NO
MAP6D1	466	130	162	290.7	211.3	156.2	-0.6	0.610441	NO
MAP3K9	112	28	31	69.9	45.5	29.9	-0.6	0.777726	NO
LOC101953145	1172	332	360	731.2	539.7	347.2	-0.6	0.385499	NO
LOC101951128	638	159	242	398.1	258.5	233.4	-0.6	0.472894	NO
LOC101950612	95	14	34	59.3	22.8	32.8	-0.6	0.736051	NO
LOC101949626	1000	253	386	623.9	411.3	372.2	-0.6	0.392579	NO
LOC101949283	735	164	307	458.6	266.6	296.1	-0.6	0.431764	NO
LOC101948887	186	33	81	116	53.6	78.1	-0.6	0.719679	NO
LOC101948840	210	49	78	131	79.7	75.2	-0.6	0.710616	NO
LOC101948654	94	26	18	58.6	42.3	17.4	-0.6	0.790261	NO
LOC101947474	401	92	162	250.2	149.6	156.2	-0.6	0.583042	NO
LOC101946733	394	75	184	245.8	121.9	177.4	-0.6	0.620793	NO
LOC101946666	333	77	124	207.8	125.2	119.6	-0.6	0.584709	NO
LOC101946279	574	136	222	358.1	221.1	214.1	-0.6	0.472894	NO
LOC101945574	973	262	330	607.1	425.9	318.2	-0.6	0.39204	NO
LOC101945343	200	40	81	124.8	65	78.1	-0.6	0.701759	NO
LOC101944093	748	172	297	466.7	279.6	286.4	-0.6	0.402147	NO
LOC101942840	586	155	224	365.6	252	216	-0.6	0.554778	NO
LOC101942430	2675	772	897	1669	1255	865	-0.6	0.333775	NO
LOC101942162	2368	590	1024	1477.4	959.2	987.5	-0.6	0.324472	NO
LOC101941793	160	36	52	99.8	58.5	50.1	-0.6	0.703361	NO
LOC101940241	96	18	36	59.9	29.3	34.7	-0.6	0.802143	NO
LOC101938598	3886	954	1701	2424.5	1550.9	1640.3	-0.6	0.271863	NO
LOC101937970	945	193	465	589.6	313.8	448.4	-0.6	0.517039	NO
LOC101937709	254	65	93	158.5	105.7	89.7	-0.6	0.709917	NO
LOC101937620	240	75	47	149.7	121.9	45.3	-0.6	0.703911	NO
LOC101937509	1090	292	382	680.1	474.7	368.4	-0.6	0.378553	NO
LOC101936510	222	54	84	138.5	87.8	81	-0.6	0.72538	NO
LOC101936444	126	23	47	78.6	37.4	45.3	-0.6	0.738535	NO
LOC101936063	109	26	34	68	42.3	32.8	-0.6	0.793313	NO
LOC101936058	637	148	277	397.4	240.6	267.1	-0.6	0.534151	NO
LOC101936046	236	58	74	147.2	94.3	71.4	-0.6	0.634996	NO
LOC101935620	240	37	121	149.7	60.2	116.7	-0.6	0.730207	NO
LOC101935191	514	134	192	320.7	217.8	185.2	-0.6	0.559302	NO
LOC101934733	555	115	240	346.3	187	231.4	-0.6	0.493573	NO
LOC101933992	1057	282	411	659.5	458.4	396.3	-0.6	0.443865	NO
LOC101932249	474	130	157	295.7	211.3	151.4	-0.6	0.564706	NO
LOC101931924	295	56	138	184.1	91	133.1	-0.6	0.68864	NO
LOC101930995	1162	234	572	725	380.4	551.6	-0.6	0.473506	NO
LNX1	357	76	150	222.7	123.6	144.7	-0.6	0.604608	NO
LGALSL	506	132	190	315.7	214.6	183.2	-0.6	0.567003	NO
LEPR	132	26	45	82.4	42.3	43.4	-0.6	0.715521	NO
LAPTM4B	2741	776	1004	1710.2	1261.5	968.2	-0.6	0.337805	NO
KLHDC1	165	28	70	102.9	45.5	67.5	-0.6	0.719679	NO
KIAA0513	1580	459	557	985.8	746.2	537.1	-0.6	0.426926	NO
KCNH1	321	84	114	200.3	136.6	109.9	-0.6	0.656046	NO
KCND2	446	108	183	278.3	175.6	176.5	-0.6	0.604734	NO
KCNA6	441	109	173	275.1	177.2	166.8	-0.6	0.58784	NO
KCNA3	373	78	163	232.7	126.8	157.2	-0.6	0.61606	NO
KANK1	2307	487	1046	1439.4	791.7	1008.7	-0.6	0.277126	NO
ITFG1	4533	1240	1570	2828.2	2015.8	1514	-0.6	0.225492	NO
IQCB1	240	66	72	149.7	107.3	69.4	-0.6	0.692758	NO
HSD17B12	4291	1115	1804	2677.2	1812.6	1739.7	-0.6	0.276433	NO
HS6ST1	1626	381	708	1014.5	619.4	682.8	-0.6	0.338578	NO
HS3ST5	1380	354	536	861	575.5	516.9	-0.6	0.344235	NO
HOXA9	540	154	172	336.9	250.4	165.9	-0.6	0.558014	NO
HOXA3	484	115	180	302	187	173.6	-0.6	0.494265	NO
GUCY1B3	3511	958	1323	2190.6	1557.4	1275.8	-0.6	0.276397	NO
GTPBP6	1071	195	520	668.2	317	501.5	-0.6	0.434468	NO
GTF3C6	518	128	208	323.2	208.1	200.6	-0.6	0.562262	NO
GRM8	264	67	86	164.7	108.9	82.9	-0.6	0.641938	NO
GRM1	514	138	174	320.7	224.3	167.8	-0.6	0.534509	NO
GRIK1	644	132	300	401.8	214.6	289.3	-0.6	0.531994	NO
GRIA3	4710	1287	1644	2938.7	2092.3	1585.4	-0.6	0.223879	NO
GPR37	3387	850	1329	2113.2	1381.8	1281.6	-0.6	0.208056	NO
GPR179	240	67	74	149.7	108.9	71.4	-0.6	0.71108	NO
GPR126	345	83	136	215.3	134.9	131.2	-0.6	0.635536	NO
GPC5	341	70	143	212.8	113.8	137.9	-0.6	0.596475	NO
GOLIM4	558	128	238	348.1	208.1	229.5	-0.6	0.539295	NO
GNPTAB	3282	946	1194	2047.7	1537.9	1151.4	-0.6	0.344491	NO
GNAL	2282	581	967	1423.8	944.5	932.5	-0.6	0.329444	NO
GIPC2	281	78	84	175.3	126.8	81	-0.6	0.664344	NO
GDAP1L1	335	77	142	209	125.2	136.9	-0.6	0.668995	NO
GCNT7	819	217	314	511	352.8	302.8	-0.6	0.479042	NO
GANC	256	57	97	159.7	92.7	93.5	-0.6	0.645665	NO
GALNT9	854	228	328	532.8	370.7	316.3	-0.6	0.479042	NO
FSTL4	580	160	192	361.9	260.1	185.2	-0.6	0.524768	NO
FSD1	191	29	89	119.2	47.1	85.8	-0.6	0.718893	NO
FRY	3836	1070	1497	2393.3	1739.5	1443.6	-0.6	0.319841	NO
FRAS1	308	66	121	192.2	107.3	116.7	-0.6	0.598715	NO
FOXC2	829	181	354	517.2	294.2	341.4	-0.6	0.411002	NO
FN3KRP	2539	670	1005	1584.1	1089.2	969.2	-0.6	0.297924	NO
FMN1	686	156	304	428	253.6	293.2	-0.6	0.521076	NO
FDPS	1250	250	562	779.9	406.4	542	-0.6	0.336089	NO
FBLN5	271	52	114	169.1	84.5	109.9	-0.6	0.630604	NO
FAM98B	861	184	382	537.2	299.1	368.4	-0.6	0.430719	NO
FAM69B	1797	458	702	1121.2	744.6	677	-0.6	0.296726	NO
FAM198A	145	34	46	90.5	55.3	44.4	-0.6	0.736038	NO
FAM196A	714	154	316	445.5	250.4	304.7	-0.6	0.475373	NO
FAM169B	154	34	56	96.1	55.3	54	-0.6	0.744489	NO
FAM13C	1578	376	630	984.5	611.3	607.5	-0.6	0.271898	NO
EPHX1	2687	632	1165	1676.5	1027.4	1123.5	-0.6	0.265186	NO
ELOVL6	1002	211	444	625.2	343	428.2	-0.6	0.38747	NO
ELMO1	2893	692	1273	1805	1125	1227.6	-0.6	0.285528	NO
ELFN2	315	64	135	196.5	104	130.2	-0.6	0.628668	NO
EFR3A	2820	752	1140	1759.4	1222.5	1099.4	-0.6	0.313824	NO
EFNB2	740	202	244	461.7	328.4	235.3	-0.6	0.454122	NO
EFCAB12	94	22	24	58.6	35.8	23.1	-0.6	0.768151	NO
EEF1A2	4376	1118	1666	2730.3	1817.5	1606.6	-0.6	0.186767	NO
DYNLL2	8131	1993	3432	5073.1	3240	3309.6	-0.6	0.186767	NO
DPP6	4110	1086	1503	2564.3	1765.5	1449.4	-0.6	0.209011	NO
DOPEY2	1241	305	513	774.3	495.8	494.7	-0.6	0.37638	NO
DOC2A	150	30	52	93.6	48.8	50.1	-0.6	0.698208	NO
DNAJB4	982	262	342	612.7	425.9	329.8	-0.6	0.391978	NO
DNAH6	779	194	296	486	315.4	285.4	-0.6	0.424555	NO
DLK2	108	18	38	67.4	29.3	36.6	-0.6	0.72562	NO
DLGAP2	477	116	174	297.6	188.6	167.8	-0.6	0.506582	NO
DEPTOR	299	70	112	186.6	113.8	108	-0.6	0.624992	NO
DENND5B	962	240	401	600.2	390.2	386.7	-0.6	0.452339	NO
CUX2	397	82	170	247.7	133.3	163.9	-0.6	0.574299	NO
CREG2	93	20	27	58	32.5	26	-0.6	0.77101	NO
CREB5	1729	438	676	1078.8	712	651.9	-0.6	0.297296	NO
CPEB3	1029	277	400	642	450.3	385.7	-0.6	0.458297	NO
COMT	2299	554	924	1434.4	900.6	891.1	-0.6	0.229895	NO
COL25A1	348	74	137	217.1	120.3	132.1	-0.6	0.55815	NO
COL22A1	494	136	158	308.2	221.1	152.4	-0.6	0.5428	NO
COL20A1	132	11	65	82.4	17.9	62.7	-0.6	0.749287	NO
COBL	1563	383	597	975.2	622.6	575.7	-0.6	0.264687	NO
CNTN4	1233	280	506	769.3	455.2	488	-0.6	0.305297	NO
CLVS1	149	37	50	93	60.2	48.2	-0.6	0.771011	NO
CHN2	4323	1002	1968	2697.2	1628.9	1897.8	-0.6	0.268583	NO
CDKL3	815	144	433	508.5	234.1	417.6	-0.6	0.595368	NO
CDH7	374	90	148	233.3	146.3	142.7	-0.6	0.619294	NO
CDH18	1171	298	489	730.6	484.5	471.6	-0.6	0.430767	NO
CCDC149	530	110	248	330.7	178.8	239.2	-0.6	0.587625	NO
CCDC138	472	99	198	294.5	160.9	190.9	-0.6	0.516685	NO
CBX7	5153	1376	1898	3215	2236.9	1830.3	-0.6	0.210261	NO
CBLN1	790	198	303	492.9	321.9	292.2	-0.6	0.433362	NO
CASKIN1	1574	373	671	982	606.4	647.1	-0.6	0.329291	NO
CACNG3	183	54	49	114.2	87.8	47.3	-0.6	0.761915	NO
CACNB4	662	143	279	413	232.5	269.1	-0.6	0.44784	NO
CACNA1C	890	255	320	555.3	414.5	308.6	-0.6	0.515745	NO
BMP5	120	26	36	74.9	42.3	34.7	-0.6	0.727567	NO
BEGAIN	371	74	167	231.5	120.3	161	-0.6	0.620508	NO
BCL11B	320	67	128	199.7	108.9	123.4	-0.6	0.58712	NO
BCL11A	1310	298	588	817.3	484.5	567	-0.6	0.394054	NO
BCAT1	4903	1141	2273	3059.1	1854.9	2192	-0.6	0.286448	NO
B3GALT1	742	200	275	462.9	325.1	265.2	-0.6	0.498939	NO
AXIN2	266	61	108	166	99.2	104.1	-0.6	0.69327	NO
AUH	892	219	380	556.5	356	366.5	-0.6	0.47384	NO
ATXN1	2941	732	1277	1834.9	1190	1231.5	-0.6	0.302506	NO
ATRNL1	169	19	83	105.4	30.9	80	-0.6	0.729936	NO
ATP1B2	2281	699	760	1423.2	1136.4	732.9	-0.6	0.444905	NO
ASB13	248	57	99	154.7	92.7	95.5	-0.6	0.701625	NO
ARSJ	244	56	84	152.2	91	81	-0.6	0.623998	NO
ARHGAP21	4878	1227	1908	3043.5	1994.7	1840	-0.6	0.180611	NO
ARF3	150	30	58	93.6	48.8	55.9	-0.6	0.741037	NO
APBA2	2522	666	890	1573.5	1082.7	858.3	-0.6	0.234725	NO
ANKFN1	615	151	246	383.7	245.5	237.2	-0.6	0.510874	NO
ANGPT2	690	120	350	430.5	195.1	337.5	-0.6	0.558014	NO
AMPH	354	82	143	220.9	133.3	137.9	-0.6	0.622271	NO
AKAP11	3035	774	1193	1893.6	1258.3	1150.5	-0.6	0.233749	NO
AK9	266	46	116	166	74.8	111.9	-0.6	0.625958	NO
AIFM3	355	90	116	221.5	146.3	111.9	-0.6	0.562997	NO
AGL	2084	546	792	1300.2	887.6	763.8	-0.6	0.287197	NO
ADCY8	670	162	264	418	263.4	254.6	-0.6	0.462827	NO
ADCY5	1000	243	384	623.9	395	370.3	-0.6	0.348448	NO
ADCY2	736	193	294	459.2	313.8	283.5	-0.6	0.526626	NO
ADAMTS20	132	28	42	82.4	45.5	40.5	-0.6	0.71636	NO
ADAM22	1021	271	395	637	440.6	380.9	-0.6	0.441594	NO
ADAM12	718	154	318	448	250.4	306.7	-0.6	0.471876	NO
ADAD1	108	30	26	67.4	48.8	25.1	-0.6	0.801454	NO
ACSL1	1937	500	796	1208.5	812.8	767.6	-0.6	0.33917	NO
ACO2	3766	888	1705	2349.7	1443.6	1644.2	-0.6	0.284219	NO
ACAT2	1386	291	644	864.7	473.1	621	-0.6	0.384575	NO
ABTB2	1584	392	677	988.3	637.3	652.9	-0.6	0.370141	NO
ABLIM1	742	161	307	462.9	261.7	296.1	-0.6	0.402147	NO
ABCB9	580	158	200	361.9	256.9	192.9	-0.6	0.529528	NO
ZRANB2	3065	874	1335	1912.3	1420.8	1287.4	-0.5	0.461624	NO
ZNF365	303	88	100	189	143.1	96.4	-0.5	0.714379	NO
ZNF131	157	38	68	98	61.8	65.6	-0.5	0.837048	NO
ZMYND8	1879	540	827	1172.3	877.9	797.5	-0.5	0.539569	NO
ZFPM2	482	124	218	300.7	201.6	210.2	-0.5	0.702565	NO
ZFHX3	707	212	279	441.1	344.6	269.1	-0.5	0.668177	NO
ZFC3H1	1934	513	838	1206.7	834	808.1	-0.5	0.421869	NO
ZDHHC22	163	40	58	101.7	65	55.9	-0.5	0.767716	NO
ZC4H2	373	88	169	232.7	143.1	163	-0.5	0.705781	NO
YOD1	491	137	200	306.3	222.7	192.9	-0.5	0.687271	NO
WNK2	1452	413	612	905.9	671.4	590.2	-0.5	0.527063	NO
WDR17	2112	551	909	1317.7	895.8	876.6	-0.5	0.384667	NO
WDFY3	6206	1685	2779	3872	2739.3	2679.9	-0.5	0.369343	NO
VWCE	92	14	40	57.4	22.8	38.6	-0.5	0.820384	NO
USP46	1246	318	568	777.4	517	547.7	-0.5	0.512996	NO
UNC80	1716	452	755	1070.6	734.8	728.1	-0.5	0.450752	NO
UBE2E3	1273	308	576	794.2	500.7	555.5	-0.5	0.455041	NO
TTC23	1399	272	786	872.9	442.2	758	-0.5	0.630016	NO
TSPAN4	1578	438	646	984.5	712	623	-0.5	0.456414	NO
TSNARE1	1355	401	534	845.4	651.9	515	-0.5	0.538958	NO
TRPM3	1104	329	455	688.8	534.8	438.8	-0.5	0.614431	NO
TRIM67	2202	540	988	1373.9	877.9	952.8	-0.5	0.365753	NO
TRAF3	1253	338	509	781.8	549.5	490.9	-0.5	0.456062	NO
TPD52L1	635	160	283	396.2	260.1	272.9	-0.5	0.617814	NO
TP53BP2	2509	609	1178	1565.4	990	1136	-0.5	0.400498	NO
TNRC18	2357	655	1074	1470.6	1064.8	1035.7	-0.5	0.505924	NO
TNFRSF11B	3800	1020	1680	2370.9	1658.2	1620.1	-0.5	0.377463	NO
TMEM97	277	74	101	172.8	120.3	97.4	-0.5	0.714841	NO
TMEM38A	658	176	275	410.5	286.1	265.2	-0.5	0.606448	NO
TMEM200C	170	46	58	106.1	74.8	55.9	-0.5	0.790261	NO
TMEM181	2068	544	959	1290.3	884.4	924.8	-0.5	0.479347	NO
TMCC3	361	79	166	225.2	128.4	160.1	-0.5	0.687271	NO
TLN2	1352	308	638	843.5	500.7	615.3	-0.5	0.454122	NO
THRB	178	45	74	111.1	73.2	71.4	-0.5	0.822026	NO
TGFBRAP1	800	203	355	499.1	330	342.3	-0.5	0.56613	NO
TFAP2B	121	36	38	75.5	58.5	36.6	-0.5	0.854424	NO
TET1	1359	361	644	847.9	586.9	621	-0.5	0.580074	NO
TENM4	1198	303	579	747.5	492.6	558.4	-0.5	0.58093	NO
TENM3	1277	351	558	796.7	570.6	538.1	-0.5	0.538882	NO
TAGLN3	1258	351	484	784.9	570.6	466.7	-0.5	0.456414	NO
SYTL5	1240	334	562	773.7	543	542	-0.5	0.558014	NO
SYNGR1	90	20	34	56.2	32.5	32.8	-0.5	0.848803	NO
SYNE1	4873	1381	2101	3040.3	2245.1	2026.1	-0.5	0.404654	NO
SV2C	8258	2234	3808	5152.3	3631.8	3672.2	-0.5	0.385217	NO
SUSD1	122	22	60	76.1	35.8	57.9	-0.5	0.84941	NO
SULT4A1	6151	1735	2416	3837.7	2820.6	2329.9	-0.5	0.307774	NO
SULF2	4144	1077	2024	2585.5	1750.9	1951.8	-0.5	0.465387	NO
STX6	5853	1764	2387	3651.8	2867.7	2301.9	-0.5	0.44784	NO
STRN	2569	664	1114	1602.8	1079.5	1074.3	-0.5	0.354545	NO
STRA6	223	38	118	139.1	61.8	113.8	-0.5	0.795042	NO
STK32C	932	298	311	581.5	484.5	299.9	-0.5	0.618617	NO
STK32B	304	76	140	189.7	123.6	135	-0.5	0.78159	NO
ST8SIA5	216	48	95	134.8	78	91.6	-0.5	0.766368	NO
ST8SIA3	1439	388	632	897.8	630.8	609.5	-0.5	0.502042	NO
ST6GALNAC3	192	47	72	119.8	76.4	69.4	-0.5	0.755016	NO
SSTR1	1269	372	476	791.8	604.8	459	-0.5	0.505962	NO
SRA1	423	102	181	263.9	165.8	174.5	-0.5	0.643755	NO
SPECC1	885	198	455	552.2	321.9	438.8	-0.5	0.630016	NO
SPDL1	1310	332	561	817.3	539.7	541	-0.5	0.428877	NO
SP8	128	32	50	79.9	52	48.2	-0.5	0.841459	NO
SORBS1	1843	476	798	1149.9	773.8	769.5	-0.5	0.400736	NO
SON	666	199	257	415.5	323.5	247.8	-0.5	0.660138	NO
SON	6887	1880	2867	4296.9	3056.3	2764.8	-0.5	0.296203	NO
SOD3	145	36	52	90.5	58.5	50.1	-0.5	0.797959	NO
SNCG	3799	1059	1518	2370.3	1721.6	1463.9	-0.5	0.335694	NO
SLITRK1	177	50	64	110.4	81.3	61.7	-0.5	0.821411	NO
SLIT3	608	201	212	379.3	326.8	204.4	-0.5	0.733284	NO
SLC35F4	178	48	62	111.1	78	59.8	-0.5	0.788714	NO
SLC30A10	88	18	34	54.9	29.3	32.8	-0.5	0.839052	NO
SLC2A13	2595	688	1097	1619.1	1118.5	1057.9	-0.5	0.356573	NO
SLC2A11	1197	342	497	746.8	556	479.3	-0.5	0.548806	NO
SLC20A2	2629	750	1007	1640.3	1219.3	971.1	-0.5	0.380197	NO
SLC16A2	270	57	124	168.5	92.7	119.6	-0.5	0.729913	NO
SLC13A4	755	214	277	471.1	347.9	267.1	-0.5	0.54414	NO
SIRT4	96	22	32	59.9	35.8	30.9	-0.5	0.820384	NO
SH3RF1	859	192	447	535.9	312.1	431.1	-0.5	0.65055	NO
SGSM2	1468	415	600	915.9	674.7	578.6	-0.5	0.488931	NO
SFXN4	1065	229	545	664.5	372.3	525.6	-0.5	0.573733	NO
SFXN1	427	119	159	266.4	193.5	153.3	-0.5	0.664295	NO
SEPT6	2737	702	1349	1707.7	1141.2	1300.9	-0.5	0.506823	NO
SENP8	685	188	288	427.4	305.6	277.7	-0.5	0.62337	NO
SCN4B	523	139	220	326.3	226	212.2	-0.5	0.655406	NO
SCN1B	921	285	313	574.6	463.3	301.8	-0.5	0.582601	NO
SCARB2	3364	998	1383	2098.9	1622.4	1333.7	-0.5	0.46325	NO
SAMD12	650	168	277	405.5	273.1	267.1	-0.5	0.59299	NO
S100PBP	500	96	260	312	156.1	250.7	-0.5	0.680594	NO
RYBP	892	220	390	556.5	357.7	376.1	-0.5	0.50562	NO
RTN3	10444	2934	4578	6516.2	4769.8	4414.8	-0.5	0.367517	NO
RRBP1	4126	1219	1687	2574.3	1981.7	1626.8	-0.5	0.437808	NO
ROGDI	2477	719	1049	1545.4	1168.9	1011.6	-0.5	0.483289	NO
RNF165	161	52	43	100.5	84.5	41.5	-0.5	0.827026	NO
RNF152	1015	313	359	633.3	508.8	346.2	-0.5	0.580537	NO
RHOBTB3	94	18	38	58.6	29.3	36.6	-0.5	0.830134	NO
RGS9	292	89	92	182.2	144.7	88.7	-0.5	0.740107	NO
RGS8	152	39	62	94.8	63.4	59.8	-0.5	0.839534	NO
RGS7	864	265	336	539.1	430.8	324	-0.5	0.649326	NO
RGMB	1460	328	764	910.9	533.2	736.8	-0.5	0.580742	NO
REV3L	1926	528	830	1201.7	858.4	800.4	-0.5	0.456414	NO
RERGL	163	25	87	101.7	40.6	83.9	-0.5	0.825246	NO
RERE	2185	556	983	1363.3	903.9	948	-0.5	0.403604	NO
REEP3	772	165	415	481.7	268.2	400.2	-0.5	0.687271	NO
REEP2	648	181	263	404.3	294.2	253.6	-0.5	0.626008	NO
RASL11B	1217	325	563	759.3	528.3	542.9	-0.5	0.575808	NO
RASD2	234	66	86	146	107.3	82.9	-0.5	0.782077	NO
RAP1GDS1	3206	900	1448	2000.3	1463.1	1396.4	-0.5	0.473143	NO
RAMP2	298	90	91	185.9	146.3	87.8	-0.5	0.720494	NO
RALYL	1204	358	478	751.2	582	461	-0.5	0.567097	NO
RAB40B	346	102	132	215.9	165.8	127.3	-0.5	0.757408	NO
RAB39A	668	186	285	416.8	302.4	274.8	-0.5	0.655927	NO
R3HDML	158	40	60	98.6	65	57.9	-0.5	0.810584	NO
QKI	35307	9935	15812	22028.6	16151.2	15248.2	-0.5	0.365306	NO
[truncated: 16,705 more rows]

## Sheet: gene products
	Gene name	Gene product (Only DE genes)
1	RNH1	ribonuclease/angiogenin inhibitor 1
2	CD276	CD276 molecule
3	NLRP6	NLR family, pyrin domain containing 6
4	LOC101936939 (MYH1)	myosin- heavy chain 1
5	GPR17	G protein-coupled receptor 17
6	LOC101934059 (PTGDS)	lipocalin-like
7	NEBL	nebulette
8	LOC101931429 (TGM5)	protocadherin alpha-2-like
9	CLSTN2	calsyntenin 2
10	PIWIL1	piwi-like RNA-mediated gene silencing 1
11	LOC101950326 (CYP26A1)	cytochrome P450 26A1
12	ANKUB1	ankyrin repeat and ubiquitin domain containing 1
13	LOC101934541 (C8ORF22)	chromosome unknown open reading frame, human C8orf22
14	LOC101938412	apolipophorins
15	LOC101930964 (SLC22A6)	solute carrier family 22 member 6-B-like
16	NIM1K	NIM1 serine/threonine protein kinase
17	HAPLN1	hyaluronan and proteoglycan link protein 1
18	LOC101937471 (C10orf11)	chromosome unknown open reading frame, human C10orf11
19	LOC101933753 (SLC22A7)	solute carrier family 22 member 6-A-like
20	LOC101944417 (MAT2A)	S-adenosylmethionine synthase isoform type-2-like
21	SQLE	squalene epoxidase
22	PRDM6	PR domain containing 6
23	DLL1	delta-like 1 (Drosophila)
24	KERA	keratocan
25	SLC13A3	solute carrier family 13 (sodium-dependent dicarboxylate transporter), member 3
26	FGFBP3	fibroblast growth factor binding protein 3
27	LOC101945657 (LTC4S)	leukotriene C4 synthase
28	LOC101935648 (SFTPD)	pulmonary surfactant-associated protein D-like
29	LOC101941041 (TATDN3-A)	putative deoxyribonuclease tatdn3-A
30	XLOC_008783 (PAPD5)	XK, Kell blood group complex subunit-related, X-linked
31	UGT8	UDP glycosyltransferase 8
32	CD38	CD38 molecule
33	LOC101950217 (SLC7A11)	cystine/glutamate transporter-like
34	LOC101931890 (APLNR)	apelin receptor A-like
35	KCNA2	potassium voltage-gated channel, shaker-related subfamily, member 2
36	SECISBP2L	SECIS binding protein 2-like
37	LOC101935805 (IRGC)	interferon-inducible GTPase 5-like
38	CYP51A1	Lanosterol 14-alpha demethylase
39	KRT7	keratin 7
40	HMGCS1	3-hydroxy-3-methylglutaryl-CoA synthase 1 (soluble)
41	KDR	kinase insert domain receptor (a type III receptor tyrosine kinase)
42	PVALB	parvalbumin
43	MFRP	membrane frizzled-related protein
44	GRM3	glutamate receptor, metabotropic 3
45	PSD2	pleckstrin and Sec7 domain containing 2
46	KLHDC8A	kelch domain containing 8A
47	ADTRP	androgen-dependent TFPI-regulating protein
48	MAN2C1	mannosidase, alpha, class 2C, member 1
49	CCDC129	coiled-coil domain containing 129
50	DDIT4L	DNA-damage-inducible transcript 4-like
51	MSMO1	methylsterol monooxygenase 1
52	LOC101946537 (SULT1B1)	C-type lectin domain family 2 member L-like
53	SCD	stearoyl-CoA desaturase (delta-9-desaturase)
54	DUSP15	dual specificity phosphatase 15
55	PRMT8	protein arginine methyltransferase 8
56	MAOA	monoamine oxidase A
57	VWA5B1	von Willebrand factor A domain containing 5B1
58	C1QTNF6	C1q and tumor necrosis factor related protein 6
59	CHRM2	cholinergic receptor, muscarinic 2
60	CAPN6	calpain 6
61	ESYT3	extended synaptotagmin-like protein 3
62	GPC5	glypican 5
63	KBP	kazrin, periplakin interacting protein
64	LOC101932741 (CUB_cont)	uncharacterized LOC101932741
65	MTMR11	myotubularin related protein 11
66	SYT15	synaptotagmin XV
67	GRM5	glutamate receptor, metabotropic 5
68	SLC39A8	solute carrier family 39 (zinc transporter), member 8
69	SCUBE1	signal peptide, CUB domain, EGF-like 1
70	ANO3	anoctamin 3
71	NEFM	neurofilament, medium polypeptide
72	RELN	reelin
73	LSS	lanosterol synthase (2,3-oxidosqualene-lanosterol cyclase)
74	LIMCH1	LIM and calponin homology domains 1
75	ARHGAP18	Rho GTPase activating protein 18
76	LOC101942569 (C8orf48)	uncharacterized oxidoreductase ZK1290.5-like
77	LOC101949166 (CYP20A1)	cytochrome P450 20A1
78	LOC101952385	C-type lectin domain family 2 member D-like
79	APELA	acylaminoacyl-peptide hydrolase
80	ADCY1	adenylate cyclase 1 (brain)
81	FDFT1	farnesyl-diphosphate farnesyltransferase 1
82	SV2A	synaptic vesicle glycoprotein 2A
83	SCD	stearoyl-CoA desaturase (delta-9-desaturase)
84	INHBB	inhibin, beta B
85	LOC101939103 (DNAH5)	dynein heavy chain 5, axonemal-like
86	NPFFR2	neuropeptide FF receptor 2
87	DCHS2	dachsous cadherin-related 2
88	FBXO2	F-box protein 2
89	NGEF	neuronal guanine nucleotide exchange factor
90	SVOP	SV2 related protein homolog (rat)
91	PLP1	proteolipid protein 1
92	SPNS2	spinster homolog 2 (Drosophila)
93	LRRC3B	leucine rich repeat containing 3B
94	CCDC83	coiled-coil domain containing 83
95	HMGCLL1	3-hydroxymethyl-3-methylglutaryl-CoA lyase-like 1
96	FZD10	frizzled class receptor 10
97	LOC101934865	glycine-rich cell wall structural protein 1.8-like
98	SNTB1	syntrophin, beta 1 (dystrophin-associated protein A1, 59kDa, basic component 1)
99	ABAT	4-aminobutyrate aminotransferase
100	CLEC3B	C-type lectin domain family 3, member B
101	STK32A	serine/threonine kinase 32A
102	LDLR	low density lipoprotein receptor
103	OLAH	oleoyl-ACP hydrolase
104	ISM1	isthmin 1, angiogenesis inhibitor
105	GRIN1	glutamate receptor, ionotropic, N-methyl D-aspartate 1
106	RGS16	regulator of G-protein signaling 16
107	CLDN11	claudin 11
108	GPR75	G protein-coupled receptor 75
109	MYO7A	myosin VIIA
110	LOC101951929 (CNTNAP4)	contactin-associated protein-like 4
111	RSRP1	arginine/serine-rich protein 1
112	LOC101939938 (SLC47A2)	multidrug and toxin extrusion protein 2
113	TRNAT-UGU	tRNA 5-methylaminomethyl-2-thiouridylate methyltransferase
114	DHCR24	24-dehydrocholesterol reductase
115	PSAT1	phosphoserine aminotransferase 1
116	SMPD3	sphingomyelin phosphodiesterase 3, neutral membrane (neutral sphingomyelinase II)
117	SPON2	spondin 2, extracellular matrix protein
118	PHACTR3	phosphatase and actin regulator 3
119	PCSK2	proprotein convertase subtilisin/kexin type 2
120	OSR1	odd-skipped related transciption factor 1
121	TMEM59L	transmembrane protein 59-like
122	CDH19	cadherin 19, type 2
123	EPHA7	EPH receptor A7
124	NCKAP5	NCK-associated protein 5
125	KCNAB2	potassium voltage-gated channel, shaker-related subfamily, beta member 2
126	EFR3B	EFR3 homolog B (S. cerevisiae)
127	TPPP	tubulin polymerization promoting protein
128	PLXDC1	plexin domain containing 1
129	LRRC3B	leucine rich repeat containing 3B
130	SLC2A10	solute carrier family 2 (facilitated glucose transporter), member 10
131	SRGAP3	SLIT-ROBO Rho GTPase activating protein 3
132	NELL2	NEL-like 2 (chicken)
133	CNR1	cannabinoid receptor 1 (brain)
134	LOC101946328 (EVA1C)	protein eva-1 homolog C-like
135	PHACTR1	phosphatase and actin regulator 1
136	SLC6A11	solute carrier family 6 (neurotransmitter transporter), member 11
137	PPP1R14C	protein phosphatase 1, regulatory (inhibitor) subunit 14C
138	SLC32A1	solute carrier family 32 (GABA vesicular transporter), member 1
139	SUSD5	sushi domain containing 5
140	PFKFB2	6-phosphofructo-2-kinase/fructose-2, 6-biphosphatase 2
141	DACT1	dishevelled-binding antagonist of beta-catenin 1
142	LOC101949623 (KIAA1257)	uncharacterized LOC101949623
143	FNDC5	fibronectin type III domain containing 5
144	LECT1	leukocyte cell derived chemotaxin 1
145	ZBBX	zinc finger, B-box domain containing
146	PTN	pleiotrophin
147	FHDC1	FH2 domain containing 1
148	TENM2	teneurin transmembrane protein 2
149	SLITRK1	SLIT and NTRK-like family, member 1
150	TMEM132B	transmembrane protein 132B
151	EPB41L4B	erythrocyte membrane protein band 4.1 like 4B
152	PLEKHG4	pleckstrin homology domain containing, family G (with RhoGef domain) member 4
153	MFAP5	microfibrillar associated protein 5
154	ME2	malic enzyme 2, NAD (+)-dependent, mitochondrial
155	RILPL1	Rab interacting lysosomal protein-like 1
156	C5	complement component 5
157	FBXL20	F-box and leucine-rich repeat protein 20
158	LANCL1	LanC lantibiotic synthetase component C-like 1 (bacterial)
159	BOLA1	bolA family member 1
160	TMEM25	transmembrane protein 25
161	RASL10B	RAS-like, family 10, member B
162	PROM1	prominin 1
163	TMTC2	transmembrane and tetratricopeptide repeat containing 2
164	GRIK2	glutamate receptor, ionotropic, kainate 2
165	ARHGEF28	Rho guanine nucleotide exchange factor (GEF) 28
166	GUCY1A2	guanylate cyclase 1, soluble, alpha 2
167	RASGRF1	Ras protein-specific guanine nucleotide-releasing factor 1
168	THSD7A	thrombospondin, type I, domain containing 7A
169	FAM124A	family with sequence similarity 124A
170	NPY2R	neuropeptide Y receptor Y2
171	PCDH9	protocadherin 9
172	CNTN6	contactin 6
173	CYP46A1	Cholesterol 24-hydroxylase
174	FOLH1	Glutamate carboxypeptidase 2
175	SEC61A1	Sec61 alpha 1 subunit (S. cerevisiae)
176	GAP43	growth associated protein 43
177	FBXO3	F-box protein 3
178	GCLM	glutamate-cysteine ligase, modifier subunit
179	B4GALT5	UDP-Gal:betaGlcNAc beta 1,4- galactosyltransferase, polypeptide 5
180	CLINT1	clathrin interactor 1
181	RPL22L1	ribosomal protein L22-like 1
182	SEC14L1	SEC14-like 1 (S. cerevisiae)
183	FOSL2	FOS-like antigen 2
184	ITPKB	inositol-trisphosphate 3-kinase B
185	FAM129B	family with sequence similarity 129, member B
186	SCG3	secretogranin III
187	SLC2A3	solute carrier family 2 (facilitated glucose transporter), member 3
188	TIMM8A	translocase of inner mitochondrial membrane 8 homolog A (yeast)
189	NUCB2	nucleobindin 2
190	GRPEL1	GrpE-like 1, mitochondrial (E. coli)
191	NRP1	neuropilin 1
192	ARPC4	actin related protein 2/3 complex, subunit 4, 20kDa
193	LOC101932092	uncharacterized LOC101932092
194	BACH1	BTB and CNC homology 1, basic leucine zipper transcription factor 1
195	BCAP31	B-cell receptor-associated protein 31
196	MYL6	myosin, light chain 6, alkali, smooth muscle and non-muscle
197	FAP	fibroblast activation protein, alpha
198	EIF3B	eukaryotic translation initiation factor 3, subunit B
199	TARS	threonyl-tRNA synthetase
200	CTPS1	CTP synthase 1
201	NFKBIA	nuclear factor of kappa light polypeptide gene enhancer in B-cells inhibitor, alpha
202	LOC101932999 (SNRPB)	small nuclear ribonucleoprotein-associated protein B'
203	PCNA	proliferating cell nuclear antigen
204	CR1L	complement component (3b/4b) receptor 1-like
205	MCM6	minichromosome maintenance complex component 6
206	SPRY1	sprouty homolog 1, antagonist of FGF signaling (Drosophila)
207	VCL	vinculin
208	NFATC2	nuclear factor of activated T-cells, cytoplasmic, calcineurin-dependent 2
209	MEGF10	multiple EGF-like-domains 10
210	ITPR3	inositol 1,4,5-trisphosphate receptor, type 3
211	PLOD1	procollagen-lysine, 2-oxoglutarate 5-dioxygenase 1
212	CPOX	coproporphyrinogen oxidase
213	CCT3	chaperonin containing TCP1, subunit 3 (gamma)
214	MTA2	metastasis associated 1 family, member 2
215	LDHB	lactate dehydrogenase B
216	ESD	esterase D
217	RBM38	RNA binding motif protein 38
218	ACSBG2	acyl-CoA synthetase bubblegum family member 2
219	NFIL3	nuclear factor, interleukin 3 regulated
220	FBL	fibrillarin
221	LPCAT3	lysophosphatidylcholine acyltransferase 3
222	LRRC8D	leucine rich repeat containing 8 family, member D
223	NCLN	nicalin
224	C1S	complement component 1, s subcomponent
225	CREB3L1	cAMP responsive element binding protein 3-like 1
226	HMGN2	high mobility group nucleosomal binding domain 2
227	PIM3	pim-3 oncogene
228	EIF4E	eukaryotic translation initiation factor 4E
229	STAT1	signal transducer and activator of transcription 1, 91kDa
230	NEK6	NIMA-related kinase 6
231	TNFRSF21	tumor necrosis factor receptor superfamily, member 21
232	TALDO1	transaldolase 1
233	WDR77	WD repeat domain 77
234	TEAD4	TEA domain family member 4
235	JAK1	Janus kinase 1
236	PAK1	p21 protein (Cdc42/Rac)-activated kinase 1
237	HELLS	helicase, lymphoid-specific
238	JAK2	Janus kinase 2
239	STOML2	stomatin (EPB72)-like 2
240	ANGPTL2	angiopoietin-like 2
241	SLC25A37	solute carrier family 25 (mitochondrial iron transporter), member 37
242	BLMH	bleomycin hydrolase
243	PTK7	protein tyrosine kinase 7
244	MYO1B	myosin IB
245	DUSP1	dual specificity phosphatase 1
246	MGP	matrix Gla protein
247	EGR1	early growth response 1
248	IL4R	interleukin 4 receptor
249	SLC25A32	solute carrier family 25 (mitochondrial folate carrier), member 32
250	FNDC3B	fibronectin type III domain containing 3B
251	GNAI3	guanine nucleotide binding protein (G protein), alpha inhibiting activity polypeptide 3
252	LBR	lamin B receptor
253	POSTN	periostin, osteoblast specific factor
254	SHISA5	shisa family member 5
255	SF3B3	splicing factor 3b, subunit 3, 130kDa
256	ATAD3A	ATPase family, AAA domain containing 2A
257	LOC101948124 (OXA1L)	mitochondrial inner membrane protein OXA1L
258	LOC101945742 (RHOB)	rho-related GTP-binding protein RhoB
259	LOC101940185 (TDH)	L-threonine 3-dehydrogenase, mitochondrial
260	LOC101935976 (TUBA1C)	tubulin alpha chain
261	NINJ1	ninjurin 1
262	PARVB	parvin, beta
263	NRK	Nik related kinase
264	VPS25	vacuolar protein sorting 25 homolog (S. cerevisiae)
265	RIPK2	receptor-interacting serine-threonine kinase 2
266	CTTNBP2NL	CTTNBP2 N-terminal like
267	CHSY1	chondroitin sulfate synthase 1
268	GRN	granulin
269	ZYX	zyxin
270	PACSIN3	protein kinase C and casein kinase substrate in neurons 3
271	SLC40A1	solute carrier family 40 (iron-regulated transporter), member 1
272	ETV6	ets variant 6
273	CD82	CD82 molecule
274	SMC4	structural maintenance of chromosomes 4
275	ARPC5	actin related protein 2/3 complex, subunit 5, 16kDa
276	DNALI1	dynein, axonemal, light intermediate chain 1
277	APOD	apolipoprotein D
278	RNPEP	arginyl aminopeptidase (aminopeptidase B)
279	NPM1	nucleophosmin (nucleolar phosphoprotein B23, numatrin)
280	KEAP1	kelch-like ECH-associated protein 1
281	HSP90B1	heat shock protein 90kDa beta (Grp94), member 1
282	GARS	glycyl-tRNA synthetase
283	SYNCRIP	synaptotagmin binding, cytoplasmic RNA interacting protein
284	ARHGAP42	Rho GTPase activating protein 42
285	ADCYAP1	adenylate cyclase activating polypeptide 1 (pituitary)
286	CIRH1A	cirrhosis, autosomal recessive 1A (cirhin)
287	TNFAIP8	tumor necrosis factor, alpha-induced protein 8
288	MTCH2	mitochondrial carrier 2
289	SEMA4A	sema domain, immunoglobulin domain (Ig), transmembrane domain (TM) and short cytoplasmic domain, (semaphorin) 4A
290	NFKBIZ	nuclear factor of kappa light polypeptide gene enhancer in B-cells inhibitor, zeta
291	EIF4A1	eukaryotic translation initiation factor 4A1
292	CTHRC1	collagen triple helix repeat containing 1
293	NOP56	NOP56 ribonucleoprotein
294	CLU	clusterin
295	CDC42SE1	CDC42 small effector 1
296	MTHFD2	methylenetetrahydrofolate dehydrogenase (NADP+ dependent) 2, methenyltetrahydrofolate cyclohydrolase
297	PNP	purine nucleoside phosphorylase
298	ACTN1	actinin, alpha 1
299	CDKN1A	cyclin-dependent kinase inhibitor 1A (p21, Cip1)
300	KIAA1524	KIAA1524 ortholog
301	MVB12A	multivesicular body subunit 12A
302	ALOX5	arachidonate 5-lipoxygenase
303	RPS2	ribosomal protein S2
304	OSBPL3	oxysterol binding protein-like 3
305	LOC101940879 (DCBLD1)	discoidin, CUB and LCCL domain-containing protein 1-like
306	SERPINE2	serpin peptidase inhibitor, clade E (nexin, plasminogen activator inhibitor type 1), member 2
307	COL4A1	collagen, type IV, alpha 1
308	LDB1	LIM domain binding 1
309	TLN1	talin 1
310	VAMP5	vesicle-associated membrane protein 5
311	DUSP22	dual specificity phosphatase 22
312	SAT1	spermidine/spermine N1-acetyltransferase 1
313	NCOR2	nuclear receptor corepressor 2
314	SH2B3	SH2B adaptor protein 3
315	BTG1	B-cell translocation gene 1, anti-proliferative
316	LOC101953652 (DESI2)	desumoylating isopeptidase 2-like
317	CSF1	colony stimulating factor 1 (macrophage)
318	AHCY	adenosylhomocysteinase
319	GAS2L1	growth arrest-specific 2 like 1
320	EFHD2	EF-hand domain family, member D2
321	UAP1L1	UDP-N-acteylglucosamine pyrophosphorylase 1-like 1
322	APOC1	apolipoprotein C-I
323	DNM2	dynamin 2
324	GFPT2	glutamine-fructose-6-phosphate transaminase 2
325	CTSA	cathepsin A
326	ADAMTS6	ADAM metallopeptidase with thrombospondin type 1 motif, 6
327	SEMA3A	sema domain, immunoglobulin domain (Ig), short basic domain, secreted, (semaphorin) 3A
328	PLEKHO2	pleckstrin homology domain containing, family O member 2
329	STC2	stanniocalcin 2
330	CORO1B	coronin, actin binding protein, 1B
331	PQLC2	PQ loop repeat containing 2
332	BACE2	beta-site APP-cleaving enzyme 2
333	TGIF1	TGFB-induced factor homeobox 1
334	RIC8A	RIC8 guanine nucleotide exchange factor A
335	BTG2	BTG family, member 2
336	ATAD2	ATPase family, AAA domain containing 2
337	MFSD12	major facilitator superfamily domain containing 12
338	NPC2	Niemann-Pick disease, type C2
339	HSPA5	heat shock 70kDa protein 5 (glucose-regulated protein, 78kDa)
340	CTSB	cathepsin B
341	TYMS	thymidylate synthetase
342	LYN	v-yes-1 Yamaguchi sarcoma viral related oncogene homolog
343	OSGIN2	oxidative stress induced growth inhibitor family member 2
344	CECR5	cat eye syndrome chromosome region, candidate 5
345	TOMM40	translocase of outer mitochondrial membrane 40 homolog (yeast)
346	SNX8	sorting nexin 8
347	ANXA2	annexin A2
348	HMGA1	high mobility group AT-hook 1
349	RASL11A	RAS-like, family 11, member A
350	EPB41	erythrocyte membrane protein band 4.1
351	IRG1	immunoresponsive 1 homolog (mouse)
352	ELK3	ELK3, ETS-domain protein (SRF accessory protein 2)
353	LOC101945590 (VSIG4)	V-set and immunoglobulin domain-containing protein 4-like
354	NANS	N-acetylneuraminic acid synthase
355	SMAD1	SMAD family member 1
356	RPS19BP1	ribosomal protein S19 binding protein 1
357	GCNT1	glucosaminyl (N-acetyl) transferase 1, core 2
358	ALG3	ALG3, alpha-1,3- mannosyltransferase
359	EMP3	epithelial membrane protein 3
360	DNAJC11	DnaJ (Hsp40) homolog, subfamily C, member 11
361	PMM2	phosphomannomutase 2
362	AACS	acetoacetyl-CoA synthetase
363	PVRL2	poliovirus receptor-related 2 (herpesvirus entry mediator B)
364	LMNB1	lamin B1
365	DHX58	DEXH (Asp-Glu-X-His) box polypeptide 58
366	IFI35	interferon-induced protein 35
367	ACTR2	ARP2 actin-related protein 2 homolog (yeast)
368	SLC25A39	solute carrier family 25, member 39
369	TNFAIP6	tumor necrosis factor, alpha-induced protein 6
370	FLI1	Fli-1 proto-oncogene, ETS transcription factor
371	S1PR3	sphingosine-1-phosphate receptor 3
372	LOC101950010 (CR1L)	complement component receptor 1-like protein
373	LOC101939598 (CHIT1-L)	chitotriosidase-1-like
374	DPEP2	dipeptidase 1 (renal)
375	LOC101941932 (NT5C1B)	cytosolic 5'-nucleotidase 1B
376	DBNDD2	dysbindin (dystrobrevin binding protein 1) domain containing 2
377	LOC101942222 (CERK)	ceramide kinase-like
378	PSTK	phosphoseryl-tRNA kinase
379	GGT5	gamma-glutamyltransferase 5
380	RBP5	retinol binding protein 5, cellular
381	UGDH	UDP-glucose 6-dehydrogenase
382	MEF2C	myocyte enhancer factor 2C
383	RASD1	RAS, dexamethasone-induced 1
384	WDHD1	WD repeat and HMG-box DNA binding protein 1
385	TSPAN6	tetraspanin 6
386	ODC1	ornithine decarboxylase 1
387	MCM5	minichromosome maintenance complex component 5
388	CTGF	connective tissue growth factor
389	NOP2	NOP2 nucleolar protein
390	GYPC	glycophorin C (Gerbich blood group)
391	TRIM35	tripartite motif containing 35
392	BCL6	B-cell CLL/lymphoma 6
393	RAD54L	RAD54-like (S. cerevisiae)
394	ETS2	v-ets avian erythroblastosis virus E26 oncogene homolog 2
395	IFI30	interferon, gamma-inducible protein 30
396	TERF1	telomeric repeat binding factor (NIMA-interacting) 1
397	NHP2	NHP2 ribonucleoprotein
398	LMNA	lamin A/C
399	SHC4	SHC (Src homology 2 domain containing) family, member 4
400	EPCAM	epithelial cell adhesion molecule
401	P4HB	prolyl 4-hydroxylase, beta polypeptide
402	MAP3K12	mitogen-activated protein kinase kinase kinase 12
403	RGS18	regulator of G-protein signaling 18
404	PGM3	phosphoglucomutase 3
405	TRABD	TraB domain containing
406	PFN1	profilin 1
407	FYB	FYN binding protein
408	ECT2	epithelial cell transforming 2
409	TXNRD1	thioredoxin reductase 1
410	IL13RA1	interleukin 13 receptor, alpha 1
411	ANXA1	annexin A1
412	BMP7	bone morphogenetic protein 7
413	ENG	endoglin
414	TACC3	transforming, acidic coiled-coil containing protein 3
415	MYBPH	myosin binding protein H
416	DUSP5	dual specificity phosphatase 5
417	TES	testis derived transcript (3 LIM domains)
418	MSN	moesin
419	AURKA	aurora kinase A
420	MAN2B1	mannosidase, alpha, class 2B, member 1
421	EGLN3	egl-9 family hypoxia-inducible factor 3
422	AQP3	aquaporin 3 (collecting duct)
423	CD55	Complement decay-accelerating factor
424	LOC101944874 (TNFRSF10A)	tumor necrosis factor receptor superfamily member 10A
425	SMC2	structural maintenance of chromosomes 2
426	EHBP1L1	EH domain binding protein 1-like 1
427	ALAS2	aminolevulinate, delta-, synthase 1
428	CXorf38	Chromosome X Open Reading Frame 38
429	CORO1C	coronin, actin binding protein, 1C
430	AHR	aryl hydrocarbon receptor
431	CRELD2	cysteine-rich with EGF-like domains 2
432	NSUN5	NOP2/Sun domain family, member 5
433	GPR137B	G protein-coupled receptor 137B
434	MOCS1	molybdenum cofactor synthesis 1
435	ALOX5AP	arachidonate 5-lipoxygenase-activating protein
436	SDS	serine dehydratase
437	CLIC2	chloride intracellular channel 2
438	STAT3	signal transducer and activator of transcription 3 (acute-phase response factor)
439	ITGA7	integrin, alpha 7
440	FAM150B	family with sequence similarity 150, member B
441	AURKA	aurora kinase A
442	RCAN1	regulator of calcineurin 1
443	CIB1	calcium and integrin binding 1 (calmyrin)
444	RHOG	ras homolog family member G
445	STC1	stanniocalcin 1
446	LOC101941295 (SH-PTP3)	tyrosine-protein phosphatase non-receptor type 11-like
447	EMILIN2	elastin microfibril interfacer 2
448	LSP1	lymphocyte-specific protein 1
449	PDIA5	protein disulfide isomerase family A, member 5
450	HJURP	Holliday junction recognition protein
451	HMMR	hyaluronan-mediated motility receptor (RHAMM)
452	TP53	tumor protein p53
453	TRAF3IP3	TRAF3 interacting protein 3
454	ABCA1	ATP-binding cassette, sub-family A (ABC1), member 1
455	FUCA1	fucosidase, alpha-L- 1, tissue
456	IAPP	islet amyloid polypeptide
457	AOC2	amine oxidase, copper containing 2 (retina-specific)
458	CAPG	capping protein (actin filament), gelsolin-like
459	POLQ	polymerase (DNA directed), theta
460	FERMT3	fermitin family member 3
461	SEL1L3	sel-1 suppressor of lin-12-like 3 (C. elegans)
462	GALNT6	polypeptide N-acetylgalactosaminyltransferase 6
463	LOC101938853 (RGC32)	regulator of cell cycle RGCC-like
464	NCAPH	non-SMC condensin I complex, subunit H
465	WDR62	WD repeat domain 62
466	KLF6	Kruppel-like factor 6
467	RARRES1	retinoic acid receptor responder (tazarotene induced) 1
468	ANPEP	alanyl (membrane) aminopeptidase
469	SBNO2	strawberry notch homolog 2 (Drosophila)
470	CCNB3	cyclin B3
471	CASP3	caspase 3, apoptosis-related cysteine peptidase
472	SHMT2	serine hydroxymethyltransferase 2 (mitochondrial)
473	PTPRC	protein tyrosine phosphatase, receptor type, C
474	S100A10	S100 calcium binding protein A10
475	CDKN2C	cyclin-dependent kinase inhibitor 2C (p18, inhibits CDK4)
476	RAB32	RAB32, member RAS oncogene family
477	RIPK2	receptor-interacting serine-threonine kinase 2
478	ADA	Adenosine deaminase
479	ANP32B	acidic (leucine-rich) nuclear phosphoprotein 32 family, member B
480	LOC101935454 (HLA-DPA1)	mamu class II histocompatibility antigen, DR alpha chain-like
481	C633.09c	complement component 6
482	KIAA1199	KIAA1199 ortholog
483	KANK3	KN motif and ankyrin repeat domains 3
484	LOC101949947 (PARP14)	Poly [ADP-ribose] polymerase 14
485	LOC101931706 (TGM3)	protein-glutamine gamma-glutamyltransferase E-like
486	LOC101936107 (TTC38)	tetratricopeptide repeat protein 38
487	SVEP1	sushi, von Willebrand factor type A, EGF and pentraxin domain containing 1
488	LBH	limb bud and heart development
489	NNMT	neuromedin U receptor 2
490	SLC6A8	solute carrier family 6 (neurotransmitter transporter), member 8
491	VWF	von Willebrand factor
492	FAM65C	family with sequence similarity 65, member C
493	IL1RAP	interleukin 1 receptor accessory protein
494	PRKCSH	protein kinase C substrate 80K-H
495	NCAPH2	non-SMC condensin II complex, subunit H2
496	PDLIM1	PDZ and LIM domain 1
497	SLC29A1	solute carrier family 29 (equilibrative nucleoside transporter), member 1
498	RAC2	ras-related C3 botulinum toxin substrate 2 (rho family, small GTP binding protein Rac2)
499	CLEC14A	C-type lectin domain family 14, member A
500	POLR2E	polymerase (RNA) II (DNA directed) polypeptide E, 25kDa
501	GLRX	glutaredoxin (thioltransferase)
502	KIF4A	kinesin family member 4A
503	CD63	CD63 molecule
504	IRF1	interferon regulatory factor 1
505	CORO1A	coronin, actin binding protein, 1A
506	PTGS1	prostaglandin-endoperoxide synthase 1 (prostaglandin G/H synthase and cyclooxygenase)
507	CARTPT	CART prepropeptide
508	TCIRG1	T-cell, immune regulator 1, ATPase, H+ transporting, lysosomal V0 subunit A3
509	RCSD1	RCSD domain containing 1
510	SOAT1	sterol O-acyltransferase 1
511	CSF1R	colony stimulating factor 1 receptor
512	ARHGAP15	Rho GTPase activating protein 15
513	KPNA2	karyopherin alpha 2 (RAG cohort 1, importin alpha 1)
514	NPM3	nucleophosmin/nucleoplasmin 3
515	KIF23	kinesin family member 23
516	F10	coagulation factor X
517	CIDEA	cell death-inducing DFFA-like effector a
518	IFNAR1	interferon (alpha, beta and omega) receptor 1
519	KIF11	kinesin family member 11
520	VMP1	vacuole membrane protein 1
521	PAMR1	peptidase domain containing associated with muscle regeneration 1
522	MOB3A	MOB kinase activator 3A
523	G0S2	G0/G1 switch 2
524	CCNA2	cyclin A2
525	STXBP2	syntaxin binding protein 2
526	SETD7	SET domain containing (lysine methyltransferase) 7
527	LCP2	lymphocyte cytosolic protein 2 (SH2 domain containing leukocyte protein of 76kDa)
528	OLFML1	olfactomedin-like 1
529	ECSCR	endothelial cell surface expressed chemotaxis and apoptosis regulator
530	KIF2C	kinesin family member 2C
531	PDE6H	phosphodiesterase 6H, cGMP-specific, cone, gamma
532	HSPB8	heat shock 22kDa protein 8
533	IQGAP1	IQ motif containing GTPase activating protein 1
534	SF3B3	splicing factor 3b, subunit 3, 130kDa
535	LOC101948614 (C10ORF54)	chromosome unknown open reading frame, human C10orf54
536	CTSK	cathepsin K
537	H2AFZ	Histone H2A.Z
538	IFITM3	interferon induced transmembrane protein 3
539	IL1RL2	interleukin 1 receptor-like 2
540	LOC101942694 (LRRC53)	leucine-rich repeat-containing protein 53
541	LOC101940163 (SELP)	P-selectin-like
542	LOC101939668 (TNFRSF10B)	tumor necrosis factor ligand superfamily member 10B-like
543	APOBEC-1-like	apolipoprotein C like
544	PTGS2	prostaglandin-endoperoxide synthase 2 (prostaglandin G/H synthase and cyclooxygenase)
545	SOX4	SRY (sex determining region Y)-box 4
546	UPP1	uridine phosphorylase 1
547	ADM	adrenomedullin
548	TECR	trans-2,3-enoyl-CoA reductase
549	HMOX1	heme oxygenase (decycling) 1
550	RHBDF2	rhomboid 5 homolog 2 (Drosophila)
551	CASC5	cancer susceptibility candidate 5
552	ERCC6L	excision repair cross-complementation group 6-like
553	EZH2	enhancer of zeste homolog 2 (Drosophila)
554	LOC101932527 (TAPBPR)	tapasin-related protein-like
555	SLC11A1	solute carrier family 11 (proton-coupled divalent metal ion transporter), member 1
556	IKZF1	IKAROS family zinc finger 1 (Ikaros)
557	TGFB1	transforming growth factor, beta 1
558	MISP	mitotic spindle positioning
559	RET	ret proto-oncogene
560	CNN2	calponin 2
561	PLBD1	phospholipase B domain containing 1
562	COMP	cartilage oligomeric matrix protein
563	WWTR1	WW domain containing transcription regulator 1
564	MYO1F	myosin IF
565	GPR78	G protein-coupled receptor 78
566	LCP1	lymphocyte cytosolic protein 1 (L-plastin)
567	F3	coagulation factor III (thromboplastin, tissue factor)
568	CTSZ	cathepsin Z
569	NOP10	NOP10 ribonucleoprotein
570	TPX2	TPX2, microtubule-associated
571	CKAP4	cytoskeleton-associated protein 4
572	SHCBP1	SHC SH2-domain binding protein 1
573	SOX11	SRY (sex determining region Y)-box 11
574	NAGA	N-acetylgalactosaminidase, alpha-
575	LOC101938142	granulocyte-macrophage colony-stimulating factor receptor subunit alpha-like
576	CRA_a	Complement component receptor 1-like protein
577	LOC103305989	TBC1 domain family member 10B-like
578	SLC25A17	solute carrier family 25 (mitochondrial carrier; peroxisomal membrane protein, 34kDa), member 17
579	SLC39A1	solute carrier family 39 (zinc transporter), member 1
580	LOC101936922 (IFI44L)	interferon-induced protein 44-like
581	METTL21B	methyltransferase like 21B
582	EXO1	exonuclease 1
583	TPD52	tumor protein D52
584	NES	nestin
585	TNFRSF1B	tumor necrosis factor receptor superfamily, member 1B
586	CR1L	complement component (3b/4b) receptor 1-like
587	FLNA	filamin A, alpha
588	MAD2L1	MAD2 mitotic arrest deficient-like 1 (yeast)
589	COQ10B	coenzyme Q10 homolog B (S. cerevisiae)
590	WIPF1	WAS/WASL interacting protein family, member 1
591	LOC101935514 (CD84)	T-lymphocyte surface antigen Ly-9-like
592	LOC101932784	transcription factor HES-5-like
593	AEN	apoptosis enhancing nuclease
594	TNFRSF1A	tumor necrosis factor receptor superfamily, member 1A
595	B3GNT8	UDP-GlcNAc:betaGal beta-1,3-N-acetylglucosaminyltransferase 8
596	ANGPTL4	angiopoietin-like 4
597	SDC1	syndecan 1
598	NGFR	nerve growth factor receptor
599	ARRDC2	arrestin domain containing 2
600	EMILIN1	elastin microfibril interfacer 1
601	UHRF1	ubiquitin-like with PHD and ring finger domains 1
602	ITGB2	integrin, beta 2 (complement component 3 receptor 3 and 4 subunit)
603	TAP2	transporter 2, ATP-binding cassette, sub-family B (MDR/TAP)
604	PRKCQ	protein kinase C, theta
605	CDCA8	cell division cycle associated 8
606	FAS	Fas cell surface death receptor
607	LAPTM5	lysosomal protein transmembrane 5
608	FOS	FBJ murine osteosarcoma viral oncogene homolog
609	ABCC6	ATP-binding cassette, sub-family C (CFTR/MRP), member 6
610	LOC101938036 (CCR5)	C-C chemokine receptor type 5-like
611	IL4I1	interleukin 41
612	LOC101940227 (LYZ)	lysozyme C-like
613	LOC101934783 (SNAI1)	protein snail homolog Sna-like
614	IL13RA2	interleukin 13 receptor, alpha 2
615	LOC101935991 (CLEC4G)	C-type lectin domain family 4 member G-like
616	MYH9	myosin, heavy chain 9, non-muscle
617	MET	met proto-oncogene
618	KEL	Kell blood group, metallo-endopeptidase
619	MELK	maternal embryonic leucine zipper kinase
620	BLVRB	biliverdin reductase B (flavin reductase (NADPH))
621	STEAP4	STEAP family member 4
622	PHLDA2	pleckstrin homology-like domain, family A, member 2
623	IRF8	interferon regulatory factor 8
624	UNC13D	unc-13 homolog D (C. elegans)
625	SLC4A1	solute carrier family 4 (anion exchanger), member 1 (Diego blood group)
626	THBS1	thrombospondin 1
627	DEPDC1	DEP domain containing 1
628	PTPN22	protein tyrosine phosphatase, non-receptor type 22 (lymphoid)
629	PPM1M	protein phosphatase, Mg2+/Mn2+ dependent, 1M
630	GPNMB	glycoprotein (transmembrane) nmb
631	CFD	complement factor D (adipsin)
632	GP1BB	glycoprotein Ib (platelet), beta polypeptide
633	VCAM1	vascular cell adhesion molecule 1
634	DHRS9	dehydrogenase/reductase (SDR family) member 9
635	LOC101945867 (VSIG4))	V-set and immunoglobulin domain-containing protein 4-like
636	ARID5A	AT rich interactive domain 5A (MRF1-like)
637	IRF9	interferon regulatory factor 9
638	HK2	hexokinase 2
639	NABP1	nucleic acid binding protein 1
640	RIN1	Ras and Rab interactor 1
641	LOC101945891 (GLUL)	glutamine synthetase
642	SRGN	serglycin
643	CKS2	CDC28 protein kinase regulatory subunit 2
644	TLR2	toll-like receptor 2
645	LIMA1	LIM domain and actin binding 1
646	LOC101952758 (SLPI)	antileukoproteinase-like
647	NCAPG	non-SMC condensin I complex, subunit G
648	LOC101943706 (C15orf48)	chromosome unknown open reading frame, human C15orf48
649	RRAD	Ras-related associated with diabetes
650	CD36	CD36 molecule (thrombospondin receptor)
651	LOC101944980 (CYP3A7)	cytochrome P450 3A9-like
652	CYP7A1	Cholesterol 7-alpha-monooxygenase
653	LOC101946470 (muIgM)	olfactory receptor 52B2-like
654	LOC101937624 (TREM2)	triggering receptor expressed on myeloid cells 2-like
655	PRC1	protein regulator of cytokinesis 1
656	LOC101935171 (ITGAD)	integrin alpha-X-like
657	LOC101933689 (IGSF1)	T-cell-interacting, activating receptor on myeloid cells protein 1-like
658	TTLL4	tubulin tyrosine ligase-like family, member 4
659	PCOLCE2	procollagen C-endopeptidase enhancer 2
660	FN1	fibronectin 1
661	GCH1	GTP cyclohydrolase 1
662	BPGM	2,3-bisphosphoglycerate mutase
663	ZFP36L1	ZFP36 ring finger protein-like 1
664	DLGAP5	discs, large (Drosophila) homolog-associated protein 5
665	EPOR	erythropoietin receptor
666	CD40LG	CD40 ligand
667	MYC	v-myc avian myelocytomatosis viral oncogene homolog
668	ARC	activity-regulated cytoskeleton-associated protein
669	PLVAP	plasmalemma vesicle associated protein
670	OSMR	oncostatin M receptor
671	IGFBP3	insulin-like growth factor binding protein 3
672	TOM1L1	target of myb1 (chicken)-like 1
673	KIF20B	kinesin family member 20B
674	CARD9	caspase recruitment domain family, member 9
675	S100A12	S100 calcium binding protein A12
676	RDH10	retinol dehydrogenase 10 (all-trans)
677	PLAT	plasminogen activator, tissue
678	A2M	Alpha-2-macroglobulin
679	LOC101952540 (CHIA-L)	acidic mammalian chitinase-like
680	LOC101939070 (GZMB)	duodenase-1-like
681	GVINP1	GTPase, Very Large Interferon Inducible Pseudogene 1
682	LOC101933723 (RHCE)	RH-like protein
683	LOC101946537 (TCLEC2D)	C-type lectin domain family 2 member L-like
684	CDC20	cell division cycle 20
685	SPC25	SPC25, NDC80 kinetochore complex component
686	RIN3	Ras and Rab interactor 3
687	FN1	fibronectin 1
688	LOC101932514 (HES5)	transcription factor HES-5-like
689	GADD45A	growth arrest and DNA-damage-inducible, alpha
690	CRHBP	corticotropin releasing hormone binding protein
691	ASPM	asp (abnormal spindle) homolog, microcephaly associated (Drosophila)
692	RGS1	regulator of G-protein signaling 1
693	PELO	pelota homolog (Drosophila)
694	MKI67	marker of proliferation Ki-67
695	LOC101951774 (ICAM5)	intercellular adhesion molecule 5-like
696	KIF22	kinesin family member 22
697	CENPE	centromere protein E, 312kDa
698	KIF20A	kinesin family member 20A
699	PPP1R15A	protein phosphatase 1, regulatory subunit 15A
700	SELE	selectin E
701	TGFB2	transforming growth factor, beta 2
702	LOC101949804 (IFITM5)	dispanin subfamily A member 2b-like
703	SLC46A2	solute carrier family 46, member 2
704	CTSS	cathepsin S
705	LOC101952894 (SST)	somatostatin
706	LOC101950925 (BCL2_associated)	mucosa-associated lymphoid tissue lymphoma translocation protein 1-like
707	PRSS16	protease, serine, 16 (thymus)
708	SLA	Src-like-adaptor
709	PBK	PDZ binding kinase
710	PAPPA	pregnancy-associated plasma protein A, pappalysin 1
711	C1R	complement component 1, r subcomponent
712	TM4SF4	transmembrane 4 L six family member 4
713	JUN	jun proto-oncogene
714	LOC101947273 (CLEC2D)	C-type lectin domain family 2 member B-like
715	CBFB	core-binding factor, beta subunit
716	LGALS1	lectin, galactoside-binding, soluble, 1
717	MYL9	myosin, light chain 9, regulatory
718	MPZ	myelin protein zero
719	ANXA4	annexin A4
720	SLC16A1	solute carrier family 16 (monocarboxylate transporter), member 1
721	LPXN	leupaxin
722	SPI1	spleen focus forming virus (SFFV) proviral integration oncogene
723	CEBPA	CCAAT/enhancer binding protein (C/EBP), alpha
724	CTSL	cathepsin L
725	LOC101937258 (CLEC2D-L)	C-type lectin domain family 2 member D-like
726	ZFP36	ZFP36 ring finger protein
727	CISH	cytokine inducible SH2-containing protein
728	ARPC1B	actin related protein 2/3 complex, subunit 1B, 41kDa
729	B2M	beta-2-microglobulin
730	BTK	Bruton agammaglobulinemia tyrosine kinase
731	NDC80	NDC80 kinetochore complex component
732	PTX3	pentraxin 3, long
733	CTSS-L	cathepsin S like
734	FRRS1	Ferric-chelate reductase 1
735	GPR83-L	G protein-coupled receptor 83
736	KIFC1	kinesin family member C1
737	CSTA-like	cystatin A (stefin A)
738	MMP9	matrix metallopeptidase 9 (gelatinase B, 92kDa gelatinase, 92kDa type IV collagenase)
739	CR1L	complement component (3b/4b) receptor 1-like
740	CD68	CD68 molecule
741	CTSC	cathepsin C
742	FGF19	fibroblast growth factor 19
743	DRAXIN	dorsal inhibitory axon guidance protein
744	RGS10	regulator of G-protein signaling 10
745	FOSL1	FOS-like antigen 1
746	DUOX2	dual oxidase 2
747	ARHGAP25	Rho GTPase activating protein 25
748	PTPN6	protein tyrosine phosphatase, non-receptor type 6
749	TIMP2	TIMP metallopeptidase inhibitor 2
750	LOC101935370 (CCL4)	C-C motif chemokine 4-like
751	LOC101938305 (CCR5-L)	C-C chemokine receptor type 5-like
752	HBE1	Hemoglobin subunit epsilon-Y2
753	APBA1	amyloid beta (A4) precursor protein-binding, family A, member 1
754	TNFRSF6B	tumor necrosis factor receptor superfamily, member 6b, decoy
755	JUNB	jun B proto-oncogene
756	SDC4	syndecan 4
757	BUB1	BUB1 mitotic checkpoint serine/threonine kinase
758	CR1L	complement component (3b/4b) receptor 1-like
759	FAM53B	family with sequence similarity 53, member B
760	HGF	hepatocyte growth factor (hepapoietin A; scatter factor)
761	CD3E	CD3e molecule, epsilon (CD3-TCR complex)
762	LOC101946298 (FLJ45910)	C-type lectin domain family 10 member A-like
763	CCNB1	cyclin B1
764	RGS2	regulator of G-protein signaling 2, 24kDa
765	SELE	selectin E
766	SYNJ2	synaptojanin 2
767	TAGLN	transgelin
768	TIMP1	TIMP metallopeptidase inhibitor 1
769	UBE2C	ubiquitin-conjugating enzyme E2C
770	DCSTAMP	dendrocyte expressed seven transmembrane protein
771	LOC101941157 (HEPACAM2)	uncharacterized LOC101941157
772	CP	ceruloplasmin (ferroxidase)
773	PLEK	pleckstrin
774	ADAMTS5	A disintegrin and metalloproteinase with thrombospondin motifs 5
775	PTPN7	protein tyrosine phosphatase, non-receptor type 7
776	GADD45G	growth arrest and DNA-damage-inducible, gamma
777	SERPINE1	serpin peptidase inhibitor, clade E (nexin, plasminogen activator inhibitor type 1), member 1
778	ADAM8	ADAM metallopeptidase domain 8
779	ECM1	extracellular matrix protein 1
780	LOC101938179 (IFITM1)	dispanin subfamily A member 2b-like
781	MMP7	matrix metallopeptidase 7 (matrilysin, uterine)
782	TMEM26	transmembrane protein 26
783	IRF4	interferon regulatory factor 4
784	CAMP	cathelicidin antimicrobial peptide
785	FAM64A	family with sequence similarity 64, member A
786	SOCS3	suppressor of cytokine signaling 3
787	CEBPD	CCAAT/enhancer binding protein (C/EBP), delta
788	LOC101748790	ligand of numb-protein X 2
789	LOC101947335 (ALAS2)	5-aminolevulinate synthase, erythroid-specific, mitochondrial-like
790	CREM	cAMP responsive element modulator
791	PLK1	polo-like kinase 1
792	ATP6V0D2	ATPase, H+ transporting, lysosomal 38kDa, V0 subunit d2
793	GADD45B	growth arrest and DNA-damage-inducible, beta
794	PKIB	protein kinase (cAMP-dependent, catalytic) inhibitor beta
795	GNS	glucosamine (N-acetyl)-6-sulfatase
796	GLDN	gliomedin
797	IL1RN	interleukin 1 receptor-like 1
798	LOC101948970 (MMP27)	matrix metalloproteinase-27
799	HOPX	HOP homeobox
800	DKK1	dickkopf WNT signaling pathway inhibitor 1
801	ITGB3	integrin, beta 3 (platelet glycoprotein IIIa, antigen CD61)
802	OSGIN1	oxidative stress induced growth inhibitor 1
803	INHBA	inhibin, beta A
804	TK1	thymidine kinase 1, soluble
805	LOC101938455 (LNX2)	ligand of Numb protein X 2-like
806	LOC101951576 (CLEC2D)	C-type lectin domain family 2 member D-like
807	PCK1	phosphoenolpyruvate carboxykinase 1 (soluble)
808	LRRN4CL	LRRN4 C-terminal like
809	TUBB6	tubulin, beta 6 class V
810	CXCR5	chemokine (C-X-C motif) receptor 5
811	KRT15	KRR1, small subunit (SSU) processome component, homolog (yeast)
812	RUNX1	runt-related transcription factor 1
813	LOC101949233 (MMP18)	matrix metalloproteinase-18-like
814	RBP7	retinol binding protein 7, cellular
815	LOC101939147 (CHIT1)	chitotriosidase-1
816	PIGR	polymeric immunoglobulin receptor
817	ATF3	activating transcription factor 3
818	LOC101944098 (SCYA2)	C-C motif chemokine 3-like
819	SOCS3	suppressor of cytokine signaling 3
820	LOC101942095 (CLEC17A)	C-type lectin domain family 17, member A-like
821	PLEK2	pleckstrin 2
822	LOC101932067 (MMP3)	stromelysin-1
823	MMP13	matrix metallopeptidase 13 (collagenase 3)
824	MMP19	matrix metallopeptidase 19
825	MMP1	interstitial collagenase
826	LOC101943975	complement receptor type 2-like
