# Supplementary material for: Gene Expression Profiling in the Injured Spinal Cord of Trachemys scripta elegans: An Amniote with Self-Repair Capabilities
Source: Front Mol Neurosci. 2017 Feb 7;10:17. doi: 10.3389/fnmol.2017.00017 (PMC5293771; doi:10.3389/fnmol.2017.00017)
Supplement: Supplementary file 4 [file Table4.XLSX]

## Sheet: Table S4a (absent in Pelodiscus
		Pelodiscus losses or incomplete annotation
	Gene Symbol	Pelodiscus sinensis	Chelonia mydas	Gallus gallus	Anolis carolensis
1	APOC1	NA	81	NA	47
2	B3GNT8	NA	89	45	61
3	BOLA1	NA	NA	NA	NA
4	CAPG	NA	NA	69.2529	77.937
5	CCNB3	NA	96	88	82
6	CLEC14A	NA	93	NA	46.8966
7	OXA1L	NA	NA	NA	76
8	EMILIN1	NA	NA	NA	54.6282
9	FGFBP3	NA	96	53	46
10	GRN	NA	86	52	58.8926
11	IL13RA2	NA	89	57.0397	NA
12	IL1RN	NA	89	58	42
13	IRF9	NA	94	67	45.8839
14	KEAP1	NA	93	NA	88.5135
15	C10ORF11 (LOC101937471)	NA	99	83.0882	82.2222
16	EVA-1 (LOC101946328)	NA	97	71.3043	70
17	LSS	NA	93	80	78
18	OLFML1	NA	95	72.5904	66.8675
19	PHLDA2	NA	92	92.4242	66.0061
20	PPP1R14A	NA	84	NA	72.4638
21	PPP1R15A	NA	78	30	45
22	PRSS16	NA	91	NA	57
23	PTK7	NA	95	84.6239	79.5127
24	PVRL2	NA	91	NA	60
25	S100A12	NA	76	66	58
26	TAP2	NA	85	58	63
27	TIMP1	NA	NA	NA	40
28	MMP7	NA	91	63	41
29	SHMT2	NA	68	NA	89
30	SLC6A11	NA	99	95	95
31	CD63	NA	91	65	57.63
32	MAP3K12	NA	94	62	79

## Sheet: Table S4b (absent Gallus)
gene symbol		Pelodiscus	Gallus gallus		Anolis carolinensis		M. domestica	Mus musculus	H. sapiens	X. tropicalis	Danio rerio		GO enrichment of genes absent in Gallus
BOLA1		NA	NA		NA		63	63	62	61.4286	60.3306		Displaying only results with P<0.05
CD68		71.345	NA		NA		36	37	39	NA	NA			Reference#	#	expected	Fold Enrichment	+/-	P value
LRRC53		84.5401	NA		57		NA	34	42.1561	NA	29		negative regulation of neuron apoptotic process	158	2	.25	7.85	+	2.69E-02
TMEM25		84	NA		NA		56.3758	56.0811	52.381	44.718	49.0153		regulation of cell proliferation	1496	6	1.94	3.09	+	0.0113
KEAP1		NA	NA		88.5135		88.5135	86.4865	87.6689	74.3431	72.4387		in utero embryonic development	417	6	.67	8.92	+	5.12E-05
NOP10		92.1875	NA		82.8125		85.9375	87.5	87.5	73.4375	58.4733		response to cytokine	752	6	1.18	5.07	+	0.00102
DDIT4L		90.5759	NA		82.1053		80	81	79	46	42		response to oxygen-containing compound	1050	5	1.69	2.95	+	2.58E-02
FBL		89.8039	NA		78.7879		73.871	70	76.3238	72.9642	73.7542		positive regulation of ossification	92	2	.15	13.48	+	9.75E-03
PRKCSH		75	NA		78		68.1992	69.0758	68.7836	65	65		negative regulation of lymphocyte proliferation	70	2	.11	17.71	+	5.77E-03
OXA1L		NA	NA		76		62	60	61	72	70		negative regulation of T cell proliferation	58	2	.09	21.38	+	4.01E-03
Alpha-Tectorin like		NA	NA		74		NA	NA	NA	70	64		placenta blood vessel development	32	2	.05	38.75	+	1.25E-03
JUNB		89.9054	NA		72.327		NA	67.5241	68.4887	52	63		regulation of T cell mediated immunity	54	2	.09	22.96	+	3.49E-03
MMP19		84.1102	NA		71.2154		59.322	59.8291	61.7629	60.5807	58.8101		proteolysis	1046	4	1.36	2.94	+	0.045
ANKUB1		88	NA		68		58	61	65	54	NA		osteoblast differentiation	119	3	0.15	19.4	+	0.000499
FOSL1		88	NA		69		NA	59.0406	60	48	48		snoRNA metabolic process	10	2	.02	> 100	+	1.25E-04
KIF22		59.2476	NA		63.606		55.4077	57.3826	58.9067	59.2627	51.6351		decidualization	16	2	0.02	96.22	+	0.000206
PVRL2		NA	NA		60		39	44	45	48	45		vasculogenesis	80	2	.13	15.50	+	7.46E-03
CD63		NA	NA		57.6271		NA	49.1597	50	63.8655	48.5232		blood vessel morphogenesis	389	4	0.51	7.91	+	0.00155
PRSS16		NA	NA		57		48	44	47	61	38.5744		vasculature development	515	5	0.67	7.47	+	0.000489
EPOR		68	NA		55		42	39	41	45	32		cell-matrix adhesion	101	2	0.13	15.24	+	0.00766
EMILIN1		NA	NA		54.6282		44.9645	47.6309	50.2494	43.9712	36.1051		protein oligomerization	434	4	0.68	5.86	+	0.00465
IRGC (LOC101935805)		85	NA		48		40	43	43	NA	44		exocytosis	315	3	0.5	6.05	+	0.0132
APOC1		NA	NA		47		32.95	37	41	NA	39.0546		regulation of integrin-mediated signaling pathway	10	2	0.02	> 100	+	0.000119
CLEC14A		NA	NA		46.8966		32	38.4236	42.0048	27	NA		myeloid cell differentiation	199	2	0.31	6.39	+	0.0391
CLEC4G (LOC101935991)		73.384	NA		45		40	39	37	NA	NA		response to ketone	203	2	0.32	6.26	+	0.0406
TIMP1-like		NA	NA		41		35	40	42	35	NA		response to progesterone	52	2	0.08	24.44	+	0.00308
SHMT2		NA	NA		89		NA	82.505	83.6761	83	81		response to purine-containing compound	166	3	0.26	11.49	+	0.00227
CLEC2L (LOC101947622)		NA	NA		NA		43	44	44	37	NA		entry into other organism involved in symbiotic interaction	88	3	0.14	21.67	+	0.000367
CLEC5A (LOC101945762)		NA	NA		43		37	43	41	41	NA		entry into cell of other organism involved in symbiotic interaction	88	3	0.14	21.67	+	0.000367
VAMP5		80	NA		NA		52	52	57	40	48		blood vessel development	466	3	0.73	4.09	+	0.0365
RIN1		85	NA		49		NA	50	49	50	50		ossification	254	3	0.4	7.51	+	0.00739
PPP1R14A		NA	NA		73		55	64	60	63	60		entry into host	88	3	0.14	21.67	+	0.000367
ME2		93	NA		86		80	81	83	83	79		response to cAMP	107	3	0.17	17.82	+	0.000646
													regulation of catabolic process	511	3	0.8	3.73	+	0.0459
													negative regulation of hydrolase activity	406	3	0.64	4.7	+	0.0257
													dicarboxylic acid metabolic process	108	3	0.17	17.65	+	0.000664
													regulation of cellular catabolic process	381	3	0.6	5	+	0.0218
													extracellular structure organization	310	3	0.49	6.15	+	0.0127
													response to drug	467	3	0.73	4.08	+	0.0367
													viral entry into host cell	88	3	0.14	21.67	+	0.000367
													response to organophosphorus	145	3	0.23	13.15	+	0.00154
													entry into host cell	88	3	0.14	21.67	+	0.000367
													extracellular matrix organization	309	3	0.49	6.17	+	0.0126
													maternal placenta development	32	2	0.05	39.72	+	0.00119
													cell-matrix adhesion	121	2	0.19	10.5	+	0.0156
													homophilic cell adhesion via plasma membrane adhesion molecules	158	2	0.25	8.04	+	0.0257
													maternal process involved in female pregnancy	65	2	0.1	19.55	+	0.00476
													malate metabolic process	9	2	0.01	> 100	+	9.64e-05
													response to corticosteroid	197	2	0.31	6.45	+	0.0384
													response to corticosterone	26	2	0.04	48.89	+	0.000791
													response to mineralocorticoid	38	2	0.06	33.45	+	0.00167
													response to glucocorticoid	181	2	0.28	7.02	+	0.033
													negative regulation of catabolic process	142	2	0.22	8.95	+	0.0211
													protein tetramerization	121	2	0.19	10.5	+	0.0156
													cell-cell adhesion via plasma-membrane adhesion molecules	216	2	0.34	5.88	+	0.0454
													cell-substrate adhesion	166	2	0.26	7.66	+	0.0281
													response to mechanical stimulus	228	2	0.36	5.57	+	0.05
													regulation of receptor-mediated endocytosis	81	2	0.13	15.69	+	0.00727
													RNA modification	133	2	0.21	9.56	+	0.0186
													negative regulation of cellular catabolic process	81	2	0.13	15.69	+	0.00727
													rRNA modification	34	2	0.05	37.38	+	0.00134
													snoRNA metabolic process	13	2	0.02	97.77	+	0.0002
													negative regulation of cell migration	217	2	0.34	5.86	+	0.0457
													decidualization	22	2	0.03	57.77	+	0.000569
													extracellular matrix disassembly	77	2	0.12	16.51	+	0.0066
													regulation of endocytosis	211	2	0.33	6.02	+	0.0435

## Sheet: Table S4c (absent mammals)
gene symbol	Pelodiscus	Gallus	Anolis		Monodelphis domestica	Mus musculus	Homo sapiens	Xenopus tropicalis	Danio rerio
GNS	94	91	90		NA	86	84	80	71
MAP3K12	NA	62	79		NA	70.5	68	66	60
RIN1	85	NA	49		NA	50	49	50	50
DSPA2b-like (LOC101949804)	59	60	48		NA	36	35	51	40
SHMT2	NA	NA	89		NA	82.505	83.6761	83	81
JUNB	89.9054	NA	72.327		NA	67.5241	68.4887	52	63
CYP46A1	90.1868	78.3333	75.2747		NA	65.3846	63.0642	66.6468	63.6434
FOSL1	88	NA	69		NA	59.0406	58.1168	48	48
PKIB	95	82	72		NA	56	55	73	74
PPP1R15A	NA	30	45		NA	55	58	29	34
C1H11ORF87	89	75	64		NA	54	55	73	51
CFD	69.3431	69.8413	NA		NA	53	63	53	44
CD63	NA	NA	57.6271		NA	49.1597	50	63.8655	48.5232
LSP1	83.9721	64.723	55.3936		NA	43.1899	47.8102	38	40
SRGN	88.4354	40.8451	51		NA	41	46	NA	79.8246
CLEC2D (LOC101947273)	70	51	48		NA	41	43	42	NA
LRRC53	84.5401	NA	57		NA	34	42.1561	NA	29
FAS	65.7706	44.375	36.9338		NA	31.9876	25.6133	26.6279	24.7423
SELPLG	57	32	52		NA	46	47	44	42
CSMD2 (LOC10193274)	86	69	50		NA	NA	NA	41	35
KBP	87.7617	71.0744	62.7329		NA	NA	NA	55.8577	51.236
NYNRIN-like(XLOC_025206)	44	26	39		NA	NA	NA	36	NA
alpha-tectorin like (XLOC_001629)	NA	NA	74		NA	NA	NA	70	64
Claw-Keratin (XLOC_001868)	80.3419	58	NA		NA	NA	NA	NA	NA
C8ORF22	82	76	67		57	NI	52	58	40
DCHS2	86	54	66		62	NA	61	53	47
KIAA1257	77.8816	57.2973	52.588		38.5417	NA	41.6495	45.4158	29.6772

## Sheet: Table S4d (absentXenopus Danio)
gene symbol	Pelodiscus	Gallus gallus	Anolis carolensis		M. domestica	Mus musculus	H. sapiens	Xenopus tropicalis	Danio rerio					GO enrichment analysis of genes absent in non amniotes (amniota specfic)
Genes absent in anamiotes														Displaying only results with P<0.05
CR1L	53	36.2333	35		34	30.0381	29.0289	NA	NA					GO biological process complete	Ref (mouse)
DUSP15	84.6988	80.6604	68		73.6842	70.7547	66.0114	NA	NA						#	#	expected	Fold Enrichment	+/-	P value
IL1RN	NA	58	42		53	48	46	NA	NA					immune response	1503	6	.94	6.39	+	1.56E-04
CD84 (LOC101935514)	66.1721	48	NA		32	33	33	NA	NA					innate immune response	621	4	0.33	12.28	+	0.000215
CLEC4G (LOC101935991)	73.384	NA	45		40	39	37	NA	NA					inflammatory response	459	3	.29	10.46	+	2.60E-03
NCKAP5	86	72	60		60	50	54	NA	NA					regulation of inflammatory response	292	2	.18	10.97	+	1.39E-02
S100A12	NA	66	58		42	NA	52	NA	Na					negative regulation of immune response	127	3	.08	37.82	+	6.21E-05
CR1L ( XLOC_029991)	58	38	30		30	30	35	NA	NA					regulation of cell adhesion	633	3	.40	7.59	+	6.40E-03
GZMB (CTSGL1)	65	48	44		50	51	55	NA	NA					negative regulation of leukocyte mediated immunity	47	3	.03	> 100	+	3.24E-06
ECSCR	64	54.3956	53		34.2541	69	70	NA	NA					negative regulation of immune effector process	107	3	.07	44.89	+	3.74E-05
CSF1	72.449	45.5172	42		32	35	35	NA	NA					lymphocyte mediated immunity	134	2	.08	23.90	+	3.08E-03
														regulation of cytokine-mediated signaling pathway	136	2	.08	23.55	+	3.17E-03
														cell killing	53	2	.03	60.42	+	4.96E-04
														negative regulation of cell adhesion	221	2	.14	14.49	+	8.14E-03
Genes absent in Danio	Pelodiscus	Gallus	Anolis		M. domestica	Mus musculus	H. sapiens	Xenopus tropicalis	Danio rerio		Fugu	Medakas		regulation of mononuclear cell proliferation	195	2	.12	16.42	+	6.39E-03
ANKUB1	88	NA	68		58	61	65	54	NA		NA	NA		myeloid leukocyte activation	97	2	.06	33.01	+	1.64E-03
C4BPA	56	44.878	42		40	41	43	34	NA		NA	NA		regulation of leukocyte proliferation	204	2	.13	15.70	+	6.97E-03
CAMP	76	28.8255	28.9474		25.264	22.807	36	33	NA		NA	NA		positive regulation of programmed cell death	582	2	.36	5.50	+	4.97E-02
CD3E	58	59.0909	46.2069		48.1013	48.1013	47.1698	40.1316	NA		34	NA		positive regulation of apoptotic process	575	2	.36	5.57	+	4.86E-02
CLEC2D (LOC101952385)	53.3534	46	46		36.0825	34.2105	47	41.2903	NA		NA	NA		regulation of cytokine-mediated signaling pathway	142	2	0.07	26.85	+	0.00242
CLEC2L (LOC101947622)	NA	NA	NA		43	44	44	37	NA		NA	NA
CLEC5A (LOC101945762)	NA	NA	43		37	43	41	41	NA		NA	NA		GO enrichment of genes absent in Danio (tetrapod specific genes)
CSF2RA (LOC101938507)	63.1579	45	NA		31.745	19.3966	31	31	NA		NA	NA		Displaying only results with P<0.05
FAM64A	85.4902	52.6104	NA		33	30.3544	33.396	47.568	NA		40	37			Mus musculus (REF)
HJURP	80	44.7898	37		26	22.3684	24	25	NA		NA	NA		GO biological process complete	#	#	expected	Fold Enrichment	+/-	P value
ICAM5 (LOC101952253)	41	31	42		39	34	39	29	NA		NA	NA
IGSF1	52	31	NA		34	33	38	32	NA		NA	NA		defense response (GO:0006952)	1060	6	1.33	4.51	+	1.75E-03
MMP27	89.7338	73.5608	65.3017		62.203	59.6706	61.5551	54.1946	NA		NA	NA		immune response (GO:0006955)	873	6	1.17	5.11	+	9.45E-04
MMP3	79.0576	66.6667	63		54	53.4031	52	61	NA		NA	NA		negative regulation of immune system process	380	3	.41	7.34	+	7.64E-03
RARRES1	89.7707	48	48.8263		45	44	44	48.8636	NA		NA	NA		positive regulation of cytokine production	349	2	0.34	5.81	+	0.0459
RGS10	95	87	85		86	82	86	69	NA		NA	NA		negative regulation of hemopoiesis (GO:1903707	119	3	.15	20.10	+	4.49E-04
RHBDF2	90	81	83.5749		79	78	78	77	NA		65	65		response to cytokine (GO:0034097)	502	3	.54	5.56	+	1.62E-02
SULT1B1	87.1186	68	75		61.1219	64.527	66.2162	68	NA		NA	NA		positive regulation of cytokine secretion (GO:0050715)	106	3	.11	26.32	+	2.01E-04
TGM3	80	66	58.7263		56	61	60	47	NA		NA	NA		hemopoiesis	603	3	0.59	5.05	+	0.0207
TIMP1	NA	NA	40		39	44	46	38	NA		NA	NA		innate immune response	478	4	0.47	8.49	+	0.00113
TREM2A	75.24	60	52		42	39	41	39	NA		NA	NA		humoral immune response	135	2	0.13	15.03	+	0.0078
TREM2B	75.24	56.8	50.21		40.65	34.49	33.26	32.29	NA		NA	NA		phagocytosis	122	2	0.12	16.63	+	0.00642
TOM1L1	79	65	65		55.2463	53	54.276	46	NA		NA	NA		regulation of cell-cell adhesion (GO:0001817)	356	4	.48	8.36	+	1.27E-03
SDC1	75.45	53.29	45.19		80	47	69	58	NA		NA	NA		inflammatory response (GO:0006954)	392	4	.53	7.59	+	1.81E-03
CDH19	90	75	64		64.6322	59	63	57	NI		NA	NA		regulation of leukocyte cell-cell adhesion (GO:0022407)	268	3	.36	8.33	+	5.52E-03
CLEC2D (LOC101937258)	76	51	55		NA	NA	56	50	NA		NA	NA		negative regulation of endopeptidase activity (GO:0010951)	255	2	.27	7.40	+	2.97E-02
IL4R	69	48	29		27	30	34	29	NI		NA	NA		collagen catabolic process (GO:0030574)	19	2	.02	99.37	+	1.92E-04
LAPTM5	84.2105	72.807	NA		62.7193	53.8513	58.1498	31	NI		NA	NA		endocytosis (phagocytosis)(GO:0006909)	382	3	.48	6.26	+	7.7E-03
MMP7	NA	63.1179	58.5938		45.7692	46.9466	49.8099	55	NI		NA	NA		cellular response to peptidoglycan (GO:0071224)	5	2	.01	> 100	+	1.34E-05
TMEM132B	92	86	77		79	71	75	67	NI		NA	NA		positive regulation of calcium-mediated signaling	39	2	0.04	52.03	+	0.000689
CLEC14A	NA	NA	46.8966		32	38.4236	42.0048	27	NI		NA	NA		regulation of calcium-mediated signaling	73	2	0.07	27.8	+	0.00237
														regulation of protein phosphorylation	1251	4	1.23	3.24	+	0.0321
														positive regulation of protein modification process	1035	4	1.02	3.92	+	0.0173
														positive regulation of phosphorylation	895	4	0.88	4.53	+	0.0106
Genes absent in Xenopus	Pelodiscus	Gallus	Anolis		M. domestica	Mus musculus	H. sapiens	Xenopus tropicalis	Danio rerio					cellular response to oxygen-containing compound	647	3	0.64	4.7	+	0.0248
MYO1B	98	96	94		94	93	94	NA	82					positive regulation of cell proliferation	844	3	0.83	3.61	+	0.0487
CORO1B	65	90	84		57	78	84	NA	60					regulation of secretion	722	3	0.74	4.03	+	0.037
PLBD1	87.01	79.59	72.8		66.54	65.04	65.35	NA	58					regulation of secretion by cell	671	3	0.69	4.34	+	0.0307
RSRP1	81	56	NA		76	60	72	NA	50
RNH1	84.21	66.89	63.6		52.52	52.41	52.63	NA	50
IF44	86.28	75	63		50	34.69	38	NA	51					GO enrichment of genes absent in Xenopus (but present in Danio)
ADAM8	88	60	NA		50	44	45	NA	46					Displaying only results with P<0.05
SUSD5	80	61	49		51	37	42	NA	26						Mus musculus (REF)
SRGN	88.44	60	51		NA	43	46	NA	31					GO biological process complete	#	#	expected	Fold Enrichment	+/-	P value
IRGC	85	NA	48		40	43	43	NA	44					cell adhesion	1300	4	0.81	4.96	+	0.00671
LRRC53	84.54	NA	57		NA	34	42.16	NA	29					regulation of developmental process	2296	4	1.42	2.81	+	0.0457
CD68	78	NA	NA		36	37	39	NA	36					biological adhesion	1304	4	0.81	4.95	+	0.00678
TNFRSF1B	74	52	35		37	35	34	NA	38					movement of cell or subcellular component	1343	3	0.83	3.6	+	0.0463
APOC1	NA	NA	47		32.95	37	41	NA	39.05					inflammatory response	482	2	0.3	6.69	+	0.0348
														chemotaxis	483	2	0.3	6.68	+	0.035
														cell chemotaxis	179	2	0.11	18.02	+	0.00534
														regulation of cytokine production	583	2	0.36	5.53	+	0.0492
														actin filament organization	192	2	0.12	16.8	+	0.00611
														regulation of inflammatory response	315	2	0.2	10.24	+	0.0158
														regulation of membrane protein ectodomain proteolysis	21	2	0.01	> 100	+	7.76e-05
														positive regulation of MAPK cascade	495	2	0.31	6.52	+	0.0366
														actin filament bundle assembly	50	2	0.03	64.53	+	0.000436
														heterocycle catabolic process	400	2	0.25	8.07	+	0.0247
														apoptotic signaling pathway	292	2	0.18	11.05	+	0.0137
														actin cytoskeleton organization	415	2	0.26	7.77	+	0.0264
														positive regulation of proteolysis	361	2	0.22	8.94	+	0.0204
