# Supplementary material for: Gene Expression Profiling in the Injured Spinal Cord of Trachemys scripta elegans: An Amniote with Self-Repair Capabilities
Source: Front Mol Neurosci. 2017 Feb 7;10:17. doi: 10.3389/fnmol.2017.00017 (PMC5293771; doi:10.3389/fnmol.2017.00017)
Supplement: Supplementary file 5 [file Table5.XLSX]

## Sheet: Table S5a
Table S5a overrepresented ontology terms from the set of genes with expression pattern is shared between the Turtle and non regenerative models (NR-Xenopus and mouse)
GO_id	Term	NumberOfGenes	p-value	p-value_fdr	p-value_bonferroni
GO:0007049	cell cycle	39	1.8e-17	2.45e-13	2.45e-13
GO:0007155	cell adhesion	34	1.08e-15	5.88e-12	1.47e-11
GO:0022610	biological adhesion	34	1.3e-15	5.88e-12	1.76e-11
GO:0022402	cell cycle process	32	1.93e-15	6.56e-12	2.62e-11
GO:0000278	mitotic cell cycle	27	2.88e-15	7.83e-12	3.92e-11
GO:1903047	mitotic cell cycle process	26	9.69e-15	2.2e-11	1.32e-10
GO:0016043	cellular component organization	71	1.63e-14	3.18e-11	2.22e-10
GO:0071840	cellular component organization or biogenesis	72	2.95e-14	5.01e-11	4.01e-10
GO:0009888	tissue development	43	3.82e-14	5.78e-11	5.2e-10
GO:0048523	negative regulation of cellular process	67	4.72e-14	5.88e-11	6.42e-10
GO:0048519	negative regulation of biological process	70	4.75e-14	5.88e-11	6.46e-10
GO:0051246	regulation of protein metabolic process	50	3.25e-13	3.65e-10	4.42e-09
GO:0044763	single-organism cellular process	112	3.57e-13	3.65e-10	4.86e-09
GO:0050794	regulation of cellular process	103	3.75e-13	3.65e-10	5.11e-09
GO:0031324	negative regulation of cellular metabolic process	47	5.77e-13	5.24e-10	7.86e-09
GO:0048513	organ development	55	7.12e-13	6.05e-10	9.68e-09
GO:0042127	regulation of cell proliferation	37	1.03e-12	8.26e-10	1.4e-08
GO:0048522	positive regulation of cellular process	69	1.29e-12	9.66e-10	1.76e-08
GO:0009892	negative regulation of metabolic process	49	1.35e-12	9.66e-10	1.84e-08
GO:0002376	immune system process	38	2.19e-12	1.49e-09	2.98e-08
GO:0048518	positive regulation of biological process	74	3.43e-12	2.23e-09	4.67e-08
GO:0010605	negative regulation of macromolecule metabolic process	45	8.2e-12	5.07e-09	1.12e-07
GO:0048869	cellular developmental process	59	8.91e-12	5.27e-09	1.21e-07
GO:0065007	biological regulation	106	1.13e-11	6.43e-09	1.54e-07
GO:0050789	regulation of biological process	103	1.34e-11	7.32e-09	1.83e-07
GO:0048145	regulation of fibroblast proliferation	11	1.53e-11	7.95e-09	2.08e-07
GO:0007010	cytoskeleton organization	27	1.58e-11	7.95e-09	2.15e-07
GO:0030097	hemopoiesis	23	2.01e-11	9.79e-09	2.74e-07
GO:0051301	cell division	21	2.27e-11	1.05e-08	3.08e-07
GO:0009611	response to wounding	19	2.32e-11	1.05e-08	3.15e-07
GO:0030154	cell differentiation	56	3.24e-11	1.42e-08	4.41e-07
GO:0042060	wound healing	17	3.77e-11	1.6e-08	5.13e-07
GO:0044699	single-organism process	114	4.09e-11	1.69e-08	5.56e-07
GO:0031399	regulation of protein modification process	36	4.39e-11	1.74e-08	5.97e-07
GO:0002520	immune system development	24	4.47e-11	1.74e-08	6.09e-07
GO:0044707	single-multicellular organism process	74	5.2e-11	1.96e-08	7.07e-07
GO:0001932	regulation of protein phosphorylation	31	8.09e-11	2.98e-08	1.1e-06
GO:0032501	multicellular organismal process	75	8.66e-11	3.1e-08	1.18e-06
GO:0048534	hematopoietic or lymphoid organ development	23	1.16e-10	4.06e-08	1.58e-06
GO:0006950	response to stress	49	1.25e-10	4.26e-08	1.7e-06
GO:0060255	regulation of macromolecule metabolic process	70	1.63e-10	5.4e-08	2.22e-06
GO:0048146	positive regulation of fibroblast proliferation	9	1.67e-10	5.42e-08	2.28e-06
GO:0051726	regulation of cell cycle	26	2.39e-10	7.57e-08	3.25e-06
GO:0032268	regulation of cellular protein metabolic process	43	2.47e-10	7.63e-08	3.36e-06
GO:1902589	single-organism organelle organization	39	3.3e-10	9.97e-08	4.49e-06
GO:0006996	organelle organization	47	3.45e-10	1.02e-07	4.7e-06
GO:0050790	regulation of catalytic activity	40	3.62e-10	1.04e-07	4.92e-06
GO:0007067	mitotic nuclear division	17	3.66e-10	1.04e-07	4.98e-06
GO:0032502	developmental process	69	4.65e-10	1.29e-07	6.33e-06
GO:0065009	regulation of molecular function	45	5.13e-10	1.4e-07	6.99e-06
GO:0042325	regulation of phosphorylation	31	5.36e-10	1.43e-07	7.3e-06
GO:0051248	negative regulation of protein metabolic process	27	5.5e-10	1.44e-07	7.49e-06
GO:0048731	system development	58	5.6e-10	1.44e-07	7.62e-06
GO:0048856	anatomical structure development	64	6.44e-10	1.62e-07	8.77e-06
GO:0001775	cell activation	20	6.82e-10	1.69e-07	9.28e-06
GO:0044767	single-organism developmental process	68	1.07e-09	2.6e-07	1.45e-05
GO:0051128	regulation of cellular component organization	41	1.15e-09	2.74e-07	1.56e-05
GO:0070482	response to oxygen levels	15	1.42e-09	3.33e-07	1.93e-05
GO:0010941	regulation of cell death	32	1.68e-09	3.86e-07	2.28e-05
GO:0007275	multicellular organismal development	62	2.01e-09	4.57e-07	2.74e-05
GO:0019222	regulation of metabolic process	75	2.06e-09	4.6e-07	2.81e-05
GO:0008219	cell death	26	2.2e-09	4.69e-07	3e-05
GO:0016265	death	26	2.2e-09	4.69e-07	3e-05
GO:0019220	regulation of phosphate metabolic process	33	2.21e-09	4.69e-07	3e-05
GO:0051174	regulation of phosphorus metabolic process	33	2.42e-09	5.08e-07	3.3e-05
GO:0045936	negative regulation of phosphate metabolic process	19	2.62e-09	5.33e-07	3.57e-05
GO:0010033	response to organic substance	39	3.64e-09	7.26e-07	4.95e-05
GO:0000280	nuclear division	18	3.68e-09	7.26e-07	5.01e-05
GO:0001933	negative regulation of protein phosphorylation	16	4.07e-09	7.92e-07	5.54e-05
GO:0008284	positive regulation of cell proliferation	23	4.18e-09	8e-07	5.68e-05
GO:0060429	epithelium development	27	4.29e-09	8.11e-07	5.84e-05
GO:0051247	positive regulation of protein metabolic process	30	4.77e-09	8.9e-07	6.49e-05
GO:0042981	regulation of apoptotic process	30	4.97e-09	9.13e-07	6.76e-05
GO:0043068	positive regulation of programmed cell death	19	5.15e-09	9.26e-07	7.01e-05
GO:0012501	programmed cell death	25	5.17e-09	9.26e-07	7.04e-05
GO:0031323	regulation of cellular metabolic process	68	5.54e-09	9.79e-07	7.53e-05
GO:0098609	cell-cell adhesion	19	6.56e-09	1.14e-06	8.92e-05
GO:0042221	response to chemical	46	8.54e-09	1.47e-06	0.000116
GO:0009628	response to abiotic stimulus	25	9.44e-09	1.6e-06	0.000128
GO:0007166	cell surface receptor signaling pathway	32	9.56e-09	1.61e-06	0.00013
GO:0080090	regulation of primary metabolic process	66	9.82e-09	1.63e-06	0.000134
GO:0048285	organelle fission	18	9.96e-09	1.63e-06	0.000136
GO:0044092	negative regulation of molecular function	25	1.19e-08	1.91e-06	0.000162
GO:0051338	regulation of transferase activity	22	1.19e-08	1.91e-06	0.000161
GO:0016337	single organismal cell-cell adhesion	17	1.22e-08	1.91e-06	0.000166
GO:0010604	positive regulation of macromolecule metabolic process	44	1.23e-08	1.91e-06	0.000168
GO:0010942	positive regulation of cell death	19	1.23e-08	1.91e-06	0.000168
GO:0071822	protein complex subunit organization	27	1.26e-08	1.92e-06	0.000171
GO:0006915	apoptotic process	24	1.47e-08	2.22e-06	0.000199
GO:0042326	negative regulation of phosphorylation	16	1.66e-08	2.48e-06	0.000226
GO:0045859	regulation of protein kinase activity	20	1.82e-08	2.7e-06	0.000248
GO:0008152	metabolic process	94	1.97e-08	2.88e-06	0.000268
GO:0034109	homotypic cell-cell adhesion	14	2.01e-08	2.92e-06	0.000274
GO:0070887	cellular response to chemical stimulus	34	2.1e-08	3.01e-06	0.000286
GO:0010564	regulation of cell cycle process	17	2.37e-08	3.35e-06	0.000322
GO:0031325	positive regulation of cellular metabolic process	45	2.54e-08	3.54e-06	0.000346
GO:0043067	regulation of programmed cell death	29	2.55e-08	3.54e-06	0.000347
GO:0043065	positive regulation of apoptotic process	18	2.59e-08	3.56e-06	0.000353
GO:0031400	negative regulation of protein modification process	18	2.77e-08	3.77e-06	0.000377
GO:0098602	single organism cell adhesion	17	3.14e-08	4.23e-06	0.000427
GO:1902850	microtubule cytoskeleton organization involved in mitosis	6	3.26e-08	4.35e-06	0.000444
GO:0001666	response to hypoxia	13	4.6e-08	6.08e-06	0.000626
GO:0048583	regulation of response to stimulus	46	5.28e-08	6.91e-06	0.000719
GO:0036293	response to decreased oxygen levels	13	5.33e-08	6.91e-06	0.000726
GO:0032270	positive regulation of cellular protein metabolic process	27	5.4e-08	6.93e-06	0.000735
GO:0007159	leukocyte cell-cell adhesion	13	5.88e-08	7.48e-06	0.0008
GO:0032269	negative regulation of cellular protein metabolic process	23	6.09e-08	7.67e-06	0.000829
GO:0009966	regulation of signal transduction	38	6.15e-08	7.68e-06	0.000837
GO:0043549	regulation of kinase activity	20	6.81e-08	8.42e-06	0.000926
GO:0071310	cellular response to organic substance	29	7.32e-08	8.97e-06	0.000996
GO:0071214	cellular response to abiotic stimulus	12	7.93e-08	9.64e-06	0.00108
GO:0009987	cellular process	114	8.31e-08	1e-05	0.00113
GO:0045786	negative regulation of cell cycle	14	1.18e-07	1.41e-05	0.0016
GO:0009893	positive regulation of metabolic process	49	1.43e-07	1.68e-05	0.00195
GO:0060548	negative regulation of cell death	22	1.43e-07	1.68e-05	0.00195
GO:0031401	positive regulation of protein modification process	23	1.57e-07	1.83e-05	0.00214
GO:0048584	positive regulation of response to stimulus	32	1.61e-07	1.85e-05	0.00219
GO:0051716	cellular response to stimulus	61	1.66e-07	1.9e-05	0.00226
GO:0008285	negative regulation of cell proliferation	18	1.71e-07	1.93e-05	0.00232
GO:0009653	anatomical structure morphogenesis	37	1.85e-07	2.08e-05	0.00251
GO:0023051	regulation of signaling	40	2.04e-07	2.27e-05	0.00278
GO:0051129	negative regulation of cellular component organization	17	2.16e-07	2.39e-05	0.00294
GO:0051348	negative regulation of transferase activity	12	2.29e-07	2.51e-05	0.00311
GO:0044839	cell cycle G2/M phase transition	6	2.34e-07	2.52e-05	0.00318
GO:0000086	G2/M transition of mitotic cell cycle	6	2.34e-07	2.52e-05	0.00318
GO:0010646	regulation of cell communication	41	2.94e-07	3.15e-05	0.00401
GO:0045321	leukocyte activation	15	3.17e-07	3.37e-05	0.00431
GO:0050865	regulation of cell activation	15	3.28e-07	3.46e-05	0.00446
GO:0006508	proteolysis	23	3.3e-07	3.46e-05	0.00449
GO:0061640	cytoskeleton-dependent cytokinesis	6	3.34e-07	3.47e-05	0.00454
GO:1903507	negative regulation of nucleic acid-templated transcription	25	3.64e-07	3.75e-05	0.00495
GO:0023057	negative regulation of signaling	24	4.06e-07	4.15e-05	0.00553
GO:0007165	signal transduction	49	4.09e-07	4.15e-05	0.00556
GO:0023052	signaling	51	4.32e-07	4.35e-05	0.00587
GO:0010648	negative regulation of cell communication	24	4.64e-07	4.64e-05	0.00631
GO:1902679	negative regulation of RNA biosynthetic process	25	4.77e-07	4.74e-05	0.0065
GO:0090307	mitotic spindle assembly	5	5.04e-07	4.97e-05	0.00686
GO:0051051	negative regulation of transport	15	5.52e-07	5.41e-05	0.00751
GO:0050670	regulation of lymphocyte proliferation	10	7.18e-07	6.98e-05	0.00978
GO:0032944	regulation of mononuclear cell proliferation	10	7.59e-07	7.33e-05	0.0103
GO:0071704	organic substance metabolic process	83	7.7e-07	7.38e-05	0.0105
GO:0009968	negative regulation of signal transduction	22	7.86e-07	7.48e-05	0.0107
GO:0034097	response to cytokine	16	7.93e-07	7.5e-05	0.0108
GO:0071456	cellular response to hypoxia	8	8.04e-07	7.54e-05	0.0109
GO:0043933	macromolecular complex subunit organization	31	8.59e-07	7.98e-05	0.0117
GO:0031099	regeneration	9	8.62e-07	7.98e-05	0.0117
GO:0036294	cellular response to decreased oxygen levels	8	8.71e-07	8.01e-05	0.0119
GO:0051253	negative regulation of RNA metabolic process	25	8.8e-07	8.02e-05	0.012
GO:0031327	negative regulation of cellular biosynthetic process	27	8.84e-07	8.02e-05	0.012
GO:0022603	regulation of anatomical structure morphogenesis	21	9.27e-07	8.36e-05	0.0126
GO:0043085	positive regulation of catalytic activity	25	9.74e-07	8.72e-05	0.0133
GO:0044238	primary metabolic process	81	9.8e-07	8.72e-05	0.0133
GO:0045892	negative regulation of transcription, DNA-templated	24	1.01e-06	8.93e-05	0.0138
GO:0044700	single organism signaling	50	1.04e-06	9.1e-05	0.0141
GO:0070663	regulation of leukocyte proliferation	10	1.05e-06	9.16e-05	0.0143
GO:0071496	cellular response to external stimulus	12	1.06e-06	9.18e-05	0.0144
GO:0051241	negative regulation of multicellular organismal process	22	1.09e-06	9.38e-05	0.0149
GO:0048585	negative regulation of response to stimulus	25	1.1e-06	9.38e-05	0.0149
GO:0009890	negative regulation of biosynthetic process	27	1.21e-06	0.000103	0.0164
GO:0000910	cytokinesis	7	1.24e-06	0.000105	0.0169
GO:0007154	cell communication	51	1.25e-06	0.000105	0.0171
GO:0000226	microtubule cytoskeleton organization	13	1.25e-06	0.000105	0.0171
GO:0046649	lymphocyte activation	13	1.3e-06	0.000107	0.0177
GO:0090068	positive regulation of cell cycle process	10	1.3e-06	0.000107	0.0176
GO:0071453	cellular response to oxygen levels	8	1.38e-06	0.000114	0.0188
GO:0033043	regulation of organelle organization	23	1.47e-06	0.00012	0.02
GO:0010558	negative regulation of macromolecule biosynthetic process	26	1.49e-06	0.000121	0.0203
GO:0007015	actin filament organization	9	1.51e-06	0.000122	0.0206
GO:0000281	mitotic cytokinesis	5	1.58e-06	0.000126	0.0215
GO:0044085	cellular component biogenesis	31	1.6e-06	0.000127	0.0218
GO:0010629	negative regulation of gene expression	27	1.61e-06	0.000127	0.022
GO:0001934	positive regulation of protein phosphorylation	19	1.61e-06	0.000127	0.0219
GO:0022607	cellular component assembly	29	1.67e-06	0.000131	0.0228
GO:0050896	response to stimulus	67	1.8e-06	0.00014	0.0244
GO:0006469	negative regulation of protein kinase activity	10	1.94e-06	0.00015	0.0264
GO:0071478	cellular response to radiation	8	1.99e-06	0.000153	0.0271
GO:0043170	macromolecule metabolic process	71	2.04e-06	0.000156	0.0278
GO:2000113	negative regulation of cellular macromolecule biosynthetic process	25	2.11e-06	0.00016	0.0287
GO:0051225	spindle assembly	6	2.2e-06	0.000167	0.03
GO:0071850	mitotic cell cycle arrest	4	2.43e-06	0.000183	0.0331
GO:0043086	negative regulation of catalytic activity	18	2.68e-06	0.000201	0.0365
GO:0080134	regulation of response to stress	23	2.7e-06	0.000201	0.0368
GO:0002521	leukocyte differentiation	12	2.75e-06	0.000203	0.0374
GO:0045787	positive regulation of cell cycle	11	2.98e-06	0.000219	0.0406
GO:0042327	positive regulation of phosphorylation	19	3.03e-06	0.000222	0.0412
GO:0044093	positive regulation of molecular function	27	3.27e-06	0.000238	0.0444
GO:0071900	regulation of protein serine/threonine kinase activity	13	3.31e-06	0.00024	0.0451
GO:0044770	cell cycle phase transition	8	3.66e-06	0.000263	0.0498
GO:0045934	negative regulation of nucleobase-containing compound metabolic process	25	4.1e-06	0.000294	0.0558
GO:0001655	urogenital system development	12	4.19e-06	0.000298	0.057
GO:0002694	regulation of leukocyte activation	13	4.25e-06	0.000301	0.0579
GO:0033673	negative regulation of kinase activity	10	4.27e-06	0.000301	0.0581
GO:0009605	response to external stimulus	28	4.42e-06	0.000309	0.0601
GO:0042129	regulation of T cell proliferation	8	4.43e-06	0.000309	0.0602
GO:0030098	lymphocyte differentiation	10	4.47e-06	0.00031	0.0608
GO:0051256	mitotic spindle midzone assembly	3	4.63e-06	0.000318	0.063
GO:0000022	mitotic spindle elongation	3	4.63e-06	0.000318	0.063
GO:0071345	cellular response to cytokine stimulus	13	5.26e-06	0.00036	0.0716
GO:1901990	regulation of mitotic cell cycle phase transition	9	5.62e-06	0.000382	0.0764
GO:0034644	cellular response to UV	6	6.02e-06	0.000407	0.0819
GO:0051239	regulation of multicellular organismal process	36	6.18e-06	0.000414	0.0841
GO:0030855	epithelial cell differentiation	15	6.18e-06	0.000414	0.0841
GO:0019221	cytokine-mediated signaling pathway	10	6.3e-06	0.00042	0.0857
GO:1903649	regulation of cytoplasmic transport	13	6.87e-06	0.000455	0.0935
GO:1903827	regulation of cellular protein localization	14	6.89e-06	0.000455	0.0938
GO:0045937	positive regulation of phosphate metabolic process	20	7.23e-06	0.000473	0.0983
GO:0072001	renal system development	11	7.44e-06	0.000484	0.101
GO:0009719	response to endogenous stimulus	23	8.48e-06	0.000548	0.115
GO:0070527	platelet aggregation	5	8.5e-06	0.000548	0.116
GO:0071260	cellular response to mechanical stimulus	6	8.91e-06	0.000572	0.121
GO:0051231	spindle elongation	3	9.2e-06	0.000585	0.125
GO:0071281	cellular response to iron ion	3	9.2e-06	0.000585	0.125
GO:0065008	regulation of biological quality	38	9.5e-06	0.000601	0.129
GO:1901987	regulation of cell cycle phase transition	9	9.53e-06	0.000601	0.13
GO:0043066	negative regulation of apoptotic process	18	9.63e-06	0.000604	0.131
GO:0030155	regulation of cell adhesion	15	1.05e-05	0.000656	0.143
GO:0014070	response to organic cyclic compound	18	1.14e-05	0.000708	0.156
GO:0009612	response to mechanical stimulus	9	1.14e-05	0.000708	0.156
GO:0019538	protein metabolic process	46	1.17e-05	0.000719	0.16
GO:0030036	actin cytoskeleton organization	12	1.17e-05	0.000719	0.16
GO:0043069	negative regulation of programmed cell death	18	1.23e-05	0.000753	0.168
GO:0002699	positive regulation of immune effector process	8	1.25e-05	0.000761	0.17
GO:0043618	regulation of transcription from RNA polymerase II promoter in response to stress	5	1.27e-05	0.000763	0.173
GO:0007052	mitotic spindle organization	5	1.27e-05	0.000763	0.173
GO:0090224	regulation of spindle organization	4	1.27e-05	0.000763	0.173
GO:0000079	regulation of cyclin-dependent protein serine/threonine kinase activity	6	1.28e-05	0.000766	0.175
GO:0002682	regulation of immune system process	21	1.34e-05	0.000799	0.183
GO:0051130	positive regulation of cellular component organization	22	1.37e-05	0.000811	0.187
GO:0007017	microtubule-based process	14	1.38e-05	0.000811	0.187
GO:0071482	cellular response to light stimulus	6	1.4e-05	0.000821	0.191
GO:0051172	negative regulation of nitrogen compound metabolic process	25	1.44e-05	0.00084	0.196
GO:0031334	positive regulation of protein complex assembly	8	1.63e-05	0.000945	0.221
GO:0007162	negative regulation of cell adhesion	9	1.85e-05	0.00106	0.251
GO:0043620	regulation of DNA-templated transcription in response to stress	5	1.85e-05	0.00106	0.251
GO:0097193	intrinsic apoptotic signaling pathway	8	1.89e-05	0.00109	0.257
GO:0032386	regulation of intracellular transport	14	1.93e-05	0.0011	0.262
GO:0051493	regulation of cytoskeleton organization	12	1.93e-05	0.0011	0.263
GO:0031577	spindle checkpoint	4	1.94e-05	0.0011	0.264
GO:0051347	positive regulation of transferase activity	13	2e-05	0.00113	0.272
GO:0030029	actin filament-based process	12	2.16e-05	0.00121	0.294
GO:1902531	regulation of intracellular signal transduction	23	2.17e-05	0.00121	0.295
GO:0002252	immune effector process	11	2.46e-05	0.00136	0.334
GO:0051249	regulation of lymphocyte activation	11	2.46e-05	0.00136	0.334
GO:2001233	regulation of apoptotic signaling pathway	12	2.48e-05	0.00137	0.338
GO:1904029	regulation of cyclin-dependent protein kinase activity	7	2.54e-05	0.0014	0.346
GO:0051255	spindle midzone assembly	3	2.55e-05	0.0014	0.347
GO:0042246	tissue regeneration	5	2.6e-05	0.00142	0.354
GO:0001822	kidney development	10	2.67e-05	0.00145	0.363
GO:0044772	mitotic cell cycle phase transition	7	2.7e-05	0.00146	0.367
GO:0008283	cell proliferation	14	2.79e-05	0.00151	0.38
GO:0046640	regulation of alpha-beta T cell proliferation	4	2.83e-05	0.00152	0.385
GO:0009967	positive regulation of signal transduction	22	2.99e-05	0.0016	0.407
GO:0050793	regulation of developmental process	32	3.01e-05	0.0016	0.409
GO:0032879	regulation of localization	32	3.23e-05	0.00172	0.439
GO:0060341	regulation of cellular localization	21	3.32e-05	0.00176	0.451
GO:0007346	regulation of mitotic cell cycle	12	3.34e-05	0.00176	0.455
GO:1903034	regulation of response to wounding	11	3.42e-05	0.00179	0.465
GO:0002684	positive regulation of immune system process	15	3.43e-05	0.00179	0.467
GO:0048660	regulation of smooth muscle cell proliferation	6	3.61e-05	0.00188	0.491
GO:0009411	response to UV	7	3.79e-05	0.00197	0.515
GO:1902533	positive regulation of intracellular signal transduction	17	3.94e-05	0.00204	0.537
GO:0045736	negative regulation of cyclin-dependent protein serine/threonine kinase activity	4	4e-05	0.00206	0.544
GO:0002683	negative regulation of immune system process	11	4.07e-05	0.00209	0.554
GO:0035556	intracellular signal transduction	23	4.27e-05	0.00218	0.581
GO:0071593	lymphocyte aggregation	9	4.39e-05	0.00224	0.597
GO:0007051	spindle organization	6	4.46e-05	0.00226	0.607
GO:0050863	regulation of T cell activation	9	4.55e-05	0.0023	0.619
GO:1900180	regulation of protein localization to nucleus	8	4.57e-05	0.00231	0.622
GO:0070925	organelle assembly	12	4.92e-05	0.00247	0.67
GO:0009746	response to hexose	7	4.95e-05	0.00248	0.673
GO:1901991	negative regulation of mitotic cell cycle phase transition	6	5.11e-05	0.00255	0.695
GO:0048589	developmental growth	11	5.24e-05	0.0026	0.713
GO:0070486	leukocyte aggregation	9	5.26e-05	0.0026	0.716
GO:0006977	DNA damage response, signal transduction by p53 class mediator resulting in cell cycle arrest	3	5.39e-05	0.00266	0.734
GO:1903037	regulation of leukocyte cell-cell adhesion	9	5.45e-05	0.00268	0.742
GO:0044087	regulation of cellular component biogenesis	15	5.53e-05	0.0027	0.752
GO:0051094	positive regulation of developmental process	21	6.02e-05	0.00293	0.819
GO:0019371	cyclooxygenase pathway	2	6.06e-05	0.00293	0.825
GO:2000473	positive regulation of hematopoietic stem cell migration	2	6.06e-05	0.00293	0.825
GO:0010243	response to organonitrogen compound	15	6.2e-05	0.00298	0.844
GO:0007050	cell cycle arrest	6	6.23e-05	0.00298	0.847
GO:0040007	growth	12	6.3e-05	0.00301	0.858
GO:0043254	regulation of protein complex assembly	10	6.77e-05	0.00322	0.921
GO:0050867	positive regulation of cell activation	9	6.96e-05	0.0033	0.947
GO:0071158	positive regulation of cell cycle arrest	4	7.33e-05	0.00345	0.997
GO:0072431	signal transduction involved in mitotic G1 DNA damage checkpoint	3	7.38e-05	0.00345	1
GO:1902400	intracellular signal transduction involved in G1 DNA damage checkpoint	3	7.38e-05	0.00345	1
GO:0030217	T cell differentiation	7	7.41e-05	0.00345	1
GO:0034284	response to monosaccharide	7	7.41e-05	0.00345	1
GO:0032101	regulation of response to external stimulus	16	7.64e-05	0.00355	1
GO:0072358	cardiovascular system development	17	7.91e-05	0.00365	1
GO:0072359	circulatory system development	17	7.91e-05	0.00365	1
GO:0002703	regulation of leukocyte mediated immunity	7	8.55e-05	0.00393	1
GO:0046822	regulation of nucleocytoplasmic transport	8	8.81e-05	0.00403	1
GO:0040012	regulation of locomotion	15	8.84e-05	0.00404	1
GO:1901988	negative regulation of cell cycle phase transition	6	9.05e-05	0.00412	1
GO:0045860	positive regulation of protein kinase activity	11	9.4e-05	0.00425	1
GO:0000075	cell cycle checkpoint	7	9.4e-05	0.00425	1
GO:0055015	ventricular cardiac muscle cell development	3	9.78e-05	0.00441	1
GO:0000122	negative regulation of transcription from RNA polymerase II promoter	16	9.88e-05	0.00444	1
GO:0022407	regulation of cell-cell adhesion	10	0.000105	0.00468	1
GO:0051093	negative regulation of developmental process	17	0.000114	0.00509	1
GO:0016485	protein processing	8	0.000115	0.0051	1
GO:0007229	integrin-mediated signaling pathway	5	0.000124	0.00549	1
GO:0072413	signal transduction involved in mitotic cell cycle checkpoint	3	0.000126	0.00553	1
GO:0050855	regulation of B cell receptor signaling pathway	3	0.000126	0.00553	1
GO:1902402	signal transduction involved in mitotic DNA damage checkpoint	3	0.000126	0.00553	1
GO:0051049	regulation of transport	25	0.000127	0.00553	1
GO:0009743	response to carbohydrate	7	0.000129	0.0056	1
GO:0010639	negative regulation of organelle organization	9	0.000129	0.00561	1
GO:0002704	negative regulation of leukocyte mediated immunity	4	0.000139	0.00599	1
GO:0030030	cell projection organization	17	0.00014	0.00601	1
GO:0002822	regulation of adaptive immune response based on somatic recombination of immune receptors built from immunoglobulin superfamily domains	6	0.000143	0.00613	1
GO:0048514	blood vessel morphogenesis	11	0.000147	0.00626	1
GO:0042306	regulation of protein import into nucleus	7	0.000147	0.00626	1
GO:0001568	blood vessel development	12	0.00015	0.0064	1
GO:1904589	regulation of protein import	7	0.000153	0.00649	1
GO:0001817	regulation of cytokine production	12	0.000154	0.00649	1
GO:0030163	protein catabolic process	12	0.00016	0.00676	1
GO:0023056	positive regulation of signaling	22	0.000165	0.00694	1
GO:0030168	platelet activation	5	0.000167	0.00696	1
GO:0000070	mitotic sister chromatid segregation	5	0.000167	0.00696	1
GO:0097190	apoptotic signaling pathway	9	0.00017	0.00707	1
GO:1903533	regulation of protein targeting	9	0.000175	0.00726	1
GO:0033674	positive regulation of kinase activity	11	0.000177	0.00729	1
GO:0051100	negative regulation of binding	6	0.000177	0.00729	1
GO:0035633	maintenance of blood-brain barrier	2	0.000181	0.00739	1
GO:0010032	meiotic chromosome condensation	2	0.000181	0.00739	1
GO:0060333	interferon-gamma-mediated signaling pathway	2	0.000181	0.00739	1
GO:0046683	response to organophosphorus	6	0.000186	0.00759	1
GO:0031326	regulation of cellular biosynthetic process	42	0.000188	0.00762	1
GO:0010948	negative regulation of cell cycle process	7	0.000189	0.00764	1
GO:0060236	regulation of mitotic spindle organization	3	0.000199	0.00795	1
GO:0072422	signal transduction involved in DNA damage checkpoint	3	0.000199	0.00795	1
GO:0072401	signal transduction involved in DNA integrity checkpoint	3	0.000199	0.00795	1
GO:0042089	cytokine biosynthetic process	3	0.000199	0.00795	1
GO:0042493	response to drug	11	0.000203	0.0081	1
GO:0044089	positive regulation of cellular component biogenesis	10	0.000204	0.00811	1
GO:0033157	regulation of intracellular protein transport	10	0.000209	0.00829	1
GO:0051240	positive regulation of multicellular organismal process	22	0.000211	0.00834	1
GO:1901700	response to oxygen-containing compound	20	0.000212	0.00834	1
GO:0006461	protein complex assembly	16	0.00022	0.00861	1
GO:0070271	protein complex biogenesis	16	0.00022	0.00861	1
GO:1901698	response to nitrogen compound	15	0.00022	0.00861	1
GO:0048468	cell development	24	0.000222	0.00866	1
GO:0002819	regulation of adaptive immune response	6	0.000228	0.00886	1
GO:0051604	protein maturation	8	0.00023	0.00892	1
GO:0002824	positive regulation of adaptive immune response based on somatic recombination of immune receptors built from immunoglobulin superfamily domains	5	0.000235	0.00907	1
GO:1904030	negative regulation of cyclin-dependent protein kinase activity	5	0.000235	0.00907	1
GO:0050854	regulation of antigen receptor-mediated signaling pathway	4	0.000239	0.00918	1
GO:0051603	proteolysis involved in cellular protein catabolic process	11	0.000243	0.00922	1
GO:1900744	regulation of p38MAPK cascade	3	0.000243	0.00922	1
GO:0072395	signal transduction involved in cell cycle checkpoint	3	0.000243	0.00922	1
GO:0051984	positive regulation of chromosome segregation	3	0.000243	0.00922	1
GO:0071173	spindle assembly checkpoint	3	0.000243	0.00922	1
GO:0042110	T cell activation	8	0.000246	0.00926	1
GO:0009057	macromolecule catabolic process	14	0.000252	0.00947	1
GO:0030334	regulation of cell migration	13	0.000253	0.0095	1
GO:0009889	regulation of biosynthetic process	42	0.000256	0.00955	1
GO:0001944	vasculature development	12	0.000258	0.00961	1
GO:2001235	positive regulation of apoptotic signaling pathway	7	0.000259	0.00962	1
GO:0050727	regulation of inflammatory response	8	0.000262	0.00971	1
GO:0070507	regulation of microtubule cytoskeleton organization	6	0.000264	0.00975	1
GO:2000379	positive regulation of reactive oxygen species metabolic process	5	0.000268	0.00989	1
GO:0008150	biological_process	109	0.000277	0.0102	1
GO:0065003	macromolecular complex assembly	18	0.000279	0.0102	1
GO:0060348	bone development	7	0.000279	0.0102	1
GO:0044265	cellular macromolecule catabolic process	13	0.000288	0.0105	1
GO:0007568	aging	8	0.000288	0.0105	1
GO:0002696	positive regulation of leukocyte activation	8	0.000288	0.0105	1
GO:0006357	regulation of transcription from RNA polymerase II promoter	25	0.000289	0.0105	1
GO:0006636	unsaturated fatty acid biosynthetic process	4	0.00029	0.0105	1
GO:0001916	positive regulation of T cell mediated cytotoxicity	3	0.000294	0.0106	1
GO:0009749	response to glucose	6	0.000304	0.0109	1
GO:0002821	positive regulation of adaptive immune response	5	0.000304	0.0109	1
GO:0050776	regulation of immune response	11	0.000315	0.0112	1
GO:0044257	cellular protein catabolic process	11	0.000315	0.0112	1
GO:2000026	regulation of multicellular organismal development	24	0.00032	0.0114	1
GO:0008630	intrinsic apoptotic signaling pathway in response to DNA damage	5	0.000324	0.0115	1
GO:0002244	hematopoietic progenitor cell differentiation	6	0.000333	0.0118	1
GO:0000819	sister chromatid segregation	5	0.000344	0.0121	1
GO:0008544	epidermis development	8	0.000347	0.0122	1
GO:0055012	ventricular cardiac muscle cell differentiation	3	0.00035	0.0122	1
GO:0042107	cytokine metabolic process	3	0.00035	0.0122	1
GO:0046641	positive regulation of alpha-beta T cell proliferation	3	0.00035	0.0122	1
GO:0032880	regulation of protein localization	16	0.000358	0.0124	1
GO:2000483	negative regulation of interleukin-8 secretion	2	0.00036	0.0124	1
GO:2000564	regulation of CD8-positive, alpha-beta T cell proliferation	2	0.00036	0.0124	1
GO:0006933	negative regulation of cell adhesion involved in substrate-bound cell migration	2	0.00036	0.0124	1
GO:0043146	spindle stabilization	2	0.00036	0.0124	1
GO:0050817	coagulation	6	0.000381	0.0131	1
GO:0007596	blood coagulation	6	0.000381	0.0131	1
GO:2000045	regulation of G1/S transition of mitotic cell cycle	5	0.000388	0.0133	1
GO:2000145	regulation of cell motility	13	0.000395	0.0135	1
GO:0014074	response to purine-containing compound	6	0.000398	0.0135	1
GO:0046697	decidualization	3	0.000414	0.014	1
GO:0007599	hemostasis	6	0.000416	0.0141	1
GO:0030198	extracellular matrix organization	7	0.000417	0.0141	1
GO:0034110	regulation of homotypic cell-cell adhesion	8	0.000427	0.0144	1
GO:0043062	extracellular structure organization	7	0.000431	0.0145	1
GO:0044260	cellular macromolecule metabolic process	59	0.000444	0.0149	1
GO:0045785	positive regulation of cell adhesion	9	0.000454	0.015	1
GO:0071479	cellular response to ionizing radiation	4	0.000454	0.015	1
GO:0061515	myeloid cell development	4	0.000454	0.015	1
GO:0042770	signal transduction in response to DNA damage	4	0.000454	0.015	1
GO:2000134	negative regulation of G1/S transition of mitotic cell cycle	4	0.000454	0.015	1
GO:0071156	regulation of cell cycle arrest	4	0.000454	0.015	1
GO:1902806	regulation of cell cycle G1/S phase transition	5	0.00046	0.0151	1
GO:0002285	lymphocyte activation involved in immune response	5	0.00046	0.0151	1
GO:0010468	regulation of gene expression	41	0.000471	0.0155	1
GO:0002695	negative regulation of leukocyte activation	6	0.000473	0.0155	1
GO:0051302	regulation of cell division	8	0.00048	0.0157	1
GO:0098751	bone cell development	3	0.000484	0.0157	1
GO:0001914	regulation of T cell mediated cytotoxicity	3	0.000484	0.0157	1
GO:0050858	negative regulation of antigen receptor-mediated signaling pathway	3	0.000484	0.0157	1
GO:0060993	kidney morphogenesis	5	0.000487	0.0157	1
GO:0002698	negative regulation of immune effector process	5	0.000487	0.0157	1
GO:1902807	negative regulation of cell cycle G1/S phase transition	4	0.000493	0.0159	1
GO:0001501	skeletal system development	11	0.000494	0.0159	1
GO:0001503	ossification	8	0.000522	0.0167	1
GO:0045765	regulation of angiogenesis	7	0.000529	0.0169	1
GO:0044237	cellular metabolic process	70	0.000531	0.0169	1
GO:0048661	positive regulation of smooth muscle cell proliferation	4	0.000535	0.017	1
GO:0032835	glomerulus development	4	0.000535	0.017	1
GO:0010647	positive regulation of cell communication	22	0.000538	0.017	1
GO:0010556	regulation of macromolecule biosynthetic process	39	0.000543	0.0171	1
GO:0031347	regulation of defense response	11	0.000545	0.0172	1
GO:0031571	mitotic G1 DNA damage checkpoint	3	0.000561	0.0176	1
GO:0043627	response to estrogen	7	0.000565	0.0177	1
GO:0031915	positive regulation of synaptic plasticity	2	0.000597	0.0185	1
GO:0051987	positive regulation of attachment of spindle microtubules to kinetochore	2	0.000597	0.0185	1
GO:0050859	negative regulation of B cell receptor signaling pathway	2	0.000597	0.0185	1
GO:0045351	type I interferon biosynthetic process	2	0.000597	0.0185	1
GO:0035166	post-embryonic hemopoiesis	2	0.000597	0.0185	1
GO:0050878	regulation of body fluid levels	8	0.0006	0.0186	1
GO:0010212	response to ionizing radiation	6	0.000605	0.0187	1
GO:0006979	response to oxidative stress	9	0.000608	0.0187	1
GO:0009314	response to radiation	10	0.000618	0.019	1
GO:0051983	regulation of chromosome segregation	4	0.000625	0.0191	1
GO:0046635	positive regulation of alpha-beta T cell activation	4	0.000625	0.0191	1
GO:0033554	cellular response to stress	21	0.000627	0.0191	1
GO:0044783	G1 DNA damage checkpoint	3	0.000646	0.0194	1
GO:0044819	mitotic G1/S transition checkpoint	3	0.000646	0.0194	1
GO:0006693	prostaglandin metabolic process	3	0.000646	0.0194	1
GO:0006692	prostanoid metabolic process	3	0.000646	0.0194	1
GO:0072215	regulation of metanephros development	3	0.000646	0.0194	1
GO:0006929	substrate-dependent cell migration	3	0.000646	0.0194	1
GO:0030574	collagen catabolic process	3	0.000646	0.0194	1
GO:2000404	regulation of T cell migration	3	0.000646	0.0194	1
GO:0050870	positive regulation of T cell activation	6	0.000655	0.0196	1
GO:0051224	negative regulation of protein transport	7	0.000664	0.0197	1
GO:0033044	regulation of chromosome organization	7	0.000664	0.0197	1
GO:0006955	immune response	14	0.000665	0.0197	1
GO:2001252	positive regulation of chromosome organization	5	0.00067	0.0199	1
GO:0048545	response to steroid hormone	10	0.000686	0.0203	1
GO:0007093	mitotic cell cycle checkpoint	5	0.000705	0.0208	1
GO:1903039	positive regulation of leukocyte cell-cell adhesion	6	0.000708	0.0208	1
GO:0051782	negative regulation of cell division	4	0.000726	0.0213	1
GO:0050730	regulation of peptidyl-tyrosine phosphorylation	7	0.00073	0.0213	1
GO:0051251	positive regulation of lymphocyte activation	7	0.00073	0.0213	1
GO:0032886	regulation of microtubule-based process	6	0.000736	0.0215	1
GO:0002828	regulation of type 2 immune response	3	0.000739	0.0215	1
GO:0010039	response to iron ion	3	0.000739	0.0215	1
GO:0009725	response to hormone	14	0.000759	0.022	1
GO:0002697	regulation of immune effector process	9	0.000768	0.0222	1
GO:0050866	negative regulation of cell activation	6	0.000793	0.0229	1
GO:0010038	response to metal ion	8	0.000805	0.0232	1
GO:1901342	regulation of vasculature development	7	0.000825	0.0237	1
GO:0001909	leukocyte mediated cytotoxicity	3	0.00084	0.0241	1
GO:0007059	chromosome segregation	7	0.00085	0.0244	1
GO:0031638	zymogen activation	5	0.000859	0.0246	1
GO:0048646	anatomical structure formation involved in morphogenesis	17	0.000864	0.0246	1
GO:0002246	wound healing involved in inflammatory response	2	0.000891	0.0253	1
GO:0090594	inflammatory response to wounding	2	0.000891	0.0253	1
GO:2001185	regulation of CD8-positive, alpha-beta T cell activation	2	0.000891	0.0253	1
GO:0006366	transcription from RNA polymerase II promoter	11	0.000902	0.0255	1
GO:0030099	myeloid cell differentiation	7	0.000903	0.0255	1
GO:0043122	regulation of I-kappaB kinase/NF-kappaB signaling	7	0.00093	0.0262	1
GO:0048147	negative regulation of fibroblast proliferation	3	0.000949	0.0265	1
GO:0010165	response to X-ray	3	0.000949	0.0265	1
GO:0044243	multicellular organismal catabolic process	3	0.000949	0.0265	1
GO:0046685	response to arsenic-containing substance	3	0.000949	0.0265	1
GO:0051495	positive regulation of cytoskeleton organization	6	0.000954	0.0266	1
GO:0030888	regulation of B cell proliferation	4	0.000962	0.0268	1
GO:0045930	negative regulation of mitotic cell cycle	6	0.000989	0.0274	1
GO:0051384	response to glucocorticoid	6	0.000989	0.0274	1
GO:0033993	response to lipid	14	0.000994	0.0275	1
GO:0051171	regulation of nitrogen compound metabolic process	40	0.00101	0.028	1
GO:0010810	regulation of cell-substrate adhesion	6	0.00102	0.0282	1
GO:1903363	negative regulation of cellular protein catabolic process	4	0.00103	0.0283	1
GO:0031328	positive regulation of cellular biosynthetic process	24	0.00104	0.0284	1
GO:0042177	negative regulation of protein catabolic process	5	0.00104	0.0284	1
GO:0042592	homeostatic process	19	0.00104	0.0285	1
GO:0051270	regulation of cellular component movement	13	0.00105	0.0285	1
GO:0010638	positive regulation of organelle organization	12	0.00105	0.0287	1
GO:0006974	cellular response to DNA damage stimulus	12	0.00107	0.0289	1
GO:0071363	cellular response to growth factor stimulus	9	0.00107	0.0289	1
GO:0030261	chromosome condensation	3	0.00107	0.0289	1
GO:0032728	positive regulation of interferon-beta production	3	0.00107	0.0289	1
GO:0051223	regulation of protein transport	13	0.00108	0.029	1
GO:0050864	regulation of B cell activation	5	0.00109	0.0292	1
GO:0046823	negative regulation of nucleocytoplasmic transport	4	0.0011	0.0294	1
GO:0051701	interaction with host	4	0.0011	0.0294	1
GO:0051173	positive regulation of nitrogen compound metabolic process	24	0.00113	0.0303	1
GO:0043588	skin development	7	0.00114	0.0303	1
GO:0032102	negative regulation of response to external stimulus	7	0.00114	0.0303	1
GO:2000112	regulation of cellular macromolecule biosynthetic process	37	0.0012	0.0319	1
GO:0043123	positive regulation of I-kappaB kinase/NF-kappaB signaling	6	0.00122	0.0323	1
GO:0007167	enzyme linked receptor protein signaling pathway	11	0.00123	0.0324	1
GO:1903829	positive regulation of cellular protein localization	8	0.00123	0.0324	1
GO:0050777	negative regulation of immune response	5	0.00124	0.0324	1
GO:0072307	regulation of metanephric nephron tubule epithelial cell differentiation	2	0.00124	0.0324	1
GO:0090343	positive regulation of cell aging	2	0.00124	0.0324	1
GO:0045627	positive regulation of T-helper 1 cell differentiation	2	0.00124	0.0324	1
GO:0042984	regulation of amyloid precursor protein biosynthetic process	2	0.00124	0.0324	1
GO:0051488	activation of anaphase-promoting complex activity	2	0.00124	0.0324	1
GO:0019229	regulation of vasoconstriction	4	0.00125	0.0325	1
GO:0051641	cellular localization	24	0.00128	0.0332	1
GO:0071248	cellular response to metal ion	5	0.0013	0.0336	1
GO:0034613	cellular protein localization	16	0.00132	0.0341	1
GO:0009891	positive regulation of biosynthetic process	24	0.00132	0.0342	1
GO:0019882	antigen processing and presentation	4	0.00133	0.0342	1
GO:0050853	B cell receptor signaling pathway	3	0.00133	0.0342	1
GO:0031960	response to corticosteroid	6	0.00135	0.0346	1
GO:0001816	cytokine production	5	0.00135	0.0346	1
GO:0071901	negative regulation of protein serine/threonine kinase activity	5	0.00135	0.0346	1
GO:0072091	regulation of stem cell proliferation	5	0.00135	0.0346	1
GO:2001236	regulation of extrinsic apoptotic signaling pathway	6	0.00139	0.0356	1
GO:0006928	movement of cell or subcellular component	17	0.00142	0.0362	1
GO:0018130	heterocycle biosynthetic process	30	0.00143	0.0363	1
GO:0070727	cellular macromolecule localization	16	0.00143	0.0363	1
GO:0048878	chemical homeostasis	14	0.00143	0.0363	1
GO:0009895	negative regulation of catabolic process	6	0.00144	0.0364	1
GO:0009991	response to extracellular stimulus	10	0.00146	0.0368	1
GO:0050671	positive regulation of lymphocyte proliferation	5	0.00147	0.0368	1
GO:0034502	protein localization to chromosome	3	0.00147	0.0368	1
GO:0030071	regulation of mitotic metaphase/anaphase transition	3	0.00147	0.0368	1
GO:0048662	negative regulation of smooth muscle cell proliferation	3	0.00147	0.0368	1
GO:0002711	positive regulation of T cell mediated immunity	3	0.00147	0.0368	1
GO:0070848	response to growth factor	9	0.00149	0.0371	1
GO:0034976	response to endoplasmic reticulum stress	6	0.00149	0.0371	1
GO:0019438	aromatic compound biosynthetic process	30	0.00151	0.0376	1
GO:0032387	negative regulation of intracellular transport	5	0.00153	0.038	1
GO:0032946	positive regulation of mononuclear cell proliferation	5	0.00153	0.038	1
GO:1903362	regulation of cellular protein catabolic process	7	0.00154	0.038	1
GO:0071103	DNA conformation change	6	0.00154	0.038	1
GO:0006952	defense response	15	0.00156	0.0384	1
GO:0050851	antigen receptor-mediated signaling pathway	4	0.00158	0.039	1
GO:2000027	regulation of organ morphogenesis	6	0.00159	0.039	1
GO:0030330	DNA damage response, signal transduction by p53 class mediator	3	0.00163	0.0395	1
GO:1902099	regulation of metaphase/anaphase transition of cell cycle	3	0.00163	0.0395	1
GO:0001893	maternal placenta development	3	0.00163	0.0395	1
GO:1901576	organic substance biosynthetic process	41	0.00165	0.0395	1
GO:0032606	type I interferon production	2	0.00165	0.0395	1
GO:0045842	positive regulation of mitotic metaphase/anaphase transition	2	0.00165	0.0395	1
GO:0048387	negative regulation of retinoic acid receptor signaling pathway	2	0.00165	0.0395	1
GO:1902101	positive regulation of metaphase/anaphase transition of cell cycle	2	0.00165	0.0395	1
GO:0043301	negative regulation of leukocyte degranulation	2	0.00165	0.0395	1
GO:1903306	negative regulation of regulated secretory pathway	2	0.00165	0.0395	1
GO:0002887	negative regulation of myeloid leukocyte mediated immunity	2	0.00165	0.0395	1
GO:0035414	negative regulation of catenin import into nucleus	2	0.00165	0.0395	1
GO:0046719	regulation by virus of viral protein levels in host cell	2	0.00165	0.0395	1
GO:0071318	cellular response to ATP	2	0.00165	0.0395	1
GO:0071560	cellular response to transforming growth factor beta stimulus	5	0.00167	0.0398	1
GO:0001525	angiogenesis	8	0.00169	0.0404	1
GO:0071902	positive regulation of protein serine/threonine kinase activity	7	0.00171	0.0408	1
GO:0040011	locomotion	16	0.00172	0.0409	1
GO:0071559	response to transforming growth factor beta	5	0.00173	0.0412	1
GO:0046634	regulation of alpha-beta T cell activation	4	0.00178	0.042	1
GO:0031069	hair follicle morphogenesis	3	0.00179	0.042	1
GO:0032481	positive regulation of type I interferon production	3	0.00179	0.042	1
GO:0001906	cell killing	3	0.00179	0.042	1
GO:0046456	icosanoid biosynthetic process	3	0.00179	0.042	1
GO:0048008	platelet-derived growth factor receptor signaling pathway	3	0.00179	0.042	1
GO:1901570	fatty acid derivative biosynthetic process	3	0.00179	0.042	1
GO:0070665	positive regulation of leukocyte proliferation	5	0.0018	0.0423	1
GO:0060537	muscle tissue development	8	0.00181	0.0423	1
GO:0019219	regulation of nucleobase-containing compound metabolic process	37	0.00184	0.043	1
GO:0000902	cell morphogenesis	14	0.00185	0.0432	1
GO:0034654	nucleobase-containing compound biosynthetic process	29	0.00186	0.0432	1
GO:0019318	hexose metabolic process	5	0.00188	0.0434	1
GO:0001678	cellular glucose homeostasis	4	0.00188	0.0434	1
GO:0032091	negative regulation of protein binding	4	0.00188	0.0434	1
GO:0032989	cellular component morphogenesis	15	0.00189	0.0436	1
GO:0045595	regulation of cell differentiation	21	0.00189	0.0437	1
GO:0010557	positive regulation of macromolecule biosynthetic process	22	0.00195	0.0448	1
GO:0002366	leukocyte activation involved in immune response	5	0.00195	0.0448	1
GO:0002263	cell activation involved in immune response	5	0.00195	0.0448	1
GO:0010467	gene expression	36	0.00197	0.0449	1
GO:0070201	regulation of establishment of protein localization	13	0.00197	0.0449	1
GO:0044419	interspecies interaction between organisms	6	0.00197	0.0449	1
GO:0044403	symbiosis, encompassing mutualism through parasitism	6	0.00197	0.0449	1
GO:0070670	response to interleukin-4	3	0.00197	0.0449	1
GO:0050778	positive regulation of immune response	8	0.00198	0.0449	1
GO:0006323	DNA packaging	5	0.00203	0.046	1
GO:1902105	regulation of leukocyte differentiation	7	0.00204	0.0462	1
GO:0032147	activation of protein kinase activity	7	0.00204	0.0462	1
GO:0055082	cellular chemical homeostasis	10	0.00207	0.0467	1
GO:0044249	cellular biosynthetic process	40	0.00208	0.0468	1
GO:0031330	negative regulation of cellular catabolic process	5	0.00211	0.0472	1
GO:1901970	positive regulation of mitotic sister chromatid separation	2	0.00211	0.0472	1
GO:0051383	kinetochore organization	2	0.00211	0.0472	1
GO:0071168	protein localization to chromatin	2	0.00211	0.0472	1
GO:0033628	regulation of cell adhesion mediated by integrin	3	0.00215	0.0479	1
GO:0032963	collagen metabolic process	3	0.00215	0.0479	1
GO:0043029	T cell homeostasis	3	0.00215	0.0479	1
GO:1903036	positive regulation of response to wounding	5	0.00219	0.0487	1
GO:0045596	negative regulation of cell differentiation	12	0.0022	0.0488	1
GO:1901879	regulation of protein depolymerization	4	0.00221	0.0488	1
GO:0019233	sensory perception of pain	4	0.00221	0.0488	1
GO:0001889	liver development	5	0.00227	0.0501	1
GO:0071241	cellular response to inorganic substance	5	0.00227	0.0501	1
GO:0051098	regulation of binding	7	0.00231	0.0509	1
GO:0007179	transforming growth factor beta receptor signaling pathway	4	0.00232	0.051	1
GO:0006919	activation of cysteine-type endopeptidase activity involved in apoptotic process	4	0.00232	0.051	1
GO:0043300	regulation of leukocyte degranulation	3	0.00234	0.0512	1
GO:0044259	multicellular organismal macromolecule metabolic process	3	0.00234	0.0512	1
GO:2000401	regulation of lymphocyte migration	3	0.00234	0.0512	1
GO:0001649	osteoblast differentiation	5	0.00236	0.0514	1
GO:0030031	cell projection assembly	7	0.00243	0.0528	1
GO:0072006	nephron development	5	0.00245	0.0532	1
GO:0097305	response to alcohol	8	0.00249	0.054	1
GO:0009058	biosynthetic process	41	0.00254	0.0549	1
GO:0032355	response to estradiol	5	0.00254	0.0549	1
GO:0061008	hepaticobiliary system development	5	0.00254	0.0549	1
GO:0033003	regulation of mast cell activation	3	0.00255	0.055	1
GO:0002009	morphogenesis of an epithelium	10	0.00257	0.0552	1
GO:0050729	positive regulation of inflammatory response	4	0.00257	0.0552	1
GO:0032273	positive regulation of protein polymerization	4	0.00257	0.0552	1
GO:0032536	regulation of cell projection size	2	0.00262	0.0557	1
GO:1900745	positive regulation of p38MAPK cascade	2	0.00262	0.0557	1
GO:0002829	negative regulation of type 2 immune response	2	0.00262	0.0557	1
GO:0034349	glial cell apoptotic process	2	0.00262	0.0557	1
GO:0072015	glomerular visceral epithelial cell development	2	0.00262	0.0557	1
GO:0042102	positive regulation of T cell proliferation	4	0.0027	0.0574	1
GO:0051781	positive regulation of cell division	5	0.00272	0.0578	1
GO:0045907	positive regulation of vasoconstriction	3	0.00277	0.0582	1
GO:0048002	antigen processing and presentation of peptide antigen	3	0.00277	0.0582	1
GO:0048730	epidermis morphogenesis	3	0.00277	0.0582	1
GO:0070059	intrinsic apoptotic signaling pathway in response to endoplasmic reticulum stress	3	0.00277	0.0582	1
GO:0061005	cell differentiation involved in kidney development	3	0.00277	0.0582	1
GO:1903018	regulation of glycoprotein metabolic process	3	0.00277	0.0582	1
GO:0051252	regulation of RNA metabolic process	34	0.00282	0.0591	1
GO:0050792	regulation of viral process	5	0.00282	0.0592	1
GO:0002429	immune response-activating cell surface receptor signaling pathway	4	0.00284	0.0594	1
GO:0097659	nucleic acid-templated transcription	26	0.00286	0.0596	1
GO:0006351	transcription, DNA-templated	26	0.00286	0.0596	1
GO:0045944	positive regulation of transcription from RNA polymerase II promoter	16	0.0029	0.0604	1
GO:0051054	positive regulation of DNA metabolic process	5	0.00292	0.0606	1
GO:0022408	negative regulation of cell-cell adhesion	5	0.00292	0.0606	1
GO:0002685	regulation of leukocyte migration	5	0.00292	0.0606	1
GO:1901362	organic cyclic compound biosynthetic process	30	0.00293	0.0607	1
GO:0045935	positive regulation of nucleobase-containing compound metabolic process	22	0.00299	0.0616	1
GO:1903305	regulation of regulated secretory pathway	3	0.00299	0.0616	1
GO:0010823	negative regulation of mitochondrion organization	3	0.00299	0.0616	1
GO:0001912	positive regulation of leukocyte mediated cytotoxicity	3	0.00299	0.0616	1
GO:1903506	regulation of nucleic acid-templated transcription	33	0.00302	0.0621	1
GO:0098813	nuclear chromosome segregation	5	0.00303	0.0621	1
GO:0043408	regulation of MAPK cascade	11	0.00304	0.0624	1
GO:0009607	response to biotic stimulus	12	0.00309	0.0632	1
GO:0032774	RNA biosynthetic process	26	0.00314	0.0639	1
GO:2001141	regulation of RNA biosynthetic process	33	0.00315	0.0639	1
GO:0007076	mitotic chromosome condensation	2	0.00318	0.0639	1
GO:0031953	negative regulation of protein autophosphorylation	2	0.00318	0.0639	1
GO:0072310	glomerular epithelial cell development	2	0.00318	0.0639	1
GO:0035404	histone-serine phosphorylation	2	0.00318	0.0639	1
GO:0045625	regulation of T-helper 1 cell differentiation	2	0.00318	0.0639	1
GO:0031145	anaphase-promoting complex-dependent proteasomal ubiquitin-dependent protein catabolic process	2	0.00318	0.0639	1
GO:0002923	regulation of humoral immune response mediated by circulating immunoglobulin	2	0.00318	0.0639	1
GO:0010042	response to manganese ion	2	0.00318	0.0639	1
GO:1990440	positive regulation of transcription from RNA polymerase II promoter in response to endoplasmic reticulum stress	2	0.00318	0.0639	1
GO:0060693	regulation of branching involved in salivary gland morphogenesis	2	0.00318	0.0639	1
GO:1900119	positive regulation of execution phase of apoptosis	2	0.00318	0.0639	1
GO:0002886	regulation of myeloid leukocyte mediated immunity	3	0.00323	0.0645	1
GO:0044236	multicellular organismal metabolic process	3	0.00323	0.0645	1
GO:2000278	regulation of DNA biosynthetic process	3	0.00323	0.0645	1
GO:0032271	regulation of protein polymerization	5	0.00324	0.0645	1
GO:0042113	B cell activation	5	0.00324	0.0645	1
GO:0050868	negative regulation of T cell activation	4	0.00327	0.0649	1
GO:0097202	activation of cysteine-type endopeptidase activity	4	0.00327	0.0649	1
GO:0033559	unsaturated fatty acid metabolic process	4	0.00327	0.0649	1
GO:1903035	negative regulation of response to wounding	5	0.00335	0.0664	1
GO:0031667	response to nutrient levels	9	0.00337	0.0666	1
GO:0090317	negative regulation of intracellular protein transport	4	0.00342	0.0676	1
GO:0051052	regulation of DNA metabolic process	7	0.00343	0.0676	1
GO:0044271	cellular nitrogen compound biosynthetic process	32	0.00344	0.0678	1
GO:0032648	regulation of interferon-beta production	3	0.00348	0.0684	1
GO:0009416	response to light stimulus	7	0.0035	0.0688	1
GO:0009790	embryo development	16	0.00352	0.069	1
GO:2000377	regulation of reactive oxygen species metabolic process	5	0.00358	0.0701	1
GO:1901575	organic substance catabolic process	17	0.00359	0.0702	1
GO:0010628	positive regulation of gene expression	22	0.00363	0.0708	1
GO:0001701	in utero embryonic development	9	0.00366	0.0714	1
GO:0016482	cytoplasmic transport	10	0.00374	0.072	1
GO:0032435	negative regulation of proteasomal ubiquitin-dependent protein catabolic process	3	0.00374	0.072	1
GO:0002889	regulation of immunoglobulin mediated immune response	3	0.00374	0.072	1
GO:0019369	arachidonic acid metabolic process	3	0.00374	0.072	1
GO:0050852	T cell receptor signaling pathway	3	0.00374	0.072	1
GO:0002712	regulation of B cell mediated immunity	3	0.00374	0.072	1
GO:0002709	regulation of T cell mediated immunity	3	0.00374	0.072	1
GO:0030183	B cell differentiation	4	0.00375	0.072	1
GO:0051591	response to cAMP	4	0.00375	0.072	1
GO:0043244	regulation of protein complex disassembly	4	0.00375	0.072	1
GO:0061418	regulation of transcription from RNA polymerase II promoter in response to hypoxia	2	0.0038	0.0726	1
GO:0051988	regulation of attachment of spindle microtubules to kinetochore	2	0.0038	0.0726	1
GO:0000185	activation of MAPKKK activity	2	0.0038	0.0726	1
GO:0042267	natural killer cell mediated cytotoxicity	2	0.0038	0.0726	1
GO:1902107	positive regulation of leukocyte differentiation	5	0.00382	0.0729	1
GO:0042176	regulation of protein catabolic process	8	0.00383	0.073	1
GO:0032535	regulation of cellular component size	7	0.00391	0.0743	1
GO:0030216	keratinocyte differentiation	4	0.00391	0.0743	1
GO:0000077	DNA damage checkpoint	4	0.00391	0.0743	1
GO:0009913	epidermal cell differentiation	5	0.00395	0.0747	1
GO:0051783	regulation of nuclear division	5	0.00395	0.0747	1
GO:0009059	macromolecule biosynthetic process	33	0.00396	0.0748	1
GO:0051345	positive regulation of hydrolase activity	12	0.004	0.0754	1
GO:0042993	positive regulation of transcription factor import into nucleus	3	0.00401	0.0755	1
GO:0048678	response to axon injury	3	0.00401	0.0755	1
GO:0034112	positive regulation of homotypic cell-cell adhesion	5	0.0042	0.079	1
GO:0050678	regulation of epithelial cell proliferation	7	0.00425	0.0798	1
GO:0042542	response to hydrogen peroxide	4	0.00427	0.0799	1
GO:1903038	negative regulation of leukocyte cell-cell adhesion	4	0.00427	0.0799	1
GO:0072330	monocarboxylic acid biosynthetic process	5	0.00434	0.0809	1
GO:0005996	monosaccharide metabolic process	5	0.00434	0.0809	1
GO:0008104	protein localization	20	0.00435	0.0812	1
GO:0036120	cellular response to platelet-derived growth factor stimulus	2	0.00447	0.0824	1
GO:0072678	T cell migration	2	0.00447	0.0824	1
GO:0010839	negative regulation of keratinocyte proliferation	2	0.00447	0.0824	1
GO:0045655	regulation of monocyte differentiation	2	0.00447	0.0824	1
GO:0002228	natural killer cell mediated immunity	2	0.00447	0.0824	1
GO:0072182	regulation of nephron tubule epithelial cell differentiation	2	0.00447	0.0824	1
GO:0032717	negative regulation of interleukin-8 production	2	0.00447	0.0824	1
GO:1903019	negative regulation of glycoprotein metabolic process	2	0.00447	0.0824	1
GO:0031343	positive regulation of cell killing	3	0.00459	0.0846	1
GO:1903650	negative regulation of cytoplasmic transport	4	0.00464	0.0853	1
GO:0042633	hair cycle	4	0.00483	0.0885	1
GO:0097285	cell-type specific apoptotic process	4	0.00483	0.0885	1
GO:0042303	molting cycle	4	0.00483	0.0885	1
GO:1901799	negative regulation of proteasomal protein catabolic process	3	0.0049	0.0895	1
GO:0055013	cardiac muscle cell development	3	0.0049	0.0895	1
GO:0051336	regulation of hydrolase activity	16	0.00496	0.0904	1
GO:0002768	immune response-regulating cell surface receptor signaling pathway	4	0.00503	0.0917	1
GO:0031668	cellular response to extracellular stimulus	6	0.00518	0.0936	1
GO:0009303	rRNA transcription	2	0.00519	0.0936	1
GO:0036119	response to platelet-derived growth factor	2	0.00519	0.0936	1
GO:0042487	regulation of odontogenesis of dentin-containing tooth	2	0.00519	0.0936	1
GO:0007094	mitotic spindle assembly checkpoint	2	0.00519	0.0936	1
GO:0009226	nucleotide-sugar biosynthetic process	2	0.00519	0.0936	1
GO:0050901	leukocyte tethering or rolling	2	0.00519	0.0936	1
GO:0060627	regulation of vesicle-mediated transport	8	0.00521	0.0938	1
GO:0090199	regulation of release of cytochrome c from mitochondria	3	0.00522	0.0938	1
GO:1902041	regulation of extrinsic apoptotic signaling pathway via death domain receptors	3	0.00522	0.0938	1
GO:0050728	negative regulation of inflammatory response	4	0.00524	0.094	1
GO:0014706	striated muscle tissue development	7	0.00532	0.0954	1
GO:0031570	DNA integrity checkpoint	4	0.00545	0.0976	1
GO:0006355	regulation of transcription, DNA-templated	32	0.00546	0.0976	1
GO:0022604	regulation of cell morphogenesis	9	0.00555	0.0986	1
GO:0044773	mitotic DNA damage checkpoint	3	0.00555	0.0986	1
GO:0045840	positive regulation of mitotic nuclear division	3	0.00555	0.0986	1
GO:0032479	regulation of type I interferon production	3	0.00555	0.0986	1
GO:0001910	regulation of leukocyte mediated cytotoxicity	3	0.00555	0.0986	1
GO:0005488	binding	121	1.3e-16	5.27e-13	5.27e-13
GO:0005515	protein binding	79	1.78e-14	3.61e-11	7.21e-11
GO:0003674	molecular_function	128	1.31e-13	1.77e-10	5.31e-10
GO:0044877	macromolecular complex binding	34	2.54e-12	2.57e-09	1.03e-08
GO:0032403	protein complex binding	25	3.75e-12	3.04e-09	1.52e-08
GO:0097367	carbohydrate derivative binding	46	9.72e-12	6.57e-09	3.94e-08
GO:0043168	anion binding	49	7.45e-11	4.31e-08	3.02e-07
GO:0097159	organic cyclic compound binding	72	2.76e-10	1.4e-07	1.12e-06
GO:1901363	heterocyclic compound binding	70	1.21e-09	5.46e-07	4.91e-06
GO:0019899	enzyme binding	33	1.53e-09	6.21e-07	6.21e-06
GO:0019900	kinase binding	19	2.72e-09	9.86e-07	1.1e-05
GO:0019901	protein kinase binding	18	2.92e-09	9.86e-07	1.18e-05
GO:0016787	hydrolase activity	41	5.61e-09	1.75e-06	2.28e-05
GO:0051015	actin filament binding	8	2.12e-07	6.13e-05	0.000858
GO:0017076	purine nucleotide binding	34	2.57e-07	6.93e-05	0.00104
GO:0043394	proteoglycan binding	5	3.87e-07	9.8e-05	0.00157
GO:0035639	purine ribonucleoside triphosphate binding	33	4.73e-07	0.000101	0.00192
GO:0032550	purine ribonucleoside binding	33	4.8e-07	0.000101	0.00194
GO:0032549	ribonucleoside binding	33	5e-07	0.000101	0.00203
GO:0001883	purine nucleoside binding	33	5e-07	0.000101	0.00203
GO:0001882	nucleoside binding	33	5.65e-07	0.000109	0.00229
GO:0032555	purine ribonucleotide binding	33	7.09e-07	0.000131	0.00287
GO:0032553	ribonucleotide binding	33	8.65e-07	0.000152	0.00351
GO:0030554	adenyl nucleotide binding	29	1.09e-06	0.000184	0.00441
GO:0008233	peptidase activity	16	1.53e-06	0.000248	0.00621
GO:0003779	actin binding	10	1.67e-06	0.00026	0.00677
GO:0070011	peptidase activity, acting on L-amino acid peptides	16	1.94e-06	0.000291	0.00786
GO:0005524	ATP binding	28	2.09e-06	0.000302	0.00847
GO:0004175	endopeptidase activity	14	2.66e-06	0.000371	0.0108
GO:0003774	motor activity	8	2.81e-06	0.00038	0.0114
GO:0032559	adenyl ribonucleotide binding	28	3.1e-06	0.000405	0.0126
GO:0043167	ion binding	65	3.9e-06	0.000482	0.0158
GO:0001067	regulatory region nucleic acid binding	18	4.04e-06	0.000482	0.0164
GO:0000975	regulatory region DNA binding	18	4.04e-06	0.000482	0.0164
GO:0017111	nucleoside-triphosphatase activity	17	5.55e-06	0.000637	0.0225
GO:0050839	cell adhesion molecule binding	8	5.66e-06	0.000637	0.0229
GO:0008092	cytoskeletal protein binding	15	1.05e-05	0.00113	0.0426
GO:0000166	nucleotide binding	35	1.09e-05	0.00113	0.044
GO:1901265	nucleoside phosphate binding	35	1.09e-05	0.00113	0.044
GO:0003824	catalytic activity	61	1.25e-05	0.00126	0.0507
GO:0016462	pyrophosphatase activity	17	1.28e-05	0.00126	0.0518
GO:0016818	hydrolase activity, acting on acid anhydrides, in phosphorus-containing anhydrides	17	1.36e-05	0.0013	0.055
GO:0044212	transcription regulatory region DNA binding	17	1.44e-05	0.00133	0.0583
GO:0004197	cysteine-type endopeptidase activity	7	1.56e-05	0.0014	0.063
GO:0036094	small molecule binding	37	1.67e-05	0.00147	0.0678
GO:0003676	nucleic acid binding	43	2.84e-05	0.00245	0.115
GO:0005539	glycosaminoglycan binding	8	3.06e-05	0.00258	0.124
GO:0042802	identical protein binding	21	3.32e-05	0.00269	0.134
GO:0001948	glycoprotein binding	6	3.36e-05	0.00269	0.136
GO:0008201	heparin binding	7	3.39e-05	0.00269	0.137
GO:0008236	serine-type peptidase activity	8	3.67e-05	0.00286	0.149
GO:0017171	serine hydrolase activity	8	4.01e-05	0.00307	0.163
GO:1901681	sulfur compound binding	8	4.38e-05	0.00327	0.178
GO:0000982	transcription factor activity, RNA polymerase II core promoter proximal region sequence-specific binding	11	4.43e-05	0.00327	0.18
GO:0016887	ATPase activity	11	5.69e-05	0.00412	0.231
GO:0004666	prostaglandin-endoperoxide synthase activity	2	6.06e-05	0.00431	0.246
GO:0000976	transcription regulatory region sequence-specific DNA binding	14	7.44e-05	0.0052	0.302
GO:0003777	microtubule motor activity	5	8.99e-05	0.00618	0.364
GO:0008289	lipid binding	14	9.43e-05	0.00637	0.382
GO:0001047	core promoter binding	7	0.000118	0.00784	0.478
GO:0046983	protein dimerization activity	17	0.000133	0.00871	0.54
GO:0008234	cysteine-type peptidase activity	7	0.000174	0.0112	0.704
GO:0019887	protein kinase regulator activity	6	0.000196	0.0124	0.795
GO:0043565	sequence-specific DNA binding	17	0.000227	0.0142	0.921
GO:0000977	RNA polymerase II regulatory region sequence-specific DNA binding	12	0.000345	0.0212	1
GO:0001012	RNA polymerase II regulatory region DNA binding	12	0.000366	0.0221	1
GO:0005518	collagen binding	4	0.000382	0.0228	1
GO:0000981	RNA polymerase II transcription factor activity, sequence-specific DNA binding	13	0.000395	0.0232	1
GO:0001968	fibronectin binding	3	0.000414	0.024	1
GO:0019207	kinase regulator activity	6	0.000434	0.0248	1
GO:0016538	cyclin-dependent protein serine/threonine kinase regulator activity	3	0.000484	0.0272	1
GO:0005200	structural constituent of cytoskeleton	4	0.000493	0.0274	1
GO:0001071	nucleic acid binding transcription factor activity	16	0.000558	0.0302	1
GO:0003700	transcription factor activity, sequence-specific DNA binding	16	0.000558	0.0302	1
GO:0005035	death receptor activity	2	0.000597	0.0314	1
GO:0032036	myosin heavy chain binding	2	0.000597	0.0314	1
GO:0002020	protease binding	5	0.000637	0.0331	1
GO:0001228	transcriptional activator activity, RNA polymerase II transcription regulatory region sequence-specific binding	9	0.000803	0.0412	1
GO:0003677	DNA binding	26	0.000845	0.0428	1
GO:0046790	virion binding	2	0.00124	0.0613	1
GO:0008432	JUN kinase binding	2	0.00124	0.0613	1
GO:0004252	serine-type endopeptidase activity	6	0.00126	0.0616	1
GO:0043566	structure-specific DNA binding	7	0.00146	0.0705	1
GO:0030234	enzyme regulator activity	14	0.00155	0.0739	1
GO:0005080	protein kinase C binding	3	0.00179	0.0844	1
GO:0042803	protein homodimerization activity	12	0.00185	0.0863	1
GO:0005198	structural molecule activity	10	0.002	0.0919	1
GO:0005543	phospholipid binding	8	0.00202	0.0919	1
GO:0001077	transcriptional activator activity, RNA polymerase II core promoter proximal region sequence-specific binding	7	0.00204	0.0921	1

## Sheet: Table S5b
Table S5b overrepresented ontology terms from the set of genes with expression pattern is shared between the Turtle and non regenerative models (NR-Xenopus and mouse)
GO_id	Term	NumberOfGenes	p-value	p-value_fdr	p-value_bonferroni
GO:0071840	cellular component organization or biogenesis	51	9.48e-13	4.6e-09	1.29e-08
GO:0016043	cellular component organization	50	1e-12	4.6e-09	1.36e-08
GO:0007049	cell cycle	26	1.15e-12	4.6e-09	1.57e-08
GO:0007155	cell adhesion	24	1.48e-12	4.6e-09	2.02e-08
GO:0022610	biological adhesion	24	1.69e-12	4.6e-09	2.3e-08
GO:0022402	cell cycle process	22	8.68e-12	1.97e-08	1.18e-07
GO:0048522	positive regulation of cellular process	49	1.77e-11	3.43e-08	2.4e-07
GO:0042127	regulation of cell proliferation	27	3.76e-11	6.39e-08	5.12e-07
GO:0006950	response to stress	37	9.46e-11	1.43e-07	1.29e-06
GO:0001775	cell activation	17	1.27e-10	1.72e-07	1.72e-06
GO:0042221	response to chemical	37	1.8e-10	2.22e-07	2.45e-06
GO:0048518	positive regulation of biological process	51	1.96e-10	2.22e-07	2.67e-06
GO:1903047	mitotic cell cycle process	17	2.51e-10	2.63e-07	3.41e-06
GO:0044085	cellular component biogenesis	29	3.91e-10	3.8e-07	5.32e-06
GO:0044707	single-multicellular organism process	52	4.25e-10	3.84e-07	5.78e-06
GO:0000278	mitotic cell cycle	17	4.52e-10	3.84e-07	6.15e-06
GO:0048513	organ development	37	5.78e-10	4.62e-07	7.86e-06
GO:0070887	cellular response to chemical stimulus	28	8.14e-10	6.09e-07	1.11e-05
GO:0022607	cellular component assembly	27	8.51e-10	6.09e-07	1.16e-05
GO:0032501	multicellular organismal process	52	1.39e-09	9.46e-07	1.89e-05
GO:0071822	protein complex subunit organization	22	2.37e-09	1.54e-06	3.23e-05
GO:0009888	tissue development	27	2.5e-09	1.55e-06	3.4e-05
GO:0007010	cytoskeleton organization	19	2.62e-09	1.55e-06	3.57e-05
GO:0007159	leukocyte cell-cell adhesion	12	2.74e-09	1.55e-06	3.73e-05
GO:0050794	regulation of cellular process	66	2.95e-09	1.6e-06	4.01e-05
GO:0048145	regulation of fibroblast proliferation	8	3.53e-09	1.85e-06	4.81e-05
GO:0043933	macromolecular complex subunit organization	27	4.48e-09	2.2e-06	6.1e-05
GO:0070482	response to oxygen levels	12	4.53e-09	2.2e-06	6.17e-05
GO:0048731	system development	41	4.94e-09	2.32e-06	6.72e-05
GO:0002376	immune system process	25	5.38e-09	2.44e-06	7.32e-05
GO:0045321	leukocyte activation	14	5.73e-09	2.51e-06	7.8e-05
GO:0008284	positive regulation of cell proliferation	18	6.92e-09	2.89e-06	9.42e-05
GO:0034109	homotypic cell-cell adhesion	12	7.01e-09	2.89e-06	9.54e-05
GO:0010033	response to organic substance	29	7.92e-09	3.17e-06	0.000108
GO:0016337	single organismal cell-cell adhesion	14	8.23e-09	3.2e-06	0.000112
GO:0098609	cell-cell adhesion	15	1.29e-08	4.89e-06	0.000176
GO:0048856	anatomical structure development	44	1.7e-08	6.26e-06	0.000232
GO:0098602	single organism cell adhesion	14	1.86e-08	6.52e-06	0.000252
GO:0030154	cell differentiation	37	1.87e-08	6.52e-06	0.000254
GO:0071310	cellular response to organic substance	23	2.26e-08	7.7e-06	0.000308
GO:0007275	multicellular organismal development	43	2.77e-08	9.19e-06	0.000377
GO:0050789	regulation of biological process	66	3.04e-08	9.85e-06	0.000413
GO:0006996	organelle organization	32	3.33e-08	1.05e-05	0.000453
GO:0010604	positive regulation of macromolecule metabolic process	32	3.58e-08	1.11e-05	0.000487
GO:0048523	negative regulation of cellular process	40	3.82e-08	1.16e-05	0.00052
GO:0031325	positive regulation of cellular metabolic process	33	4.17e-08	1.23e-05	0.000568
GO:0060255	regulation of macromolecule metabolic process	46	5.5e-08	1.58e-05	0.000749
GO:0046649	lymphocyte activation	12	5.57e-08	1.58e-05	0.000757
GO:0051246	regulation of protein metabolic process	30	6.32e-08	1.75e-05	0.00086
GO:0071214	cellular response to abiotic stimulus	10	7.46e-08	2.03e-05	0.00102
GO:0048869	cellular developmental process	37	8.3e-08	2.21e-05	0.00113
GO:0042060	wound healing	11	9.05e-08	2.37e-05	0.00123
GO:1902589	single-organism organelle organization	26	9.34e-08	2.4e-05	0.00127
GO:0042325	regulation of phosphorylation	21	9.59e-08	2.42e-05	0.0013
GO:0048519	negative regulation of biological process	41	1.03e-07	2.55e-05	0.0014
GO:0009893	positive regulation of metabolic process	36	1.16e-07	2.83e-05	0.00158
GO:0009611	response to wounding	12	1.19e-07	2.85e-05	0.00162
GO:0001932	regulation of protein phosphorylation	20	1.29e-07	3.02e-05	0.00175
GO:0019222	regulation of metabolic process	50	1.35e-07	3.1e-05	0.00183
GO:0051225	spindle assembly	6	1.5e-07	3.39e-05	0.00203
GO:0032502	developmental process	45	1.66e-07	3.65e-05	0.00226
GO:0042981	regulation of apoptotic process	21	1.69e-07	3.65e-05	0.0023
GO:0048146	positive regulation of fibroblast proliferation	6	1.69e-07	3.65e-05	0.0023
GO:1901700	response to oxygen-containing compound	20	1.93e-07	4.08e-05	0.00262
GO:0065007	biological regulation	66	1.95e-07	4.08e-05	0.00265
GO:0010243	response to organonitrogen compound	15	2.09e-07	4.22e-05	0.00285
GO:0060548	negative regulation of cell death	17	2.11e-07	4.22e-05	0.00287
GO:0009719	response to endogenous stimulus	20	2.11e-07	4.22e-05	0.00287
GO:0036293	response to decreased oxygen levels	10	3.11e-07	6.13e-05	0.00423
GO:0044767	single-organism developmental process	44	4.25e-07	8.27e-05	0.00579
GO:0009653	anatomical structure morphogenesis	27	4.32e-07	8.27e-05	0.00587
GO:0007015	actin filament organization	8	4.54e-07	8.51e-05	0.00618
GO:0031323	regulation of cellular metabolic process	45	4.57e-07	8.51e-05	0.00621
GO:0031399	regulation of protein modification process	22	4.82e-07	8.87e-05	0.00656
GO:0034097	response to cytokine	13	5.05e-07	9.17e-05	0.00688
GO:0032386	regulation of intracellular transport	13	5.43e-07	9.73e-05	0.00739
GO:0045859	regulation of protein kinase activity	14	7.3e-07	0.000129	0.00994
GO:0030036	actin cytoskeleton organization	11	7.48e-07	0.00013	0.0102
GO:0009628	response to abiotic stimulus	17	7.78e-07	0.000134	0.0106
GO:0008283	cell proliferation	13	7.93e-07	0.000135	0.0108
GO:1901698	response to nitrogen compound	15	9.01e-07	0.00015	0.0123
GO:0043067	regulation of programmed cell death	20	9.03e-07	0.00015	0.0123
GO:0051726	regulation of cell cycle	16	9.98e-07	0.000164	0.0136
GO:0071593	lymphocyte aggregation	9	1.06e-06	0.000172	0.0144
GO:0051128	regulation of cellular component organization	26	1.15e-06	0.000184	0.0156
GO:0030155	regulation of cell adhesion	13	1.27e-06	0.000202	0.0173
GO:0070486	leukocyte aggregation	9	1.29e-06	0.000202	0.0175
GO:1903827	regulation of cellular protein localization	12	1.35e-06	0.000207	0.0184
GO:0007052	mitotic spindle organization	5	1.36e-06	0.000207	0.0184
GO:0030029	actin filament-based process	11	1.37e-06	0.000207	0.0186
GO:0019220	regulation of phosphate metabolic process	21	1.61e-06	0.000241	0.0219
GO:0032879	regulation of localization	26	1.69e-06	0.00025	0.023
GO:0051174	regulation of phosphorus metabolic process	21	1.71e-06	0.00025	0.0233
GO:0043549	regulation of kinase activity	14	1.88e-06	0.000272	0.0256
GO:0008285	negative regulation of cell proliferation	13	2e-06	0.000286	0.0272
GO:0014070	response to organic cyclic compound	15	2.11e-06	0.000299	0.0287
GO:1903649	regulation of cytoplasmic transport	11	2.16e-06	0.000303	0.0294
GO:0032355	response to estradiol	7	2.24e-06	0.00031	0.0304
GO:0010941	regulation of cell death	20	2.25e-06	0.00031	0.0307
GO:0001655	urogenital system development	10	2.3e-06	0.000313	0.0313
GO:0001666	response to hypoxia	9	2.67e-06	0.00036	0.0364
GO:0044763	single-organism cellular process	65	2.73e-06	0.000364	0.0371
GO:0044699	single-organism process	69	3e-06	0.000397	0.0409
GO:0051247	positive regulation of protein metabolic process	19	3.04e-06	0.000398	0.0414
GO:0090307	mitotic spindle assembly	4	3.17e-06	0.000408	0.0431
GO:0007067	mitotic nuclear division	10	3.18e-06	0.000408	0.0433
GO:0007051	spindle organization	6	3.28e-06	0.000417	0.0446
GO:0043627	response to estrogen	8	3.32e-06	0.000418	0.0451
GO:0040007	growth	11	3.96e-06	0.000494	0.0538
GO:0033157	regulation of intracellular protein transport	10	4.1e-06	0.000504	0.0558
GO:0033043	regulation of organelle organization	17	4.12e-06	0.000504	0.056
GO:0051129	negative regulation of cellular component organization	12	4.23e-06	0.000514	0.0576
GO:0051051	negative regulation of transport	11	4.36e-06	0.000525	0.0593
GO:0048589	developmental growth	10	4.97e-06	0.000593	0.0676
GO:0051338	regulation of transferase activity	14	5.01e-06	0.000593	0.0681
GO:0048583	regulation of response to stimulus	30	5.4e-06	0.000634	0.0735
GO:0010564	regulation of cell cycle process	11	5.79e-06	0.000673	0.0787
GO:0051049	regulation of transport	21	6e-06	0.000692	0.0816
GO:0071496	cellular response to external stimulus	9	6.06e-06	0.000693	0.0825
GO:0072001	renal system development	9	6.45e-06	0.000731	0.0877
GO:0010165	response to X-ray	4	6.59e-06	0.000735	0.0897
GO:1902850	microtubule cytoskeleton organization involved in mitosis	4	6.59e-06	0.000735	0.0897
GO:0032268	regulation of cellular protein metabolic process	25	6.87e-06	0.00076	0.0935
GO:0071456	cellular response to hypoxia	6	7.73e-06	0.000848	0.105
GO:0051641	cellular localization	22	7.96e-06	0.000867	0.108
GO:0010810	regulation of cell-substrate adhesion	7	8.2e-06	0.00088	0.112
GO:0036294	cellular response to decreased oxygen levels	6	8.21e-06	0.00088	0.112
GO:0051301	cell division	11	8.88e-06	0.000944	0.121
GO:0043066	negative regulation of apoptotic process	14	8.98e-06	0.000947	0.122
GO:0042110	T cell activation	8	9.56e-06	0.000991	0.13
GO:0040012	regulation of locomotion	13	9.62e-06	0.000991	0.131
GO:0080090	regulation of primary metabolic process	41	9.77e-06	0.000999	0.133
GO:0065003	macromolecular complex assembly	16	9.99e-06	0.00101	0.136
GO:0050790	regulation of catalytic activity	23	1.06e-05	0.00107	0.144
GO:0043069	negative regulation of programmed cell death	14	1.1e-05	0.00111	0.15
GO:0030334	regulation of cell migration	12	1.11e-05	0.00111	0.152
GO:0071453	cellular response to oxygen levels	6	1.16e-05	0.00115	0.158
GO:0071345	cellular response to cytokine stimulus	10	1.18e-05	0.00116	0.161
GO:0071158	positive regulation of cell cycle arrest	4	1.22e-05	0.00118	0.166
GO:0065009	regulation of molecular function	26	1.31e-05	0.00127	0.179
GO:0006977	DNA damage response, signal transduction by p53 class mediator resulting in cell cycle arrest	3	1.37e-05	0.00132	0.187
GO:0071260	cellular response to mechanical stimulus	5	1.39e-05	0.00132	0.189
GO:0060429	epithelium development	16	1.42e-05	0.00134	0.193
GO:0050896	response to stimulus	45	1.48e-05	0.00139	0.201
GO:0048545	response to steroid hormone	10	1.54e-05	0.00143	0.209
GO:0032270	positive regulation of cellular protein metabolic process	17	1.64e-05	0.00151	0.223
GO:0009605	response to external stimulus	20	1.65e-05	0.00151	0.224
GO:0008219	cell death	15	1.71e-05	0.00155	0.233
GO:0016265	death	15	1.71e-05	0.00155	0.233
GO:2000145	regulation of cell motility	12	1.77e-05	0.0016	0.241
GO:0097305	response to alcohol	9	1.8e-05	0.0016	0.244
GO:0002252	immune effector process	9	1.8e-05	0.0016	0.244
GO:0050670	regulation of lymphocyte proliferation	7	1.82e-05	0.0016	0.247
GO:0070670	response to interleukin-4	4	1.83e-05	0.0016	0.248
GO:1902400	intracellular signal transduction involved in G1 DNA damage checkpoint	3	1.88e-05	0.00163	0.256
GO:0072431	signal transduction involved in mitotic G1 DNA damage checkpoint	3	1.88e-05	0.00163	0.256
GO:0032944	regulation of mononuclear cell proliferation	7	1.89e-05	0.00163	0.257
GO:0050865	regulation of cell activation	10	1.93e-05	0.00165	0.263
GO:0016482	cytoplasmic transport	11	2e-05	0.0017	0.272
GO:0051716	cellular response to stimulus	39	2.01e-05	0.0017	0.273
GO:0043068	positive regulation of programmed cell death	11	2.08e-05	0.00173	0.283
GO:0002366	leukocyte activation involved in immune response	6	2.09e-05	0.00173	0.284
GO:0002263	cell activation involved in immune response	6	2.09e-05	0.00173	0.284
GO:0051173	positive regulation of nitrogen compound metabolic process	21	2.33e-05	0.0019	0.317
GO:0000086	G2/M transition of mitotic cell cycle	4	2.34e-05	0.0019	0.318
GO:0044839	cell cycle G2/M phase transition	4	2.34e-05	0.0019	0.318
GO:0010557	positive regulation of macromolecule biosynthetic process	20	2.35e-05	0.0019	0.319
GO:0030198	extracellular matrix organization	7	2.38e-05	0.0019	0.323
GO:0070663	regulation of leukocyte proliferation	7	2.38e-05	0.0019	0.323
GO:0007166	cell surface receptor signaling pathway	19	2.4e-05	0.0019	0.326
GO:0019371	cyclooxygenase pathway	2	2.42e-05	0.0019	0.329
GO:0044770	cell cycle phase transition	6	2.43e-05	0.0019	0.33
GO:0034613	cellular protein localization	15	2.44e-05	0.0019	0.331
GO:0043062	extracellular structure organization	7	2.47e-05	0.00192	0.336
GO:0009725	response to hormone	13	2.51e-05	0.00194	0.342
GO:0032880	regulation of protein localization	14	2.6e-05	0.002	0.354
GO:0070727	cellular macromolecule localization	15	2.67e-05	0.00204	0.364
GO:0009891	positive regulation of biosynthetic process	21	2.76e-05	0.0021	0.375
GO:0042592	homeostatic process	17	2.89e-05	0.00218	0.393
GO:0060341	regulation of cellular localization	16	2.95e-05	0.00222	0.402
GO:0001934	positive regulation of protein phosphorylation	13	3.07e-05	0.00229	0.418
GO:0051239	regulation of multicellular organismal process	25	3.08e-05	0.00229	0.42
GO:0046822	regulation of nucleocytoplasmic transport	7	3.18e-05	0.00233	0.433
GO:0009746	response to hexose	6	3.23e-05	0.00233	0.439
GO:0071850	mitotic cell cycle arrest	3	3.24e-05	0.00233	0.441
GO:1902402	signal transduction involved in mitotic DNA damage checkpoint	3	3.24e-05	0.00233	0.441
GO:0072413	signal transduction involved in mitotic cell cycle checkpoint	3	3.24e-05	0.00233	0.441
GO:0040011	locomotion	15	3.29e-05	0.00236	0.448
GO:0010942	positive regulation of cell death	11	3.41e-05	0.00243	0.464
GO:0046651	lymphocyte proliferation	5	3.53e-05	0.00249	0.48
GO:0000280	nuclear division	10	3.54e-05	0.00249	0.481
GO:0006915	apoptotic process	14	3.74e-05	0.00261	0.509
GO:0002520	immune system development	12	3.76e-05	0.00261	0.512
GO:0032943	mononuclear cell proliferation	5	3.76e-05	0.00261	0.512
GO:0010646	regulation of cell communication	26	3.96e-05	0.00273	0.539
GO:0006952	defense response	14	4e-05	0.00275	0.544
GO:0042098	T cell proliferation	4	4.5e-05	0.00308	0.612
GO:0031099	regeneration	6	4.61e-05	0.00312	0.627
GO:0034284	response to monosaccharide	6	4.61e-05	0.00312	0.627
GO:0071495	cellular response to endogenous stimulus	13	4.65e-05	0.00313	0.633
GO:0042327	positive regulation of phosphorylation	13	4.79e-05	0.00321	0.651
GO:0010628	positive regulation of gene expression	20	4.81e-05	0.00321	0.655
GO:0051094	positive regulation of developmental process	16	4.85e-05	0.00322	0.66
GO:0012501	programmed cell death	14	4.89e-05	0.00323	0.666
GO:0051270	regulation of cellular component movement	12	4.94e-05	0.00324	0.672
GO:0009966	regulation of signal transduction	23	4.96e-05	0.00324	0.675
GO:0051223	regulation of protein transport	12	5.1e-05	0.00328	0.693
GO:0070661	leukocyte proliferation	5	5.11e-05	0.00328	0.696
GO:0072422	signal transduction involved in DNA damage checkpoint	3	5.12e-05	0.00328	0.696
GO:0072401	signal transduction involved in DNA integrity checkpoint	3	5.12e-05	0.00328	0.696
GO:0030097	hemopoiesis	11	5.42e-05	0.00345	0.738
GO:0002285	lymphocyte activation involved in immune response	5	5.42e-05	0.00345	0.738
GO:0045937	positive regulation of phosphate metabolic process	14	5.51e-05	0.00347	0.749
GO:0008152	metabolic process	57	5.73e-05	0.00358	0.779
GO:0045860	positive regulation of protein kinase activity	9	5.73e-05	0.00358	0.78
GO:0035556	intracellular signal transduction	17	5.97e-05	0.0037	0.812
GO:0045944	positive regulation of transcription from RNA polymerase II promoter	15	5.98e-05	0.0037	0.813
GO:0048285	organelle fission	10	6.05e-05	0.00373	0.823
GO:0072395	signal transduction involved in cell cycle checkpoint	3	6.27e-05	0.00385	0.854
GO:0031401	positive regulation of protein modification process	14	6.35e-05	0.00387	0.864
GO:0002694	regulation of leukocyte activation	9	6.4e-05	0.00388	0.87
GO:0031328	positive regulation of cellular biosynthetic process	20	6.8e-05	0.0041	0.925
GO:0023057	negative regulation of signaling	15	6.81e-05	0.0041	0.927
GO:0006461	protein complex assembly	13	7e-05	0.00418	0.952
GO:0070271	protein complex biogenesis	13	7e-05	0.00418	0.952
GO:0010032	meiotic chromosome condensation	2	7.24e-05	0.00426	0.984
GO:0035633	maintenance of blood-brain barrier	2	7.24e-05	0.00426	0.984
GO:0060333	interferon-gamma-mediated signaling pathway	2	7.24e-05	0.00426	0.984
GO:0043085	positive regulation of catalytic activity	16	7.35e-05	0.00431	1
GO:0010648	negative regulation of cell communication	15	7.4e-05	0.00432	1
GO:0009743	response to carbohydrate	6	7.54e-05	0.00437	1
GO:0006928	movement of cell or subcellular component	15	7.57e-05	0.00437	1
GO:0009892	negative regulation of metabolic process	24	7.57e-05	0.00437	1
GO:2000134	negative regulation of G1/S transition of mitotic cell cycle	4	7.85e-05	0.00449	1
GO:0071156	regulation of cell cycle arrest	4	7.85e-05	0.00449	1
GO:0019221	cytokine-mediated signaling pathway	7	8.44e-05	0.0048	1
GO:0006366	transcription from RNA polymerase II promoter	10	8.47e-05	0.0048	1
GO:1902807	negative regulation of cell cycle G1/S phase transition	4	8.55e-05	0.00483	1
GO:0051241	negative regulation of multicellular organismal process	14	9.01e-05	0.00507	1
GO:0006984	ER-nucleus signaling pathway	3	9.08e-05	0.00508	1
GO:0070201	regulation of establishment of protein localization	12	9.72e-05	0.00542	1
GO:0033674	positive regulation of kinase activity	9	9.95e-05	0.00552	1
GO:0043065	positive regulation of apoptotic process	10	0.000101	0.0056	1
GO:0008104	protein localization	18	0.000105	0.00577	1
GO:0048534	hematopoietic or lymphoid organ development	11	0.000119	0.00651	1
GO:0070925	organelle assembly	9	0.000119	0.00651	1
GO:0045935	positive regulation of nucleobase-containing compound metabolic process	19	0.000122	0.00662	1
GO:0051649	establishment of localization in cell	17	0.000124	0.0067	1
GO:0023051	regulation of signaling	24	0.000128	0.0069	1
GO:0010605	negative regulation of macromolecule metabolic process	22	0.000128	0.0069	1
GO:0045786	negative regulation of cell cycle	8	0.00013	0.00695	1
GO:0051130	positive regulation of cellular component organization	15	0.000134	0.00714	1
GO:0031324	negative regulation of cellular metabolic process	22	0.000134	0.00714	1
GO:0071103	DNA conformation change	6	0.000136	0.00719	1
GO:0030855	epithelial cell differentiation	10	0.000141	0.00742	1
GO:0007100	mitotic centrosome separation	2	0.000144	0.00758	1
GO:0033993	response to lipid	12	0.000146	0.00759	1
GO:0050793	regulation of developmental process	22	0.000146	0.00759	1
GO:0031571	mitotic G1 DNA damage checkpoint	3	0.000146	0.00759	1
GO:0044087	regulation of cellular component biogenesis	11	0.000147	0.00759	1
GO:0009059	macromolecule biosynthetic process	27	0.000156	0.00805	1
GO:0065008	regulation of biological quality	25	0.000158	0.0081	1
GO:0048468	cell development	18	0.000159	0.00815	1
GO:1900180	regulation of protein localization to nucleus	6	0.000166	0.00845	1
GO:0044783	G1 DNA damage checkpoint	3	0.000169	0.00845	1
GO:0044819	mitotic G1/S transition checkpoint	3	0.000169	0.00845	1
GO:0006693	prostaglandin metabolic process	3	0.000169	0.00845	1
GO:0006692	prostanoid metabolic process	3	0.000169	0.00845	1
GO:1902745	positive regulation of lamellipodium organization	3	0.000169	0.00845	1
GO:0030888	regulation of B cell proliferation	4	0.00017	0.00848	1
GO:0000226	microtubule cytoskeleton organization	8	0.000173	0.00859	1
GO:0045787	positive regulation of cell cycle	7	0.000188	0.0093	1
GO:0051347	positive regulation of transferase activity	9	0.000191	0.00941	1
GO:0071478	cellular response to radiation	5	0.000192	0.00941	1
GO:0045893	positive regulation of transcription, DNA-templated	17	0.000194	0.00948	1
GO:0034644	cellular response to UV	4	0.000195	0.00948	1
GO:1902680	positive regulation of RNA biosynthetic process	17	0.0002	0.00968	1
GO:0002682	regulation of immune system process	14	0.000206	0.00992	1
GO:0009607	response to biotic stimulus	11	0.000217	0.0104	1
GO:0044093	positive regulation of molecular function	17	0.000219	0.0105	1
GO:0019229	regulation of vasoconstriction	4	0.000223	0.0106	1
GO:0044772	mitotic cell cycle phase transition	5	0.000227	0.0108	1
GO:0044238	primary metabolic process	50	0.00023	0.0109	1
GO:0001822	kidney development	7	0.000235	0.0111	1
GO:0000022	mitotic spindle elongation	2	0.00024	0.0112	1
GO:0002309	T cell proliferation involved in immune response	2	0.00024	0.0112	1
GO:0051256	mitotic spindle midzone assembly	2	0.00024	0.0112	1
GO:0071704	organic substance metabolic process	51	0.000241	0.0112	1
GO:0090068	positive regulation of cell cycle process	6	0.000244	0.0113	1
GO:0007229	integrin-mediated signaling pathway	4	0.000253	0.0117	1
GO:0033036	macromolecule localization	19	0.000254	0.0117	1
GO:1901576	organic substance biosynthetic process	31	0.000256	0.0118	1
GO:0006323	DNA packaging	5	0.000258	0.0118	1
GO:1903533	regulation of protein targeting	7	0.000266	0.0121	1
GO:0048585	negative regulation of response to stimulus	15	0.000272	0.0124	1
GO:0009968	negative regulation of signal transduction	13	0.000277	0.0125	1
GO:0060627	regulation of vesicle-mediated transport	8	0.000279	0.0126	1
GO:0009749	response to glucose	5	0.000279	0.0126	1
GO:0071353	cellular response to interleukin-4	3	0.000281	0.0126	1
GO:0051254	positive regulation of RNA metabolic process	17	0.000286	0.0128	1
GO:0009411	response to UV	5	0.00029	0.013	1
GO:0031327	negative regulation of cellular biosynthetic process	16	0.000311	0.0138	1
GO:0042129	regulation of T cell proliferation	5	0.000314	0.0139	1
GO:0072358	cardiovascular system development	12	0.000318	0.014	1
GO:0072359	circulatory system development	12	0.000318	0.014	1
GO:0000079	regulation of cyclin-dependent protein serine/threonine kinase activity	4	0.000321	0.0141	1
GO:0051493	regulation of cytoskeleton organization	8	0.000332	0.0145	1
GO:0071482	cellular response to light stimulus	4	0.000341	0.0149	1
GO:0033554	cellular response to stress	16	0.000353	0.0153	1
GO:0080134	regulation of response to stress	14	0.000353	0.0153	1
GO:0007162	negative regulation of cell adhesion	6	0.000357	0.0154	1
GO:0051299	centrosome separation	2	0.000358	0.0154	1
GO:0051231	spindle elongation	2	0.000358	0.0154	1
GO:0048584	positive regulation of response to stimulus	18	0.000365	0.0156	1
GO:0006508	proteolysis	13	0.000366	0.0156	1
GO:0009890	negative regulation of biosynthetic process	16	0.000372	0.0158	1
GO:0009058	biosynthetic process	31	0.000385	0.0163	1
GO:0010556	regulation of macromolecule biosynthetic process	28	0.00039	0.0165	1
GO:2000113	negative regulation of cellular macromolecule biosynthetic process	15	0.0004	0.0168	1
GO:0045892	negative regulation of transcription, DNA-templated	14	0.000415	0.0174	1
GO:0006357	regulation of transcription from RNA polymerase II promoter	18	0.000415	0.0174	1
GO:0048863	stem cell differentiation	7	0.00042	0.0175	1
GO:0002824	positive regulation of adaptive immune response based on somatic recombination of immune receptors built from immunoglobulin superfamily domains	4	0.000425	0.0177	1
GO:0030330	DNA damage response, signal transduction by p53 class mediator	3	0.000433	0.0179	1
GO:0001944	vasculature development	9	0.00044	0.0181	1
GO:0010629	negative regulation of gene expression	16	0.00044	0.0181	1
GO:0010468	regulation of gene expression	29	0.000459	0.0189	1
GO:0048514	blood vessel morphogenesis	8	0.000465	0.019	1
GO:1902582	single-organism intracellular transport	12	0.00047	0.0192	1
GO:2000377	regulation of reactive oxygen species metabolic process	5	0.000472	0.0192	1
GO:2000379	positive regulation of reactive oxygen species metabolic process	4	0.000473	0.0192	1
GO:0046456	icosanoid biosynthetic process	3	0.000477	0.0193	1
GO:1901570	fatty acid derivative biosynthetic process	3	0.000477	0.0193	1
GO:1903507	negative regulation of nucleic acid-templated transcription	14	0.000481	0.0194	1
GO:0009889	regulation of biosynthetic process	29	0.000489	0.0196	1
GO:1903524	positive regulation of blood circulation	4	0.000498	0.0197	1
GO:0001525	angiogenesis	7	0.000499	0.0197	1
GO:0042984	regulation of amyloid precursor protein biosynthetic process	2	0.0005	0.0197	1
GO:0032075	positive regulation of nuclease activity	2	0.0005	0.0197	1
GO:0015809	arginine transport	2	0.0005	0.0197	1
GO:0072307	regulation of metanephric nephron tubule epithelial cell differentiation	2	0.0005	0.0197	1
GO:0090343	positive regulation of cell aging	2	0.0005	0.0197	1
GO:0030098	lymphocyte differentiation	6	0.000508	0.0199	1
GO:0002821	positive regulation of adaptive immune response	4	0.000524	0.0205	1
GO:0051385	response to mineralocorticoid	3	0.000525	0.0205	1
GO:0008630	intrinsic apoptotic signaling pathway in response to DNA damage	4	0.000551	0.0214	1
GO:0002521	leukocyte differentiation	7	0.000554	0.0215	1
GO:1902679	negative regulation of RNA biosynthetic process	14	0.000556	0.0215	1
GO:2000112	regulation of cellular macromolecule biosynthetic process	27	0.000573	0.022	1
GO:1900024	regulation of substrate adhesion-dependent cell spreading	3	0.000575	0.022	1
GO:0043029	T cell homeostasis	3	0.000575	0.022	1
GO:0045785	positive regulation of cell adhesion	7	0.000578	0.0221	1
GO:0031589	cell-substrate adhesion	5	0.000579	0.0221	1
GO:0045934	negative regulation of nucleobase-containing compound metabolic process	15	0.000592	0.0225	1
GO:0048646	anatomical structure formation involved in morphogenesis	13	0.000594	0.0225	1
GO:0043170	macromolecule metabolic process	43	0.000596	0.0225	1
GO:0002699	positive regulation of immune effector process	5	0.000599	0.0226	1
GO:0051704	multi-organism process	17	0.000604	0.0227	1
GO:1902743	regulation of lamellipodium organization	3	0.000628	0.0236	1
GO:0048660	regulation of smooth muscle cell proliferation	4	0.000638	0.0238	1
GO:2000045	regulation of G1/S transition of mitotic cell cycle	4	0.000638	0.0238	1
GO:0045596	negative regulation of cell differentiation	10	0.000642	0.0239	1
GO:0010558	negative regulation of macromolecule biosynthetic process	15	0.000652	0.0242	1
GO:0048387	negative regulation of retinoic acid receptor signaling pathway	2	0.000664	0.0244	1
GO:0071318	cellular response to ATP	2	0.000664	0.0244	1
GO:0051255	spindle midzone assembly	2	0.000664	0.0244	1
GO:0046907	intracellular transport	13	0.000684	0.025	1
GO:0045933	positive regulation of muscle contraction	3	0.000685	0.025	1
GO:0033003	regulation of mast cell activation	3	0.000685	0.025	1
GO:0007568	aging	6	0.000688	0.025	1
GO:0051249	regulation of lymphocyte activation	7	0.000721	0.0261	1
GO:1902806	regulation of cell cycle G1/S phase transition	4	0.000734	0.0264	1
GO:0030216	keratinocyte differentiation	4	0.000734	0.0264	1
GO:0006979	response to oxidative stress	7	0.000735	0.0264	1
GO:0045907	positive regulation of vasoconstriction	3	0.000744	0.0267	1
GO:0070527	platelet aggregation	3	0.000744	0.0267	1
GO:1902593	single-organism nuclear import	4	0.000769	0.0272	1
GO:0044744	protein targeting to nucleus	4	0.000769	0.0272	1
GO:0006606	protein import into nucleus	4	0.000769	0.0272	1
GO:0060993	kidney morphogenesis	4	0.000769	0.0272	1
GO:0051253	negative regulation of RNA metabolic process	14	0.000771	0.0272	1
GO:0000302	response to reactive oxygen species	5	0.000774	0.0272	1
GO:0097193	intrinsic apoptotic signaling pathway	5	0.000774	0.0272	1
GO:0042306	regulation of protein import into nucleus	5	0.000774	0.0272	1
GO:0006886	intracellular protein transport	9	0.00079	0.0276	1
GO:1904589	regulation of protein import	5	0.000799	0.0278	1
GO:1901701	cellular response to oxygen-containing compound	10	0.000799	0.0278	1
GO:1901991	negative regulation of mitotic cell cycle phase transition	4	0.000804	0.0279	1
GO:1901214	regulation of neuron death	6	0.000813	0.0282	1
GO:0034645	cellular macromolecule biosynthetic process	25	0.000829	0.0286	1
GO:1903651	positive regulation of cytoplasmic transport	6	0.000833	0.0287	1
GO:0051383	kinetochore organization	2	0.000852	0.0293	1
GO:0050867	positive regulation of cell activation	6	0.000872	0.0299	1
GO:0051170	nuclear import	4	0.000878	0.03	1
GO:0031326	regulation of cellular biosynthetic process	28	0.000878	0.03	1
GO:0007050	cell cycle arrest	4	0.000917	0.0312	1
GO:0045595	regulation of cell differentiation	16	0.00092	0.0312	1
GO:0044249	cellular biosynthetic process	29	0.000929	0.0314	1
GO:0043618	regulation of transcription from RNA polymerase II promoter in response to stress	3	0.000943	0.0318	1
GO:0051240	positive regulation of multicellular organismal process	15	0.000949	0.032	1
GO:0044089	positive regulation of cellular component biogenesis	7	0.00101	0.0339	1
GO:0031960	response to corticosteroid	5	0.00101	0.0339	1
GO:0019369	arachidonic acid metabolic process	3	0.00102	0.0339	1
GO:0016477	cell migration	10	0.00102	0.0342	1
GO:0034349	glial cell apoptotic process	2	0.00106	0.0351	1
GO:0006983	ER overload response	2	0.00106	0.0351	1
GO:0015802	basic amino acid transport	2	0.00106	0.0351	1
GO:0048871	multicellular organismal homeostasis	6	0.00107	0.0353	1
GO:0051017	actin filament bundle assembly	3	0.00109	0.0358	1
GO:0006636	unsaturated fatty acid biosynthetic process	3	0.00109	0.0358	1
GO:0001503	ossification	6	0.00109	0.0358	1
GO:0051171	regulation of nitrogen compound metabolic process	28	0.00112	0.0366	1
GO:0051050	positive regulation of transport	11	0.00114	0.037	1
GO:0071363	cellular response to growth factor stimulus	7	0.00117	0.038	1
GO:0043620	regulation of DNA-templated transcription in response to stress	3	0.00117	0.038	1
GO:1901988	negative regulation of cell cycle phase transition	4	0.00118	0.0381	1
GO:0050878	regulation of body fluid levels	6	0.00122	0.0393	1
GO:0010811	positive regulation of cell-substrate adhesion	4	0.00122	0.0394	1
GO:0060348	bone development	5	0.00124	0.0398	1
GO:0051172	negative regulation of nitrogen compound metabolic process	15	0.00124	0.0398	1
GO:0061572	actin filament bundle organization	3	0.00125	0.0402	1
GO:0031347	regulation of defense response	8	0.00126	0.0403	1
GO:0045184	establishment of protein localization	13	0.00127	0.0403	1
GO:0030812	negative regulation of nucleotide catabolic process	2	0.00129	0.0405	1
GO:0007076	mitotic chromosome condensation	2	0.00129	0.0405	1
GO:0051895	negative regulation of focal adhesion assembly	2	0.00129	0.0405	1
GO:0051198	negative regulation of coenzyme metabolic process	2	0.00129	0.0405	1
GO:1900119	positive regulation of execution phase of apoptosis	2	0.00129	0.0405	1
GO:0008015	blood circulation	6	0.0013	0.0406	1
GO:1901990	regulation of mitotic cell cycle phase transition	5	0.00131	0.0408	1
GO:0001568	blood vessel development	8	0.00134	0.0417	1
GO:0016050	vesicle organization	5	0.00134	0.0417	1
GO:0010638	positive regulation of organelle organization	9	0.00136	0.0421	1
GO:0006974	cellular response to DNA damage stimulus	9	0.00138	0.0426	1
GO:0003013	circulatory system process	6	0.00138	0.0426	1
GO:0030163	protein catabolic process	8	0.0014	0.0431	1
GO:0034654	nucleobase-containing compound biosynthetic process	21	0.0014	0.0431	1
GO:0042246	tissue regeneration	3	0.00143	0.0439	1
GO:0051093	negative regulation of developmental process	11	0.00148	0.0451	1
GO:0007417	central nervous system development	11	0.00148	0.0451	1
GO:0050864	regulation of B cell activation	4	0.00148	0.0451	1
GO:0009416	response to light stimulus	6	0.0015	0.0456	1
GO:0071479	cellular response to ionizing radiation	3	0.00153	0.0461	1
GO:0044773	mitotic DNA damage checkpoint	3	0.00153	0.0461	1
GO:0042770	signal transduction in response to DNA damage	3	0.00153	0.0461	1
GO:0070848	response to growth factor	7	0.00154	0.0463	1
GO:1901889	negative regulation of cell junction assembly	2	0.00155	0.0463	1
GO:0061418	regulation of transcription from RNA polymerase II promoter in response to hypoxia	2	0.00155	0.0463	1
GO:0007165	signal transduction	27	0.00159	0.0475	1
GO:0009987	cellular process	66	0.0016	0.0475	1
GO:0002822	regulation of adaptive immune response based on somatic recombination of immune receptors built from immunoglobulin superfamily domains	4	0.0016	0.0475	1
GO:0006355	regulation of transcription, DNA-templated	24	0.0016	0.0476	1
GO:0071900	regulation of protein serine/threonine kinase activity	7	0.00162	0.048	1
GO:0034341	response to interferon-gamma	3	0.00163	0.0481	1
GO:1903506	regulation of nucleic acid-templated transcription	24	0.00164	0.0483	1
GO:0030030	cell projection organization	11	0.00169	0.0497	1
GO:2001141	regulation of RNA biosynthetic process	24	0.0017	0.0499	1
GO:0060560	developmental growth involved in morphogenesis	4	0.00171	0.0502	1
GO:0048661	positive regulation of smooth muscle cell proliferation	3	0.00173	0.0502	1
GO:0030512	negative regulation of transforming growth factor beta receptor signaling pathway	3	0.00173	0.0502	1
GO:0032835	glomerulus development	3	0.00173	0.0502	1
GO:0006954	inflammatory response	7	0.00173	0.0502	1
GO:2000026	regulation of multicellular organismal development	16	0.00174	0.0503	1
GO:1901987	regulation of cell cycle phase transition	5	0.00174	0.0503	1
GO:0045936	negative regulation of phosphate metabolic process	8	0.00176	0.0506	1
GO:0001816	cytokine production	4	0.00178	0.051	1
GO:1903522	regulation of blood circulation	5	0.00179	0.0512	1
GO:0033365	protein localization to organelle	7	0.00182	0.0518	1
GO:0072182	regulation of nephron tubule epithelial cell differentiation	2	0.00182	0.0518	1
GO:0032069	regulation of nuclease activity	2	0.00182	0.0518	1
GO:0019219	regulation of nucleobase-containing compound metabolic process	26	0.00184	0.0521	1
GO:0051100	negative regulation of binding	4	0.00184	0.0522	1
GO:0007017	microtubule-based process	8	0.00186	0.0526	1
GO:0044700	single organism signaling	28	0.00187	0.0527	1
GO:0046683	response to organophosphorus	4	0.0019	0.0536	1
GO:0009612	response to mechanical stimulus	5	0.00192	0.054	1
GO:0032387	negative regulation of intracellular transport	4	0.00197	0.0552	1
GO:0018130	heterocycle biosynthetic process	21	0.00201	0.0562	1
GO:0002440	production of molecular mediator of immune response	3	0.00206	0.0573	1
GO:0002286	T cell activation involved in immune response	3	0.00206	0.0573	1
GO:0019438	aromatic compound biosynthetic process	21	0.0021	0.0584	1
GO:0000122	negative regulation of transcription from RNA polymerase II promoter	10	0.00212	0.0585	1
GO:0009303	rRNA transcription	2	0.00212	0.0585	1
GO:0010592	positive regulation of lamellipodium assembly	2	0.00212	0.0585	1
GO:1903829	positive regulation of cellular protein localization	6	0.00213	0.0587	1
GO:0044774	mitotic DNA integrity checkpoint	3	0.00218	0.0597	1
GO:0002819	regulation of adaptive immune response	4	0.00218	0.0597	1
GO:1904029	regulation of cyclin-dependent protein kinase activity	4	0.00218	0.0597	1
GO:0006469	negative regulation of protein kinase activity	5	0.00222	0.0606	1
GO:0043523	regulation of neuron apoptotic process	5	0.00222	0.0606	1
GO:0090288	negative regulation of cellular response to growth factor stimulus	4	0.00225	0.0611	1
GO:0051235	maintenance of location	4	0.00225	0.0611	1
GO:0051674	localization of cell	10	0.00225	0.0611	1
GO:0048870	cell motility	10	0.00228	0.0616	1
GO:0051224	negative regulation of protein transport	5	0.00233	0.0628	1
GO:0007346	regulation of mitotic cell cycle	7	0.00233	0.0628	1
GO:0007167	enzyme linked receptor protein signaling pathway	8	0.00237	0.0636	1
GO:0051707	response to other organism	9	0.00238	0.0637	1
GO:0044271	cellular nitrogen compound biosynthetic process	23	0.00238	0.0637	1
GO:0048762	mesenchymal cell differentiation	4	0.0024	0.0642	1
GO:0043207	response to external biotic stimulus	9	0.00241	0.0642	1
GO:0048385	regulation of retinoic acid receptor signaling pathway	2	0.00244	0.0646	1
GO:2000696	regulation of epithelial cell differentiation involved in kidney development	2	0.00244	0.0646	1
GO:0090382	phagosome maturation	2	0.00244	0.0646	1
GO:0051222	positive regulation of protein transport	7	0.00248	0.0656	1
GO:0017038	protein import	4	0.00248	0.0656	1
GO:0050730	regulation of peptidyl-tyrosine phosphorylation	5	0.0025	0.0658	1
GO:0051252	regulation of RNA metabolic process	24	0.00261	0.0688	1
GO:0035295	tube development	9	0.00267	0.07	1
GO:1903426	regulation of reactive oxygen species biosynthetic process	3	0.00269	0.0705	1
GO:0032388	positive regulation of intracellular transport	6	0.00275	0.0719	1
GO:0048878	chemical homeostasis	10	0.00277	0.0719	1
GO:0001516	prostaglandin biosynthetic process	2	0.00277	0.0719	1
GO:0006298	mismatch repair	2	0.00277	0.0719	1
GO:0002827	positive regulation of T-helper 1 type immune response	2	0.00277	0.0719	1
GO:0009057	macromolecule catabolic process	9	0.00279	0.0721	1
GO:0043434	response to peptide hormone	6	0.0028	0.0722	1
GO:0046823	negative regulation of nucleocytoplasmic transport	3	0.00297	0.0765	1
GO:0002260	lymphocyte homeostasis	3	0.00297	0.0765	1
GO:0043122	regulation of I-kappaB kinase/NF-kappaB signaling	5	0.00298	0.0766	1
GO:0007596	blood coagulation	4	0.00308	0.0787	1
GO:0050817	coagulation	4	0.00308	0.0787	1
GO:0032507	maintenance of protein location in cell	3	0.00312	0.0791	1
GO:0072089	stem cell proliferation	3	0.00312	0.0791	1
GO:0051603	proteolysis involved in cellular protein catabolic process	7	0.00313	0.0791	1
GO:1903579	negative regulation of ATP metabolic process	2	0.00313	0.0791	1
GO:0006270	DNA replication initiation	2	0.00313	0.0791	1
GO:0001916	positive regulation of T cell mediated cytotoxicity	2	0.00313	0.0791	1
GO:0045978	negative regulation of nucleoside metabolic process	2	0.00313	0.0791	1
GO:0007154	cell communication	28	0.00317	0.0798	1
GO:0014074	response to purine-containing compound	4	0.00317	0.0798	1
GO:0044092	negative regulation of molecular function	11	0.00322	0.0806	1
GO:0051248	negative regulation of protein metabolic process	11	0.00322	0.0806	1
GO:0033673	negative regulation of kinase activity	5	0.00325	0.0813	1
GO:0007599	hemostasis	4	0.00327	0.0815	1
GO:0050764	regulation of phagocytosis	3	0.00327	0.0816	1
GO:0022407	regulation of cell-cell adhesion	6	0.00332	0.0826	1
GO:0007264	small GTPase mediated signal transduction	6	0.00338	0.0839	1
GO:0019882	antigen processing and presentation	3	0.00343	0.085	1
GO:0043588	skin development	5	0.00346	0.0857	1
GO:0031338	regulation of vesicle fusion	2	0.00352	0.0866	1
GO:0045683	negative regulation of epidermis development	2	0.00352	0.0866	1
GO:1901362	organic cyclic compound biosynthetic process	21	0.00354	0.0872	1
GO:0002443	leukocyte mediated immunity	4	0.00366	0.0896	1
GO:0042113	B cell activation	4	0.00366	0.0896	1
GO:0034504	protein localization to nucleus	4	0.00366	0.0896	1
GO:0044257	cellular protein catabolic process	7	0.0037	0.0902	1
GO:0050776	regulation of immune response	7	0.0037	0.0902	1
GO:0030335	positive regulation of cell migration	6	0.00391	0.0948	1
GO:0090224	regulation of spindle organization	2	0.00392	0.0948	1
GO:0046697	decidualization	2	0.00392	0.0948	1
GO:0035458	cellular response to interferon-beta	2	0.00392	0.0948	1
GO:0001676	long-chain fatty acid metabolic process	3	0.00393	0.095	1
GO:0045597	positive regulation of cell differentiation	10	0.00397	0.0957	1
GO:0009894	regulation of catabolic process	9	0.00398	0.0957	1
GO:0030217	T cell differentiation	4	0.00398	0.0957	1
GO:0051345	positive regulation of hydrolase activity	9	0.00402	0.0964	1
GO:0050863	regulation of T cell activation	5	0.00408	0.0977	1
GO:0070542	response to fatty acid	3	0.00411	0.0978	1
GO:0045185	maintenance of protein location	3	0.00411	0.0978	1
GO:0031100	organ regeneration	3	0.00411	0.0978	1
GO:0050900	leukocyte migration	4	0.0042	0.0999	1
############################################################################################################################################################################################
GO:0071840	cellular component organization or biogenesis	51	9.48e-13	1.29e-08	4.6e-09
Smad1
Zyx
Emilin1
Postn
Aurka
Tpx2
Ccna2
Pvrl2
Lmna
Col4a1
Arpc5
Snx8
Iqgap1
Ezh2
Coro1a
Prc1
Fbl
Fermt3
Emp3
Kif23
Rac2
Nes
Prkcsh
Comp
Ngfr
Itgb2
Kif4
Cct3
Snrpb
Anp32b
Smc2
Smc4
Coro1c
Cnn2
Hmox1
Flna
Lsp1
Myo1b
Kif11
Hsp90b1
Ctgf
Rab32
Soat1
Wwtr1
Ahr
Apod
Npm3
Hells
Stat3
Lcp1
Mcm5
GO:0016043	cellular component organization	50	1e-12	1.36e-08	4.6e-09
Smad1
Zyx
Emilin1
Postn
Aurka
Tpx2
Ccna2
Pvrl2
Lmna
Col4a1
Arpc5
Snx8
Iqgap1
Ezh2
Coro1a
Prc1
Fbl
Fermt3
Emp3
Kif23
Rac2
Nes
Prkcsh
Comp
Ngfr
Itgb2
Kif4
Cct3
Snrpb
Anp32b
Smc2
Smc4
Coro1c
Cnn2
Hmox1
Flna
Lsp1
Myo1b
Kif11
Hsp90b1
Ctgf
Rab32
Soat1
Wwtr1
Ahr
Apod
Hells
Stat3
Lcp1
Mcm5
GO:0007049	cell cycle	26	1.15e-12	1.57e-08	4.6e-09
Exo1
Kif4
Sox4
Kif23
Anp32b
Smc2
Aurka
Fap
Tpx2
Smc4
Cdkn1a
Ccna2
Ahr
Nes
Flna
Hells
Lmnb1
Kif11
Ptprc
Mcm6
Ezh2
Mcm5
Irf1
Trp53
Bach1
Prc1
GO:0007155	cell adhesion	24	1.48e-12	2.02e-08	4.6e-09
Fermt3
Zyx
Tln1
Comp
Itgb2
Emilin1
Postn
Emilin2
Sox4
Ifnar1
Msn
Fap
Rac2
Pvrl2
Ninj1
Flna
Gcnt1
Lcp1
Ptprc
Slc11a1
Irf1
Trp53
Coro1a
Ctgf
GO:0022610	biological adhesion	24	1.69e-12	2.3e-08	4.6e-09
Fermt3
Zyx
Tln1
Comp
Itgb2
Emilin1
Postn
Emilin2
Sox4
Ifnar1
Msn
Fap
Rac2
Pvrl2
Ninj1
Flna
Gcnt1
Lcp1
Ptprc
Slc11a1
Irf1
Trp53
Coro1a
Ctgf
GO:0022402	cell cycle process	22	8.68e-12	1.18e-07	1.97e-08
Hells
Lmnb1
Kif4
Kif11
Sox4
Kif23
Anp32b
Smc2
Ptprc
Aurka
Fap
Tpx2
Smc4
Cdkn1a
Ccna2
Ezh2
Irf1
Trp53
Nes
Bach1
Prc1
Flna
GO:0048522	positive regulation of cellular process	49	1.77e-11	2.4e-07	3.43e-08
Smad1
Fosl2
Emilin1
Pcna
Aurka
Tpx2
Pvrl2
Lmna
F10
Tgif1
Arpc5
Dnm2
Iqgap1
Etv6
Coro1a
Myo1f
Ptgs2
Kif23
Rac2
Ninj1
Nes
Casp3
Ngfr
Snrpb
Sox4
Anp32b
Fap
Coro1c
Hmox1
Grn
Flna
Fli1
Ctsk
Irf1
Trp53
Ifnar1
Soat1
Wwtr1
Msn
Cdkn1a
Ahr
Lmnb1
Lcp1
Stat1
Hspa5
Ptprc
Lcp2
Slc11a1
Bach1
GO:0042127	regulation of cell proliferation	27	3.76e-11	5.12e-07	6.39e-08
Smad1
Ngfr
Fosl2
Ptgs1
Sox4
Anxa2
Wwtr1
Fap
Cdkn1a
Ccna2
Ahr
Rac2
Cnn2
Hmox1
Apod
Nes
Grn
Casp3
Tgif1
Ifi30
Stat1
Ptprc
Ezh2
Irf1
Trp53
Coro1a
Ctgf
GO:0006950	response to stress	37	9.46e-11	1.29e-06	1.43e-07
Smad1
Tln1
Snrpb
Sox4
Pcna
Cnn2
Lmna
Ctsb
Flna
F10
Lsp1
Dnm2
Ezh2
Tnfrsf1a
Irf1
Trp53
Hsp90b1
Coro1a
Ctgf
Fermt3
Exo1
Ptgs1
Myo1f
Ifnar1
Ahr
Ninj1
Apod
Rcsd1
Stat3
Lcp1
Stat1
Hspa5
Ptprc
Pdlim1
Slc11a1
Bach1
Slc29a1
GO:0001775	cell activation	17	1.27e-10	1.72e-06	1.72e-07
Fermt3
Tln1
Hells
Itgb2
Exo1
Myo1f
Lcp1
Sox4
Ifnar1
Ptprc
Lcp2
Slc11a1
Ahr
Irf1
Trp53
Coro1a
Flna
GO:0042221	response to chemical	37	1.8e-10	2.45e-06	2.22e-07
Smad1
Zyx
Ngfr
Itgb2
Sox4
Pcna
Aurka
Ccna2
Lmna
Ctsb
Il13ra1
Lsp1
Col4a1
Dnm2
Iqgap1
Tnfrsf1a
Irf1
Trp53
Hsp90b1
Coro1a
Ptgs1
Ptgs2
Ifnar1
Cdkn1a
Ahr
Rac2
Apod
Stat3
Gcnt1
Rps2
Stat1
Hspa5
Slc11a1
Klf6
Alox5
Bach1
Slc29a1
GO:0048518	positive regulation of biological process	51	1.96e-10	2.67e-06	2.22e-07
Smad1
Fosl2
Emilin1
Pcna
Aurka
Tpx2
Pvrl2
Lmna
F10
Tgif1
Arpc5
Dnm2
Iqgap1
Etv6
Coro1a
Myo1f
Ptgs2
Kif23
Rac2
Ninj1
Nes
Casp3
Ngfr
Snrpb
Sox4
Anp32b
Fap
Coro1c
Cnn2
Grn
Flna
Fli1
Ctsk
Irf1
Trp53
Ptgs1
Ifnar1
Soat1
Wwtr1
Msn
Cdkn1a
Ahr
Lmnb1
Lcp1
Stat1
Hspa5
Ptprc
Lcp2
Slc11a1
Alox5
Bach1
GO:1903047	mitotic cell cycle process	17	2.51e-10	3.41e-06	2.63e-07
Hells
Lmnb1
Kif4
Kif11
Sox4
Kif23
Anp32b
Smc2
Aurka
Tpx2
Smc4
Cdkn1a
Ccna2
Trp53
Nes
Bach1
Flna
GO:0044085	cellular component biogenesis	29	3.91e-10	5.32e-06	3.8e-07
Smad1
Zyx
Tln1
Prkcsh
Kif4
Cct3
Snrpb
Anp32b
Aurka
Tpx2
Coro1c
Pvrl2
Hmox1
Flna
Myo1b
Kif11
Hsp90b1
Coro1a
Rab32
Fbl
Fermt3
Emp3
Kif23
Soat1
Anxa2
Rac2
Npm3
Hells
Lcp1
GO:0044707	single-multicellular organism process	52	4.25e-10	5.78e-06	3.84e-07
Smad1
Tln1
Fosl2
Ugdh
Aurka
Ccna2
Lmna
F10
Tgif1
Col4a1
Dnm2
Iqgap1
Etv6
Coro1a
Fbl
Fermt3
Exo1
Rac2
Ninj1
Nes
Rcsd1
Prkcsh
Comp
Ngfr
Sox4
Anp32b
Fap
Coro1c
Cnn2
Hmox1
Grn
Flna
Ctsz
Fli1
Irf1
Trp53
Ifnar1
Soat1
Wwtr1
Cdkn1a
Ahr
Apod
Hells
Stat3
Gcnt1
Stat1
Hspa5
Ptprc
Eif4a1
Lcp2
Slc11a1
Slc29a1
GO:0000278	mitotic cell cycle	17	4.52e-10	6.15e-06	3.84e-07
Hells
Lmnb1
Kif4
Kif11
Sox4
Kif23
Anp32b
Smc2
Aurka
Tpx2
Smc4
Cdkn1a
Ccna2
Trp53
Nes
Bach1
Flna
GO:0048513	organ development	37	5.78e-10	7.86e-06	4.62e-07
Smad1
Prkcsh
Comp
Ngfr
Fosl2
Sox4
Anp32b
Ccna2
Coro1c
Cnn2
Lmna
Flna
Ctsz
Fli1
Tgif1
Col4a1
Iqgap1
Etv6
Irf1
Trp53
Ptgs1
Ptgs2
Anxa2
Wwtr1
Cdkn1a
Ahr
Ninj1
Apod
Nes
Hells
Stat3
Gcnt1
Stat1
Hspa5
Ptprc
Eif4a1
Slc29a1
GO:0070887	cellular response to chemical stimulus	28	8.14e-10	1.11e-05	6.09e-07
Smad1
Zyx
Itgb2
Ptgs2
Sox4
Ifnar1
Pcna
Ahr
Lmna
Ctsb
Il13ra1
Col4a1
Stat3
Dnm2
Rps2
Stat1
Hspa5
Iqgap1
Ezh2
Tnfrsf1a
Klf6
Irf1
Trp53
Hsp90b1
Coro1a
Bach1
Slc29a1
Ctgf
GO:0022607	cellular component assembly	27	8.51e-10	1.16e-05	6.09e-07
Smad1
Fermt3
Zyx
Tln1
Prkcsh
Emp3
Kif4
Cct3
Snrpb
Kif23
Anp32b
Soat1
Anxa2
Aurka
Tpx2
Coro1c
Rac2
Pvrl2
Hmox1
Flna
Hells
Myo1b
Kif11
Lcp1
Hsp90b1
Coro1a
Rab32
GO:0032501	multicellular organismal process	52	1.39e-09	1.89e-05	9.46e-07
Smad1
Tln1
Fosl2
Ugdh
Aurka
Ccna2
Pvrl2
Lmna
F10
Tgif1
Col4a1
Iqgap1
Etv6
Coro1a
Fbl
Fermt3
Exo1
Rac2
Ninj1
Nes
Rcsd1
Prkcsh
Comp
Ngfr
Sox4
Anp32b
Fap
Coro1c
Cnn2
Hmox1
Grn
Flna
Ctsz
Fli1
Irf1
Trp53
Ifnar1
Soat1
Wwtr1
Cdkn1a
Ahr
Apod
Hells
Stat3
Gcnt1
Stat1
Hspa5
Ptprc
Eif4a1
Lcp2
Slc11a1
Slc29a1
GO:0071822	protein complex subunit organization	22	2.37e-09	3.23e-05	1.54e-06
Smad1
Fermt3
Zyx
Prkcsh
Kif4
Cct3
Kif23
Anp32b
Anxa2
Smc2
Aurka
Tpx2
Smc4
Rac2
Hmox1
Flna
Arpc5
Myo1b
Kif11
Lcp1
Hsp90b1
Coro1a
GO:0009888	tissue development	27	2.5e-09	3.4e-05	1.55e-06
Smad1
Comp
Ngfr
Fosl2
Ptgs1
Postn
Ptgs2
Sox4
Wwtr1
Msn
Cdkn1a
Coro1c
Ahr
Ninj1
Apod
Lmna
Flna
Ctsz
Casp3
Tgif1
Gcnt1
Stat1
Iqgap1
Ptprc
Ezh2
Trp53
Ctgf
GO:0007010	cytoskeleton organization	19	2.62e-09	3.57e-05	1.55e-06
Zyx
Lsp1
Arpc5
Myo1b
Kif4
Kif11
Lcp1
Kif23
Aurka
Tpx2
Coro1c
Rac2
Cnn2
Pvrl2
Hsp90b1
Coro1a
Lmna
Prc1
Flna
GO:0007159	leukocyte cell-cell adhesion	12	2.74e-09	3.73e-05	1.55e-06
Fermt3
Sox4
Ifnar1
Ptprc
Msn
Gcnt1
Slc11a1
Itgb2
Rac2
Irf1
Trp53
Lcp1
GO:0050794	regulation of cellular process	66	2.95e-09	4.01e-05	1.6e-06
Fosl2
Emilin1
Pcna
Aurka
Tpx2
Lmna
Il13ra1
F10
Tgif1
Ifi30
Iqgap1
Coro1a
Parp14
Fermt3
Ptgs2
Kif23
Anxa2
Rac2
Ninj1
Bace2
Grn
Soat1
Pdlim1
Smad1
Zyx
Postn
Pvrl2
Arpc5
Etv6
Myo1f
Nes
Klf6
Prkcsh
Comp
Ngfr
Itgb2
Snrpb
Sox4
Anp32b
Fap
Coro1c
Cnn2
Ctsb
Flna
Fli1
Lsp1
Kif11
Ctsk
Irf1
Trp53
Hsp90b1
Rab32
Ifnar1
Wwtr1
Msn
Ahr
Apod
Hells
Stat3
Lmnb1
Lcp1
Hspa5
Fam129b
Ptprc
Slc11a1
Bach1
GO:0048145	regulation of fibroblast proliferation	8	3.53e-09	4.81e-05	1.85e-06
Ccna2
Ngfr
Trp53
Anxa2
Tgif1
Ifi30
Fosl2
Cdkn1a
GO:0043933	macromolecular complex subunit organization	27	4.48e-09	6.1e-05	2.2e-06
Smad1
Fbl
Fermt3
Zyx
Prkcsh
Kif4
Cct3
Snrpb
Kif23
Anp32b
Soat1
Anxa2
Smc2
Aurka
Tpx2
Smc4
Rac2
Hmox1
Flna
Hells
Arpc5
Myo1b
Kif11
Lcp1
Ezh2
Hsp90b1
Coro1a
GO:0070482	response to oxygen levels	12	4.53e-09	6.17e-05	2.2e-06
Ptgs2
Casp3
Cdkn1a
Pdlim1
Trp53
Hmox1
Hsp90b1
Alox5
Bach1
Slc29a1
Ctgf
Lmna
GO:0048731	system development	41	4.94e-09	6.72e-05	2.32e-06
Smad1
Fosl2
Aurka
Ccna2
Lmna
Tgif1
Col4a1
Dnm2
Iqgap1
Etv6
Exo1
Anxa2
Ninj1
Nes
Prkcsh
Comp
Ngfr
Sox4
Anp32b
Fap
Coro1c
Cnn2
Hmox1
Flna
Ctsz
Fli1
Irf1
Trp53
Ptgs1
Wwtr1
Cdkn1a
Ahr
Apod
Hells
Stat3
Gcnt1
Stat1
Hspa5
Ptprc
Eif4a1
Slc29a1
GO:0002376	immune system process	25	5.38e-09	7.32e-05	2.44e-06
Itgb2
Exo1
Myo1f
Sox4
Ifnar1
Anxa2
Msn
Ahr
Cnn2
Hmox1
Fli1
Casp3
Hells
Gcnt1
Ifi30
Lcp1
Stat1
Etv6
Ptprc
Lcp2
Slc11a1
Irf1
Trp53
Coro1a
Rab32
GO:0045321	leukocyte activation	14	5.73e-09	7.8e-05	2.51e-06
Sox4
Ifnar1
Hells
Ptprc
Lcp2
Slc11a1
Itgb2
Ahr
Exo1
Irf1
Trp53
Myo1f
Coro1a
Lcp1
GO:0008284	positive regulation of cell proliferation	18	6.92e-09	9.42e-05	2.89e-06
Tgif1
Stat3
Ngfr
Fosl2
Stat1
Ptgs2
Sox4
Anxa2
Wwtr1
Ptprc
Cdkn1a
Ccna2
Rac2
Hmox1
Coro1a
Nes
Grn
Ctgf
GO:0034109	homotypic cell-cell adhesion	12	7.01e-09	9.54e-05	2.89e-06
Fermt3
Tln1
Sox4
Ifnar1
Ptprc
Slc11a1
Itgb2
Rac2
Irf1
Trp53
Lcp1
Flna
GO:0010033	response to organic substance	29	7.92e-09	0.000108	3.17e-06
Smad1
Zyx
Sox4
Aurka
Ccna2
Ctsb
Il13ra1
Col4a1
Dnm2
Iqgap1
Ezh2
Tnfrsf1a
Irf1
Trp53
Hsp90b1
Coro1a
Ptgs1
Ptgs2
Ifnar1
Cdkn1a
Ahr
Stat3
Gcnt1
Rps2
Stat1
Hspa5
Slc11a1
Klf6
Slc29a1
GO:0016337	single organismal cell-cell adhesion	14	8.23e-09	0.000112	3.2e-06
Fermt3
Tln1
Gcnt1
Itgb2
Lcp1
Sox4
Ifnar1
Msn
Ptprc
Slc11a1
Rac2
Irf1
Trp53
Flna
GO:0098609	cell-cell adhesion	15	1.29e-08	0.000176	4.89e-06
Fermt3
Tln1
Gcnt1
Itgb2
Lcp1
Sox4
Ifnar1
Ptprc
Msn
Slc11a1
Rac2
Irf1
Pvrl2
Trp53
Flna
GO:0048856	anatomical structure development	44	1.7e-08	0.000232	6.26e-06
Smad1
Fosl2
Ugdh
Postn
Aurka
Ccna2
Pvrl2
Lmna
Tgif1
Iqgap1
Etv6
Fermt3
Exo1
Anxa2
Nes
Prkcsh
Comp
Ngfr
Sox4
Anp32b
Fap
Coro1c
Cnn2
Hmox1
Grn
Flna
Ctsz
Fli1
Irf1
Trp53
Ptgs1
Wwtr1
Msn
Cdkn1a
Ahr
Apod
Hells
Stat3
Gcnt1
Stat1
Hspa5
Ptprc
Eif4a1
Slc29a1
GO:0098602	single organism cell adhesion	14	1.86e-08	0.000252	6.52e-06
Fermt3
Tln1
Gcnt1
Itgb2
Lcp1
Sox4
Ifnar1
Ptprc
Msn
Slc11a1
Rac2
Irf1
Trp53
Flna
GO:0030154	cell differentiation	37	1.87e-08	0.000254	6.52e-06
Smad1
Prkcsh
Ngfr
Fosl2
Sox4
Aurka
Coro1c
Pvrl2
Lmna
Ctsb
Flna
Fli1
Tgif1
Col4a1
Dnm2
Iqgap1
Etv6
Irf1
Trp53
Ctgf
Rab32
Fbl
Fermt3
Ptgs1
Ptgs2
Soat1
Anxa2
Wwtr1
Msn
Cdkn1a
Ahr
Apod
Casp3
Hells
Stat3
Stat1
Ptprc
GO:0071310	cellular response to organic substance	23	2.26e-08	0.000308	7.7e-06
Smad1
Zyx
Ptgs2
Sox4
Ifnar1
Ahr
Ctsb
Il13ra1
Col4a1
Stat3
Dnm2
Rps2
Stat1
Hspa5
Iqgap1
Tnfrsf1a
Klf6
Irf1
Trp53
Hsp90b1
Coro1a
Slc29a1
Ctgf
GO:0007275	multicellular organismal development	43	2.77e-08	0.000377	9.19e-06
Smad1
Fosl2
Ugdh
Aurka
Ccna2
Lmna
Tgif1
Col4a1
Dnm2
Iqgap1
Etv6
Exo1
Anxa2
Ninj1
Nes
Prkcsh
Comp
Ngfr
Sox4
Anp32b
Fap
Coro1c
Cnn2
Hmox1
Grn
Flna
Ctsz
Fli1
Irf1
Trp53
Ptgs1
Wwtr1
Cdkn1a
Ahr
Apod
Hells
Stat3
Gcnt1
Stat1
Hspa5
Ptprc
Eif4a1
Slc29a1
GO:0050789	regulation of biological process	66	3.04e-08	0.000413	9.85e-06
Fosl2
Emilin1
Pcna
Aurka
Tpx2
Lmna
Il13ra1
F10
Tgif1
Ifi30
Iqgap1
Coro1a
Parp14
Fermt3
Ptgs2
Kif23
Anxa2
Rac2
Ninj1
Bace2
Grn
Soat1
Pdlim1
Smad1
Postn
Pvrl2
Arpc5
Etv6
Myo1f
Klf6
Prkcsh
Comp
Ngfr
Itgb2
Snrpb
Sox4
Anp32b
Fap
Coro1c
Cnn2
Ctsb
Flna
Fli1
Lsp1
Kif11
Ctsk
Irf1
Trp53
Hsp90b1
Rab32
Ifnar1
Wwtr1
Msn
Ahr
Apod
Hells
Stat3
Lmnb1
Lcp1
Hspa5
Fam129b
Ptprc
Eif4a1
Slc11a1
Alox5
Bach1
GO:0006996	organelle organization	32	3.33e-08	0.000453	1.05e-05
Zyx
Kif4
Anp32b
Smc2
Aurka
Tpx2
Smc4
Ccna2
Coro1c
Cnn2
Pvrl2
Lmna
Flna
Lsp1
Arpc5
Myo1b
Kif11
Snx8
Ezh2
Trp53
Hsp90b1
Coro1a
Rab32
Prc1
Fbl
Kif23
Anxa2
Rac2
Hells
Stat3
Lcp1
Mcm5
GO:0010604	positive regulation of macromolecule metabolic process	32	3.58e-08	0.000487	1.11e-05
Smad1
Fosl2
Sox4
Anp32b
Pcna
Aurka
Tpx2
Ccna2
Cnn2
Lmna
Fli1
Iqgap1
Etv6
Ezh2
Tnfrsf1a
Irf1
Trp53
Ifnar1
Soat1
Anxa2
Wwtr1
Msn
Cdkn1a
Ahr
Stat3
Lmnb1
Stat1
Hspa5
Ptprc
Lcp2
Slc11a1
Bach1
GO:0048523	negative regulation of cellular process	40	3.82e-08	0.00052	1.16e-05
Smad1
Pcna
Aurka
Lmna
Tgif1
Ifi30
Iqgap1
Etv6
Ezh2
Coro1a
Myo1f
Ptgs2
Anxa2
Nes
Casp3
Bace2
Prkcsh
Comp
Ngfr
Sox4
Anp32b
Fap
Coro1c
Cnn2
Ctsb
Flna
Irf1
Trp53
Hsp90b1
Ctgf
Ptgs1
Wwtr1
Ahr
Apod
Hells
Stat1
Hspa5
Fam129b
Ptprc
Bach1
GO:0031325	positive regulation of cellular metabolic process	33	4.17e-08	0.000568	1.23e-05
Smad1
Fosl2
Snrpb
Sox4
Anp32b
Pcna
Aurka
Tpx2
Ccna2
Lmna
Fli1
Dnm2
Iqgap1
Etv6
Ezh2
Tnfrsf1a
Irf1
Trp53
Ptgs2
Ifnar1
Soat1
Anxa2
Wwtr1
[truncated: 13,060 more rows]

## Sheet: Table S5c
Table S5c overrepresented ontology terms from the set of genes with expression pattern different between the Turtle and non regenerative models (NR-Xenopus and mouse)
GO_id	Term	NumberOfGenes	p-value	p-value_fdr	p-value_bonferroni
GO:0006950	response to stress	57	5.94e-14	4.59e-10	8.08e-10
GO:0042127	regulation of cell proliferation	40	6.75e-14	4.59e-10	9.18e-10
GO:0007155	cell adhesion	31	1.44e-12	5.75e-09	1.97e-08
GO:0022610	biological adhesion	31	1.69e-12	5.75e-09	2.3e-08
GO:0030154	cell differentiation	59	1.41e-11	3.84e-08	1.92e-07
GO:0048522	positive regulation of cellular process	69	3.37e-11	7.64e-08	4.58e-07
GO:0048523	negative regulation of cellular process	64	3.99e-11	7.76e-08	5.43e-07
GO:0009888	tissue development	39	1.05e-10	1.61e-07	1.43e-06
GO:0048518	positive regulation of biological process	74	1.06e-10	1.61e-07	1.44e-06
GO:0070887	cellular response to chemical stimulus	39	1.88e-10	2.43e-07	2.56e-06
GO:0007275	multicellular organismal development	67	1.96e-10	2.43e-07	2.67e-06
GO:0065007	biological regulation	108	2.45e-10	2.78e-07	3.34e-06
GO:0050794	regulation of cellular process	101	3.76e-10	3.81e-07	5.11e-06
GO:0071310	cellular response to organic substance	34	3.93e-10	3.81e-07	5.34e-06
GO:0048869	cellular developmental process	58	4.21e-10	3.82e-07	5.72e-06
GO:0044707	single-multicellular organism process	75	5.26e-10	4.47e-07	7.16e-06
GO:0050789	regulation of biological process	104	6.15e-10	4.92e-07	8.37e-06
GO:0032501	multicellular organismal process	76	9.04e-10	6.57e-07	1.23e-05
GO:0048731	system development	60	9.17e-10	6.57e-07	1.25e-05
GO:0016043	cellular component organization	64	1.2e-09	8.15e-07	1.63e-05
GO:0071840	cellular component organization or biogenesis	65	1.92e-09	1.25e-06	2.62e-05
GO:0042221	response to chemical	49	2.55e-09	1.58e-06	3.47e-05
GO:0048519	negative regulation of biological process	63	2.8e-09	1.66e-06	3.81e-05
GO:0048513	organ development	50	3.35e-09	1.9e-06	4.56e-05
GO:0032502	developmental process	70	3.52e-09	1.92e-06	4.79e-05
GO:0048856	anatomical structure development	65	3.88e-09	2.03e-06	5.28e-05
GO:0060548	negative regulation of cell death	25	5.11e-09	2.58e-06	6.96e-05
GO:0030155	regulation of cell adhesion	20	8.34e-09	4.05e-06	0.000113
GO:0050670	regulation of lymphocyte proliferation	12	1.39e-08	6.54e-06	0.00019
GO:0032944	regulation of mononuclear cell proliferation	12	1.49e-08	6.76e-06	0.000203
GO:0008285	negative regulation of cell proliferation	20	1.65e-08	7.24e-06	0.000224
GO:0044767	single-organism developmental process	68	1.91e-08	8.03e-06	0.000259
GO:0043066	negative regulation of apoptotic process	23	1.95e-08	8.03e-06	0.000265
GO:0042981	regulation of apoptotic process	30	2.09e-08	8.36e-06	0.000284
GO:0010243	response to organonitrogen compound	21	2.15e-08	8.38e-06	0.000293
GO:0070663	regulation of leukocyte proliferation	12	2.22e-08	8.39e-06	0.000302
GO:0070482	response to oxygen levels	14	2.65e-08	9.76e-06	0.000361
GO:0043069	negative regulation of programmed cell death	23	2.73e-08	9.79e-06	0.000372
GO:0009628	response to abiotic stimulus	25	3.23e-08	1.13e-05	0.00044
GO:1901698	response to nitrogen compound	22	3.32e-08	1.13e-05	0.000451
GO:0007049	cell cycle	27	3.6e-08	1.19e-05	0.000489
GO:0007010	cytoskeleton organization	23	3.8e-08	1.23e-05	0.000518
GO:0044699	single-organism process	112	4.18e-08	1.32e-05	0.000569
GO:0044763	single-organism cellular process	105	4.55e-08	1.4e-05	0.000619
GO:1901700	response to oxygen-containing compound	28	4.62e-08	1.4e-05	0.000629
GO:0009719	response to endogenous stimulus	28	5.21e-08	1.54e-05	0.000708
GO:0008284	positive regulation of cell proliferation	22	6.21e-08	1.8e-05	0.000844
GO:0051128	regulation of cellular component organization	39	7.3e-08	2.07e-05	0.000993
GO:0006996	organelle organization	44	7.62e-08	2.12e-05	0.00104
GO:0050896	response to stimulus	74	8.67e-08	2.36e-05	0.00118
GO:0043067	regulation of programmed cell death	29	9.93e-08	2.61e-05	0.00135
GO:0051129	negative regulation of cellular component organization	18	9.97e-08	2.61e-05	0.00136
GO:0036293	response to decreased oxygen levels	13	1.08e-07	2.75e-05	0.00147
GO:0009966	regulation of signal transduction	39	1.09e-07	2.75e-05	0.00149
GO:0050793	regulation of developmental process	39	1.14e-07	2.82e-05	0.00155
GO:0060255	regulation of macromolecule metabolic process	66	1.32e-07	3.21e-05	0.0018
GO:0048583	regulation of response to stimulus	47	1.35e-07	3.23e-05	0.00184
GO:0009893	positive regulation of metabolic process	51	1.62e-07	3.8e-05	0.00221
GO:0022407	regulation of cell-cell adhesion	14	1.65e-07	3.8e-05	0.00224
GO:0031325	positive regulation of cellular metabolic process	45	1.72e-07	3.91e-05	0.00234
GO:0040007	growth	16	1.91e-07	4.25e-05	0.00259
GO:0022402	cell cycle process	22	1.96e-07	4.29e-05	0.00266
GO:0010033	response to organic substance	37	2.02e-07	4.35e-05	0.00274
GO:0051239	regulation of multicellular organismal process	41	2.09e-07	4.42e-05	0.00285
GO:0001655	urogenital system development	14	2.11e-07	4.42e-05	0.00287
GO:0051641	cellular localization	34	2.45e-07	5.06e-05	0.00334
GO:0010941	regulation of cell death	29	3.45e-07	6.95e-05	0.00469
GO:0001775	cell activation	17	3.48e-07	6.95e-05	0.00473
GO:0034097	response to cytokine	17	3.58e-07	7.06e-05	0.00487
GO:0030097	hemopoiesis	18	3.67e-07	7.13e-05	0.00499
GO:0030888	regulation of B cell proliferation	7	3.97e-07	7.61e-05	0.0054
GO:0043068	positive regulation of programmed cell death	17	4.04e-07	7.63e-05	0.00549
GO:0006469	negative regulation of protein kinase activity	11	4.15e-07	7.73e-05	0.00564
GO:0098602	single organism cell adhesion	16	4.22e-07	7.77e-05	0.00575
GO:0051094	positive regulation of developmental process	26	4.63e-07	8.38e-05	0.0063
GO:0014070	response to organic cyclic compound	21	4.68e-07	8.38e-05	0.00637
GO:0031323	regulation of cellular metabolic process	66	4.86e-07	8.58e-05	0.00661
GO:0098609	cell-cell adhesion	17	4.96e-07	8.66e-05	0.00675
GO:0002376	immune system process	30	5.3e-07	9.12e-05	0.00721
GO:0019222	regulation of metabolic process	72	5.53e-07	9.29e-05	0.00753
GO:0002520	immune system development	19	5.53e-07	9.29e-05	0.00753
GO:0009968	negative regulation of signal transduction	23	5.89e-07	9.78e-05	0.00802
GO:0022607	cellular component assembly	31	6.44e-07	0.000106	0.00876
GO:0045595	regulation of cell differentiation	30	6.8e-07	0.00011	0.00926
GO:0001666	response to hypoxia	12	6.95e-07	0.000111	0.00946
GO:0050865	regulation of cell activation	15	7.11e-07	0.000111	0.00967
GO:0044085	cellular component biogenesis	33	7.12e-07	0.000111	0.00968
GO:0008104	protein localization	30	7.24e-07	0.000112	0.00985
GO:0080090	regulation of primary metabolic process	64	7.65e-07	0.000117	0.0104
GO:0009987	cellular process	117	8.2e-07	0.000124	0.0112
GO:0051270	regulation of cellular component movement	19	8.44e-07	0.000126	0.0115
GO:0010942	positive regulation of cell death	17	8.53e-07	0.000126	0.0116
GO:0007159	leukocyte cell-cell adhesion	12	8.67e-07	0.000127	0.0118
GO:0034613	cellular protein localization	23	9.34e-07	0.000135	0.0127
GO:0016337	single organismal cell-cell adhesion	15	9.84e-07	0.000141	0.0134
GO:0033673	negative regulation of kinase activity	11	9.97e-07	0.000141	0.0136
GO:0070727	cellular macromolecule localization	23	1.07e-06	0.000149	0.0146
GO:0023051	regulation of signaling	40	1.08e-06	0.000149	0.0146
GO:0065008	regulation of biological quality	42	1.11e-06	0.000153	0.0152
GO:0023057	negative regulation of signaling	24	1.23e-06	0.000168	0.0168
GO:0046634	regulation of alpha-beta T cell activation	7	1.24e-06	0.000168	0.0169
GO:0048534	hematopoietic or lymphoid organ development	18	1.31e-06	0.000174	0.0178
GO:0051249	regulation of lymphocyte activation	13	1.38e-06	0.000183	0.0188
GO:0010648	negative regulation of cell communication	24	1.4e-06	0.000183	0.0191
GO:0046637	regulation of alpha-beta T cell differentiation	6	1.42e-06	0.000184	0.0193
GO:0040011	locomotion	23	1.46e-06	0.000187	0.0198
GO:0030029	actin filament-based process	14	1.49e-06	0.00019	0.0203
GO:0002694	regulation of leukocyte activation	14	1.55e-06	0.000195	0.021
GO:0010646	regulation of cell communication	41	1.58e-06	0.000197	0.0215
GO:0010604	positive regulation of macromolecule metabolic process	41	1.63e-06	0.000202	0.0222
GO:0009605	response to external stimulus	30	1.7e-06	0.000207	0.0231
GO:0043065	positive regulation of apoptotic process	16	1.72e-06	0.000207	0.0234
GO:0010165	response to X-ray	5	1.73e-06	0.000207	0.0235
GO:0050864	regulation of B cell activation	8	1.73e-06	0.000207	0.0236
GO:0044087	regulation of cellular component biogenesis	18	1.84e-06	0.000218	0.0251
GO:0045596	negative regulation of cell differentiation	18	1.93e-06	0.000227	0.0263
GO:1902589	single-organism organelle organization	33	2.01e-06	0.000233	0.0273
GO:0002822	regulation of adaptive immune response based on somatic recombination of immune receptors built from immunoglobulin superfamily domains	8	2.02e-06	0.000233	0.0275
GO:0031589	cell-substrate adhesion	9	2.07e-06	0.000236	0.0282
GO:0034109	homotypic cell-cell adhesion	12	2.08e-06	0.000236	0.0283
GO:0072001	renal system development	12	2.16e-06	0.000243	0.0294
GO:0002699	positive regulation of immune effector process	9	2.2e-06	0.000246	0.03
GO:0009653	anatomical structure morphogenesis	36	2.42e-06	0.000268	0.033
GO:0071901	negative regulation of protein serine/threonine kinase activity	8	2.52e-06	0.000276	0.0343
GO:1901576	organic substance biosynthetic process	52	2.68e-06	0.000292	0.0365
GO:0050867	positive regulation of cell activation	11	2.87e-06	0.000309	0.039
GO:0048145	regulation of fibroblast proliferation	7	2.98e-06	0.000319	0.0405
GO:0071850	mitotic cell cycle arrest	4	3.09e-06	0.000328	0.042
GO:0051348	negative regulation of transferase activity	11	3.12e-06	0.000329	0.0425
GO:0034110	regulation of homotypic cell-cell adhesion	11	3.26e-06	0.00034	0.0443
GO:0008152	metabolic process	92	3.27e-06	0.00034	0.0446
GO:0040012	regulation of locomotion	18	3.31e-06	0.000342	0.0451
GO:0048585	negative regulation of response to stimulus	25	3.35e-06	0.000343	0.0456
GO:0044249	cellular biosynthetic process	51	3.41e-06	0.000346	0.0464
GO:0048589	developmental growth	13	3.47e-06	0.00035	0.0472
GO:0046635	positive regulation of alpha-beta T cell activation	6	3.53e-06	0.000353	0.048
GO:0002819	regulation of adaptive immune response	8	3.84e-06	0.000381	0.0523
GO:0070665	positive regulation of leukocyte proliferation	8	4.11e-06	0.000405	0.0559
GO:0033043	regulation of organelle organization	23	4.17e-06	0.000408	0.0568
GO:0045597	positive regulation of cell differentiation	20	4.41e-06	0.000428	0.0599
GO:0000278	mitotic cell cycle	16	4.96e-06	0.000478	0.0674
GO:0002521	leukocyte differentiation	12	5.12e-06	0.000491	0.0697
GO:0009058	biosynthetic process	52	5.28e-06	0.000502	0.0718
GO:0045785	positive regulation of cell adhesion	12	5.5e-06	0.000519	0.0748
GO:0070670	response to interleukin-4	5	6.25e-06	0.000584	0.085
GO:0033036	macromolecule localization	31	6.27e-06	0.000584	0.0852
GO:1902531	regulation of intracellular signal transduction	25	6.42e-06	0.000594	0.0873
GO:0071495	cellular response to endogenous stimulus	19	7.07e-06	0.000649	0.0961
GO:0071103	DNA conformation change	9	7.11e-06	0.000649	0.0967
GO:0071704	organic substance metabolic process	84	7.3e-06	0.000659	0.0993
GO:0046638	positive regulation of alpha-beta T cell differentiation	5	7.31e-06	0.000659	0.0995
GO:0071822	protein complex subunit organization	23	7.41e-06	0.000664	0.101
GO:0080134	regulation of response to stress	23	7.54e-06	0.00067	0.103
GO:0007050	cell cycle arrest	7	8.06e-06	0.000712	0.11
GO:0016482	cytoplasmic transport	15	8.6e-06	0.000755	0.117
GO:0043933	macromolecular complex subunit organization	30	9.03e-06	0.000787	0.123
GO:0032507	maintenance of protein location in cell	6	9.4e-06	0.000814	0.128
GO:0016050	vesicle organization	9	9.61e-06	0.000828	0.131
GO:0071345	cellular response to cytokine stimulus	13	1.01e-05	0.000867	0.138
GO:0051241	negative regulation of multicellular organismal process	21	1.04e-05	0.000886	0.142
GO:0050863	regulation of T cell activation	10	1.16e-05	0.000982	0.158
GO:0007568	aging	10	1.26e-05	0.00105	0.172
GO:0002696	positive regulation of leukocyte activation	10	1.26e-05	0.00105	0.172
GO:0007166	cell surface receptor signaling pathway	27	1.32e-05	0.00109	0.179
GO:1903047	mitotic cell cycle process	15	1.34e-05	0.00111	0.183
GO:0051173	positive regulation of nitrogen compound metabolic process	30	1.4e-05	0.00114	0.19
GO:0002683	negative regulation of immune system process	12	1.4e-05	0.00114	0.19
GO:1903037	regulation of leukocyte cell-cell adhesion	10	1.42e-05	0.00115	0.194
GO:2000145	regulation of cell motility	16	1.47e-05	0.00118	0.2
GO:0010212	response to ionizing radiation	8	1.48e-05	0.00118	0.201
GO:0042060	wound healing	11	1.51e-05	0.0012	0.206
GO:0045935	positive regulation of nucleobase-containing compound metabolic process	29	1.55e-05	0.00122	0.211
GO:0045185	maintenance of protein location	6	1.65e-05	0.0013	0.225
GO:0044238	primary metabolic process	81	1.67e-05	0.0013	0.227
GO:0045321	leukocyte activation	13	1.8e-05	0.0014	0.244
GO:0032879	regulation of localization	34	1.85e-05	0.00143	0.251
GO:2000026	regulation of multicellular organismal development	28	1.94e-05	0.00149	0.263
GO:0010628	positive regulation of gene expression	29	2.08e-05	0.00159	0.283
GO:0030036	actin cytoskeleton organization	12	2.15e-05	0.00163	0.292
GO:0045582	positive regulation of T cell differentiation	6	2.33e-05	0.00176	0.318
GO:0006807	nitrogen compound metabolic process	56	2.39e-05	0.00179	0.325
GO:0045893	positive regulation of transcription, DNA-templated	26	2.46e-05	0.00183	0.335
GO:0051651	maintenance of location in cell	6	2.54e-05	0.00188	0.345
GO:1902680	positive regulation of RNA biosynthetic process	26	2.56e-05	0.00188	0.348
GO:0048646	anatomical structure formation involved in morphogenesis	21	2.57e-05	0.00188	0.349
GO:1902582	single-organism intracellular transport	19	2.72e-05	0.00198	0.37
GO:0002824	positive regulation of adaptive immune response based on somatic recombination of immune receptors built from immunoglobulin superfamily domains	6	2.75e-05	0.00199	0.374
GO:0045580	regulation of T cell differentiation	7	2.77e-05	0.00199	0.377
GO:0009611	response to wounding	12	2.79e-05	0.002	0.38
GO:0050671	positive regulation of lymphocyte proliferation	7	2.94e-05	0.0021	0.401
GO:0051251	positive regulation of lymphocyte activation	9	2.97e-05	0.00211	0.405
GO:0010810	regulation of cell-substrate adhesion	8	3.06e-05	0.00215	0.417
GO:0050776	regulation of immune response	13	3.07e-05	0.00215	0.417
GO:0033554	cellular response to stress	25	3.11e-05	0.00217	0.424
GO:0032946	positive regulation of mononuclear cell proliferation	7	3.13e-05	0.00217	0.426
GO:0071216	cellular response to biotic stimulus	8	3.22e-05	0.00222	0.438
GO:0065009	regulation of molecular function	36	3.32e-05	0.00228	0.451
GO:0002682	regulation of immune system process	21	3.36e-05	0.00229	0.457
GO:0030334	regulation of cell migration	15	3.37e-05	0.00229	0.459
GO:0051716	cellular response to stimulus	57	3.5e-05	0.00237	0.477
GO:0051130	positive regulation of cellular component organization	22	3.53e-05	0.00238	0.481
GO:0045622	regulation of T-helper cell differentiation	4	3.59e-05	0.0024	0.488
GO:0010639	negative regulation of organelle organization	10	3.75e-05	0.00249	0.51
GO:0002821	positive regulation of adaptive immune response	6	3.76e-05	0.00249	0.512
GO:0050790	regulation of catalytic activity	31	3.77e-05	0.00249	0.513
GO:0071479	cellular response to ionizing radiation	5	3.87e-05	0.00254	0.527
GO:0051254	positive regulation of RNA metabolic process	26	4.27e-05	0.00279	0.582
GO:0097305	response to alcohol	11	4.28e-05	0.00279	0.582
GO:0006979	response to oxidative stress	11	4.41e-05	0.00286	0.6
GO:0001822	kidney development	10	4.46e-05	0.00287	0.606
GO:0009891	positive regulation of biosynthetic process	29	4.53e-05	0.0029	0.616
GO:0000733	DNA strand renaturation	3	4.55e-05	0.0029	0.619
GO:0001952	regulation of cell-matrix adhesion	6	4.7e-05	0.00298	0.64
GO:0006323	DNA packaging	7	4.7e-05	0.00298	0.64
GO:0006928	movement of cell or subcellular component	21	4.99e-05	0.00314	0.679
GO:0030098	lymphocyte differentiation	9	5e-05	0.00314	0.68
GO:0009607	response to biotic stimulus	16	5.13e-05	0.0032	0.698
GO:0008283	cell proliferation	14	5.42e-05	0.00336	0.738
GO:0045621	positive regulation of lymphocyte differentiation	6	5.43e-05	0.00336	0.738
GO:1901652	response to peptide	11	5.59e-05	0.00344	0.761
GO:0071214	cellular response to abiotic stimulus	9	5.6e-05	0.00344	0.763
GO:0048146	positive regulation of fibroblast proliferation	5	5.82e-05	0.00355	0.792
GO:0010557	positive regulation of macromolecule biosynthetic process	27	5.9e-05	0.00356	0.803
GO:0033993	response to lipid	17	5.92e-05	0.00356	0.805
GO:0002697	regulation of immune effector process	11	5.92e-05	0.00356	0.806
GO:0071353	cellular response to interleukin-4	4	5.94e-05	0.00356	0.808
GO:0031347	regulation of defense response	13	6e-05	0.00358	0.816
GO:0042129	regulation of T cell proliferation	7	6.18e-05	0.00367	0.841
GO:0045628	regulation of T-helper 2 cell differentiation	3	6.45e-05	0.00379	0.878
GO:0006977	DNA damage response, signal transduction by p53 class mediator resulting in cell cycle arrest	3	6.45e-05	0.00379	0.878
GO:0016477	cell migration	16	6.46e-05	0.00379	0.879
GO:0032355	response to estradiol	7	6.52e-05	0.00381	0.887
GO:0046124	purine deoxyribonucleoside catabolic process	2	6.84e-05	0.00394	0.931
GO:0070427	nucleotide-binding oligomerization domain containing 1 signaling pathway	2	6.84e-05	0.00394	0.931
GO:0070278	extracellular matrix constituent secretion	2	6.84e-05	0.00394	0.931
GO:0002684	positive regulation of immune system process	15	6.86e-05	0.00394	0.934
GO:0022409	positive regulation of cell-cell adhesion	8	7e-05	0.004	0.952
GO:0046649	lymphocyte activation	11	7.03e-05	0.004	0.957
GO:0034641	cellular nitrogen compound metabolic process	52	7.09e-05	0.00402	0.964
GO:0051240	positive regulation of multicellular organismal process	24	7.29e-05	0.00412	0.992
GO:0045859	regulation of protein kinase activity	15	7.43e-05	0.00418	1
GO:0051093	negative regulation of developmental process	18	7.56e-05	0.00424	1
GO:0044237	cellular metabolic process	77	7.71e-05	0.0043	1
GO:0070486	leukocyte aggregation	9	8.38e-05	0.00463	1
GO:0031328	positive regulation of cellular biosynthetic process	28	8.38e-05	0.00463	1
GO:0010605	negative regulation of macromolecule metabolic process	32	8.48e-05	0.00467	1
GO:0045625	regulation of T-helper 1 cell differentiation	3	8.82e-05	0.00478	1
GO:0072431	signal transduction involved in mitotic G1 DNA damage checkpoint	3	8.82e-05	0.00478	1
GO:0072111	cell proliferation involved in kidney development	3	8.82e-05	0.00478	1
GO:1902400	intracellular signal transduction involved in G1 DNA damage checkpoint	3	8.82e-05	0.00478	1
GO:0031324	negative regulation of cellular metabolic process	32	9e-05	0.00486	1
GO:0043370	regulation of CD4-positive, alpha-beta T cell differentiation	4	9.25e-05	0.00494	1
GO:0071158	positive regulation of cell cycle arrest	4	9.25e-05	0.00494	1
GO:0031663	lipopolysaccharide-mediated signaling pathway	4	9.25e-05	0.00494	1
GO:0046483	heterocycle metabolic process	48	9.32e-05	0.00494	1
GO:0034504	protein localization to nucleus	7	9.33e-05	0.00494	1
GO:1901360	organic cyclic compound metabolic process	50	9.42e-05	0.00496	1
GO:0018130	heterocycle biosynthetic process	35	9.45e-05	0.00496	1
GO:0051649	establishment of localization in cell	24	9.97e-05	0.00522	1
GO:0008593	regulation of Notch signaling pathway	5	0.000101	0.00526	1
GO:0045936	negative regulation of phosphate metabolic process	13	0.000102	0.00526	1
GO:0060429	epithelium development	20	0.000103	0.00531	1
GO:0031099	regeneration	7	0.000108	0.00552	1
GO:0019219	regulation of nucleobase-containing compound metabolic process	43	0.000108	0.00552	1
GO:0051246	regulation of protein metabolic process	34	0.000108	0.00552	1
GO:0045944	positive regulation of transcription from RNA polymerase II promoter	20	0.000111	0.00562	1
GO:0006366	transcription from RNA polymerase II promoter	13	0.000111	0.00562	1
GO:0045619	regulation of lymphocyte differentiation	7	0.000113	0.00571	1
GO:0090068	positive regulation of cell cycle process	8	0.000115	0.00575	1
GO:0061418	regulation of transcription from RNA polymerase II promoter in response to hypoxia	3	0.000117	0.0058	1
GO:0045623	negative regulation of T-helper cell differentiation	3	0.000117	0.0058	1
GO:0001944	vasculature development	13	0.000119	0.00586	1
GO:0051704	multi-organism process	26	0.000125	0.00612	1
GO:0002703	regulation of leukocyte mediated immunity	7	0.000125	0.00612	1
GO:0001525	angiogenesis	10	0.000126	0.00615	1
GO:0035295	tube development	15	0.000129	0.00632	1
GO:0050870	positive regulation of T cell activation	7	0.000131	0.00634	1
GO:0051171	regulation of nitrogen compound metabolic process	45	0.000131	0.00634	1
GO:0034112	positive regulation of homotypic cell-cell adhesion	7	0.000137	0.0066	1
GO:0043627	response to estrogen	8	0.000139	0.00668	1
GO:0071456	cellular response to hypoxia	6	0.000142	0.00679	1
GO:0009725	response to hormone	16	0.000142	0.0068	1
GO:1903039	positive regulation of leukocyte cell-cell adhesion	7	0.000143	0.00681	1
GO:0036294	cellular response to decreased oxygen levels	6	0.00015	0.00704	1
GO:0072413	signal transduction involved in mitotic cell cycle checkpoint	3	0.000151	0.00704	1
GO:0050857	positive regulation of antigen receptor-mediated signaling pathway	3	0.000151	0.00704	1
GO:1902402	signal transduction involved in mitotic DNA damage checkpoint	3	0.000151	0.00704	1
GO:0032069	regulation of nuclease activity	3	0.000151	0.00704	1
GO:0050778	positive regulation of immune response	10	0.000153	0.00712	1
GO:0033628	regulation of cell adhesion mediated by integrin	4	0.000155	0.00712	1
GO:2000514	regulation of CD4-positive, alpha-beta T cell activation	4	0.000155	0.00712	1
GO:1900024	regulation of substrate adhesion-dependent cell spreading	4	0.000155	0.00712	1
GO:1901701	cellular response to oxygen-containing compound	15	0.000155	0.00712	1
GO:0043170	macromolecule metabolic process	68	0.000161	0.00736	1
GO:0006974	cellular response to DNA damage stimulus	14	0.000162	0.00736	1
GO:0044271	cellular nitrogen compound biosynthetic process	38	0.000163	0.00736	1
GO:0010564	regulation of cell cycle process	12	0.000163	0.00736	1
GO:0007015	actin filament organization	7	0.000164	0.00737	1
GO:0050871	positive regulation of B cell activation	5	0.000164	0.00737	1
GO:0042326	negative regulation of phosphorylation	11	0.000168	0.00754	1
GO:0033365	protein localization to organelle	11	0.000177	0.0079	1
GO:0043549	regulation of kinase activity	15	0.000179	0.00797	1
GO:0045787	positive regulation of cell cycle	9	0.00018	0.00797	1
GO:0007162	negative regulation of cell adhesion	8	0.000187	0.00824	1
GO:0009743	response to carbohydrate	7	0.000187	0.00824	1
GO:0009226	nucleotide-sugar biosynthetic process	3	0.000191	0.00836	1
GO:2000515	negative regulation of CD4-positive, alpha-beta T cell activation	3	0.000191	0.00836	1
GO:0033003	regulation of mast cell activation	4	0.000196	0.00856	1
GO:0051726	regulation of cell cycle	17	0.000203	0.00871	1
GO:0046122	purine deoxyribonucleoside metabolic process	2	0.000204	0.00871	1
GO:0046102	inosine metabolic process	2	0.000204	0.00871	1
GO:0072136	metanephric mesenchymal cell proliferation involved in metanephros development	2	0.000204	0.00871	1
GO:0060333	interferon-gamma-mediated signaling pathway	2	0.000204	0.00871	1
GO:0034136	negative regulation of toll-like receptor 2 signaling pathway	2	0.000204	0.00871	1
GO:0050777	negative regulation of immune response	6	0.000209	0.00889	1
GO:0000302	response to reactive oxygen species	7	0.000213	0.00902	1
GO:0009059	macromolecule biosynthetic process	39	0.000214	0.00904	1
GO:0030890	positive regulation of B cell proliferation	4	0.000219	0.00922	1
GO:0051674	localization of cell	16	0.00022	0.00922	1
GO:0060560	developmental growth involved in morphogenesis	6	0.000221	0.00924	1
GO:0009636	response to toxic substance	7	0.000222	0.00926	1
GO:0048870	cell motility	16	0.000223	0.00929	1
GO:1903706	regulation of hemopoiesis	10	0.000225	0.00931	1
GO:0019438	aromatic compound biosynthetic process	34	0.000225	0.00931	1
GO:0048468	cell development	25	0.000226	0.00931	1
GO:1901362	organic cyclic compound biosynthetic process	35	0.000237	0.00961	1
GO:0009200	deoxyribonucleoside triphosphate metabolic process	3	0.000237	0.00961	1
GO:0045624	positive regulation of T-helper cell differentiation	3	0.000237	0.00961	1
GO:0072422	signal transduction involved in DNA damage checkpoint	3	0.000237	0.00961	1
GO:0072401	signal transduction involved in DNA integrity checkpoint	3	0.000237	0.00961	1
GO:0046639	negative regulation of alpha-beta T cell differentiation	3	0.000237	0.00961	1
GO:0048514	blood vessel morphogenesis	11	0.000248	0.01	1
GO:0009892	negative regulation of metabolic process	33	0.000248	0.01	1
GO:0010721	negative regulation of cell development	9	0.000251	0.0101	1
GO:0009889	regulation of biosynthetic process	44	0.000256	0.0103	1
GO:0046683	response to organophosphorus	6	0.000258	0.0103	1
GO:0048584	positive regulation of response to stimulus	26	0.000263	0.0104	1
GO:0045934	negative regulation of nucleobase-containing compound metabolic process	22	0.000263	0.0104	1
GO:0001568	blood vessel development	12	0.000263	0.0104	1
GO:0034654	nucleobase-containing compound biosynthetic process	33	0.000269	0.0106	1
GO:0071478	cellular response to radiation	6	0.000271	0.0106	1
GO:0051494	negative regulation of cytoskeleton organization	6	0.000271	0.0106	1
GO:0001776	leukocyte homeostasis	5	0.000272	0.0106	1
GO:0048545	response to steroid hormone	11	0.000278	0.0109	1
GO:0046907	intracellular transport	19	0.00028	0.0109	1
GO:0035556	intracellular signal transduction	22	0.000289	0.0112	1
GO:0009394	2'-deoxyribonucleotide metabolic process	3	0.00029	0.0112	1
GO:0072395	signal transduction involved in cell cycle checkpoint	3	0.00029	0.0112	1
GO:1903707	negative regulation of hemopoiesis	6	0.0003	0.0115	1
GO:0043618	regulation of transcription from RNA polymerase II promoter in response to stress	4	0.0003	0.0115	1
GO:0006139	nucleobase-containing compound metabolic process	45	0.000301	0.0115	1
GO:0031960	response to corticosteroid	7	0.000307	0.0117	1
GO:1904030	negative regulation of cyclin-dependent protein kinase activity	5	0.000311	0.0118	1
GO:0032102	negative regulation of response to external stimulus	8	0.000314	0.0119	1
GO:1904029	regulation of cyclin-dependent protein kinase activity	6	0.000315	0.0119	1
GO:0001933	negative regulation of protein phosphorylation	10	0.000323	0.0122	1
GO:0051235	maintenance of location	6	0.000331	0.0124	1
GO:0060491	regulation of cell projection assembly	6	0.000331	0.0124	1
GO:0051272	positive regulation of cellular component movement	10	0.000339	0.0127	1
GO:0042493	response to drug	11	0.000341	0.0127	1
GO:0042592	homeostatic process	21	0.000343	0.0128	1
GO:0034976	response to endoplasmic reticulum stress	7	0.000345	0.0128	1
GO:0001916	positive regulation of T cell mediated cytotoxicity	3	0.00035	0.0129	1
GO:0002532	production of molecular mediator involved in inflammatory response	3	0.00035	0.0129	1
GO:0051707	response to other organism	14	0.000368	0.0135	1
GO:0031326	regulation of cellular biosynthetic process	43	0.000372	0.0136	1
GO:0043207	response to external biotic stimulus	14	0.000374	0.0137	1
GO:0019221	cytokine-mediated signaling pathway	8	0.000381	0.0139	1
GO:0034645	cellular macromolecule biosynthetic process	38	0.000384	0.014	1
GO:0001101	response to acid chemical	9	0.000385	0.014	1
GO:0071593	lymphocyte aggregation	8	0.000393	0.0142	1
GO:0043620	regulation of DNA-templated transcription in response to stress	4	0.000401	0.0145	1
GO:0046121	deoxyribonucleoside catabolic process	2	0.000406	0.0145	1
GO:0032070	regulation of deoxyribonuclease activity	2	0.000406	0.0145	1
GO:0060574	intestinal epithelial cell maturation	2	0.000406	0.0145	1
GO:0006725	cellular aromatic compound metabolic process	46	0.000407	0.0145	1
GO:0031338	regulation of vesicle fusion	3	0.000418	0.0147	1
GO:0006984	ER-nucleus signaling pathway	3	0.000418	0.0147	1
GO:1900027	regulation of ruffle assembly	3	0.000418	0.0147	1
GO:0019692	deoxyribose phosphate metabolic process	3	0.000418	0.0147	1
GO:0044770	cell cycle phase transition	6	0.000419	0.0147	1
GO:0009749	response to glucose	6	0.000419	0.0147	1
GO:0051179	localization	48	0.000428	0.015	1
GO:0051338	regulation of transferase activity	15	0.000441	0.0154	1
GO:0071396	cellular response to lipid	10	0.000443	0.0154	1
GO:0048863	stem cell differentiation	9	0.000478	0.0166	1
GO:1902580	single-organism cellular localization	14	0.000481	0.0167	1
GO:0031327	negative regulation of cellular biosynthetic process	22	0.000489	0.0169	1
GO:0032101	regulation of response to external stimulus	15	0.000492	0.0169	1
GO:0051051	negative regulation of transport	11	0.000493	0.0169	1
GO:0043372	positive regulation of CD4-positive, alpha-beta T cell differentiation	3	0.000493	0.0169	1
GO:0035458	cellular response to interferon-beta	3	0.000493	0.0169	1
GO:0010556	regulation of macromolecule biosynthetic process	41	0.000496	0.017	1
GO:0072358	cardiovascular system development	16	0.000503	0.0171	1
GO:0072359	circulatory system development	16	0.000503	0.0171	1
GO:0042246	tissue regeneration	4	0.000523	0.0178	1
GO:0009746	response to hexose	6	0.000548	0.0185	1
GO:0032386	regulation of intracellular transport	12	0.000551	0.0186	1
GO:0071156	regulation of cell cycle arrest	4	0.00057	0.0192	1
GO:0030183	B cell differentiation	5	0.000572	0.0192	1
GO:0019220	regulation of phosphate metabolic process	23	0.000573	0.0192	1
GO:0001914	regulation of T cell mediated cytotoxicity	3	0.000577	0.0193	1
GO:0071222	cellular response to lipopolysaccharide	6	0.000597	0.0199	1
GO:0043434	response to peptide hormone	9	0.000603	0.02	1
GO:0051174	regulation of phosphorus metabolic process	23	0.000603	0.02	1
GO:0009890	negative regulation of biosynthetic process	22	0.000608	0.0201	1
GO:0043085	positive regulation of catalytic activity	20	0.000608	0.0201	1
GO:1902105	regulation of leukocyte differentiation	8	0.000618	0.0203	1
GO:0051252	regulation of RNA metabolic process	38	0.000619	0.0203	1
GO:0051336	regulation of hydrolase activity	19	0.000625	0.0205	1
GO:0071900	regulation of protein serine/threonine kinase activity	10	0.000626	0.0205	1
GO:1903506	regulation of nucleic acid-templated transcription	37	0.000633	0.0206	1
GO:0045184	establishment of protein localization	19	0.00064	0.0206	1
GO:0044744	protein targeting to nucleus	5	0.00064	0.0206	1
GO:0006606	protein import into nucleus	5	0.00064	0.0206	1
GO:1902593	single-organism nuclear import	5	0.00064	0.0206	1
GO:2000106	regulation of leukocyte apoptotic process	5	0.00064	0.0206	1
GO:0002698	negative regulation of immune effector process	5	0.00064	0.0206	1
GO:0009991	response to extracellular stimulus	11	0.000644	0.0207	1
GO:0032268	regulation of cellular protein metabolic process	30	0.000652	0.0209	1
GO:2001141	regulation of RNA biosynthetic process	37	0.000666	0.021	1
GO:0031399	regulation of protein modification process	23	0.000669	0.021	1
GO:0051493	regulation of cytoskeleton organization	10	0.000669	0.021	1
GO:0009262	deoxyribonucleotide metabolic process	3	0.000669	0.021	1
GO:0031571	mitotic G1 DNA damage checkpoint	3	0.000669	0.021	1
GO:0070431	nucleotide-binding oligomerization domain containing 2 signaling pathway	2	0.000673	0.021	1
GO:0070423	nucleotide-binding oligomerization domain containing signaling pathway	2	0.000673	0.021	1
GO:0034465	response to carbon monoxide	2	0.000673	0.021	1
GO:0045629	negative regulation of T-helper 2 cell differentiation	2	0.000673	0.021	1
GO:0001821	histamine secretion	2	0.000673	0.021	1
GO:0008219	cell death	17	0.000673	0.021	1
GO:0016265	death	17	0.000673	0.021	1
GO:0042542	response to hydrogen peroxide	5	0.000676	0.021	1
GO:0051172	negative regulation of nitrogen compound metabolic process	22	0.000705	0.0219	1
GO:0070372	regulation of ERK1 and ERK2 cascade	7	0.000707	0.0219	1
GO:0006357	regulation of transcription from RNA polymerase II promoter	25	0.000721	0.0223	1
GO:1902532	negative regulation of intracellular signal transduction	10	0.00073	0.0225	1
GO:0044092	negative regulation of molecular function	17	0.000738	0.0227	1
GO:0051170	nuclear import	5	0.000753	0.0231	1
GO:0034284	response to monosaccharide	6	0.000765	0.0232	1
GO:0044783	G1 DNA damage checkpoint	3	0.00077	0.0232	1
GO:0044819	mitotic G1/S transition checkpoint	3	0.00077	0.0232	1
GO:1902745	positive regulation of lamellipodium organization	3	0.00077	0.0232	1
GO:0002825	regulation of T-helper 1 type immune response	3	0.00077	0.0232	1
GO:2000516	positive regulation of CD4-positive, alpha-beta T cell activation	3	0.00077	0.0232	1
GO:0046636	negative regulation of alpha-beta T cell activation	3	0.00077	0.0232	1
GO:0044260	cellular macromolecule metabolic process	61	0.000787	0.0237	1
GO:1902107	positive regulation of leukocyte differentiation	6	0.000829	0.0248	1
GO:0071219	cellular response to molecule of bacterial origin	6	0.000829	0.0248	1
GO:0031344	regulation of cell projection organization	11	0.000848	0.0254	1
GO:0045746	negative regulation of Notch signaling pathway	3	0.00088	0.026	1
GO:0002828	regulation of type 2 immune response	3	0.00088	0.026	1
GO:0051220	cytoplasmic sequestering of protein	3	0.00088	0.026	1
GO:0000060	protein import into nucleus, translocation	3	0.00088	0.026	1
GO:0046640	regulation of alpha-beta T cell proliferation	3	0.00088	0.026	1
GO:0010468	regulation of gene expression	42	0.000887	0.0262	1
GO:0001932	regulation of protein phosphorylation	19	0.00089	0.0262	1
GO:0042325	regulation of phosphorylation	20	0.000893	0.0263	1
GO:0045088	regulation of innate immune response	6	0.000897	0.0263	1
GO:1903827	regulation of cellular protein localization	11	0.000898	0.0263	1
GO:0060284	regulation of cell development	15	0.000901	0.0263	1
GO:0002252	immune effector process	9	0.000913	0.0266	1
GO:0007160	cell-matrix adhesion	5	0.000925	0.0269	1
GO:0045786	negative regulation of cell cycle	9	0.000979	0.0284	1
GO:0006915	apoptotic process	16	0.000988	0.0286	1
GO:0001953	negative regulation of cell-matrix adhesion	3	0.000999	0.0286	1
GO:1901658	glycosyl compound catabolic process	3	0.000999	0.0286	1
GO:0002069	columnar/cuboidal epithelial cell maturation	2	0.001	0.0286	1
GO:0009120	deoxyribonucleoside metabolic process	2	0.001	0.0286	1
GO:0031340	positive regulation of vesicle fusion	2	0.001	0.0286	1
GO:0034135	regulation of toll-like receptor 2 signaling pathway	2	0.001	0.0286	1
GO:0035872	nucleotide-binding domain, leucine rich repeat containing receptor signaling pathway	2	0.001	0.0286	1
GO:0051608	histamine transport	2	0.001	0.0286	1
GO:1901137	carbohydrate derivative biosynthetic process	11	0.00101	0.0286	1
GO:2000113	negative regulation of cellular macromolecule biosynthetic process	20	0.00103	0.0292	1
GO:1903649	regulation of cytoplasmic transport	10	0.00104	0.0296	1
GO:2000112	regulation of cellular macromolecule biosynthetic process	39	0.00105	0.0296	1
GO:0002833	positive regulation of response to biotic stimulus	3	0.00113	0.0315	1
GO:0055093	response to hyperoxia	3	0.00113	0.0315	1
GO:0035456	response to interferon-beta	3	0.00113	0.0315	1
GO:0002931	response to ischemia	3	0.00113	0.0315	1
GO:0022008	neurogenesis	21	0.00115	0.032	1
GO:1903034	regulation of response to wounding	9	0.00117	0.0327	1
GO:0044093	positive regulation of molecular function	22	0.00121	0.0335	1
GO:0006355	regulation of transcription, DNA-templated	36	0.00121	0.0335	1
GO:0009225	nucleotide-sugar metabolic process	3	0.00127	0.0349	1
GO:0043304	regulation of mast cell degranulation	3	0.00127	0.0349	1
GO:0002823	negative regulation of adaptive immune response based on somatic recombination of immune receptors built from immunoglobulin superfamily domains	3	0.00127	0.0349	1
GO:0033006	regulation of mast cell activation involved in immune response	3	0.00127	0.0349	1
GO:0032270	positive regulation of cellular protein metabolic process	19	0.00127	0.035	1
GO:0012501	programmed cell death	16	0.00128	0.035	1
GO:0030099	myeloid cell differentiation	7	0.00128	0.035	1
GO:0043407	negative regulation of MAP kinase activity	4	0.00128	0.035	1
GO:0070228	regulation of lymphocyte apoptotic process	4	0.00128	0.035	1
GO:0000226	microtubule cytoskeleton organization	9	0.00131	0.0356	1
GO:0032535	regulation of cellular component size	8	0.00131	0.0356	1
GO:0051247	positive regulation of protein metabolic process	20	0.00132	0.0356	1
GO:0051384	response to glucocorticoid	6	0.00135	0.0364	1
GO:0044089	positive regulation of cellular component biogenesis	9	0.00137	0.0369	1
GO:0002260	lymphocyte homeostasis	4	0.00137	0.0369	1
GO:0031346	positive regulation of cell projection organization	8	0.00138	0.0369	1
GO:0090343	positive regulation of cell aging	2	0.0014	0.0369	1
GO:0045627	positive regulation of T-helper 1 cell differentiation	2	0.0014	0.0369	1
GO:0072124	regulation of glomerular mesangial cell proliferation	2	0.0014	0.0369	1
GO:0044387	negative regulation of protein kinase activity by regulation of protein phosphorylation	2	0.0014	0.0369	1
GO:0006991	response to sterol depletion	2	0.0014	0.0369	1
GO:0032075	positive regulation of nuclease activity	2	0.0014	0.0369	1
GO:0034144	negative regulation of toll-like receptor 4 signaling pathway	2	0.0014	0.0369	1
GO:0009445	putrescine metabolic process	2	0.0014	0.0369	1
GO:0016049	cell growth	5	0.00142	0.0373	1
GO:0043200	response to amino acid	5	0.00142	0.0373	1
GO:1900026	positive regulation of substrate adhesion-dependent cell spreading	3	0.00142	0.0373	1
GO:0051253	negative regulation of RNA metabolic process	19	0.00142	0.0373	1
GO:0045937	positive regulation of phosphate metabolic process	16	0.00143	0.0374	1
GO:0051216	cartilage development	6	0.0015	0.039	1
GO:0061448	connective tissue development	7	0.00152	0.0396	1
GO:0065003	macromolecular complex assembly	17	0.00153	0.0396	1
GO:0071407	cellular response to organic cyclic compound	9	0.00156	0.0404	1
GO:0030865	cortical cytoskeleton organization	3	0.00158	0.0408	1
GO:0071346	cellular response to interferon-gamma	3	0.00158	0.0408	1
GO:0071453	cellular response to oxygen levels	5	0.00162	0.0417	1
GO:0040017	positive regulation of locomotion	9	0.00163	0.0417	1
GO:0071363	cellular response to growth factor stimulus	9	0.00163	0.0417	1
GO:0001934	positive regulation of protein phosphorylation	14	0.00163	0.0417	1
GO:0030833	regulation of actin filament polymerization	5	0.00169	0.0432	1
GO:0007369	gastrulation	6	0.00171	0.0437	1
GO:0015031	protein transport	17	0.00171	0.0437	1
GO:0045892	negative regulation of transcription, DNA-templated	18	0.00172	0.0437	1
GO:0010629	negative regulation of gene expression	21	0.00175	0.044	1
GO:0090342	regulation of cell aging	3	0.00175	0.044	1
GO:0001782	B cell homeostasis	3	0.00175	0.044	1
GO:0002820	negative regulation of adaptive immune response	3	0.00175	0.044	1
GO:2000108	positive regulation of leukocyte apoptotic process	3	0.00175	0.044	1
GO:0002711	positive regulation of T cell mediated immunity	3	0.00175	0.044	1
GO:0043331	response to dsRNA	4	0.00176	0.044	1
GO:0007229	integrin-mediated signaling pathway	4	0.00176	0.044	1
GO:0010558	negative regulation of macromolecule biosynthetic process	20	0.00181	0.0452	1
GO:0042110	T cell activation	7	0.00185	0.046	1
GO:0072203	cell proliferation involved in metanephros development	2	0.00185	0.046	1
GO:0002753	cytoplasmic pattern recognition receptor signaling pathway	2	0.00185	0.046	1
GO:0032880	regulation of protein localization	15	0.00192	0.0476	1
GO:0030330	DNA damage response, signal transduction by p53 class mediator	3	0.00193	0.0476	1
GO:0042771	intrinsic apoptotic signaling pathway in response to DNA damage by p53 class mediator	3	0.00193	0.0476	1
GO:0045581	negative regulation of T cell differentiation	3	0.00193	0.0476	1
GO:0050727	regulation of inflammatory response	7	0.00195	0.048	1
GO:0007165	signal transduction	40	0.00197	0.0485	1
GO:0007167	enzyme linked receptor protein signaling pathway	11	0.00199	0.0489	1
GO:1903507	negative regulation of nucleic acid-templated transcription	18	0.00202	0.0495	1
GO:0051250	negative regulation of lymphocyte activation	5	0.00208	0.0508	1
GO:0060627	regulation of vesicle-mediated transport	9	0.00212	0.0516	1
GO:0050869	negative regulation of B cell activation	3	0.00213	0.0516	1
GO:0046456	icosanoid biosynthetic process	3	0.00213	0.0516	1
GO:1901570	fatty acid derivative biosynthetic process	3	0.00213	0.0516	1
GO:0030168	platelet activation	4	0.00221	0.0535	1
GO:0000079	regulation of cyclin-dependent protein serine/threonine kinase activity	4	0.00221	0.0535	1
GO:0070848	response to growth factor	9	0.00225	0.0543	1
GO:0043254	regulation of protein complex assembly	8	0.00226	0.0544	1
GO:0051385	response to mineralocorticoid	3	0.00233	0.0559	1
GO:0090630	activation of GTPase activity	3	0.00233	0.0559	1
GO:0044843	cell cycle G1/S phase transition	4	0.00234	0.0559	1
GO:0000082	G1/S transition of mitotic cell cycle	4	0.00234	0.0559	1
GO:0044772	mitotic cell cycle phase transition	5	0.00235	0.056	1
GO:1902679	negative regulation of RNA biosynthetic process	18	0.00237	0.056	1
GO:0022603	regulation of anatomical structure morphogenesis	15	0.00237	0.056	1
GO:0009215	purine deoxyribonucleoside triphosphate metabolic process	2	0.00237	0.056	1
GO:0032367	intracellular cholesterol transport	2	0.00237	0.056	1
GO:0033632	regulation of cell-cell adhesion mediated by integrin	2	0.00237	0.056	1
GO:0043101	purine-containing compound salvage	2	0.00237	0.056	1
GO:0030855	epithelial cell differentiation	11	0.00238	0.0562	1
GO:0042327	positive regulation of phosphorylation	14	0.00242	0.057	1
GO:0090304	nucleic acid metabolic process	38	0.00251	0.0588	1
GO:1900180	regulation of protein localization to nucleus	6	0.00251	0.0588	1
GO:1903708	positive regulation of hemopoiesis	6	0.00251	0.0588	1
GO:1901214	regulation of neuron death	7	0.00253	0.059	1
GO:0007163	establishment or maintenance of cell polarity	5	0.00254	0.059	1
GO:0002366	leukocyte activation involved in immune response	5	0.00254	0.059	1
GO:0002263	cell activation involved in immune response	5	0.00254	0.059	1
GO:0043029	T cell homeostasis	3	0.00255	0.0592	1
GO:0010720	positive regulation of cell development	10	0.00257	0.0596	1
GO:0006954	inflammatory response	9	0.00258	0.0597	1
GO:0043086	negative regulation of catalytic activity	13	0.00259	0.0598	1
GO:0072331	signal transduction by p53 class mediator	4	0.0026	0.06	1
GO:0060537	muscle tissue development	8	0.00263	0.0605	1
GO:0017038	protein import	5	0.00263	0.0605	1
GO:0044839	cell cycle G2/M phase transition	3	0.00278	0.0635	1
GO:0043300	regulation of leukocyte degranulation	3	0.00278	0.0635	1
GO:1902743	regulation of lamellipodium organization	3	0.00278	0.0635	1
GO:0000086	G2/M transition of mitotic cell cycle	3	0.00278	0.0635	1
GO:0006952	defense response	15	0.0028	0.0638	1
GO:0001558	regulation of cell growth	8	0.00281	0.0639	1
GO:0042063	gliogenesis	6	0.00291	0.0655	1
GO:0006886	intracellular protein transport	11	0.00292	0.0655	1
GO:0035646	endosome to melanosome transport	2	0.00295	0.0655	1
GO:0009151	purine deoxyribonucleotide metabolic process	2	0.00295	0.0655	1
GO:0032366	intracellular sterol transport	2	0.00295	0.0655	1
GO:0002829	negative regulation of type 2 immune response	2	0.00295	0.0655	1
GO:0002507	tolerance induction	2	0.00295	0.0655	1
GO:0034349	glial cell apoptotic process	2	0.00295	0.0655	1
GO:0048757	pigment granule maturation	2	0.00295	0.0655	1
GO:0006983	ER overload response	2	0.00295	0.0655	1
GO:0006978	DNA damage response, signal transduction by p53 class mediator resulting in transcription of p21 class mediator	2	0.00295	0.0655	1
GO:0034142	toll-like receptor 4 signaling pathway	2	0.00295	0.0655	1
GO:0001889	liver development	5	0.00295	0.0655	1
GO:0045933	positive regulation of muscle contraction	3	0.00302	0.0669	1
GO:1990138	neuron projection extension	3	0.00302	0.0669	1
GO:0030048	actin filament-based movement	3	0.00302	0.0669	1
GO:0006913	nucleocytoplasmic transport	6	0.00309	0.0682	1
GO:0051301	cell division	10	0.0031	0.0683	1
GO:0009165	nucleotide biosynthetic process	6	0.00318	0.07	1
GO:2000379	positive regulation of reactive oxygen species metabolic process	4	0.00319	0.0702	1
GO:0070527	platelet aggregation	3	0.00328	0.0719	1
GO:0061008	hepaticobiliary system development	5	0.00329	0.072	1
GO:0001817	regulation of cytokine production	10	0.00331	0.0724	1
GO:0070201	regulation of establishment of protein localization	13	0.00333	0.0727	1
GO:1903524	positive regulation of blood circulation	4	0.00335	0.073	1
GO:0042102	positive regulation of T cell proliferation	4	0.00335	0.073	1
GO:0006955	immune response	13	0.00337	0.0733	1
GO:0044700	single organism signaling	41	0.00338	0.0734	1
GO:0051169	nuclear transport	6	0.00346	0.0746	1
GO:0016197	endosomal transport	6	0.00346	0.0746	1
GO:0001503	ossification	7	0.00347	0.0746	1
GO:0046651	lymphocyte proliferation	4	0.00352	0.0746	1
GO:0014074	response to purine-containing compound	5	0.00353	0.0746	1
GO:0009314	response to radiation	9	0.00353	0.0746	1
GO:1903305	regulation of regulated secretory pathway	3	0.00355	0.0746	1
GO:0070232	regulation of T cell apoptotic process	3	0.00355	0.0746	1
GO:0010812	negative regulation of cell-substrate adhesion	3	0.00355	0.0746	1
GO:0001912	positive regulation of leukocyte mediated cytotoxicity	3	0.00355	0.0746	1
GO:0032611	interleukin-1 beta production	2	0.00358	0.0746	1
GO:1901722	regulation of cell proliferation involved in kidney development	2	0.00358	0.0746	1
GO:0007076	mitotic chromosome condensation	2	0.00358	0.0746	1
GO:0046130	purine ribonucleoside catabolic process	2	0.00358	0.0746	1
GO:0032495	response to muramyl dipeptide	2	0.00358	0.0746	1
GO:0042772	DNA damage response, signal transduction resulting in transcription	2	0.00358	0.0746	1
GO:0051895	negative regulation of focal adhesion assembly	2	0.00358	0.0746	1
GO:0051198	negative regulation of coenzyme metabolic process	2	0.00358	0.0746	1
GO:0030812	negative regulation of nucleotide catabolic process	2	0.00358	0.0746	1
GO:1990440	positive regulation of transcription from RNA polymerase II promoter in response to endoplasmic reticulum stress	2	0.00358	0.0746	1
GO:0045117	azole transport	2	0.00358	0.0746	1
GO:0006152	purine nucleoside catabolic process	2	0.00358	0.0746	1
GO:1900119	positive regulation of execution phase of apoptosis	2	0.00358	0.0746	1
GO:0080135	regulation of cellular response to stress	12	0.0036	0.0749	1
GO:0030278	regulation of ossification	6	0.00366	0.076	1
GO:0008630	intrinsic apoptotic signaling pathway in response to DNA damage	4	0.00369	0.0761	1
GO:1902106	negative regulation of leukocyte differentiation	4	0.00369	0.0761	1
GO:0032943	mononuclear cell proliferation	4	0.00369	0.0761	1
GO:0034329	cell junction assembly	4	0.00369	0.0761	1
GO:0070555	response to interleukin-1	4	0.00369	0.0761	1
GO:0006605	protein targeting	7	0.00372	0.0766	1
GO:0051049	regulation of transport	22	0.00377	0.0775	1
GO:0022408	negative regulation of cell-cell adhesion	5	0.00378	0.0775	1
GO:0002685	regulation of leukocyte migration	5	0.00378	0.0775	1
GO:0060341	regulation of cellular localization	17	0.0038	0.0777	1
GO:0051893	regulation of focal adhesion assembly	3	0.00383	0.0779	1
GO:0002886	regulation of myeloid leukocyte mediated immunity	3	0.00383	0.0779	1
GO:0007519	skeletal muscle tissue development	5	0.00391	0.0796	1
GO:0046822	regulation of nucleocytoplasmic transport	6	0.00397	0.0806	1
GO:0002695	negative regulation of leukocyte activation	5	0.00405	0.0821	1
GO:0050868	negative regulation of T cell activation	4	0.00405	0.0821	1
GO:0007052	mitotic spindle organization	3	0.00412	0.0827	1
GO:1901998	toxin transport	3	0.00412	0.0827	1
GO:1903391	regulation of adherens junction organization	3	0.00412	0.0827	1
GO:0045620	negative regulation of lymphocyte differentiation	3	0.00412	0.0827	1
GO:0050854	regulation of antigen receptor-mediated signaling pathway	3	0.00412	0.0827	1
GO:0001954	positive regulation of cell-matrix adhesion	3	0.00412	0.0827	1
GO:0031401	positive regulation of protein modification process	15	0.00417	0.0835	1
GO:0032271	regulation of protein polymerization	5	0.00419	0.0836	1
GO:0042113	B cell activation	5	0.00419	0.0836	1
GO:2000045	regulation of G1/S transition of mitotic cell cycle	4	0.00424	0.0841	1
GO:0090192	regulation of glomerulus development	2	0.00428	0.0841	1
GO:0032612	interleukin-1 production	2	0.00428	0.0841	1
GO:1901889	negative regulation of cell junction assembly	2	0.00428	0.0841	1
GO:0032365	intracellular lipid transport	2	0.00428	0.0841	1
GO:0001765	membrane raft assembly	2	0.00428	0.0841	1
GO:0019370	leukotriene biosynthetic process	2	0.00428	0.0841	1
GO:0043482	cellular pigment accumulation	2	0.00428	0.0841	1
GO:0061299	retina vasculature morphogenesis in camera-type eye	2	0.00428	0.0841	1
GO:0002922	positive regulation of humoral immune response	2	0.00428	0.0841	1
GO:0072075	metanephric mesenchyme development	2	0.00428	0.0841	1
GO:0043523	regulation of neuron apoptotic process	6	0.00442	0.0863	1
GO:0043330	response to exogenous dsRNA	3	0.00443	0.0863	1
GO:0002889	regulation of immunoglobulin mediated immune response	3	0.00443	0.0863	1
GO:0042098	T cell proliferation	3	0.00443	0.0863	1
GO:0002712	regulation of B cell mediated immunity	3	0.00443	0.0863	1
GO:0002709	regulation of T cell mediated immunity	3	0.00443	0.0863	1
GO:0031497	chromatin assembly	4	0.00444	0.0864	1
GO:2000147	positive regulation of cell motility	8	0.00447	0.0868	1
GO:0045664	regulation of neuron differentiation	10	0.00448	0.0869	1
GO:0030217	T cell differentiation	5	0.00462	0.0894	1
GO:2000377	regulation of reactive oxygen species metabolic process	5	0.00462	0.0894	1
GO:0051591	response to cAMP	4	0.00464	0.0894	1
GO:0046578	regulation of Ras protein signal transduction	4	0.00464	0.0894	1
GO:0070661	leukocyte proliferation	4	0.00464	0.0894	1
GO:0051017	actin filament bundle assembly	3	0.00475	0.0912	1
GO:0006636	unsaturated fatty acid biosynthetic process	3	0.00475	0.0912	1
GO:0051052	regulation of DNA metabolic process	7	0.00476	0.0914	1
GO:0060538	skeletal muscle organ development	5	0.00477	0.0914	1
GO:0051271	negative regulation of cellular component movement	6	0.00478	0.0914	1
GO:0007051	spindle organization	4	0.00485	0.0921	1
GO:1902806	regulation of cell cycle G1/S phase transition	4	0.00485	0.0921	1
GO:0001656	metanephros development	4	0.00485	0.0921	1
GO:0030216	keratinocyte differentiation	4	0.00485	0.0921	1
GO:0000077	DNA damage checkpoint	4	0.00485	0.0921	1
GO:0051248	negative regulation of protein metabolic process	15	0.0049	0.093	1
GO:0030308	negative regulation of cell growth	5	0.00493	0.0932	1
GO:1901654	response to ketone	5	0.00493	0.0932	1
GO:0051276	chromosome organization	13	0.00495	0.0935	1
GO:0007417	central nervous system development	14	0.00497	0.0937	1
GO:0031667	response to nutrient levels	9	0.00499	0.0938	1
GO:0031065	positive regulation of histone deacetylation	2	0.00503	0.0938	1
GO:0010463	mesenchymal cell proliferation	2	0.00503	0.0938	1
GO:0032480	negative regulation of type I interferon production	2	0.00503	0.0938	1
GO:0043476	pigment accumulation	2	0.00503	0.0938	1
GO:0050855	regulation of B cell receptor signaling pathway	2	0.00503	0.0938	1
GO:0010875	positive regulation of cholesterol efflux	2	0.00503	0.0938	1
GO:0042994	cytoplasmic sequestering of transcription factor	2	0.00503	0.0938	1
GO:0023056	positive regulation of signaling	19	0.00505	0.0941	1
GO:0010001	glial cell differentiation	5	0.00509	0.0947	1
GO:0033157	regulation of intracellular protein transport	8	0.00519	0.0966	1
GO:0051223	regulation of protein transport	12	0.0052	0.0966	1
GO:0010638	positive regulation of organelle organization	11	0.00521	0.0967	1
GO:0002705	positive regulation of leukocyte mediated immunity	4	0.00528	0.0976	1
GO:1903038	negative regulation of leukocyte cell-cell adhesion	4	0.00528	0.0976	1
GO:0072594	establishment of protein localization to organelle	6	0.00529	0.0976	1
GO:1903533	regulation of protein targeting	7	0.0053	0.0977	1
GO:0032496	response to lipopolysaccharide	7	0.00541	0.0996	1
GO:0061572	actin filament bundle organization	3	0.00543	0.0996	1
GO:0031343	positive regulation of cell killing	3	0.00543	0.0996	1
GO:0034121	regulation of toll-like receptor signaling pathway	3	0.00543	0.0996	1
GO:1901135	carbohydrate derivative metabolic process	13	0.00544	0.0997	1
GO:0019538	protein metabolic process	39	0.0055	0.101	1
GO:0040008	regulation of growth	11	0.00551	0.101	1
GO:0090066	regulation of anatomical structure size	8	0.00559	0.102	1
GO:0031400	negative regulation of protein modification process	10	0.00561	0.102	1
GO:0032886	regulation of microtubule-based process	5	0.00576	0.105	1
GO:0001569	patterning of blood vessels	3	0.00579	0.105	1
GO:1900543	negative regulation of purine nucleotide metabolic process	3	0.00579	0.105	1
GO:0050848	regulation of calcium-mediated signaling	3	0.00579	0.105	1
GO:0010592	positive regulation of lamellipodium assembly	2	0.00583	0.105	1
GO:0051290	protein heterotetramerization	2	0.00583	0.105	1
GO:0070828	heterochromatin organization	2	0.00583	0.105	1
GO:0060576	intestinal epithelial cell development	2	0.00583	0.105	1
GO:0010647	positive regulation of cell communication	20	0.00588	0.106	1
GO:1902533	positive regulation of intracellular signal transduction	13	0.00604	0.109	1
GO:1902578	single-organism localization	31	0.00605	0.109	1
GO:0071702	organic substance transport	21	0.00606	0.109	1
GO:0050866	negative regulation of cell activation	5	0.00612	0.109	1
GO:0050768	negative regulation of neurogenesis	6	0.00613	0.109	1
GO:0043122	regulation of I-kappaB kinase/NF-kappaB signaling	6	0.00613	0.109	1
GO:0051056	regulation of small GTPase mediated signal transduction	4	0.00622	0.111	1
GO:0071496	cellular response to external stimulus	7	0.00625	0.111	1
GO:0007154	cell communication	41	0.00634	0.113	1
GO:0051345	positive regulation of hydrolase activity	12	0.00642	0.114	1
GO:0061515	myeloid cell development	3	0.00656	0.115	1
GO:0044773	mitotic DNA damage checkpoint	3	0.00656	0.115	1
GO:0032479	regulation of type I interferon production	3	0.00656	0.115	1
GO:0042770	signal transduction in response to DNA damage	3	0.00656	0.115	1
GO:0032370	positive regulation of lipid transport	3	0.00656	0.115	1
GO:0001910	regulation of leukocyte mediated cytotoxicity	3	0.00656	0.115	1
GO:2000134	negative regulation of G1/S transition of mitotic cell cycle	3	0.00656	0.115	1
GO:0045980	negative regulation of nucleotide metabolic process	3	0.00656	0.115	1
GO:0048872	homeostasis of number of cells	6	0.00658	0.116	1
GO:0031334	positive regulation of protein complex assembly	5	0.00668	0.116	1
GO:0006595	polyamine metabolic process	2	0.00669	0.116	1
GO:0090382	phagosome maturation	2	0.00669	0.116	1
GO:0070243	regulation of thymocyte apoptotic process	2	0.00669	0.116	1
GO:0034314	Arp2/3 complex-mediated actin nucleation	2	0.00669	0.116	1
GO:0070884	regulation of calcineurin-NFAT signaling cascade	2	0.00669	0.116	1
GO:0034143	regulation of toll-like receptor 4 signaling pathway	2	0.00669	0.116	1
GO:0008340	determination of adult lifespan	2	0.00669	0.116	1
GO:0051642	centrosome localization	2	0.00669	0.116	1
GO:0001657	ureteric bud development	4	0.00673	0.116	1
GO:0072164	mesonephric tubule development	4	0.00673	0.116	1
GO:0031570	DNA integrity checkpoint	4	0.00673	0.116	1
GO:0007399	nervous system development	24	0.00675	0.116	1
GO:0045666	positive regulation of neuron differentiation	7	0.00678	0.117	1
GO:0071229	cellular response to acid chemical	5	0.00688	0.118	1
GO:0070373	negative regulation of ERK1 and ERK2 cascade	3	0.00696	0.119	1
GO:1902807	negative regulation of cell cycle G1/S phase transition	3	0.00696	0.119	1
GO:0034341	response to interferon-gamma	3	0.00696	0.119	1
GO:0046677	response to antibiotic	3	0.00696	0.119	1
GO:0034111	negative regulation of homotypic cell-cell adhesion	4	0.00699	0.119	1
GO:0051495	positive regulation of cytoskeleton organization	5	0.00708	0.121	1
GO:0097193	intrinsic apoptotic signaling pathway	5	0.00728	0.124	1
GO:0042306	regulation of protein import into nucleus	5	0.00728	0.124	1
GO:0014706	striated muscle tissue development	7	0.00733	0.125	1
GO:0072332	intrinsic apoptotic signaling pathway by p53 class mediator	3	0.00738	0.125	1
GO:0043525	positive regulation of neuron apoptotic process	3	0.00738	0.125	1
GO:0030512	negative regulation of transforming growth factor beta receptor signaling pathway	3	0.00738	0.125	1
GO:0043900	regulation of multi-organism process	8	0.00741	0.125	1
GO:0050767	regulation of neurogenesis	11	0.00744	0.126	1
GO:0009967	positive regulation of signal transduction	17	0.00745	0.126	1
GO:0002237	response to molecule of bacterial origin	7	0.00748	0.126	1
GO:1904589	regulation of protein import	5	0.00749	0.126	1
GO:0032526	response to retinoic acid	4	0.00754	0.126	1
GO:0001823	mesonephros development	4	0.00754	0.126	1
GO:0030522	intracellular receptor signaling pathway	4	0.00754	0.126	1
GO:0042454	ribonucleoside catabolic process	2	0.00761	0.126	1
GO:0032373	positive regulation of sterol transport	2	0.00761	0.126	1
GO:0032376	positive regulation of cholesterol transport	2	0.00761	0.126	1
GO:0002827	positive regulation of T-helper 1 type immune response	2	0.00761	0.126	1
GO:2000269	regulation of fibroblast apoptotic process	2	0.00761	0.126	1
GO:0071236	cellular response to antibiotic	2	0.00761	0.126	1
GO:0072074	kidney mesenchyme development	2	0.00761	0.126	1
GO:0010256	endomembrane system organization	8	0.00766	0.127	1
GO:0002637	regulation of immunoglobulin production	3	0.00782	0.129	1
GO:0010811	positive regulation of cell-substrate adhesion	4	0.00783	0.129	1
GO:0002706	regulation of lymphocyte mediated immunity	4	0.00783	0.129	1
GO:0006333	chromatin assembly or disassembly	4	0.00812	0.134	1
GO:0042308	negative regulation of protein import into nucleus	3	0.00827	0.136	1
GO:1904590	negative regulation of protein import	3	0.00827	0.136	1
GO:0044710	single-organism metabolic process	38	0.00845	0.139	1
GO:0006461	protein complex assembly	13	0.00852	0.139	1
GO:0070271	protein complex biogenesis	13	0.00852	0.139	1
GO:0090185	negative regulation of kidney development	2	0.00857	0.139	1
GO:0002070	epithelial cell maturation	2	0.00857	0.139	1
GO:0006691	leukotriene metabolic process	2	0.00857	0.139	1
GO:0010800	positive regulation of peptidyl-threonine phosphorylation	2	0.00857	0.139	1
GO:0030889	negative regulation of B cell proliferation	2	0.00857	0.139	1
GO:1903579	negative regulation of ATP metabolic process	2	0.00857	0.139	1
GO:0031579	membrane raft organization	2	0.00857	0.139	1
GO:0006270	DNA replication initiation	2	0.00857	0.139	1
GO:0045978	negative regulation of nucleoside metabolic process	2	0.00857	0.139	1
GO:0010948	negative regulation of cell cycle process	5	0.0086	0.139	1
GO:2000241	regulation of reproductive process	4	0.00872	0.141	1
GO:0071300	cellular response to retinoic acid	3	0.00873	0.141	1
GO:0001501	skeletal system development	9	0.00875	0.141	1
GO:0007623	circadian rhythm	5	0.00883	0.142	1
GO:0048754	branching morphogenesis of an epithelial tube	5	0.00883	0.142	1
GO:0007389	pattern specification process	9	0.00888	0.143	1
GO:0043902	positive regulation of multi-organism process	4	0.00904	0.145	1
GO:0044774	mitotic DNA integrity checkpoint	3	0.00921	0.148	1
GO:0048588	developmental cell growth	3	0.00921	0.148	1
GO:0051050	positive regulation of transport	13	0.00928	0.149	1
GO:0002262	myeloid cell homeostasis	4	0.00936	0.15	1
GO:0044702	single organism reproductive process	15	0.00938	0.15	1
GO:0048729	tissue morphogenesis	11	0.00941	0.15	1
GO:0022414	reproductive process	16	0.00946	0.151	1
GO:0009164	nucleoside catabolic process	2	0.00959	0.152	1
GO:0090312	positive regulation of protein deacetylation	2	0.00959	0.152	1
GO:0002902	regulation of B cell apoptotic process	2	0.00959	0.152	1
GO:0060445	branching involved in salivary gland morphogenesis	2	0.00959	0.152	1
GO:0071869	response to catecholamine	2	0.00959	0.152	1
GO:0000154	rRNA modification	2	0.00959	0.152	1
GO:0046641	positive regulation of alpha-beta T cell proliferation	2	0.00959	0.152	1
GO:0033005	positive regulation of mast cell activation	2	0.00959	0.152	1
GO:0010467	gene expression	35	0.00963	0.152	1
GO:0051961	negative regulation of nervous system development	6	0.00964	0.152	1
GO:0001704	formation of primary germ layer	4	0.00969	0.153	1
GO:0010332	response to gamma radiation	3	0.0097	0.153	1
GO:0016070	RNA metabolic process	32	0.00972	0.153	1
GO:0090183	regulation of kidney development	3	0.0102	0.16	1
GO:1901888	regulation of cell junction assembly	3	0.0102	0.16	1
GO:0031341	regulation of cell killing	3	0.0102	0.16	1
GO:0043414	macromolecule methylation	5	0.0103	0.162	1
GO:1901699	cellular response to nitrogen compound	8	0.0104	0.163	1
GO:0061440	kidney vasculature development	2	0.0107	0.165	1
GO:0061437	renal system vasculature development	2	0.0107	0.165	1
GO:0045601	regulation of endothelial cell differentiation	2	0.0107	0.165	1
GO:0048532	anatomical structure arrangement	2	0.0107	0.165	1
GO:0010874	regulation of cholesterol efflux	2	0.0107	0.165	1
GO:0060575	intestinal epithelial cell differentiation	2	0.0107	0.165	1
GO:0001816	cytokine production	4	0.0111	0.171	1
GO:0072091	regulation of stem cell proliferation	4	0.0111	0.171	1
GO:0001818	negative regulation of cytokine production	5	0.0111	0.172	1
GO:0060348	bone development	5	0.0111	0.172	1
GO:1901880	negative regulation of protein depolymerization	3	0.0113	0.174	1
GO:0009880	embryonic pattern specification	3	0.0113	0.174	1
GO:1900181	negative regulation of protein localization to nucleus	3	0.0113	0.174	1
GO:1901990	regulation of mitotic cell cycle phase transition	5	0.0117	0.18	1
GO:0036003	positive regulation of transcription from RNA polymerase II promoter in response to stress	2	0.0118	0.18	1
GO:0098751	bone cell development	2	0.0118	0.18	1
GO:0061298	retina vasculature development in camera-type eye	2	0.0118	0.18	1
GO:0097237	cellular response to toxic substance	2	0.0118	0.18	1
GO:0071867	response to monoamine	2	0.0118	0.18	1
GO:0045744	negative regulation of G-protein coupled receptor protein signaling pathway	3	0.0118	0.181	1
GO:0097659	nucleic acid-templated transcription	25	0.012	0.183	1
GO:0006351	transcription, DNA-templated	25	0.012	0.183	1
GO:0007178	transmembrane receptor protein serine/threonine kinase signaling pathway	5	0.012	0.183	1
GO:0045995	regulation of embryonic development	4	0.0122	0.185	1
GO:0032259	methylation	6	0.0123	0.187	1
GO:0032642	regulation of chemokine production	3	0.0124	0.188	1
GO:0046823	negative regulation of nucleocytoplasmic transport	3	0.0124	0.188	1
GO:0034644	cellular response to UV	3	0.0124	0.188	1
GO:0051701	interaction with host	3	0.0124	0.188	1
GO:0060485	mesenchyme development	5	0.0129	0.194	1
GO:0009615	response to virus	5	0.0129	0.194	1
GO:0033674	positive regulation of kinase activity	8	0.0129	0.194	1
GO:0038179	neurotrophin signaling pathway	2	0.013	0.194	1
GO:0002832	negative regulation of response to biotic stimulus	2	0.013	0.194	1
GO:0070233	negative regulation of T cell apoptotic process	2	0.013	0.194	1
GO:0043094	cellular metabolic compound salvage	2	0.013	0.194	1
GO:0001707	mesoderm formation	3	0.013	0.194	1
GO:0043242	negative regulation of protein complex disassembly	3	0.013	0.194	1
GO:0048709	oligodendrocyte differentiation	3	0.013	0.194	1
GO:0007569	cell aging	3	0.013	0.194	1
GO:0072089	stem cell proliferation	3	0.013	0.194	1
GO:0032774	RNA biosynthetic process	25	0.013	0.194	1
GO:0032956	regulation of actin cytoskeleton organization	6	0.0131	0.195	1
GO:0032870	cellular response to hormone stimulus	8	0.0131	0.195	1
GO:0030335	positive regulation of cell migration	7	0.0133	0.197	1
GO:0034330	cell junction organization	4	0.0134	0.199	1
GO:0051640	organelle localization	7	0.0135	0.2	1
GO:0019229	regulation of vasoconstriction	3	0.0136	0.201	1
GO:1901216	positive regulation of neuron death	3	0.0136	0.201	1
GO:0030838	positive regulation of actin filament polymerization	3	0.0136	0.201	1
GO:0030030	cell projection organization	13	0.0136	0.201	1
GO:0007017	microtubule-based process	9	0.0136	0.201	1
GO:0090288	negative regulation of cellular response to growth factor stimulus	4	0.0138	0.203	1
GO:0044711	single-organism biosynthetic process	14	0.0139	0.205	1
GO:1901293	nucleoside phosphate biosynthetic process	5	0.0142	0.207	1
GO:0030866	cortical actin cytoskeleton organization	2	0.0142	0.207	1
GO:0072215	regulation of metanephros development	2	0.0142	0.207	1
GO:0006929	substrate-dependent cell migration	2	0.0142	0.207	1
GO:2000772	regulation of cellular senescence	2	0.0142	0.207	1
GO:0045191	regulation of isotype switching	2	0.0142	0.207	1
GO:0043279	response to alkaloid	4	0.0142	0.208	1
GO:0061024	membrane organization	10	0.0145	0.211	1
GO:0030198	extracellular matrix organization	5	0.0145	0.211	1
GO:0048762	mesenchymal cell differentiation	4	0.0146	0.213	1
GO:0070507	regulation of microtubule cytoskeleton organization	4	0.0146	0.213	1
GO:0043062	extracellular structure organization	5	0.0148	0.215	1
GO:0006892	post-Golgi vesicle-mediated transport	3	0.0148	0.215	1
GO:0045454	cell redox homeostasis	3	0.0148	0.215	1
GO:0071260	cellular response to mechanical stimulus	3	0.0148	0.215	1
GO:0050878	regulation of body fluid levels	6	0.0149	0.216	1
GO:0032269	negative regulation of cellular protein metabolic process	13	0.015	0.216	1
GO:0016032	viral process	4	0.0151	0.218	1
GO:1901987	regulation of cell cycle phase transition	5	0.0152	0.219	1
GO:0019953	sexual reproduction	11	0.0153	0.22	1
GO:1990089	response to nerve growth factor	2	0.0154	0.22	1
GO:1990090	cellular response to nerve growth factor stimulus	2	0.0154	0.22	1
GO:0045010	actin nucleation	2	0.0154	0.22	1
GO:0033363	secretory granule organization	2	0.0154	0.22	1
GO:1904031	positive regulation of cyclin-dependent protein kinase activity	2	0.0154	0.22	1
GO:1901522	positive regulation of transcription from RNA polymerase II promoter involved in cellular response to chemical stimulus	2	0.0154	0.22	1
GO:0034122	negative regulation of toll-like receptor signaling pathway	2	0.0154	0.22	1
GO:0051647	nucleus localization	2	0.0154	0.22	1
GO:1900117	regulation of execution phase of apoptosis	2	0.0154	0.22	1
GO:0048332	mesoderm morphogenesis	3	0.0155	0.221	1
GO:1903522	regulation of blood circulation	5	0.0155	0.221	1
GO:0007517	muscle organ development	6	0.0158	0.225	1
GO:0010975	regulation of neuron projection development	7	0.0159	0.225	1
GO:0006259	DNA metabolic process	10	0.0161	0.228	1
GO:0050851	antigen receptor-mediated signaling pathway	3	0.0162	0.229	1
GO:0071417	cellular response to organonitrogen compound	7	0.0164	0.232	1
GO:0070304	positive regulation of stress-activated protein kinase signaling cascade	4	0.0164	0.232	1
GO:0009411	response to UV	4	0.0164	0.232	1
GO:0000003	reproduction	13	0.0167	0.235	1
GO:0031063	regulation of histone deacetylation	2	0.0168	0.235	1
GO:0007026	negative regulation of microtubule depolymerization	2	0.0168	0.235	1
GO:0045577	regulation of B cell differentiation	2	0.0168	0.235	1
GO:0051412	response to corticosterone	2	0.0168	0.235	1
GO:0002707	negative regulation of lymphocyte mediated immunity	2	0.0168	0.235	1
GO:0034113	heterotypic cell-cell adhesion	2	0.0168	0.235	1
GO:0031100	organ regeneration	3	0.0168	0.236	1
GO:0090002	establishment of protein localization to plasma membrane	3	0.0168	0.236	1
GO:0060562	epithelial tube morphogenesis	7	0.0169	0.236	1
GO:0048732	gland development	8	0.0169	0.236	1
GO:0031348	negative regulation of defense response	4	0.0169	0.236	1
GO:0045471	response to ethanol	4	0.0169	0.236	1
GO:0044802	single-organism membrane organization	9	0.0173	0.241	1
GO:0044764	multi-organism cellular process	4	0.0174	0.241	1
GO:0008064	regulation of actin polymerization or depolymerization	4	0.0174	0.241	1
GO:0030832	regulation of actin filament length	4	0.0174	0.241	1
GO:0002757	immune response-activating signal transduction	4	0.0174	0.241	1
GO:0045638	negative regulation of myeloid cell differentiation	3	0.0175	0.243	1
GO:0061138	morphogenesis of a branching epithelium	5	0.0177	0.245	1
GO:0009416	response to light stimulus	6	0.0179	0.248	1
GO:0090407	organophosphate biosynthetic process	7	0.018	0.248	1
GO:0045736	negative regulation of cyclin-dependent protein serine/threonine kinase activity	2	0.0181	0.248	1
GO:0010591	regulation of lamellipodium assembly	2	0.0181	0.248	1
GO:0033344	cholesterol efflux	2	0.0181	0.248	1
GO:0050850	positive regulation of calcium-mediated signaling	2	0.0181	0.248	1
GO:0071709	membrane assembly	2	0.0181	0.248	1
GO:0010762	regulation of fibroblast migration	2	0.0181	0.248	1
GO:0048147	negative regulation of fibroblast proliferation	2	0.0181	0.248	1
GO:0006998	nuclear envelope organization	2	0.0181	0.248	1
GO:0002686	negative regulation of leukocyte migration	2	0.0181	0.248	1
GO:0071482	cellular response to light stimulus	3	0.0182	0.249	1
GO:0030193	regulation of blood coagulation	3	0.0182	0.249	1
GO:1903729	regulation of plasma membrane organization	3	0.0182	0.249	1
GO:0050817	coagulation	4	0.0184	0.25	1
GO:0007596	blood coagulation	4	0.0184	0.25	1
GO:0070374	positive regulation of ERK1 and ERK2 cascade	4	0.0189	0.257	1
GO:0002708	positive regulation of lymphocyte mediated immunity	3	0.019	0.258	1
GO:0007599	hemostasis	4	0.0194	0.262	1
GO:0050663	cytokine secretion	2	0.0195	0.262	1
GO:0030261	chromosome condensation	2	0.0195	0.262	1
GO:0031114	regulation of microtubule depolymerization	2	0.0195	0.262	1
GO:0060419	heart growth	2	0.0195	0.262	1
GO:0035162	embryonic hemopoiesis	2	0.0195	0.262	1
GO:0032108	negative regulation of response to nutrient levels	2	0.0195	0.262	1
GO:0032105	negative regulation of response to extracellular stimulus	2	0.0195	0.262	1
GO:0043297	apical junction assembly	2	0.0195	0.262	1
GO:0043299	leukocyte degranulation	2	0.0195	0.262	1
GO:0045987	positive regulation of smooth muscle contraction	2	0.0195	0.262	1
GO:0051224	negative regulation of protein transport	5	0.0196	0.264	1
GO:0051054	positive regulation of DNA metabolic process	4	0.0199	0.267	1
GO:0001654	eye development	7	0.0202	0.271	1
GO:0051960	regulation of nervous system development	11	0.0203	0.271	1
GO:0008361	regulation of cell size	4	0.0204	0.273	1
GO:1901879	regulation of protein depolymerization	3	0.0205	0.273	1
GO:0000910	cytokinesis	3	0.0205	0.273	1
GO:0051347	positive regulation of transferase activity	8	0.0206	0.275	1
GO:0050730	regulation of peptidyl-tyrosine phosphorylation	5	0.0209	0.276	1
GO:0044703	multi-organism reproductive process	12	0.0209	0.276	1
GO:0045823	positive regulation of heart contraction	2	0.021	0.276	1
GO:0030260	entry into host cell	2	0.021	0.276	1
GO:0003401	axis elongation	2	0.021	0.276	1
GO:0051806	entry into cell of other organism involved in symbiotic interaction	2	0.021	0.276	1
GO:0010799	regulation of peptidyl-threonine phosphorylation	2	0.021	0.276	1
GO:0048675	axon extension	2	0.021	0.276	1
GO:0052192	movement in environment of other organism involved in symbiotic interaction	2	0.021	0.276	1
GO:0052126	movement in host environment	2	0.021	0.276	1
GO:0046718	viral entry into host cell	2	0.021	0.276	1
GO:0044409	entry into host	2	0.021	0.276	1
GO:0072659	protein localization to plasma membrane	4	0.021	0.276	1
GO:0007179	transforming growth factor beta receptor signaling pathway	3	0.0213	0.279	1
GO:0050818	regulation of coagulation	3	0.0213	0.279	1
GO:0030324	lung development	5	0.0213	0.279	1
GO:0001763	morphogenesis of a branching structure	5	0.0213	0.279	1
GO:1990778	protein localization to cell periphery	4	0.0215	0.281	1
GO:0030509	BMP signaling pathway	3	0.022	0.288	1
GO:1903035	negative regulation of response to wounding	4	0.0221	0.288	1
GO:0007098	centrosome cycle	2	0.0225	0.291	1
GO:0009112	nucleobase metabolic process	2	0.0225	0.291	1
GO:0014072	response to isoquinoline alkaloid	2	0.0225	0.291	1
GO:0002891	positive regulation of immunoglobulin mediated immune response	2	0.0225	0.291	1
GO:0050853	B cell receptor signaling pathway	2	0.0225	0.291	1
GO:0002920	regulation of humoral immune response	2	0.0225	0.291	1
GO:0042149	cellular response to glucose starvation	2	0.0225	0.291	1
GO:0090004	positive regulation of establishment of protein localization to plasma membrane	2	0.0225	0.291	1
GO:0030323	respiratory tube development	5	0.0226	0.292	1
GO:1901342	regulation of vasculature development	5	0.0226	0.292	1
GO:0032273	positive regulation of protein polymerization	3	0.0229	0.295	1
GO:0022604	regulation of cell morphogenesis	8	0.0231	0.299	1
GO:0046903	secretion	8	0.0234	0.302	1
GO:0033273	response to vitamin	3	0.0237	0.304	1
GO:0060359	response to ammonium ion	3	0.0237	0.304	1
GO:0001667	ameboidal-type cell migration	4	0.0238	0.306	1
GO:0045824	negative regulation of innate immune response	2	0.024	0.306	1
GO:0045923	positive regulation of fatty acid metabolic process	2	0.024	0.306	1
GO:0010712	regulation of collagen metabolic process	2	0.024	0.306	1
GO:0008038	neuron recognition	2	0.024	0.306	1
GO:0030811	regulation of nucleotide catabolic process	2	0.024	0.306	1
GO:0006110	regulation of glycolytic process	2	0.024	0.306	1
GO:1903829	positive regulation of cellular protein localization	6	0.0243	0.31	1
GO:0030218	erythrocyte differentiation	3	0.0245	0.312	1
GO:0030010	establishment of cell polarity	3	0.0245	0.312	1
GO:0002429	immune response-activating cell surface receptor signaling pathway	3	0.0245	0.312	1
GO:2000648	positive regulation of stem cell proliferation	3	0.0245	0.312	1
GO:0032970	regulation of actin filament-based process	6	0.0246	0.313	1
GO:0007423	sensory organ development	9	0.0249	0.316	1
GO:0009913	epidermal cell differentiation	4	0.025	0.316	1
GO:0002764	immune response-regulating signaling pathway	4	0.025	0.316	1
GO:0072073	kidney epithelium development	4	0.025	0.316	1
GO:0009117	nucleotide metabolic process	7	0.0254	0.321	1
GO:0051259	protein oligomerization	7	0.0254	0.321	1
GO:0007044	cell-substrate junction assembly	2	0.0256	0.321	1
GO:0090398	cellular senescence	2	0.0256	0.321	1
GO:0044091	membrane biogenesis	2	0.0256	0.321	1
GO:0060142	regulation of syncytium formation by plasma membrane fusion	2	0.0256	0.321	1
GO:0050931	pigment cell differentiation	2	0.0256	0.321	1
GO:0035023	regulation of Rho protein signal transduction	2	0.0256	0.321	1
GO:0048699	generation of neurons	16	0.026	0.327	1
GO:0045860	positive regulation of protein kinase activity	7	0.0261	0.327	1
GO:0000075	cell cycle checkpoint	4	0.0262	0.328	1
GO:0043901	negative regulation of multi-organism process	4	0.0262	0.328	1
GO:0010771	negative regulation of cell morphogenesis involved in differentiation	3	0.0262	0.328	1
GO:2001242	regulation of intrinsic apoptotic signaling pathway	4	0.0268	0.335	1
GO:1903078	positive regulation of protein localization to plasma membrane	2	0.0272	0.336	1
GO:0045739	positive regulation of DNA repair	2	0.0272	0.336	1
GO:0034605	cellular response to heat	2	0.0272	0.336	1
GO:0032481	positive regulation of type I interferon production	2	0.0272	0.336	1
GO:0043471	regulation of cellular carbohydrate catabolic process	2	0.0272	0.336	1
GO:0043470	regulation of carbohydrate catabolic process	2	0.0272	0.336	1
GO:0070229	negative regulation of lymphocyte apoptotic process	2	0.0272	0.336	1
GO:0042992	negative regulation of transcription factor import into nucleus	2	0.0272	0.336	1
GO:0034333	adherens junction assembly	2	0.0272	0.336	1
GO:0010259	multicellular organismal aging	2	0.0272	0.336	1
GO:1904377	positive regulation of protein localization to cell periphery	2	0.0272	0.336	1
GO:0045926	negative regulation of growth	5	0.0273	0.338	1
GO:0050731	positive regulation of peptidyl-tyrosine phosphorylation	4	0.0275	0.339	1
GO:0009617	response to bacterium	8	0.0278	0.343	1
GO:0045087	innate immune response	7	0.0279	0.344	1
GO:0051053	negative regulation of DNA metabolic process	3	0.028	0.344	1
GO:0051291	protein heterooligomerization	3	0.028	0.344	1
GO:0090317	negative regulation of intracellular protein transport	3	0.028	0.344	1
GO:0017015	regulation of transforming growth factor beta receptor signaling pathway	3	0.028	0.344	1
GO:1903844	regulation of cellular response to transforming growth factor beta stimulus	3	0.028	0.344	1
GO:0000122	negative regulation of transcription from RNA polymerase II promoter	11	0.0281	0.344	1
GO:0010770	positive regulation of cell morphogenesis involved in differentiation	4	0.0281	0.344	1
GO:0031111	negative regulation of microtubule polymerization or depolymerization	2	0.0288	0.352	1
GO:0002639	positive regulation of immunoglobulin production	2	0.0288	0.352	1
GO:0032781	positive regulation of ATPase activity	2	0.0288	0.352	1
GO:0009790	embryo development	14	0.029	0.353	1
GO:0006935	chemotaxis	7	0.029	0.354	1
GO:0005975	carbohydrate metabolic process	9	0.0293	0.357	1
GO:2001233	regulation of apoptotic signaling pathway	7	0.0294	0.358	1
GO:0042330	taxis	7	0.0294	0.358	1
GO:0007276	gamete generation	9	0.0296	0.36	1
GO:0035239	tube morphogenesis	7	0.0298	0.362	1
GO:0032368	regulation of lipid transport	3	0.0299	0.362	1
GO:0043244	regulation of protein complex disassembly	3	0.0299	0.362	1
GO:0071356	cellular response to tumor necrosis factor	3	0.0299	0.362	1
GO:0090287	regulation of cellular response to growth factor stimulus	5	0.0299	0.362	1
GO:0032388	positive regulation of intracellular transport	6	0.0301	0.364	1
GO:0051234	establishment of localization	33	0.0302	0.364	1
GO:0040013	negative regulation of locomotion	5	0.0305	0.365	1
GO:0046902	regulation of mitochondrial membrane permeability	2	0.0305	0.365	1
GO:0032371	regulation of sterol transport	2	0.0305	0.365	1
GO:0032374	regulation of cholesterol transport	2	0.0305	0.365	1
GO:0002275	myeloid cell activation involved in immune response	2	0.0305	0.365	1
GO:0002224	toll-like receptor signaling pathway	2	0.0305	0.365	1
GO:0031122	cytoplasmic microtubule organization	2	0.0305	0.365	1
GO:0030032	lamellipodium assembly	2	0.0305	0.365	1
GO:0003156	regulation of organ formation	2	0.0305	0.365	1
GO:2000243	positive regulation of reproductive process	2	0.0305	0.365	1
GO:0007435	salivary gland morphogenesis	2	0.0305	0.365	1
GO:0071383	cellular response to steroid hormone stimulus	4	0.0308	0.367	1
GO:0002285	lymphocyte activation involved in immune response	3	0.0308	0.368	1
GO:0010977	negative regulation of neuron projection development	3	0.0308	0.368	1
GO:0002009	morphogenesis of an epithelium	8	0.0316	0.376	1
GO:1901564	organonitrogen compound metabolic process	16	0.0316	0.376	1
GO:0007420	brain development	10	0.0317	0.377	1
GO:0006997	nucleus organization	3	0.0318	0.378	1
GO:0002090	regulation of receptor internalization	2	0.0323	0.381	1
GO:0090311	regulation of protein deacetylation	2	0.0323	0.381	1
GO:0006893	Golgi to plasma membrane transport	2	0.0323	0.381	1
GO:0050918	positive chemotaxis	2	0.0323	0.381	1
GO:0002704	negative regulation of leukocyte mediated immunity	2	0.0323	0.381	1
GO:0007259	JAK-STAT cascade	2	0.0323	0.381	1
GO:2000401	regulation of lymphocyte migration	2	0.0323	0.381	1
GO:0034614	cellular response to reactive oxygen species	3	0.0328	0.386	1
GO:1901991	negative regulation of mitotic cell cycle phase transition	3	0.0328	0.386	1
GO:0071773	cellular response to BMP stimulus	3	0.0328	0.386	1
GO:0034101	erythrocyte homeostasis	3	0.0328	0.386	1
GO:0045930	negative regulation of mitotic cell cycle	4	0.0328	0.386	1
GO:0043408	regulation of MAPK cascade	9	0.0329	0.386	1
GO:0008150	biological_process	104	0.0336	0.395	1
GO:0007346	regulation of mitotic cell cycle	7	0.0339	0.397	1
GO:0032570	response to progesterone	2	0.034	0.398	1
GO:0008154	actin polymerization or depolymerization	2	0.034	0.398	1
GO:0007584	response to nutrient	4	0.0343	0.401	1
GO:1903650	negative regulation of cytoplasmic transport	3	0.0348	0.406	1
GO:0006909	phagocytosis	3	0.0348	0.406	1
GO:0045665	negative regulation of neuron differentiation	4	0.035	0.408	1
GO:0048511	rhythmic process	6	0.0353	0.411	1
GO:0048864	stem cell development	5	0.0356	0.413	1
GO:0006457	protein folding	4	0.0358	0.413	1
GO:0043010	camera-type eye development	6	0.0358	0.413	1
GO:0007264	small GTPase mediated signal transduction	6	0.0358	0.413	1
GO:0097285	cell-type specific apoptotic process	3	0.0358	0.413	1
GO:0002700	regulation of production of molecular mediator of immune response	3	0.0358	0.413	1
GO:0032508	DNA duplex unwinding	2	0.0358	0.413	1
GO:0045907	positive regulation of vasoconstriction	2	0.0358	0.413	1
GO:0051196	regulation of coenzyme metabolic process	2	0.0358	0.413	1
GO:0015696	ammonium transport	2	0.0358	0.413	1
GO:0046580	negative regulation of Ras protein signal transduction	2	0.0358	0.413	1
GO:0051496	positive regulation of stress fiber assembly	2	0.0358	0.413	1
GO:0051402	neuron apoptotic process	2	0.0358	0.413	1
GO:0070059	intrinsic apoptotic signaling pathway in response to endoplasmic reticulum stress	2	0.0358	0.413	1
GO:0060541	respiratory system development	5	0.0362	0.416	1
GO:0008544	epidermis development	5	0.0368	0.422	1
GO:0002768	immune response-regulating cell surface receptor signaling pathway	3	0.0369	0.423	1
GO:0043123	positive regulation of I-kappaB kinase/NF-kappaB signaling	4	0.0373	0.428	1
GO:0051058	negative regulation of small GTPase mediated signal transduction	2	0.0377	0.429	1
GO:0072523	purine-containing compound catabolic process	2	0.0377	0.429	1
GO:0045055	regulated secretory pathway	2	0.0377	0.429	1
GO:0030316	osteoclast differentiation	2	0.0377	0.429	1
GO:0001755	neural crest cell migration	2	0.0377	0.429	1
GO:0051193	regulation of cofactor metabolic process	2	0.0377	0.429	1
GO:0010823	negative regulation of mitochondrion organization	2	0.0377	0.429	1
GO:0090559	regulation of membrane permeability	2	0.0377	0.429	1
GO:0090101	negative regulation of transmembrane receptor protein serine/threonine kinase signaling pathway	3	0.0379	0.431	1
GO:0008037	cell recognition	3	0.0379	0.431	1
GO:0050728	negative regulation of inflammatory response	3	0.0379	0.431	1
GO:0043405	regulation of MAP kinase activity	5	0.038	0.431	1
GO:0021543	pallium development	4	0.038	0.431	1
GO:0002831	regulation of response to biotic stimulus	4	0.038	0.431	1
GO:0031175	neuron projection development	8	0.0385	0.437	1
GO:0007093	mitotic cell cycle checkpoint	3	0.039	0.442	1
GO:0006796	phosphate-containing compound metabolic process	19	0.0394	0.444	1
GO:0032989	cellular component morphogenesis	12	0.0395	0.444	1
GO:0097006	regulation of plasma lipoprotein particle levels	2	0.0396	0.444	1
GO:0030857	negative regulation of epithelial cell differentiation	2	0.0396	0.444	1
GO:0060401	cytosolic calcium ion transport	2	0.0396	0.444	1
GO:2000278	regulation of DNA biosynthetic process	2	0.0396	0.444	1
GO:0006306	DNA methylation	2	0.0396	0.444	1
GO:0006305	DNA alkylation	2	0.0396	0.444	1
GO:0007431	salivary gland development	2	0.0396	0.444	1
GO:0071320	cellular response to cAMP	2	0.0396	0.444	1
GO:0006479	protein methylation	3	0.0401	0.449	1
GO:0051262	protein tetramerization	3	0.0401	0.449	1
GO:0008213	protein alkylation	3	0.0401	0.449	1
GO:0034599	cellular response to oxidative stress	4	0.0404	0.452	1
GO:0048193	Golgi vesicle transport	4	0.0404	0.452	1
GO:0034332	adherens junction organization	2	0.0415	0.463	1
GO:0033059	cellular pigmentation	2	0.0415	0.463	1
GO:0097581	lamellipodium organization	2	0.0415	0.463	1
GO:0000902	cell morphogenesis	11	0.0418	0.466	1
GO:1901988	negative regulation of cell cycle phase transition	3	0.0423	0.471	1
GO:0055086	nucleobase-containing small molecule metabolic process	7	0.0425	0.473	1
GO:0002253	activation of immune response	4	0.0428	0.476	1
GO:0007169	transmembrane receptor protein tyrosine kinase signaling pathway	6	0.0433	0.479	1
GO:0046148	pigment biosynthetic process	2	0.0434	0.479	1
GO:0014075	response to amine	2	0.0434	0.479	1
GO:0032392	DNA geometric change	2	0.0434	0.479	1
GO:0034446	substrate adhesion-dependent cell spreading	2	0.0434	0.479	1
GO:0019369	arachidonic acid metabolic process	2	0.0434	0.479	1
GO:0050852	T cell receptor signaling pathway	2	0.0434	0.479	1
GO:0030837	negative regulation of actin filament polymerization	2	0.0434	0.479	1
GO:0048066	developmental pigmentation	2	0.0434	0.479	1
GO:0065004	protein-DNA complex assembly	3	0.0435	0.479	1
GO:2000027	regulation of organ morphogenesis	4	0.0437	0.481	1
GO:0051302	regulation of cell division	5	0.0438	0.482	1
GO:0098542	defense response to other organism	6	0.0439	0.483	1
GO:0060322	head development	10	0.0443	0.487	1
GO:0007067	mitotic nuclear division	6	0.0444	0.488	1
GO:1901136	carbohydrate derivative catabolic process	3	0.0446	0.489	1
GO:0048771	tissue remodeling	3	0.0446	0.489	1
GO:0044267	cellular protein metabolic process	30	0.045	0.493	1
GO:0030031	cell projection assembly	5	0.0451	0.494	1
GO:0030301	cholesterol transport	2	0.0454	0.494	1
GO:0030850	prostate gland development	2	0.0454	0.494	1
GO:0006081	cellular aldehyde metabolic process	2	0.0454	0.494	1
GO:0048678	response to axon injury	2	0.0454	0.494	1
GO:0044246	regulation of multicellular organismal metabolic process	2	0.0454	0.494	1
GO:0042220	response to cocaine	2	0.0454	0.494	1
GO:0015918	sterol transport	2	0.0454	0.494	1
GO:0051092	positive regulation of NF-kappaB transcription factor activity	3	0.0458	0.498	1
GO:0048598	embryonic morphogenesis	9	0.0461	0.501	1
GO:0009101	glycoprotein biosynthetic process	5	0.0465	0.505	1
GO:0061041	regulation of wound healing	3	0.047	0.51	1
GO:0043666	regulation of phosphoprotein phosphatase activity	2	0.0474	0.513	1
GO:0048521	negative regulation of behavior	2	0.0474	0.513	1
GO:0032233	positive regulation of actin filament bundle assembly	2	0.0474	0.513	1
GO:2000242	negative regulation of reproductive process	2	0.0474	0.513	1
GO:0032722	positive regulation of chemokine production	2	0.0474	0.513	1
GO:0044281	small molecule metabolic process	16	0.0479	0.518	1
GO:0045089	positive regulation of innate immune response	3	0.0482	0.519	1
GO:0006633	fatty acid biosynthetic process	3	0.0482	0.519	1
GO:0031345	negative regulation of cell projection organization	3	0.0482	0.519	1
GO:0006793	phosphorus metabolic process	19	0.0484	0.521	1
GO:0045165	cell fate commitment	5	0.0487	0.523	1
GO:0006325	chromatin organization	8	0.0488	0.525	1
GO:0007265	Ras protein signal transduction	4	0.0488	0.525	1
GO:0007043	cell-cell junction assembly	2	0.0495	0.529	1
GO:0007040	lysosome organization	2	0.0495	0.529	1
GO:0030968	endoplasmic reticulum unfolded protein response	2	0.0495	0.529	1
GO:0007266	Rho protein signal transduction	2	0.0495	0.529	1
GO:0070302	regulation of stress-activated protein kinase signaling cascade	4	0.0497	0.531	1
GO:0044419	interspecies interaction between organisms	4	0.0497	0.531	1
GO:0044403	symbiosis, encompassing mutualism through parasitism	4	0.0497	0.531	1
GO:0034612	response to tumor necrosis factor	3	0.0506	0.539	1
GO:0007498	mesoderm development	3	0.0506	0.539	1
GO:0031647	regulation of protein stability	4	0.0516	0.546	1
GO:0070301	cellular response to hydrogen peroxide	2	0.0516	0.546	1
GO:0055081	anion homeostasis	2	0.0516	0.546	1
GO:0006900	membrane budding	2	0.0516	0.546	1
GO:0043124	negative regulation of I-kappaB kinase/NF-kappaB signaling	2	0.0516	0.546	1
GO:0007566	embryo implantation	2	0.0516	0.546	1
GO:2000378	negative regulation of reactive oxygen species metabolic process	2	0.0516	0.546	1
GO:0043280	positive regulation of cysteine-type endopeptidase activity involved in apoptotic process	3	0.0519	0.549	1
GO:0045216	cell-cell junction organization	3	0.0519	0.549	1
GO:0030336	negative regulation of cell migration	4	0.0525	0.554	1
GO:0031349	positive regulation of defense response	4	0.0525	0.554	1
GO:0046330	positive regulation of JNK cascade	3	0.0531	0.561	1
GO:0090199	regulation of release of cytochrome c from mitochondria	2	0.0537	0.566	1
GO:0034620	cellular response to unfolded protein	2	0.0537	0.566	1
GO:0006275	regulation of DNA replication	3	0.0544	0.573	1
GO:0009306	protein secretion	3	0.0557	0.586	1
GO:0043542	endothelial cell migration	2	0.0558	0.586	1
GO:0070997	neuron death	2	0.0558	0.586	1
GO:0090003	regulation of establishment of protein localization to plasma membrane	2	0.0558	0.586	1
GO:0048812	neuron projection morphogenesis	6	0.0562	0.59	1
GO:0032940	secretion by cell	6	0.0569	0.597	1
GO:0006869	lipid transport	4	0.0572	0.599	1
GO:0050769	positive regulation of neurogenesis	6	0.0576	0.603	1
GO:1901796	regulation of signal transduction by p53 class mediator	2	0.058	0.606	1
GO:0046632	alpha-beta T cell differentiation	2	0.058	0.606	1
GO:0051048	negative regulation of secretion	4	0.0582	0.607	1
GO:2000146	negative regulation of cell motility	4	0.0582	0.607	1
GO:0021987	cerebral cortex development	3	0.0583	0.608	1
GO:0006508	proteolysis	12	0.0592	0.616	1
GO:0097190	apoptotic signaling pathway	5	0.0593	0.617	1
GO:0032387	negative regulation of intracellular transport	3	0.0596	0.62	1
GO:0043462	regulation of ATPase activity	2	0.0602	0.625	1
GO:2000107	negative regulation of leukocyte apoptotic process	2	0.0602	0.625	1
GO:0032835	glomerulus development	2	0.0602	0.625	1
GO:0045667	regulation of osteoblast differentiation	3	0.061	0.632	1
GO:0007009	plasma membrane organization	4	0.0612	0.633	1
GO:0043281	regulation of cysteine-type endopeptidase activity involved in apoptotic process	4	0.0612	0.633	1
GO:0009612	response to mechanical stimulus	4	0.0612	0.633	1
GO:0007283	spermatogenesis	7	0.062	0.642	1
GO:1901653	cellular response to peptide	4	0.0622	0.642	1
GO:0071560	cellular response to transforming growth factor beta stimulus	3	0.0623	0.642	1
GO:1904018	positive regulation of vasculature development	3	0.0623	0.642	1
GO:0044728	DNA methylation or demethylation	2	0.0624	0.642	1
GO:0002221	pattern recognition receptor signaling pathway	2	0.0624	0.642	1
GO:0051225	spindle assembly	2	0.0624	0.642	1
GO:0000018	regulation of DNA recombination	2	0.0624	0.642	1
GO:0048232	male gamete generation	7	0.0627	0.644	1
GO:0071559	response to transforming growth factor beta	3	0.0637	0.653	1
GO:0061025	membrane fusion	3	0.0637	0.653	1
GO:1903828	negative regulation of cellular protein localization	3	0.0637	0.653	1
GO:0032272	negative regulation of protein polymerization	2	0.0647	0.662	1
GO:0006940	regulation of smooth muscle contraction	2	0.0647	0.662	1
GO:2001056	positive regulation of cysteine-type endopeptidase activity	3	0.0651	0.665	1
GO:0010769	regulation of cell morphogenesis involved in differentiation	5	0.0651	0.665	1
GO:1901566	organonitrogen compound biosynthetic process	10	0.0658	0.672	1
GO:0045834	positive regulation of lipid metabolic process	3	0.0665	0.678	1
GO:0019318	hexose metabolic process	3	0.0665	0.678	1
GO:0045912	negative regulation of carbohydrate metabolic process	2	0.067	0.681	1
GO:0035272	exocrine system development	2	0.067	0.681	1
GO:0002758	innate immune response-activating signal transduction	2	0.067	0.681	1
GO:0043087	regulation of GTPase activity	7	0.0672	0.683	1
GO:0006082	organic acid metabolic process	10	0.0673	0.683	1
GO:1901605	alpha-amino acid metabolic process	4	0.0674	0.684	1
GO:0090092	regulation of transmembrane receptor protein serine/threonine kinase signaling pathway	4	0.0674	0.684	1
GO:0050707	regulation of cytokine secretion	3	0.0679	0.688	1
GO:0007006	mitochondrial membrane organization	2	0.0693	0.699	1
GO:0009142	nucleoside triphosphate biosynthetic process	2	0.0693	0.699	1
GO:0051279	regulation of release of sequestered calcium ion into cytosol	2	0.0693	0.699	1
GO:0031110	regulation of microtubule polymerization or depolymerization	2	0.0693	0.699	1
GO:0031532	actin cytoskeleton reorganization	2	0.0693	0.699	1
GO:0042440	pigment metabolic process	2	0.0693	0.699	1
GO:0071824	protein-DNA complex subunit organization	3	0.0693	0.699	1
GO:0033044	regulation of chromosome organization	4	0.0695	0.701	1
GO:0006810	transport	30	0.0703	0.708	1
GO:0006753	nucleoside phosphate metabolic process	6	0.0705	0.709	1
GO:0044057	regulation of system process	6	0.0705	0.709	1
GO:0031330	negative regulation of cellular catabolic process	3	0.0708	0.711	1
GO:0006937	regulation of muscle contraction	3	0.0708	0.711	1
GO:0048568	embryonic organ development	7	0.0712	0.714	1
GO:0009100	glycoprotein metabolic process	5	0.0712	0.714	1
GO:0002066	columnar/cuboidal epithelial cell development	2	0.0716	0.716	1
GO:0014032	neural crest cell development	2	0.0716	0.716	1
GO:0010830	regulation of myotube differentiation	2	0.0716	0.716	1
GO:0030856	regulation of epithelial cell differentiation	3	0.0722	0.721	1
GO:0032874	positive regulation of stress-activated MAPK cascade	3	0.0722	0.721	1
GO:2000116	regulation of cysteine-type endopeptidase activity	4	0.0728	0.727	1
GO:0010976	positive regulation of neuron projection development	4	0.0739	0.737	1
GO:0035967	cellular response to topologically incorrect protein	2	0.074	0.737	1
GO:0001649	osteoblast differentiation	3	0.0752	0.747	1
GO:0008360	regulation of cell shape	3	0.0752	0.747	1
GO:0051607	defense response to virus	3	0.0752	0.747	1
GO:0043410	positive regulation of MAPK cascade	6	0.0752	0.747	1
GO:0061564	axon development	5	0.0757	0.752	1
GO:0032465	regulation of cytokinesis	2	0.0764	0.754	1
GO:0051297	centrosome organization	2	0.0764	0.754	1
GO:0071897	DNA biosynthetic process	2	0.0764	0.754	1
GO:0002702	positive regulation of production of molecular mediator of immune response	2	0.0764	0.754	1
GO:0033077	T cell differentiation in thymus	2	0.0764	0.754	1
GO:0006304	DNA modification	2	0.0764	0.754	1
GO:0030516	regulation of axon extension	2	0.0764	0.754	1
GO:0072006	nephron development	3	0.0767	0.756	1
GO:0044723	single-organism carbohydrate metabolic process	7	0.0774	0.763	1
GO:0010035	response to inorganic substance	6	0.0776	0.764	1
GO:0010950	positive regulation of endopeptidase activity	3	0.0782	0.769	1
GO:0050795	regulation of behavior	4	0.0784	0.769	1
GO:0021700	developmental maturation	4	0.0784	0.769	1
GO:0042632	cholesterol homeostasis	2	0.0788	0.769	1
GO:0055092	sterol homeostasis	2	0.0788	0.769	1
GO:0045669	positive regulation of osteoblast differentiation	2	0.0788	0.769	1
GO:1903426	regulation of reactive oxygen species biosynthetic process	2	0.0788	0.769	1
GO:0050830	defense response to Gram-positive bacterium	2	0.0788	0.769	1
GO:0006970	response to osmotic stress	2	0.0788	0.769	1
GO:0006906	vesicle fusion	2	0.0788	0.769	1
GO:0046631	alpha-beta T cell activation	2	0.0788	0.769	1
GO:0071347	cellular response to interleukin-1	2	0.0788	0.769	1
GO:0009894	regulation of catabolic process	9	0.0788	0.769	1
GO:0000904	cell morphogenesis involved in differentiation	7	0.0789	0.769	1
GO:0043409	negative regulation of MAPK cascade	3	0.0797	0.777	1
GO:2001234	negative regulation of apoptotic signaling pathway	4	0.0807	0.786	1
GO:0045740	positive regulation of DNA replication	2	0.0812	0.788	1
GO:0050672	negative regulation of lymphocyte proliferation	2	0.0812	0.788	1
GO:0002790	peptide secretion	2	0.0812	0.788	1
GO:1900371	regulation of purine nucleotide biosynthetic process	3	0.0812	0.788	1
GO:0010876	lipid localization	4	0.0819	0.794	1
GO:0006486	protein glycosylation	4	0.0831	0.804	1
GO:0043413	macromolecule glycosylation	4	0.0831	0.804	1
GO:0006413	translational initiation	2	0.0837	0.806	1
GO:0019217	regulation of fatty acid metabolic process	2	0.0837	0.806	1
GO:0002218	activation of innate immune response	2	0.0837	0.806	1
GO:2001022	positive regulation of response to DNA damage stimulus	2	0.0837	0.806	1
GO:0051492	regulation of stress fiber assembly	2	0.0837	0.806	1
GO:0061035	regulation of cartilage development	2	0.0837	0.806	1
GO:0002064	epithelial cell development	4	0.0842	0.811	1
GO:1903308	regulation of chromatin modification	3	0.0859	0.827	1
GO:0007611	learning or memory	4	0.0866	0.833	1
GO:0071705	nitrogen compound transport	6	0.0867	0.833	1
GO:0034622	cellular macromolecular complex assembly	7	0.087	0.836	1
GO:0031668	cellular response to extracellular stimulus	4	0.0878	0.843	1
GO:1903076	regulation of protein localization to plasma membrane	2	0.0886	0.846	1
GO:0031023	microtubule organizing center organization	2	0.0886	0.846	1
GO:0090174	organelle membrane fusion	2	0.0886	0.846	1
GO:0008637	apoptotic mitochondrial changes	2	0.0886	0.846	1
GO:0014033	neural crest cell differentiation	2	0.0886	0.846	1
GO:0007589	body fluid secretion	2	0.0886	0.846	1
GO:1904375	regulation of protein localization to cell periphery	2	0.0886	0.846	1
GO:0070664	negative regulation of leukocyte proliferation	2	0.0886	0.846	1
GO:2001020	regulation of response to DNA damage stimulus	3	0.0891	0.849	1
GO:0002443	leukocyte mediated immunity	3	0.0891	0.849	1
GO:0043588	skin development	4	0.0903	0.86	1
GO:0048609	multicellular organismal reproductive process	9	0.0907	0.863	1
GO:0071466	cellular response to xenobiotic stimulus	2	0.0912	0.866	1
GO:0032088	negative regulation of NF-kappaB transcription factor activity	2	0.0912	0.866	1
GO:0019882	antigen processing and presentation	2	0.0912	0.866	1
GO:0070085	glycosylation	4	0.0915	0.868	1
GO:0022613	ribonucleoprotein complex biogenesis	5	0.0933	0.885	1
GO:0048259	regulation of receptor-mediated endocytosis	2	0.0937	0.887	1
GO:0006282	regulation of DNA repair	2	0.0937	0.887	1
GO:0060326	cell chemotaxis	3	0.0939	0.888	1
GO:1902275	regulation of chromatin organization	3	0.0939	0.888	1
GO:0090150	establishment of protein localization to membrane	3	0.0956	0.902	1
GO:0010952	positive regulation of peptidase activity	3	0.0956	0.902	1
GO:0010631	epithelial cell migration	2	0.0963	0.908	1
GO:0032504	multicellular organism reproduction	9	0.0967	0.912	1
GO:0048565	digestive tract development	3	0.0972	0.916	1
GO:0050900	leukocyte migration	3	0.0972	0.916	1
GO:0046394	carboxylic acid biosynthetic process	4	0.0978	0.92	1
GO:0001676	long-chain fatty acid metabolic process	2	0.0989	0.929	1
GO:0051147	regulation of muscle cell differentiation	3	0.101	0.944	1
GO:0031058	positive regulation of histone modification	2	0.101	0.95	1
GO:0090132	epithelium migration	2	0.101	0.95	1
GO:0010522	regulation of calcium ion transport into cytosol	2	0.101	0.95	1
GO:0070542	response to fatty acid	2	0.101	0.95	1
GO:0072330	monocarboxylic acid biosynthetic process	3	0.104	0.971	1
GO:0005996	monosaccharide metabolic process	3	0.104	0.971	1
GO:0009124	nucleoside monophosphate biosynthetic process	2	0.104	0.971	1
GO:0032231	regulation of actin filament bundle assembly	2	0.104	0.971	1
GO:0000070	mitotic sister chromatid segregation	2	0.104	0.971	1
GO:0001959	regulation of cytokine-mediated signaling pathway	2	0.104	0.971	1
GO:0090316	positive regulation of intracellular protein transport	4	0.104	0.971	1
GO:1903362	regulation of cellular protein catabolic process	4	0.104	0.971	1
GO:0051962	positive regulation of nervous system development	6	0.106	0.984	1
GO:0061387	regulation of extent of cell growth	2	0.107	0.99	1
GO:0002526	acute inflammatory response	2	0.107	0.99	1
GO:0032091	negative regulation of protein binding	2	0.107	0.99	1
GO:0006334	nucleosome assembly	2	0.107	0.99	1
GO:0030500	regulation of bone mineralization	2	0.107	0.99	1
GO:0060041	retina development in camera-type eye	3	0.107	0.995	1
GO:0030902	hindbrain development	3	0.107	0.995	1
GO:0030182	neuron differentiation	10	0.108	0.997	1
GO:1903310	positive regulation of chromatin modification	2	0.109	1	1
GO:0051090	regulation of sequence-specific DNA binding transcription factor activity	5	0.109	1	1
GO:0046328	regulation of JNK cascade	3	0.111	1	1
GO:0050920	regulation of chemotaxis	3	0.111	1	1
GO:0030279	negative regulation of ossification	2	0.112	1	1
GO:0015833	peptide transport	2	0.112	1	1
GO:0006261	DNA-dependent DNA replication	2	0.112	1	1
GO:0017157	regulation of exocytosis	3	0.113	1	1
GO:0002250	adaptive immune response	3	0.113	1	1
GO:0021537	telencephalon development	4	0.114	1	1
GO:1903651	positive regulation of cytoplasmic transport	4	0.114	1	1
GO:0051149	positive regulation of muscle cell differentiation	2	0.115	1	1
GO:0019233	sensory perception of pain	2	0.115	1	1
GO:0030901	midbrain development	2	0.115	1	1
GO:0009410	response to xenobiotic stimulus	2	0.115	1	1
GO:0043436	oxoacid metabolic process	9	0.116	1	1
GO:0007565	female pregnancy	3	0.116	1	1
GO:0046879	hormone secretion	2	0.117	1	1
GO:0060759	regulation of response to cytokine stimulus	2	0.117	1	1
GO:0006986	response to unfolded protein	2	0.117	1	1
GO:0006919	activation of cysteine-type endopeptidase activity involved in apoptotic process	2	0.117	1	1
GO:0055123	digestive system development	3	0.118	1	1
GO:0050890	cognition	4	0.119	1	1
GO:0042451	purine nucleoside biosynthetic process	2	0.12	1	1
GO:0090130	tissue migration	2	0.12	1	1
GO:0046129	purine ribonucleoside biosynthetic process	2	0.12	1	1
GO:0070167	regulation of biomineral tissue development	2	0.12	1	1
GO:0006690	icosanoid metabolic process	2	0.12	1	1
GO:1901568	fatty acid derivative metabolic process	2	0.12	1	1
GO:0061061	muscle structure development	6	0.121	1	1
GO:0009141	nucleoside triphosphate metabolic process	3	0.122	1	1
GO:2000021	regulation of ion homeostasis	3	0.122	1	1
GO:0006576	cellular biogenic amine metabolic process	2	0.123	1	1
GO:0044106	cellular amine metabolic process	2	0.123	1	1
GO:0019058	viral life cycle	2	0.123	1	1
GO:0035265	organ growth	2	0.123	1	1
GO:0044283	small molecule biosynthetic process	5	0.125	1	1
GO:0000280	nuclear division	6	0.125	1	1
GO:0001894	tissue homeostasis	3	0.125	1	1
GO:1901343	negative regulation of vasculature development	2	0.126	1	1
GO:0001890	placenta development	3	0.127	1	1
GO:0019637	organophosphate metabolic process	8	0.127	1	1
GO:0046888	negative regulation of hormone secretion	2	0.128	1	1
GO:0048284	organelle fusion	2	0.128	1	1
GO:0043467	regulation of generation of precursor metabolites and energy	2	0.128	1	1
GO:0090257	regulation of muscle system process	3	0.129	1	1
GO:0048871	multicellular organismal homeostasis	4	0.129	1	1
GO:0032103	positive regulation of response to external stimulus	5	0.129	1	1
GO:0042176	regulation of protein catabolic process	5	0.129	1	1
GO:0048666	neuron development	8	0.131	1	1
GO:0018108	peptidyl-tyrosine phosphorylation	3	0.131	1	1
GO:0009408	response to heat	2	0.131	1	1
GO:0051656	establishment of organelle localization	4	0.132	1	1
GO:0044765	single-organism transport	23	0.132	1	1
GO:0000819	sister chromatid segregation	2	0.134	1	1
GO:0018212	peptidyl-tyrosine modification	3	0.135	1	1
GO:1901215	negative regulation of neuron death	3	0.135	1	1
GO:0097202	activation of cysteine-type endopeptidase activity	2	0.137	1	1
GO:0042990	regulation of transcription factor import into nucleus	2	0.137	1	1
GO:0033559	unsaturated fatty acid metabolic process	2	0.137	1	1
GO:1903531	negative regulation of secretion by cell	3	0.138	1	1
GO:2001236	regulation of extrinsic apoptotic signaling pathway	3	0.138	1	1
GO:0007411	axon guidance	3	0.138	1	1
GO:0019725	cellular homeostasis	7	0.14	1	1
GO:0009308	amine metabolic process	2	0.14	1	1
GO:0048660	regulation of smooth muscle cell proliferation	2	0.14	1	1
GO:2000177	regulation of neural precursor cell proliferation	2	0.14	1	1
GO:0009895	negative regulation of catabolic process	3	0.14	1	1
GO:0003002	regionalization	5	0.142	1	1
GO:0008015	blood circulation	4	0.142	1	1
GO:0045778	positive regulation of ossification	2	0.143	1	1
GO:0009914	hormone transport	2	0.143	1	1
GO:0006520	cellular amino acid metabolic process	4	0.144	1	1
GO:0040029	regulation of gene expression, epigenetic	3	0.144	1	1
GO:0032844	regulation of homeostatic process	5	0.144	1	1
GO:0043473	pigmentation	2	0.145	1	1
GO:2001243	negative regulation of intrinsic apoptotic signaling pathway	2	0.145	1	1
GO:0072657	protein localization to membrane	4	0.145	1	1
GO:0019216	regulation of lipid metabolic process	4	0.147	1	1
GO:0003013	circulatory system process	4	0.147	1	1
GO:0051153	regulation of striated muscle cell differentiation	2	0.148	1	1
GO:0035966	response to topologically incorrect protein	2	0.148	1	1
GO:0051186	cofactor metabolic process	4	0.15	1	1
GO:0061326	renal tubule development	2	0.151	1	1
GO:0060993	kidney morphogenesis	2	0.151	1	1
GO:0045862	positive regulation of proteolysis	4	0.152	1	1
GO:0030163	protein catabolic process	6	0.152	1	1
GO:0045637	regulation of myeloid cell differentiation	3	0.154	1	1
GO:0042886	amide transport	2	0.154	1	1
GO:0002688	regulation of leukocyte chemotaxis	2	0.154	1	1
GO:0019752	carboxylic acid metabolic process	8	0.154	1	1
GO:0048285	organelle fission	6	0.154	1	1
GO:0090596	sensory organ morphogenesis	4	0.156	1	1
GO:0007409	axonogenesis	4	0.156	1	1
GO:0031329	regulation of cellular catabolic process	7	0.157	1	1
GO:0042455	ribonucleoside biosynthetic process	2	0.157	1	1
GO:0009163	nucleoside biosynthetic process	2	0.157	1	1
GO:0032872	regulation of stress-activated MAPK cascade	3	0.158	1	1
GO:0030100	regulation of endocytosis	3	0.16	1	1
GO:0044801	single-organism membrane fusion	2	0.16	1	1
GO:0055088	lipid homeostasis	2	0.16	1	1
GO:0001824	blastocyst development	2	0.16	1	1
GO:1901659	glycosyl compound biosynthetic process	2	0.16	1	1
GO:0034728	nucleosome organization	2	0.163	1	1
GO:1901575	organic substance catabolic process	12	0.163	1	1
GO:0009887	organ morphogenesis	10	0.163	1	1
GO:0071375	cellular response to peptide hormone stimulus	3	0.164	1	1
GO:0021549	cerebellum development	2	0.166	1	1
GO:1902115	regulation of organelle assembly	2	0.169	1	1
GO:0002274	myeloid leukocyte activation	2	0.169	1	1
GO:2001252	positive regulation of chromosome organization	2	0.169	1	1
GO:0009451	RNA modification	2	0.169	1	1
GO:0006281	DNA repair	5	0.171	1	1
GO:0007613	memory	2	0.172	1	1
GO:0035282	segmentation	2	0.172	1	1
GO:0048638	regulation of developmental growth	4	0.172	1	1
GO:0042752	regulation of circadian rhythm	2	0.174	1	1
GO:0043484	regulation of RNA splicing	2	0.174	1	1
GO:0031398	positive regulation of protein ubiquitination	2	0.174	1	1
GO:0035335	peptidyl-tyrosine dephosphorylation	2	0.177	1	1
GO:0031333	negative regulation of protein complex assembly	2	0.177	1	1
GO:1900373	positive regulation of purine nucleotide biosynthetic process	2	0.177	1	1
GO:2001237	negative regulation of extrinsic apoptotic signaling pathway	2	0.177	1	1
GO:1900542	regulation of purine nucleotide metabolic process	3	0.18	1	1
GO:0001843	neural tube closure	2	0.18	1	1
GO:0008203	cholesterol metabolic process	2	0.18	1	1
GO:0021761	limbic system development	2	0.183	1	1
GO:0002449	lymphocyte mediated immunity	2	0.183	1	1
GO:0060606	tube closure	2	0.183	1	1
GO:0031638	zymogen activation	2	0.183	1	1
GO:0016569	covalent chromatin modification	4	0.184	1	1
GO:0051046	regulation of secretion	7	0.184	1	1
GO:0006140	regulation of nucleotide metabolic process	3	0.184	1	1
GO:0010959	regulation of metal ion transport	4	0.185	1	1
GO:0045765	regulation of angiogenesis	3	0.186	1	1
GO:0045807	positive regulation of endocytosis	2	0.186	1	1
GO:0007033	vacuole organization	2	0.186	1	1
GO:1903364	positive regulation of cellular protein catabolic process	2	0.186	1	1
GO:0042594	response to starvation	3	0.188	1	1
GO:0048839	inner ear development	3	0.188	1	1
GO:0008277	regulation of G-protein coupled receptor protein signaling pathway	2	0.189	1	1
GO:0002573	myeloid leukocyte differentiation	2	0.192	1	1
GO:0014020	primary neural tube formation	2	0.195	1	1
GO:0051222	positive regulation of protein transport	5	0.196	1	1
GO:0022037	metencephalon development	2	0.198	1	1
GO:0046824	positive regulation of nucleocytoplasmic transport	2	0.198	1	1
GO:0014031	mesenchymal cell development	2	0.198	1	1
GO:0016125	sterol metabolic process	2	0.198	1	1
GO:0050821	protein stabilization	2	0.198	1	1
GO:1903320	regulation of protein modification by small protein conjugation or removal	3	0.199	1	1
GO:0003006	developmental process involved in reproduction	7	0.2	1	1
GO:0044706	multi-multicellular organism process	3	0.201	1	1
GO:0006839	mitochondrial transport	2	0.201	1	1
GO:0043603	cellular amide metabolic process	6	0.203	1	1
GO:0051091	positive regulation of sequence-specific DNA binding transcription factor activity	3	0.203	1	1
GO:0006816	calcium ion transport	3	0.203	1	1
GO:0016485	protein processing	3	0.203	1	1
GO:0042472	inner ear morphogenesis	2	0.204	1	1
GO:0045598	regulation of fat cell differentiation	2	0.204	1	1
GO:0042254	ribosome biogenesis	3	0.207	1	1
GO:0045766	positive regulation of angiogenesis	2	0.207	1	1
GO:0030817	regulation of cAMP biosynthetic process	2	0.207	1	1
GO:0007088	regulation of mitotic nuclear division	2	0.21	1	1
GO:0018105	peptidyl-serine phosphorylation	2	0.21	1	1
GO:0032845	negative regulation of homeostatic process	2	0.21	1	1
GO:0010821	regulation of mitochondrion organization	4	0.211	1	1
GO:0070925	organelle assembly	5	0.212	1	1
GO:0048608	reproductive structure development	5	0.213	1	1
GO:0051099	positive regulation of binding	2	0.214	1	1
GO:0051188	cofactor biosynthetic process	2	0.214	1	1
GO:0051592	response to calcium ion	2	0.214	1	1
GO:0051100	negative regulation of binding	2	0.217	1	1
GO:1903322	positive regulation of protein modification by small protein conjugation or removal	2	0.217	1	1
GO:0050921	positive regulation of chemotaxis	2	0.217	1	1
GO:0001819	positive regulation of cytokine production	4	0.218	1	1
GO:0061458	reproductive system development	5	0.218	1	1
GO:0007059	chromosome segregation	3	0.218	1	1
GO:0051603	proteolysis involved in cellular protein catabolic process	5	0.219	1	1
GO:0055002	striated muscle cell development	2	0.223	1	1
GO:0010921	regulation of phosphatase activity	2	0.223	1	1
GO:0006164	purine nucleotide biosynthetic process	2	0.223	1	1
GO:0043412	macromolecule modification	22	0.224	1	1
GO:0002460	adaptive immune response based on somatic recombination of immune receptors built from immunoglobulin superfamily domains	2	0.226	1	1
GO:0043547	positive regulation of GTPase activity	5	0.228	1	1
GO:0006338	chromatin remodeling	2	0.229	1	1
GO:0006732	coenzyme metabolic process	3	0.229	1	1
GO:0001841	neural tube formation	2	0.232	1	1
GO:0007610	behavior	6	0.232	1	1
GO:0031056	regulation of histone modification	2	0.235	1	1
GO:0015850	organic hydroxy compound transport	2	0.235	1	1
GO:0007005	mitochondrion organization	4	0.235	1	1
GO:0030162	regulation of proteolysis	7	0.235	1	1
GO:0044257	cellular protein catabolic process	5	0.237	1	1
GO:1901565	organonitrogen compound catabolic process	3	0.238	1	1
GO:0022612	gland morphogenesis	2	0.238	1	1
GO:0048878	chemical homeostasis	8	0.239	1	1
GO:0032107	regulation of response to nutrient levels	3	0.24	1	1
GO:1900544	positive regulation of purine nucleotide metabolic process	2	0.241	1	1
GO:0030814	regulation of cAMP metabolic process	2	0.241	1	1
GO:0045981	positive regulation of nucleotide metabolic process	2	0.241	1	1
GO:0043583	ear development	3	0.242	1	1
GO:0048667	cell morphogenesis involved in neuron differentiation	4	0.244	1	1
GO:0072522	purine-containing compound biosynthetic process	2	0.244	1	1
GO:0032434	regulation of proteasomal ubiquitin-dependent protein catabolic process	2	0.244	1	1
GO:0044712	single-organism catabolic process	7	0.246	1	1
GO:0045927	positive regulation of growth	3	0.247	1	1
GO:0051604	protein maturation	3	0.247	1	1
GO:0030307	positive regulation of cell growth	2	0.247	1	1
GO:0060249	anatomical structure homeostasis	3	0.249	1	1
GO:0050770	regulation of axonogenesis	2	0.25	1	1
GO:0018209	peptidyl-serine modification	2	0.253	1	1
GO:0071241	cellular response to inorganic substance	2	0.253	1	1
GO:1903530	regulation of secretion by cell	6	0.255	1	1
GO:0002244	hematopoietic progenitor cell differentiation	2	0.256	1	1
GO:0030802	regulation of cyclic nucleotide biosynthetic process	2	0.256	1	1
GO:0009266	response to temperature stimulus	2	0.259	1	1
GO:0008016	regulation of heart contraction	2	0.259	1	1
GO:0042471	ear morphogenesis	2	0.262	1	1
GO:0050688	regulation of defense response to virus	2	0.262	1	1
GO:0097164	ammonium ion metabolic process	2	0.262	1	1
GO:0007286	spermatid development	2	0.262	1	1
GO:0007126	meiotic nuclear division	2	0.266	1	1
GO:0009566	fertilization	2	0.266	1	1
GO:0048705	skeletal system morphogenesis	3	0.267	1	1
GO:0002065	columnar/cuboidal epithelial cell differentiation	2	0.269	1	1
GO:0055001	muscle cell development	2	0.269	1	1
GO:0006302	double-strand break repair	2	0.269	1	1
GO:0050792	regulation of viral process	2	0.272	1	1
GO:0048520	positive regulation of behavior	2	0.272	1	1
GO:0071902	positive regulation of protein serine/threonine kinase activity	3	0.273	1	1
GO:0016192	vesicle-mediated transport	9	0.276	1	1
GO:0043009	chordate embryonic development	7	0.277	1	1
GO:0051260	protein homooligomerization	3	0.278	1	1
GO:0098813	nuclear chromosome segregation	2	0.278	1	1
GO:0006936	muscle contraction	2	0.278	1	1
GO:0010565	regulation of cellular ketone metabolic process	2	0.281	1	1
GO:0043433	negative regulation of sequence-specific DNA binding transcription factor activity	2	0.281	1	1
GO:0048515	spermatid differentiation	2	0.281	1	1
GO:0019827	stem cell population maintenance	2	0.281	1	1
GO:1901657	glycosyl compound metabolic process	3	0.282	1	1
GO:0007188	adenylate cyclase-modulating G-protein coupled receptor signaling pathway	2	0.284	1	1
GO:0009792	embryo development ending in birth or egg hatching	7	0.286	1	1
GO:1903046	meiotic cell cycle process	2	0.287	1	1
GO:0098727	maintenance of cell number	2	0.287	1	1
GO:0035304	regulation of protein dephosphorylation	2	0.287	1	1
GO:0032147	activation of protein kinase activity	3	0.289	1	1
GO:0052548	regulation of endopeptidase activity	4	0.29	1	1
GO:0006812	cation transport	7	0.291	1	1
GO:0070838	divalent metal ion transport	3	0.291	1	1
GO:0072511	divalent inorganic cation transport	3	0.296	1	1
GO:0001838	embryonic epithelial tube formation	2	0.296	1	1
GO:0022618	ribonucleoprotein complex assembly	2	0.296	1	1
GO:0035303	regulation of dephosphorylation	2	0.299	1	1
GO:0009144	purine nucleoside triphosphate metabolic process	2	0.299	1	1
GO:0043524	negative regulation of neuron apoptotic process	2	0.299	1	1
GO:0072175	epithelial tube formation	2	0.299	1	1
GO:0051098	regulation of binding	3	0.3	1	1
GO:0007507	heart development	5	0.3	1	1
GO:0006464	cellular protein modification process	20	0.302	1	1
GO:0036211	protein modification process	20	0.302	1	1
GO:0051783	regulation of nuclear division	2	0.302	1	1
GO:0032990	cell part morphogenesis	6	0.305	1	1
GO:0007187	G-protein coupled receptor signaling pathway, coupled to cyclic nucleotide second messenger	2	0.308	1	1
GO:0030799	regulation of cyclic nucleotide metabolic process	2	0.308	1	1
GO:0006364	rRNA processing	2	0.312	1	1
GO:0010822	positive regulation of mitochondrion organization	3	0.312	1	1
GO:0048469	cell maturation	2	0.315	1	1
GO:0048592	eye morphogenesis	2	0.321	1	1
GO:0030900	forebrain development	4	0.321	1	1
GO:0006575	cellular modified amino acid metabolic process	2	0.324	1	1
GO:0016072	rRNA metabolic process	2	0.324	1	1
GO:0071826	ribonucleoprotein complex subunit organization	2	0.324	1	1
GO:0052547	regulation of peptidase activity	4	0.325	1	1
GO:0010675	regulation of cellular carbohydrate metabolic process	2	0.327	1	1
GO:0008217	regulation of blood pressure	2	0.327	1	1
GO:0010632	regulation of epithelial cell migration	2	0.336	1	1
GO:0023061	signal release	2	0.336	1	1
GO:0009267	cellular response to starvation	2	0.339	1	1
GO:0043393	regulation of protein binding	2	0.342	1	1
GO:0006631	fatty acid metabolic process	3	0.343	1	1
GO:0010038	response to metal ion	3	0.343	1	1
GO:0035148	tube formation	2	0.345	1	1
GO:0016310	phosphorylation	9	0.348	1	1
GO:1903146	regulation of mitophagy	2	0.351	1	1
GO:0006109	regulation of carbohydrate metabolic process	2	0.351	1	1
GO:0006897	endocytosis	4	0.351	1	1
GO:0008610	lipid biosynthetic process	4	0.359	1	1
GO:0018193	peptidyl-amino acid modification	6	0.359	1	1
GO:0045732	positive regulation of protein catabolic process	2	0.36	1	1
GO:0048738	cardiac muscle tissue development	2	0.36	1	1
GO:0043903	regulation of symbiosis, encompassing mutualism through parasitism	2	0.36	1	1
GO:0009123	nucleoside monophosphate metabolic process	2	0.363	1	1
GO:0016331	morphogenesis of embryonic epithelium	2	0.363	1	1
GO:0015711	organic anion transport	3	0.364	1	1
GO:0006518	peptide metabolic process	4	0.365	1	1
GO:0006260	DNA replication	2	0.366	1	1
GO:0009057	macromolecule catabolic process	6	0.372	1	1
GO:0006629	lipid metabolic process	8	0.375	1	1
GO:0006470	protein dephosphorylation	2	0.375	1	1
GO:0016570	histone modification	3	0.377	1	1
GO:0032409	regulation of transporter activity	2	0.378	1	1
GO:0006811	ion transport	9	0.379	1	1
GO:2001235	positive regulation of apoptotic signaling pathway	2	0.381	1	1
GO:0032787	monocarboxylic acid metabolic process	4	0.385	1	1
GO:0003012	muscle system process	2	0.387	1	1
GO:0006468	protein phosphorylation	7	0.39	1	1
GO:0007267	cell-cell signaling	5	0.39	1	1
GO:0044708	single-organism behavior	4	0.391	1	1
GO:0021915	neural tube development	2	0.392	1	1
GO:0051321	meiotic cell cycle	2	0.395	1	1
GO:0031396	regulation of protein ubiquitination	2	0.401	1	1
GO:0001701	in utero embryonic development	4	0.406	1	1
GO:0051146	striated muscle cell differentiation	2	0.41	1	1
GO:0042593	glucose homeostasis	2	0.413	1	1
GO:0033500	carbohydrate homeostasis	2	0.413	1	1
GO:0032868	response to insulin	2	0.413	1	1
GO:0006412	translation	3	0.415	1	1
GO:0046777	protein autophosphorylation	2	0.427	1	1
GO:0046942	carboxylic acid transport	2	0.43	1	1
GO:0031669	cellular response to nutrient levels	2	0.43	1	1
GO:0051924	regulation of calcium ion transport	2	0.433	1	1
GO:0048858	cell projection morphogenesis	5	0.433	1	1
GO:0048562	embryonic organ morphogenesis	3	0.435	1	1
GO:0015849	organic acid transport	2	0.435	1	1
GO:0061136	regulation of proteasomal protein catabolic process	2	0.435	1	1
GO:0009056	catabolic process	11	0.439	1	1
GO:0046128	purine ribonucleoside metabolic process	2	0.444	1	1
GO:0016241	regulation of macroautophagy	2	0.444	1	1
GO:0044265	cellular macromolecule catabolic process	5	0.451	1	1
GO:0008202	steroid metabolic process	2	0.452	1	1
GO:0043043	peptide biosynthetic process	3	0.454	1	1
GO:0034655	nucleobase-containing compound catabolic process	2	0.455	1	1
GO:0042278	purine nucleoside metabolic process	2	0.455	1	1
GO:0010817	regulation of hormone levels	2	0.458	1	1
GO:0031331	positive regulation of cellular catabolic process	3	0.461	1	1
GO:0042742	defense response to bacterium	2	0.463	1	1
GO:0050708	regulation of protein secretion	3	0.478	1	1
GO:0016568	chromatin modification	4	0.485	1	1
GO:0006887	exocytosis	2	0.485	1	1
GO:1903050	regulation of proteolysis involved in cellular protein catabolic process	2	0.49	1	1
GO:0009119	ribonucleoside metabolic process	2	0.49	1	1
GO:0010608	posttranscriptional regulation of gene expression	3	0.493	1	1
GO:0055114	oxidation-reduction process	7	0.493	1	1
GO:0044282	small molecule catabolic process	2	0.496	1	1
GO:0034660	ncRNA metabolic process	3	0.505	1	1
GO:0009952	anterior/posterior pattern specification	2	0.506	1	1
GO:0050801	ion homeostasis	4	0.515	1	1
GO:0046883	regulation of hormone secretion	2	0.516	1	1
GO:0009116	nucleoside metabolic process	2	0.519	1	1
GO:0090087	regulation of peptide transport	2	0.522	1	1
GO:0007281	germ cell development	2	0.527	1	1
GO:0098656	anion transmembrane transport	2	0.537	1	1
GO:0006396	RNA processing	5	0.543	1	1
GO:0044270	cellular nitrogen compound catabolic process	2	0.547	1	1
GO:0051346	negative regulation of hydrolase activity	3	0.549	1	1
GO:0046700	heterocycle catabolic process	2	0.552	1	1
GO:0016311	dephosphorylation	2	0.554	1	1
GO:0009896	positive regulation of catabolic process	3	0.555	1	1
GO:0006163	purine nucleotide metabolic process	2	0.559	1	1
GO:0006820	anion transport	3	0.561	1	1
GO:0006874	cellular calcium ion homeostasis	2	0.568	1	1
GO:0043604	amide biosynthetic process	3	0.571	1	1
GO:0019439	aromatic compound catabolic process	2	0.571	1	1
GO:0030001	metal ion transport	4	0.575	1	1
GO:0044255	cellular lipid metabolic process	5	0.58	1	1
GO:0042692	muscle cell differentiation	2	0.585	1	1
GO:0019693	ribose phosphate metabolic process	2	0.585	1	1
GO:0043623	cellular protein complex assembly	2	0.589	1	1
GO:0010506	regulation of autophagy	2	0.592	1	1
GO:0055074	calcium ion homeostasis	2	0.594	1	1
GO:0006066	alcohol metabolic process	2	0.596	1	1
GO:0072503	cellular divalent inorganic cation homeostasis	2	0.601	1	1
GO:0034470	ncRNA processing	2	0.607	1	1
GO:0043269	regulation of ion transport	4	0.609	1	1
GO:0022412	cellular process involved in reproduction in multicellular organism	2	0.61	1	1
GO:0044248	cellular catabolic process	8	0.62	1	1
GO:1901361	organic cyclic compound catabolic process	2	0.625	1	1
GO:0006417	regulation of translation	2	0.627	1	1
GO:0050678	regulation of epithelial cell proliferation	2	0.633	1	1
GO:0072507	divalent inorganic cation homeostasis	2	0.644	1	1
GO:0008380	RNA splicing	2	0.646	1	1
GO:0072521	purine-containing compound metabolic process	2	0.65	1	1
GO:0034248	regulation of cellular amide metabolic process	2	0.66	1	1
GO:1903532	positive regulation of secretion by cell	2	0.662	1	1
GO:0055082	cellular chemical homeostasis	3	0.694	1	1
GO:0003008	system process	8	0.697	1	1
GO:0045861	negative regulation of proteolysis	2	0.707	1	1
GO:0051047	positive regulation of secretion	2	0.712	1	1
GO:0006875	cellular metal ion homeostasis	2	0.712	1	1
GO:0006397	mRNA processing	2	0.764	1	1
GO:0006511	ubiquitin-dependent protein catabolic process	2	0.767	1	1
GO:0030003	cellular cation homeostasis	2	0.772	1	1
GO:0034762	regulation of transmembrane transport	2	0.773	1	1
GO:0019941	modification-dependent protein catabolic process	2	0.779	1	1
GO:1901615	organic hydroxy compound metabolic process	2	0.784	1	1
GO:0043632	modification-dependent macromolecule catabolic process	2	0.787	1	1
GO:0006873	cellular ion homeostasis	2	0.787	1	1
GO:0015672	monovalent inorganic cation transport	2	0.796	1	1
GO:0007600	sensory perception	3	0.797	1	1
GO:0055065	metal ion homeostasis	2	0.802	1	1
GO:0016071	mRNA metabolic process	2	0.839	1	1
GO:0007186	G-protein coupled receptor signaling pathway	4	0.849	1	1
GO:0055080	cation homeostasis	2	0.859	1	1
GO:0098771	inorganic ion homeostasis	2	0.871	1	1
GO:0050877	neurological system process	4	0.889	1	1
GO:0055085	transmembrane transport	3	0.971	1	1
GO:0034220	ion transmembrane transport	2	0.974	1	1
GO:0042509	regulation of tyrosine phosphorylation of STAT protein	1	1	1	1
GO:0009303	rRNA transcription	1	1	1	1
GO:0090193	positive regulation of glomerulus development	1	1	1	1
GO:0090196	regulation of chemokine secretion	1	1	1	1
GO:0090197	positive regulation of chemokine secretion	1	1	1	1
GO:0045747	positive regulation of Notch signaling pathway	1	1	1	1
GO:0035567	non-canonical Wnt signaling pathway	1	1	1	1
GO:0045737	positive regulation of cyclin-dependent protein serine/threonine kinase activity	1	1	1	1
GO:1903054	negative regulation of extracellular matrix organization	1	1	1	1
GO:0007193	adenylate cyclase-inhibiting G-protein coupled receptor signaling pathway	1	1	1	1
GO:1903052	positive regulation of proteolysis involved in cellular protein catabolic process	1	1	1	1
GO:1903053	regulation of extracellular matrix organization	1	1	1	1
GO:0009311	oligosaccharide metabolic process	1	1	1	1
GO:0045723	positive regulation of fatty acid biosynthetic process	1	1	1	1
GO:0045727	positive regulation of translation	1	1	1	1
GO:0009309	amine biosynthetic process	1	1	1	1
GO:0042541	hemoglobin biosynthetic process	1	1	1	1
GO:0006405	RNA export from nucleus	1	1	1	1
GO:0022029	telencephalon cell migration	1	1	1	1
GO:0006407	rRNA export from nucleus	1	1	1	1
GO:0022027	interkinetic nuclear migration	1	1	1	1
GO:0042531	positive regulation of tyrosine phosphorylation of STAT protein	1	1	1	1
GO:0030431	sleep	1	1	1	1
GO:0030433	ER-associated ubiquitin-dependent protein catabolic process	1	1	1	1
GO:0006403	RNA localization	1	1	1	1
GO:0033209	tumor necrosis factor-mediated signaling pathway	1	1	1	1
GO:0045793	positive regulation of cell size	1	1	1	1
GO:0010501	RNA secondary structure unwinding	1	1	1	1
GO:0010507	negative regulation of autophagy	1	1	1	1
GO:0010508	positive regulation of autophagy	1	1	1	1
GO:0045773	positive regulation of axon extension	1	1	1	1
GO:0045776	negative regulation of blood pressure	1	1	1	1
GO:0042558	pteridine-containing compound metabolic process	1	1	1	1
GO:0070365	hepatocyte differentiation	1	1	1	1
GO:0046061	dATP catabolic process	1	1	1	1
GO:0046060	dATP metabolic process	1	1	1	1
GO:0046890	regulation of lipid biosynthetic process	1	1	1	1
GO:0046889	positive regulation of lipid biosynthetic process	1	1	1	1
GO:0032649	regulation of interferon-gamma production	1	1	1	1
GO:0032648	regulation of interferon-beta production	1	1	1	1
GO:0046887	positive regulation of hormone secretion	1	1	1	1
GO:0071474	cellular hyperosmotic response	1	1	1	1
GO:0046070	dGTP metabolic process	1	1	1	1
GO:0014902	myotube differentiation	1	1	1	1
GO:0072573	tolerance induction to lipopolysaccharide	1	1	1	1
GO:0071470	cellular response to osmotic stress	1	1	1	1
GO:0021879	forebrain neuron differentiation	1	1	1	1
GO:0046078	dUMP metabolic process	1	1	1	1
GO:0021872	forebrain generation of neurons	1	1	1	1
GO:0014904	myotube cell development	1	1	1	1
GO:0007144	female meiosis I	1	1	1	1
GO:0006446	regulation of translational initiation	1	1	1	1
GO:0007143	female meiotic division	1	1	1	1
GO:0021846	cell proliferation in forebrain	1	1	1	1
GO:0046085	adenosine metabolic process	1	1	1	1
GO:0007113	endomitotic cell cycle	1	1	1	1
GO:0034763	negative regulation of transmembrane transport	1	1	1	1
GO:0033233	regulation of protein sumoylation	1	1	1	1
GO:0034765	regulation of ion transmembrane transport	1	1	1	1
GO:0034764	positive regulation of transmembrane transport	1	1	1	1
GO:0061502	early endosome to recycling endosome transport	1	1	1	1
GO:0034767	positive regulation of ion transmembrane transport	1	1	1	1
GO:0072595	maintenance of protein localization in organelle	1	1	1	1
GO:0072593	reactive oxygen species metabolic process	1	1	1	1
GO:0071455	cellular response to hyperoxia	1	1	1	1
GO:0021854	hypothalamus development	1	1	1	1
GO:0021855	hypothalamus cell migration	1	1	1	1
GO:0007127	meiosis I	1	1	1	1
GO:0019471	4-hydroxyproline metabolic process	1	1	1	1
GO:0021828	gonadotrophin-releasing hormone neuronal migration to the hypothalamus	1	1	1	1
GO:0021825	substrate-dependent cerebral cortex tangential migration	1	1	1	1
GO:0046849	bone remodeling	1	1	1	1
GO:0043552	positive regulation of phosphatidylinositol 3-kinase activity	1	1	1	1
GO:0043551	regulation of phosphatidylinositol 3-kinase activity	1	1	1	1
GO:0006491	N-glycan processing	1	1	1	1
GO:0006497	protein lipidation	1	1	1	1
GO:0043550	regulation of lipid kinase activity	1	1	1	1
GO:0000387	spliceosomal snRNP assembly	1	1	1	1
GO:0007183	SMAD protein complex assembly	1	1	1	1
GO:0043545	molybdopterin cofactor metabolic process	1	1	1	1
GO:0046834	lipid phosphorylation	1	1	1	1
GO:0006487	protein N-linked glycosylation	1	1	1	1
GO:0021800	cerebral cortex tangential migration	1	1	1	1
GO:0071481	cellular response to X-ray	1	1	1	1
GO:0033280	response to vitamin D	1	1	1	1
GO:0071480	cellular response to gamma radiation	1	1	1	1
GO:0046827	positive regulation of protein export from nucleus	1	1	1	1
GO:0046039	GTP metabolic process	1	1	1	1
GO:0007156	homophilic cell adhesion via plasma membrane adhesion molecules	1	1	1	1
GO:0006476	protein deacetylation	1	1	1	1
GO:0046825	regulation of protein export from nucleus	1	1	1	1
GO:0071494	cellular response to UV-C	1	1	1	1
GO:0071493	cellular response to UV-B	1	1	1	1
GO:0033275	actin-myosin filament sliding	1	1	1	1
GO:0000375	RNA splicing, via transesterification reactions	1	1	1	1
GO:0046814	coreceptor-mediated virion attachment to host cell	1	1	1	1
GO:1902946	protein localization to early endosome	1	1	1	1
GO:0043628	ncRNA 3'-end processing	1	1	1	1
GO:0001510	RNA methylation	1	1	1	1
GO:0031076	embryonic camera-type eye development	1	1	1	1
GO:0001516	prostaglandin biosynthetic process	1	1	1	1
GO:0048255	mRNA stabilization	1	1	1	1
GO:0060033	anatomical structure regression	1	1	1	1
GO:0060038	cardiac muscle cell proliferation	1	1	1	1
GO:0001502	cartilage condensation	1	1	1	1
GO:0010498	proteasomal protein catabolic process	1	1	1	1
GO:0046006	regulation of activated T cell proliferation	1	1	1	1
GO:0046007	negative regulation of activated T cell proliferation	1	1	1	1
GO:0031049	programmed DNA elimination	1	1	1	1
GO:0031052	chromosome breakage	1	1	1	1
GO:0072512	trivalent inorganic cation transport	1	1	1	1
GO:0060070	canonical Wnt signaling pathway	1	1	1	1
GO:0060071	Wnt signaling pathway, planar cell polarity pathway	1	1	1	1
GO:0006399	tRNA metabolic process	1	1	1	1
GO:1901741	positive regulation of myoblast fusion	1	1	1	1
GO:0060841	venous blood vessel development	1	1	1	1
GO:0031055	chromatin remodeling at centromere	1	1	1	1
GO:0060840	artery development	1	1	1	1
GO:1901739	regulation of myoblast fusion	1	1	1	1
GO:0000398	mRNA splicing, via spliceosome	1	1	1	1
GO:0048261	negative regulation of receptor-mediated endocytosis	1	1	1	1
GO:0048260	positive regulation of receptor-mediated endocytosis	1	1	1	1
GO:0072524	pyridine-containing compound metabolic process	1	1	1	1
GO:0072527	pyrimidine-containing compound metabolic process	1	1	1	1
GO:0072528	pyrimidine-containing compound biosynthetic process	1	1	1	1
GO:0021795	cerebral cortex cell migration	1	1	1	1
GO:0007219	Notch signaling pathway	1	1	1	1
GO:1901723	negative regulation of cell proliferation involved in kidney development	1	1	1	1
GO:1901724	positive regulation of cell proliferation involved in kidney development	1	1	1	1
GO:0019543	propionate catabolic process	1	1	1	1
GO:0019541	propionate metabolic process	1	1	1	1
GO:0060079	excitatory postsynaptic potential	1	1	1	1
GO:0060078	regulation of postsynaptic membrane potential	1	1	1	1
GO:0021785	branchiomotor neuron axon guidance	1	1	1	1
GO:0021783	preganglionic parasympathetic fiber development	1	1	1	1
GO:0071425	hematopoietic stem cell proliferation	1	1	1	1
GO:0021782	glial cell development	1	1	1	1
GO:0071426	ribonucleoprotein complex export from nucleus	1	1	1	1
GO:0071428	rRNA-containing ribonucleoprotein complex export from nucleus	1	1	1	1
GO:0061550	cranial ganglion development	1	1	1	1
GO:0007204	positive regulation of cytosolic calcium ion concentration	1	1	1	1
GO:0061552	ganglion morphogenesis	1	1	1	1
GO:1902966	positive regulation of protein localization to early endosome	1	1	1	1
GO:0061551	trigeminal ganglion development	1	1	1	1
GO:0090102	cochlea development	1	1	1	1
[truncated: 22,314 more rows]

## Sheet: Table S5d
Table S5d overrepresented ontology terms from the set of genes with expression pattern shared between Turtle and R-Xenopus
GO_id	Term	NumberOfGenes	p-value	p-value_fdr	p-value_bonferroni
GO:0002376	immune system process	34	1.11e-20	1.51e-16	1.51e-16
GO:0001775	cell activation	17	8.28e-13	5.63e-09	1.13e-08
GO:0006955	immune response	19	2.06e-12	9.32e-09	2.8e-08
GO:0010033	response to organic substance	28	1.63e-11	5.54e-08	2.22e-07
GO:0048534	hematopoietic or lymphoid organ development	17	2.1e-11	5.73e-08	2.86e-07
GO:0048518	positive regulation of biological process	43	2.8e-11	6.35e-08	3.81e-07
GO:0002520	immune system development	17	4.12e-11	8.01e-08	5.61e-07
GO:0030097	hemopoiesis	16	5.87e-11	9.99e-08	7.99e-07
GO:0007155	cell adhesion	19	9.37e-11	1.26e-07	1.28e-06
GO:0045321	leukocyte activation	14	9.78e-11	1.26e-07	1.33e-06
GO:0022610	biological adhesion	19	1.04e-10	1.26e-07	1.41e-06
GO:0002682	regulation of immune system process	20	1.12e-10	1.26e-07	1.52e-06
GO:0030855	epithelial cell differentiation	15	2.14e-10	2.24e-07	2.91e-06
GO:0065008	regulation of biological quality	30	3.16e-10	3.07e-07	4.3e-06
GO:0012501	programmed cell death	18	6.82e-10	6.19e-07	9.28e-06
GO:0060429	epithelium development	19	8.49e-10	7.22e-07	1.16e-05
GO:0008219	cell death	18	1.17e-09	8.82e-07	1.59e-05
GO:0016265	death	18	1.17e-09	8.82e-07	1.59e-05
GO:0007159	leukocyte cell-cell adhesion	11	1.29e-09	9.2e-07	1.75e-05
GO:0043068	positive regulation of programmed cell death	14	1.52e-09	1.03e-06	2.07e-05
GO:0016337	single organismal cell-cell adhesion	13	1.69e-09	1.08e-06	2.3e-05
GO:0046649	lymphocyte activation	12	1.75e-09	1.08e-06	2.38e-05
GO:0098609	cell-cell adhesion	14	1.84e-09	1.09e-06	2.5e-05
GO:0009888	tissue development	23	2.06e-09	1.17e-06	2.81e-05
GO:0050776	regulation of immune response	13	2.23e-09	1.2e-06	3.03e-05
GO:0030154	cell differentiation	32	2.3e-09	1.2e-06	3.13e-05
GO:0048522	positive regulation of cellular process	37	2.71e-09	1.37e-06	3.69e-05
GO:0051246	regulation of protein metabolic process	27	2.99e-09	1.4e-06	4.07e-05
GO:0010942	positive regulation of cell death	14	3.04e-09	1.4e-06	4.13e-05
GO:0034109	homotypic cell-cell adhesion	11	3.09e-09	1.4e-06	4.2e-05
GO:0098602	single organism cell adhesion	13	3.67e-09	1.61e-06	5e-05
GO:0042221	response to chemical	29	3.8e-09	1.62e-06	5.17e-05
GO:0065009	regulation of molecular function	27	5.09e-09	2.1e-06	6.93e-05
GO:0002521	leukocyte differentiation	11	7.68e-09	3.07e-06	0.000105
GO:0048869	cellular developmental process	32	9.34e-09	3.63e-06	0.000127
GO:0006950	response to stress	28	1.04e-08	3.89e-06	0.000142
GO:0071310	cellular response to organic substance	20	1.06e-08	3.89e-06	0.000144
GO:0042127	regulation of cell proliferation	20	1.28e-08	4.58e-06	0.000175
GO:0043065	positive regulation of apoptotic process	13	1.31e-08	4.58e-06	0.000179
GO:0006915	apoptotic process	16	2.55e-08	8.68e-06	0.000347
GO:0006952	defense response	16	2.78e-08	9.24e-06	0.000379
GO:0044243	multicellular organismal catabolic process	5	2.92e-08	9.46e-06	0.000398
GO:0050790	regulation of catalytic activity	23	3.61e-08	1.14e-05	0.000492
GO:0050896	response to stimulus	41	4.93e-08	1.53e-05	0.000671
GO:0050789	regulation of biological process	52	5.25e-08	1.59e-05	0.000715
GO:0030098	lymphocyte differentiation	9	5.51e-08	1.63e-05	0.00075
GO:0008285	negative regulation of cell proliferation	13	5.73e-08	1.66e-05	0.00078
GO:0042592	homeostatic process	18	7.55e-08	2.14e-05	0.00103
GO:0070887	cellular response to chemical stimulus	21	8.28e-08	2.3e-05	0.00113
GO:0050794	regulation of cellular process	50	8.88e-08	2.42e-05	0.00121
GO:0051336	regulation of hydrolase activity	17	9.36e-08	2.5e-05	0.00127
GO:0001816	cytokine production	7	1.09e-07	2.85e-05	0.00148
GO:0002684	positive regulation of immune system process	13	1.16e-07	2.98e-05	0.00158
GO:0050865	regulation of cell activation	11	1.39e-07	3.47e-05	0.0019
GO:0002252	immune effector process	10	1.43e-07	3.47e-05	0.00194
GO:0051249	regulation of lymphocyte activation	10	1.43e-07	3.47e-05	0.00194
GO:0051049	regulation of transport	20	1.52e-07	3.62e-05	0.00206
GO:0050670	regulation of lymphocyte proliferation	8	1.65e-07	3.87e-05	0.00224
GO:0032944	regulation of mononuclear cell proliferation	8	1.73e-07	3.98e-05	0.00235
GO:0044093	positive regulation of molecular function	19	1.76e-07	4e-05	0.0024
GO:0048519	negative regulation of biological process	33	1.91e-07	4.25e-05	0.00259
GO:0002697	regulation of immune effector process	10	1.99e-07	4.38e-05	0.00271
GO:1901700	response to oxygen-containing compound	17	2.04e-07	4.41e-05	0.00278
GO:0007166	cell surface receptor signaling pathway	19	2.18e-07	4.64e-05	0.00297
GO:0070663	regulation of leukocyte proliferation	8	2.27e-07	4.75e-05	0.00309
GO:0032879	regulation of localization	23	2.33e-07	4.81e-05	0.00318
GO:0065007	biological regulation	52	2.55e-07	5.18e-05	0.00347
GO:0044236	multicellular organismal metabolic process	5	2.66e-07	5.32e-05	0.00362
GO:0032268	regulation of cellular protein metabolic process	23	2.86e-07	5.65e-05	0.0039
GO:0048584	positive regulation of response to stimulus	20	3.03e-07	5.9e-05	0.00413
GO:0051239	regulation of multicellular organismal process	24	3.36e-07	6.44e-05	0.00457
GO:0032501	multicellular organismal process	38	3.44e-07	6.5e-05	0.00468
GO:0010941	regulation of cell death	18	3.72e-07	6.92e-05	0.00505
GO:0048523	negative regulation of cellular process	31	4.04e-07	7.42e-05	0.00549
GO:0009611	response to wounding	10	4.53e-07	8.22e-05	0.00617
GO:0044707	single-multicellular organism process	37	4.84e-07	8.67e-05	0.00659
GO:0060341	regulation of cellular localization	16	5.26e-07	9.29e-05	0.00716
GO:0002703	regulation of leukocyte mediated immunity	7	5.85e-07	0.000102	0.00796
GO:0002698	negative regulation of immune effector process	6	6.05e-07	0.000104	0.00823
GO:0002694	regulation of leukocyte activation	10	6.39e-07	0.000109	0.00869
GO:0048513	organ development	26	6.53e-07	0.00011	0.00888
GO:0009725	response to hormone	13	8.51e-07	0.000141	0.0116
GO:0048583	regulation of response to stimulus	26	9.3e-07	0.000152	0.0127
GO:0034097	response to cytokine	11	1.01e-06	0.000163	0.0137
GO:0071593	lymphocyte aggregation	8	1.07e-06	0.000171	0.0146
GO:0050863	regulation of T cell activation	8	1.11e-06	0.000175	0.0151
GO:0030574	collagen catabolic process	4	1.16e-06	0.00018	0.0158
GO:0008284	positive regulation of cell proliferation	13	1.16e-06	0.00018	0.0158
GO:0009719	response to endogenous stimulus	16	1.18e-06	0.000181	0.0161
GO:0042493	response to drug	10	1.25e-06	0.000189	0.017
GO:0070486	leukocyte aggregation	8	1.28e-06	0.000191	0.0174
GO:1903037	regulation of leukocyte cell-cell adhesion	8	1.32e-06	0.000195	0.018
GO:0043085	positive regulation of catalytic activity	16	1.44e-06	0.000211	0.0196
GO:1901701	cellular response to oxygen-containing compound	12	1.88e-06	0.000273	0.0256
GO:0002822	regulation of adaptive immune response based on somatic recombination of immune receptors built from immunoglobulin superfamily domains	6	1.93e-06	0.000276	0.0262
GO:0019222	regulation of metabolic process	38	1.95e-06	0.000276	0.0265
GO:0050777	negative regulation of immune response	6	2.04e-06	0.000286	0.0278
GO:0009605	response to external stimulus	18	2.55e-06	0.000354	0.0347
GO:1903530	regulation of secretion by cell	11	2.71e-06	0.000372	0.0369
GO:0051345	positive regulation of hydrolase activity	12	3.01e-06	0.00041	0.041
GO:0006508	proteolysis	14	3.06e-06	0.000412	0.0416
GO:0032502	developmental process	34	3.09e-06	0.000413	0.0421
GO:0002819	regulation of adaptive immune response	6	3.17e-06	0.000419	0.0431
GO:0019538	protein metabolic process	28	3.21e-06	0.00042	0.0437
GO:0009893	positive regulation of metabolic process	27	3.31e-06	0.000429	0.0451
GO:0042981	regulation of apoptotic process	16	3.34e-06	0.000429	0.0454
GO:0051716	cellular response to stimulus	33	3.45e-06	0.000439	0.047
GO:0001568	blood vessel development	10	3.85e-06	0.000485	0.0523
GO:0043067	regulation of programmed cell death	16	3.9e-06	0.000487	0.0531
GO:0031325	positive regulation of cellular metabolic process	24	4.06e-06	0.000503	0.0553
GO:0001906	cell killing	4	4.88e-06	0.000598	0.0663
GO:0042129	regulation of T cell proliferation	6	5e-06	0.000608	0.0681
GO:0052547	regulation of peptidase activity	9	5.05e-06	0.000608	0.0688
GO:0003211	cardiac ventricle formation	3	5.58e-06	0.000665	0.0759
GO:0045087	innate immune response	9	5.67e-06	0.000667	0.0772
GO:0016485	protein processing	7	5.69e-06	0.000667	0.0774
GO:0002065	columnar/cuboidal epithelial cell differentiation	6	5.78e-06	0.000672	0.0786
GO:0051046	regulation of secretion	11	6.03e-06	0.000695	0.082
GO:0032963	collagen metabolic process	4	6.31e-06	0.000721	0.0858
GO:0009967	positive regulation of signal transduction	15	6.43e-06	0.000725	0.0875
GO:0001944	vasculature development	10	6.45e-06	0.000725	0.0877
GO:0060563	neuroepithelial cell differentiation	5	6.72e-06	0.000746	0.0915
GO:0031323	regulation of cellular metabolic process	34	6.75e-06	0.000746	0.0918
GO:0044259	multicellular organismal macromolecule metabolic process	4	7.13e-06	0.000773	0.097
GO:0002704	negative regulation of leukocyte mediated immunity	4	7.13e-06	0.000773	0.097
GO:0048863	stem cell differentiation	8	7.22e-06	0.000773	0.0982
GO:0002443	leukocyte mediated immunity	6	7.28e-06	0.000773	0.0991
GO:0048856	anatomical structure development	31	7.3e-06	0.000773	0.0993
GO:0051240	positive regulation of multicellular organismal process	16	7.33e-06	0.000773	0.0998
GO:0048514	blood vessel morphogenesis	9	7.59e-06	0.000794	0.103
GO:0003207	cardiac chamber formation	3	7.65e-06	0.000794	0.104
GO:0030217	T cell differentiation	6	8.33e-06	0.000859	0.113
GO:0044767	single-organism developmental process	33	8.41e-06	0.00086	0.114
GO:0048872	homeostasis of number of cells	7	8.83e-06	0.000896	0.12
GO:1902533	positive regulation of intracellular signal transduction	12	9.44e-06	0.000952	0.128
GO:0010243	response to organonitrogen compound	11	9.7e-06	0.000971	0.132
GO:0014070	response to organic cyclic compound	12	9.85e-06	0.000979	0.134
GO:0002320	lymphoid progenitor cell differentiation	3	1.02e-05	0.001	0.138
GO:0008283	cell proliferation	10	1.06e-05	0.00104	0.145
GO:0009057	macromolecule catabolic process	11	1.08e-05	0.00105	0.147
GO:0051604	protein maturation	7	1.1e-05	0.00107	0.15
GO:0042110	T cell activation	7	1.18e-05	0.00111	0.16
GO:0022407	regulation of cell-cell adhesion	8	1.18e-05	0.00111	0.16
GO:0019371	cyclooxygenase pathway	2	1.32e-05	0.00124	0.18
GO:0097305	response to alcohol	8	1.4e-05	0.0013	0.19
GO:0051241	negative regulation of multicellular organismal process	13	1.43e-05	0.00132	0.195
GO:0007565	female pregnancy	6	1.44e-05	0.00132	0.195
GO:0051247	positive regulation of protein metabolic process	15	1.49e-05	0.00136	0.203
GO:0002768	immune response-regulating cell surface receptor signaling pathway	5	1.8e-05	0.00163	0.245
GO:0050867	positive regulation of cell activation	7	1.84e-05	0.00166	0.25
GO:0034110	regulation of homotypic cell-cell adhesion	7	2e-05	0.00179	0.273
GO:0043903	regulation of symbiosis, encompassing mutualism through parasitism	6	2.03e-05	0.00181	0.276
GO:0044238	primary metabolic process	42	2.07e-05	0.00183	0.282
GO:0042089	cytokine biosynthetic process	3	2.09e-05	0.00183	0.284
GO:0060548	negative regulation of cell death	12	2.13e-05	0.00186	0.29
GO:0008203	cholesterol metabolic process	5	2.35e-05	0.00204	0.32
GO:0048731	system development	27	2.47e-05	0.00211	0.336
GO:0002449	lymphocyte mediated immunity	5	2.48e-05	0.00211	0.337
GO:0031638	zymogen activation	5	2.48e-05	0.00211	0.337
GO:1901575	organic substance catabolic process	14	2.53e-05	0.00214	0.345
GO:0072395	signal transduction involved in cell cycle checkpoint	3	2.56e-05	0.00214	0.348
GO:0023056	positive regulation of signaling	15	2.57e-05	0.00214	0.349
GO:0048771	tissue remodeling	5	2.61e-05	0.00216	0.355
GO:0080090	regulation of primary metabolic process	32	2.72e-05	0.00224	0.37
GO:1901698	response to nitrogen compound	11	2.82e-05	0.00231	0.384
GO:0001817	regulation of cytokine production	9	2.83e-05	0.00231	0.385
GO:0032844	regulation of homeostatic process	8	3.02e-05	0.00245	0.411
GO:0016125	sterol metabolic process	5	3.18e-05	0.00256	0.433
GO:0044419	interspecies interaction between organisms	6	3.34e-05	0.00266	0.454
GO:0044403	symbiosis, encompassing mutualism through parasitism	6	3.34e-05	0.00266	0.454
GO:0042107	cytokine metabolic process	3	3.71e-05	0.00294	0.505
GO:0051128	regulation of cellular component organization	19	3.78e-05	0.00297	0.514
GO:0035633	maintenance of blood-brain barrier	2	3.96e-05	0.0031	0.539
GO:0009306	protein secretion	5	4.03e-05	0.00314	0.549
GO:1901987	regulation of cell cycle phase transition	6	4.34e-05	0.00336	0.591
GO:0046697	decidualization	3	4.4e-05	0.00338	0.598
GO:0071704	organic substance metabolic process	42	4.43e-05	0.00339	0.603
GO:0050678	regulation of epithelial cell proliferation	7	4.53e-05	0.00345	0.617
GO:0009966	regulation of signal transduction	19	4.66e-05	0.00352	0.634
GO:0008152	metabolic process	45	4.74e-05	0.00356	0.644
GO:0002460	adaptive immune response based on somatic recombination of immune receptors built from immunoglobulin superfamily domains	5	4.83e-05	0.00361	0.658
GO:0043281	regulation of cysteine-type endopeptidase activity involved in apoptotic process	6	4.93e-05	0.00365	0.671
GO:0010035	response to inorganic substance	8	4.94e-05	0.00365	0.672
GO:1902531	regulation of intracellular signal transduction	14	5.13e-05	0.00377	0.698
GO:0071495	cellular response to endogenous stimulus	11	5.2e-05	0.00381	0.708
GO:0048878	chemical homeostasis	11	5.54e-05	0.00403	0.754
GO:0042060	wound healing	7	5.63e-05	0.00406	0.766
GO:0010646	regulation of cell communication	21	5.64e-05	0.00406	0.767
GO:0008202	steroid metabolic process	6	5.93e-05	0.00423	0.806
GO:0007165	signal transduction	25	5.96e-05	0.00423	0.811
GO:0002366	leukocyte activation involved in immune response	5	6e-05	0.00423	0.816
GO:0002263	cell activation involved in immune response	5	6e-05	0.00423	0.816
GO:1903649	regulation of cytoplasmic transport	8	6.11e-05	0.00429	0.831
GO:0044699	single-organism process	51	6.24e-05	0.00436	0.85
GO:0044706	multi-multicellular organism process	6	6.29e-05	0.00437	0.856
GO:1903036	positive regulation of response to wounding	5	6.8e-05	0.00468	0.925
GO:0010647	positive regulation of cell communication	15	6.85e-05	0.00468	0.931
GO:2000116	regulation of cysteine-type endopeptidase activity	6	6.88e-05	0.00468	0.936
GO:0051251	positive regulation of lymphocyte activation	6	6.88e-05	0.00468	0.936
GO:0060255	regulation of macromolecule metabolic process	31	7.05e-05	0.00477	0.959
GO:0002244	hematopoietic progenitor cell differentiation	5	7.37e-05	0.00497	1
GO:0019882	antigen processing and presentation	4	7.44e-05	0.00499	1
GO:2000483	negative regulation of interleukin-8 secretion	2	7.91e-05	0.0052	1
GO:1903874	ferrous iron transmembrane transport	2	7.91e-05	0.0052	1
GO:0015684	ferrous iron transport	2	7.91e-05	0.0052	1
GO:0051223	regulation of protein transport	10	7.91e-05	0.0052	1
GO:0007596	blood coagulation	5	8.3e-05	0.00537	1
GO:0050817	coagulation	5	8.3e-05	0.00537	1
GO:0023051	regulation of signaling	20	8.38e-05	0.00537	1
GO:0030099	myeloid cell differentiation	6	8.41e-05	0.00537	1
GO:0072358	cardiovascular system development	11	8.41e-05	0.00537	1
GO:0072359	circulatory system development	11	8.41e-05	0.00537	1
GO:0031399	regulation of protein modification process	15	8.55e-05	0.00544	1
GO:0009746	response to hexose	5	8.63e-05	0.00545	1
GO:0043122	regulation of I-kappaB kinase/NF-kappaB signaling	6	8.64e-05	0.00545	1
GO:0007599	hemostasis	5	8.97e-05	0.00563	1
GO:0002707	negative regulation of lymphocyte mediated immunity	3	9.06e-05	0.00563	1
GO:0001909	leukocyte mediated cytotoxicity	3	9.06e-05	0.00563	1
GO:0007611	learning or memory	6	9.65e-05	0.00597	1
GO:0030168	platelet activation	4	0.000101	0.00623	1
GO:0051051	negative regulation of transport	8	0.000102	0.00623	1
GO:0007154	cell communication	26	0.000107	0.00656	1
GO:0002823	negative regulation of adaptive immune response based on somatic recombination of immune receptors built from immunoglobulin superfamily domains	3	0.000116	0.00702	1
GO:0034284	response to monosaccharide	5	0.000117	0.00702	1
GO:0006979	response to oxidative stress	7	0.000117	0.00702	1
GO:0001776	leukocyte homeostasis	4	0.000121	0.0072	1
GO:0010952	positive regulation of peptidase activity	5	0.000121	0.0072	1
GO:0030335	positive regulation of cell migration	7	0.000121	0.0072	1
GO:0048646	anatomical structure formation involved in morphogenesis	12	0.000122	0.0072	1
GO:0050900	leukocyte migration	5	0.000125	0.00738	1
GO:0045351	type I interferon biosynthetic process	2	0.000132	0.00771	1
GO:0006919	activation of cysteine-type endopeptidase activity involved in apoptotic process	4	0.000135	0.00787	1
GO:0009056	catabolic process	14	0.000136	0.00788	1
GO:0002696	positive regulation of leukocyte activation	6	0.000136	0.00788	1
GO:0070201	regulation of establishment of protein localization	10	0.000138	0.00796	1
GO:0043901	negative regulation of multi-organism process	5	0.000139	0.00798	1
GO:0031328	positive regulation of cellular biosynthetic process	16	0.00014	0.00798	1
GO:0044265	cellular macromolecule catabolic process	9	0.00014	0.00798	1
GO:2000147	positive regulation of cell motility	7	0.000143	0.00809	1
GO:0044763	single-organism cellular process	47	0.000144	0.00812	1
GO:0050853	B cell receptor signaling pathway	3	0.000145	0.00816	1
GO:0002699	positive regulation of immune effector process	5	0.000149	0.00835	1
GO:0050729	positive regulation of inflammatory response	4	0.00015	0.00837	1
GO:0009653	anatomical structure morphogenesis	18	0.000152	0.00846	1
GO:0071158	positive regulation of cell cycle arrest	3	0.000161	0.00889	1
GO:0002820	negative regulation of adaptive immune response	3	0.000161	0.00889	1
GO:0044700	single organism signaling	25	0.000163	0.00892	1
GO:0002429	immune response-activating cell surface receptor signaling pathway	4	0.000167	0.00905	1
GO:0051272	positive regulation of cellular component movement	7	0.000167	0.00905	1
GO:0033043	regulation of organelle organization	12	0.000169	0.00914	1
GO:0002250	adaptive immune response	5	0.000171	0.00917	1
GO:0009891	positive regulation of biosynthetic process	16	0.000172	0.00922	1
GO:0010604	positive regulation of macromolecule metabolic process	20	0.000176	0.00937	1
GO:0009743	response to carbohydrate	5	0.000176	0.00937	1
GO:0050931	pigment cell differentiation	3	0.000179	0.0094	1
GO:0006695	cholesterol biosynthetic process	3	0.000179	0.0094	1
GO:0001893	maternal placenta development	3	0.000179	0.0094	1
GO:0050890	cognition	6	0.000183	0.00957	1
GO:0030163	protein catabolic process	8	0.000188	0.00978	1
GO:0040017	positive regulation of locomotion	7	0.000191	0.00991	1
GO:0097202	activation of cysteine-type endopeptidase activity	4	0.000194	0.01	1
GO:0051384	response to glucocorticoid	5	0.000194	0.01	1
GO:0033993	response to lipid	10	0.000196	0.01	1
GO:0071281	cellular response to iron ion	2	0.000197	0.01	1
GO:0003357	noradrenergic neuron differentiation	2	0.000197	0.01	1
GO:0032481	positive regulation of type I interferon production	3	0.000198	0.01	1
GO:0006629	lipid metabolic process	11	0.000201	0.0102	1
GO:0052548	regulation of endopeptidase activity	7	0.000202	0.0102	1
GO:2000045	regulation of G1/S transition of mitotic cell cycle	4	0.000204	0.0102	1
GO:0032940	secretion by cell	7	0.000206	0.0103	1
GO:0043123	positive regulation of I-kappaB kinase/NF-kappaB signaling	5	0.000235	0.0116	1
GO:1902806	regulation of cell cycle G1/S phase transition	4	0.000235	0.0116	1
GO:0002285	lymphocyte activation involved in immune response	4	0.000235	0.0116	1
GO:0043900	regulation of multi-organism process	7	0.000242	0.0119	1
GO:0031960	response to corticosteroid	5	0.000257	0.0126	1
GO:0051248	negative regulation of protein metabolic process	11	0.000263	0.0129	1
GO:0051707	response to other organism	9	0.000273	0.0133	1
GO:0014009	glial cell proliferation	2	0.000275	0.0133	1
GO:0033034	positive regulation of myeloid cell apoptotic process	2	0.000275	0.0133	1
GO:0043207	response to external biotic stimulus	9	0.000277	0.0134	1
GO:0007275	multicellular organismal development	27	0.000279	0.0134	1
GO:0006959	humoral immune response	4	0.000282	0.0135	1
GO:0016126	sterol biosynthetic process	3	0.000285	0.0136	1
GO:0006954	inflammatory response	7	0.000289	0.0138	1
GO:0048002	antigen processing and presentation of peptide antigen	3	0.00031	0.0146	1
GO:0061005	cell differentiation involved in kidney development	3	0.00031	0.0146	1
GO:0070527	platelet aggregation	3	0.00031	0.0146	1
GO:0032386	regulation of intracellular transport	8	0.000312	0.0146	1
GO:0010038	response to metal ion	6	0.000315	0.0147	1
GO:0001818	negative regulation of cytokine production	5	0.000316	0.0147	1
GO:0002274	myeloid leukocyte activation	4	0.000322	0.015	1
GO:1901990	regulation of mitotic cell cycle phase transition	5	0.000334	0.0155	1
GO:0071345	cellular response to cytokine stimulus	7	0.000349	0.0161	1
GO:0030162	regulation of proteolysis	9	0.000359	0.0165	1
GO:0097006	regulation of plasma lipoprotein particle levels	3	0.000364	0.0165	1
GO:0034755	iron ion transmembrane transport	2	0.000366	0.0165	1
GO:0032606	type I interferon production	2	0.000366	0.0165	1
GO:0046719	regulation by virus of viral protein levels in host cell	2	0.000366	0.0165	1
GO:0060586	multicellular organismal iron ion homeostasis	2	0.000366	0.0165	1
GO:0060485	mesenchyme development	5	0.000373	0.0168	1
GO:0009607	response to biotic stimulus	9	0.000385	0.0173	1
GO:0031349	positive regulation of defense response	5	0.000394	0.0176	1
GO:0002706	regulation of lymphocyte mediated immunity	4	0.000397	0.0177	1
GO:0048066	developmental pigmentation	3	0.000424	0.0188	1
GO:0002709	regulation of T cell mediated immunity	3	0.000424	0.0188	1
GO:0030198	extracellular matrix organization	5	0.000427	0.0189	1
GO:0043062	extracellular structure organization	5	0.000439	0.0193	1
GO:0051726	regulation of cell cycle	10	0.000443	0.0194	1
GO:0032270	positive regulation of cellular protein metabolic process	12	0.000444	0.0194	1
GO:0032870	cellular response to hormone stimulus	7	0.000446	0.0194	1
GO:0002573	myeloid leukocyte differentiation	4	0.000447	0.0194	1
GO:0030301	cholesterol transport	3	0.000456	0.0197	1
GO:0015918	sterol transport	3	0.000456	0.0197	1
GO:0044241	lipid digestion	2	0.000469	0.0202	1
GO:0002237	response to molecule of bacterial origin	6	0.000473	0.0203	1
GO:0002262	myeloid cell homeostasis	4	0.000483	0.0207	1
GO:0051093	negative regulation of developmental process	10	0.000491	0.0209	1
GO:0032880	regulation of protein localization	10	0.000491	0.0209	1
GO:0045765	regulation of angiogenesis	5	0.000512	0.0217	1
GO:0048608	reproductive structure development	7	0.000513	0.0217	1
GO:0030155	regulation of cell adhesion	8	0.000517	0.0218	1
GO:0043280	positive regulation of cysteine-type endopeptidase activity involved in apoptotic process	4	0.000521	0.0219	1
GO:0031326	regulation of cellular biosynthetic process	23	0.000536	0.0224	1
GO:0061458	reproductive system development	7	0.000538	0.0224	1
GO:0048585	negative regulation of response to stimulus	12	0.000539	0.0224	1
GO:0051603	proteolysis involved in cellular protein catabolic process	7	0.000546	0.0226	1
GO:0033036	macromolecule localization	15	0.000553	0.0229	1
GO:0071248	cellular response to metal ion	4	0.000561	0.0231	1
GO:0042130	negative regulation of T cell proliferation	3	0.000563	0.0231	1
GO:0007566	embryo implantation	3	0.000563	0.0231	1
GO:0022603	regulation of anatomical structure morphogenesis	10	0.000581	0.0235	1
GO:0001525	angiogenesis	6	0.000584	0.0235	1
GO:0097067	cellular response to thyroid hormone stimulus	2	0.000585	0.0235	1
GO:0006977	DNA damage response, signal transduction by p53 class mediator resulting in cell cycle arrest	2	0.000585	0.0235	1
GO:0060174	limb bud formation	2	0.000585	0.0235	1
GO:0002921	negative regulation of humoral immune response	2	0.000585	0.0235	1
GO:0051704	multi-organism process	14	0.000614	0.0246	1
GO:0032269	negative regulation of cellular protein metabolic process	10	0.000617	0.0247	1
GO:0050671	positive regulation of lymphocyte proliferation	4	0.000625	0.0249	1
GO:0061515	myeloid cell development	3	0.000641	0.0254	1
GO:0032479	regulation of type I interferon production	3	0.000641	0.0254	1
GO:0071156	regulation of cell cycle arrest	3	0.000641	0.0254	1
GO:0032946	positive regulation of mononuclear cell proliferation	4	0.000648	0.0255	1
GO:0044257	cellular protein catabolic process	7	0.000654	0.0257	1
GO:0009889	regulation of biosynthetic process	23	0.000656	0.0257	1
GO:0050778	positive regulation of immune response	6	0.000664	0.0259	1
GO:0001819	positive regulation of cytokine production	6	0.000664	0.0259	1
GO:0030334	regulation of cell migration	8	0.000668	0.026	1
GO:1902578	single-organism localization	19	0.000678	0.0263	1
GO:0035019	somatic stem cell population maintenance	3	0.000683	0.0264	1
GO:0010042	response to manganese ion	2	0.000713	0.0272	1
GO:1902400	intracellular signal transduction involved in G1 DNA damage checkpoint	2	0.000713	0.0272	1
GO:0002710	negative regulation of T cell mediated immunity	2	0.000713	0.0272	1
GO:0002367	cytokine production involved in immune response	2	0.000713	0.0272	1
GO:0072431	signal transduction involved in mitotic G1 DNA damage checkpoint	2	0.000713	0.0272	1
GO:1901342	regulation of vasculature development	5	0.000721	0.0274	1
GO:0048661	positive regulation of smooth muscle cell proliferation	3	0.000727	0.0276	1
GO:2001056	positive regulation of cysteine-type endopeptidase activity	4	0.000743	0.028	1
GO:0070665	positive regulation of leukocyte proliferation	4	0.000743	0.028	1
GO:0010564	regulation of cell cycle process	7	0.000745	0.028	1
GO:0032101	regulation of response to external stimulus	9	0.000764	0.0286	1
GO:0001655	urogenital system development	6	0.000793	0.0295	1
GO:0048762	mesenchymal cell differentiation	4	0.000795	0.0295	1
GO:0050707	regulation of cytokine secretion	4	0.000795	0.0295	1
GO:0051179	localization	25	0.000823	0.0305	1
GO:1903706	regulation of hemopoiesis	6	0.00085	0.0313	1
GO:0042535	positive regulation of tumor necrosis factor biosynthetic process	2	0.000854	0.0313	1
GO:0042267	natural killer cell mediated cytotoxicity	2	0.000854	0.0313	1
GO:0002227	innate immune response in mucosa	2	0.000854	0.0313	1
GO:0046889	positive regulation of lipid biosynthetic process	3	0.000868	0.0315	1
GO:0002440	production of molecular mediator of immune response	3	0.000868	0.0315	1
GO:0032677	regulation of interleukin-8 production	3	0.000868	0.0315	1
GO:0060135	maternal process involved in female pregnancy	3	0.000868	0.0315	1
GO:0009749	response to glucose	4	0.000876	0.0317	1
GO:0001501	skeletal system development	7	0.000895	0.0323	1
GO:2000145	regulation of cell motility	8	0.000903	0.0325	1
GO:0071241	cellular response to inorganic substance	4	0.000905	0.0325	1
GO:0043588	skin development	5	0.000924	0.0331	1
GO:0019220	regulation of phosphate metabolic process	13	0.000931	0.0333	1
GO:0051174	regulation of phosphorus metabolic process	13	0.000964	0.0343	1
GO:1903034	regulation of response to wounding	6	0.000973	0.0346	1
GO:0050708	regulation of protein secretion	6	0.000989	0.0348	1
GO:0010950	positive regulation of endopeptidase activity	4	0.000994	0.0348	1
GO:0055082	cellular chemical homeostasis	7	0.000999	0.0348	1
GO:0071850	mitotic cell cycle arrest	2	0.00101	0.0348	1
GO:1902402	signal transduction involved in mitotic DNA damage checkpoint	2	0.00101	0.0348	1
GO:0072678	T cell migration	2	0.00101	0.0348	1
GO:0030224	monocyte differentiation	2	0.00101	0.0348	1
GO:0032717	negative regulation of interleukin-8 production	2	0.00101	0.0348	1
GO:0072413	signal transduction involved in mitotic cell cycle checkpoint	2	0.00101	0.0348	1
GO:0002228	natural killer cell mediated immunity	2	0.00101	0.0348	1
GO:0009617	response to bacterium	7	0.00103	0.0353	1
GO:0019221	cytokine-mediated signaling pathway	5	0.00105	0.0361	1
GO:0014074	response to purine-containing compound	4	0.00106	0.0362	1
GO:0044092	negative regulation of molecular function	10	0.00106	0.0362	1
GO:0002683	negative regulation of immune system process	6	0.00107	0.0365	1
GO:0050727	regulation of inflammatory response	5	0.00107	0.0365	1
GO:0050792	regulation of viral process	4	0.00109	0.037	1
GO:0033157	regulation of intracellular protein transport	6	0.00111	0.0375	1
GO:0007612	learning	4	0.00112	0.0378	1
GO:0002685	regulation of leukocyte migration	4	0.00112	0.0378	1
GO:0042632	cholesterol homeostasis	3	0.00114	0.0382	1
GO:0055092	sterol homeostasis	3	0.00114	0.0382	1
GO:0007568	aging	5	0.00114	0.0382	1
GO:0043069	negative regulation of programmed cell death	9	0.00116	0.0386	1
GO:0032103	positive regulation of response to external stimulus	6	0.00116	0.0386	1
GO:0042523	positive regulation of tyrosine phosphorylation of Stat5 protein	2	0.00117	0.0386	1
GO:0045723	positive regulation of fatty acid biosynthetic process	2	0.00117	0.0386	1
GO:0034377	plasma lipoprotein particle assembly	2	0.00117	0.0386	1
GO:0030220	platelet formation	2	0.00117	0.0386	1
GO:0008104	protein localization	13	0.00118	0.0387	1
GO:0002695	negative regulation of leukocyte activation	4	0.00119	0.0391	1
GO:0045744	negative regulation of G-protein coupled receptor protein signaling pathway	3	0.0012	0.0391	1
GO:0050672	negative regulation of lymphocyte proliferation	3	0.0012	0.0391	1
GO:0042113	B cell activation	4	0.00123	0.0398	1
GO:0043170	macromolecule metabolic process	33	0.00123	0.0399	1
GO:0001932	regulation of protein phosphorylation	11	0.00124	0.0399	1
GO:0048864	stem cell development	5	0.00124	0.04	1
GO:0051701	interaction with host	3	0.00126	0.0405	1
GO:0002260	lymphocyte homeostasis	3	0.00126	0.0405	1
GO:0008544	epidermis development	5	0.00129	0.0414	1
GO:0031324	negative regulation of cellular metabolic process	16	0.0013	0.0415	1
GO:0044087	regulation of cellular component biogenesis	8	0.00131	0.0418	1
GO:0031099	regeneration	4	0.00134	0.0424	1
GO:0036344	platelet morphogenesis	2	0.00135	0.0424	1
GO:0090382	phagosome maturation	2	0.00135	0.0424	1
GO:0072422	signal transduction involved in DNA damage checkpoint	2	0.00135	0.0424	1
GO:0072401	signal transduction involved in DNA integrity checkpoint	2	0.00135	0.0424	1
GO:0035855	megakaryocyte development	2	0.00135	0.0424	1
GO:0003151	outflow tract morphogenesis	3	0.00139	0.0435	1
GO:0014033	neural crest cell differentiation	3	0.00139	0.0435	1
GO:0070664	negative regulation of leukocyte proliferation	3	0.00139	0.0435	1
GO:0035295	tube development	8	0.00144	0.045	1
GO:0002764	immune response-regulating signaling pathway	4	0.00145	0.0451	1
GO:0009913	epidermal cell differentiation	4	0.00145	0.0451	1
GO:0050870	positive regulation of T cell activation	4	0.0015	0.0462	1
GO:0046916	cellular transition metal ion homeostasis	3	0.00153	0.0466	1
GO:0051817	modification of morphology or physiology of other organism involved in symbiotic interaction	3	0.00153	0.0466	1
GO:0007229	integrin-mediated signaling pathway	3	0.00153	0.0466	1
GO:0000075	cell cycle checkpoint	4	0.00154	0.0466	1
GO:2000482	regulation of interleukin-8 secretion	2	0.00154	0.0466	1
GO:0001516	prostaglandin biosynthetic process	2	0.00154	0.0466	1
GO:0097066	response to thyroid hormone	2	0.00154	0.0466	1
GO:0065005	protein-lipid complex assembly	2	0.00154	0.0466	1
GO:0051050	positive regulation of transport	9	0.00157	0.0475	1
GO:1903039	positive regulation of leukocyte cell-cell adhesion	4	0.00158	0.0476	1
GO:0035821	modification of morphology or physiology of other organism	3	0.0016	0.0483	1
GO:0046661	male sex differentiation	4	0.00162	0.0487	1
GO:0051641	cellular localization	14	0.00165	0.0496	1
GO:0048871	multicellular organismal homeostasis	5	0.00166	0.0498	1
GO:0050851	antigen receptor-mediated signaling pathway	3	0.00168	0.0501	1
GO:0001503	ossification	5	0.0017	0.0505	1
GO:1901615	organic hydroxy compound metabolic process	6	0.0017	0.0506	1
GO:0040012	regulation of locomotion	8	0.00171	0.0506	1
GO:0050866	negative regulation of cell activation	4	0.00171	0.0506	1
GO:0042522	regulation of tyrosine phosphorylation of Stat5 protein	2	0.00174	0.0513	1
GO:0051270	regulation of cellular component movement	8	0.00176	0.0519	1
GO:0050679	positive regulation of epithelial cell proliferation	4	0.0018	0.053	1
GO:0051649	establishment of localization in cell	12	0.00182	0.0533	1
GO:0044255	cellular lipid metabolic process	8	0.00185	0.0543	1
GO:0050878	regulation of body fluid levels	5	0.00186	0.0543	1
GO:0015031	protein transport	10	0.00189	0.0551	1
GO:0001678	cellular glucose homeostasis	3	0.00192	0.0557	1
GO:0006066	alcohol metabolic process	5	0.00193	0.056	1
GO:0031338	regulation of vesicle fusion	2	0.00195	0.0562	1
GO:0071498	cellular response to fluid shear stress	2	0.00195	0.0562	1
GO:0090208	positive regulation of triglyceride metabolic process	2	0.00195	0.0562	1
GO:0044765	single-organism transport	17	0.00198	0.057	1
GO:2000026	regulation of multicellular organismal development	13	0.00198	0.057	1
GO:0003208	cardiac ventricle morphogenesis	3	0.002	0.0572	1
GO:0016525	negative regulation of angiogenesis	3	0.00208	0.0596	1
GO:0019233	sensory perception of pain	3	0.00217	0.0618	1
GO:0042534	regulation of tumor necrosis factor biosynthetic process	2	0.00218	0.0618	1
GO:0002478	antigen processing and presentation of exogenous peptide antigen	2	0.00218	0.0618	1
GO:0001822	kidney development	5	0.00218	0.0619	1
GO:0001890	placenta development	4	0.0022	0.0623	1
GO:2000181	negative regulation of blood vessel morphogenesis	3	0.00226	0.0638	1
GO:0042325	regulation of phosphorylation	11	0.00227	0.064	1
GO:1903533	regulation of protein targeting	5	0.00238	0.0667	1
GO:0016043	cellular component organization	24	0.00239	0.0667	1
GO:0045453	bone resorption	2	0.00241	0.0667	1
GO:0030318	melanocyte differentiation	2	0.00241	0.0667	1
GO:0098751	bone cell development	2	0.00241	0.0667	1
GO:0030219	megakaryocyte differentiation	2	0.00241	0.0667	1
GO:0044130	negative regulation of growth of symbiont in host	2	0.00241	0.0667	1
GO:0044146	negative regulation of growth of symbiont involved in interaction with host	2	0.00241	0.0667	1
GO:0042346	positive regulation of NF-kappaB import into nucleus	2	0.00241	0.0667	1
GO:0051222	positive regulation of protein transport	6	0.00242	0.0667	1
GO:0023057	negative regulation of signaling	10	0.00243	0.0669	1
GO:0019058	viral life cycle	3	0.00245	0.0671	1
GO:2000379	positive regulation of reactive oxygen species metabolic process	3	0.00245	0.0671	1
GO:1903531	negative regulation of secretion by cell	4	0.00254	0.0695	1
GO:1901343	negative regulation of vasculature development	3	0.00254	0.0695	1
GO:0010648	negative regulation of cell communication	10	0.00256	0.0699	1
GO:0048145	regulation of fibroblast proliferation	3	0.00264	0.0716	1
GO:0030218	erythrocyte differentiation	3	0.00264	0.0716	1
GO:0010922	positive regulation of phosphatase activity	2	0.00266	0.0716	1
GO:0031571	mitotic G1 DNA damage checkpoint	2	0.00266	0.0716	1
GO:0044126	regulation of growth of symbiont in host	2	0.00266	0.0716	1
GO:0044144	modulation of growth of symbiont involved in interaction with host	2	0.00266	0.0716	1
GO:0002253	activation of immune response	4	0.00272	0.0731	1
GO:0071496	cellular response to external stimulus	5	0.00272	0.0731	1
GO:0044708	single-organism behavior	6	0.00279	0.0748	1
GO:0072001	renal system development	5	0.00281	0.0752	1
GO:0051101	regulation of DNA binding	3	0.00285	0.076	1
GO:0019725	cellular homeostasis	7	0.00288	0.0762	1
GO:0060348	bone development	4	0.00291	0.0762	1
GO:0044783	G1 DNA damage checkpoint	2	0.00292	0.0762	1
GO:0002474	antigen processing and presentation of peptide antigen via MHC class I	2	0.00292	0.0762	1
GO:0044819	mitotic G1/S transition checkpoint	2	0.00292	0.0762	1
GO:0006693	prostaglandin metabolic process	2	0.00292	0.0762	1
GO:0006692	prostanoid metabolic process	2	0.00292	0.0762	1
GO:0045576	mast cell activation	2	0.00292	0.0762	1
GO:0002385	mucosal immune response	2	0.00292	0.0762	1
GO:0048485	sympathetic nervous system development	2	0.00292	0.0762	1
GO:2000404	regulation of T cell migration	2	0.00292	0.0762	1
GO:0050868	negative regulation of T cell activation	3	0.00296	0.077	1
GO:0009987	cellular process	50	0.00299	0.0777	1
GO:0048660	regulation of smooth muscle cell proliferation	3	0.00306	0.0794	1
GO:0030595	leukocyte chemotaxis	3	0.00306	0.0794	1
GO:0010039	response to iron ion	2	0.00319	0.0818	1
GO:0046640	regulation of alpha-beta T cell proliferation	2	0.00319	0.0818	1
GO:0002828	regulation of type 2 immune response	2	0.00319	0.0818	1
GO:0035850	epithelial cell differentiation involved in kidney development	2	0.00319	0.0818	1
GO:0002251	organ or tissue specific immune response	2	0.00319	0.0818	1
GO:0030183	B cell differentiation	3	0.00329	0.0841	1
GO:0043473	pigmentation	3	0.00329	0.0841	1
GO:0045184	establishment of protein localization	10	0.00339	0.0862	1
GO:0010605	negative regulation of macromolecule metabolic process	15	0.00339	0.0862	1
GO:0000077	DNA damage checkpoint	3	0.0034	0.0862	1
GO:0001936	regulation of endothelial cell proliferation	3	0.0034	0.0862	1
GO:0030216	keratinocyte differentiation	3	0.0034	0.0862	1
GO:0044710	single-organism metabolic process	21	0.00341	0.0862	1
GO:0031401	positive regulation of protein modification process	9	0.00342	0.0862	1
GO:0051412	response to corticosterone	2	0.00347	0.0871	1
GO:0019884	antigen processing and presentation of exogenous antigen	2	0.00347	0.0871	1
GO:0031102	neuron projection regeneration	2	0.00347	0.0871	1
GO:0045595	regulation of cell differentiation	12	0.00348	0.0872	1
GO:0035556	intracellular signal transduction	11	0.0035	0.0876	1
GO:0009892	negative regulation of metabolic process	16	0.00357	0.089	1
GO:0050673	epithelial cell proliferation	3	0.00364	0.0905	1
GO:0034101	erythrocyte homeostasis	3	0.00364	0.0905	1
GO:1903038	negative regulation of leukocyte cell-cell adhesion	3	0.00364	0.0905	1
GO:0050793	regulation of developmental process	15	0.00369	0.0914	1
GO:0072676	lymphocyte migration	2	0.00376	0.0924	1
GO:0010165	response to X-ray	2	0.00376	0.0924	1
GO:0046685	response to arsenic-containing substance	2	0.00376	0.0924	1
GO:0042304	regulation of fatty acid biosynthetic process	2	0.00376	0.0924	1
GO:0033344	cholesterol efflux	2	0.00376	0.0924	1
GO:0006869	lipid transport	4	0.00385	0.0942	1
GO:0071840	cellular component organization or biogenesis	24	0.00385	0.0942	1
GO:0055088	lipid homeostasis	3	0.00389	0.0951	1
GO:0009991	response to extracellular stimulus	6	0.0039	0.0952	1
GO:0051048	negative regulation of secretion	4	0.00393	0.0956	1
GO:0090068	positive regulation of cell cycle process	4	0.00401	0.0972	1
GO:0002700	regulation of production of molecular mediator of immune response	3	0.00402	0.0972	1
GO:0006694	steroid biosynthetic process	3	0.00402	0.0972	1
GO:0043066	negative regulation of apoptotic process	8	0.00402	0.0972	1
GO:0071827	plasma lipoprotein particle organization	2	0.00407	0.0972	1
GO:0043299	leukocyte degranulation	2	0.00407	0.0972	1
GO:0050663	cytokine secretion	2	0.00407	0.0972	1
GO:0034698	response to gonadotropin	2	0.00407	0.0972	1
GO:0032728	positive regulation of interferon-beta production	2	0.00407	0.0972	1
GO:0045987	positive regulation of smooth muscle contraction	2	0.00407	0.0972	1
GO:0046165	alcohol biosynthetic process	3	0.00415	0.0991	1
GO:0009612	response to mechanical stimulus	4	0.00417	0.0993	1
GO:0044248	cellular catabolic process	10	0.00418	0.0993	1
GO:0046903	secretion	6	0.00429	0.102	1
GO:0046822	regulation of nucleocytoplasmic transport	4	0.00434	0.103	1
GO:0006810	transport	19	0.00434	0.103	1
GO:0033032	regulation of myeloid cell apoptotic process	2	0.00438	0.103	1
GO:0032735	positive regulation of interleukin-12 production	2	0.00438	0.103	1
GO:0031570	DNA integrity checkpoint	3	0.00442	0.104	1
GO:0045859	regulation of protein kinase activity	7	0.00454	0.107	1
GO:0034111	negative regulation of homotypic cell-cell adhesion	3	0.00456	0.107	1
GO:0048468	cell development	12	0.00466	0.109	1
GO:1990267	response to transition metal nanoparticle	3	0.0047	0.109	1
GO:0006826	iron ion transport	2	0.00471	0.109	1
GO:0071825	protein-lipid complex subunit organization	2	0.00471	0.109	1
GO:0010623	developmental programmed cell death	2	0.00471	0.109	1
GO:0003179	heart valve morphogenesis	2	0.00471	0.109	1
GO:0050856	regulation of T cell receptor signaling pathway	2	0.00471	0.109	1
GO:0002920	regulation of humoral immune response	2	0.00471	0.109	1
GO:0071702	organic substance transport	12	0.00474	0.109	1
GO:0031347	regulation of defense response	6	0.00475	0.109	1
GO:1903827	regulation of cellular protein localization	6	0.00475	0.109	1
GO:1901988	negative regulation of cell cycle phase transition	3	0.00485	0.111	1
GO:0002687	positive regulation of leukocyte migration	3	0.00485	0.111	1
GO:0003006	developmental process involved in reproduction	7	0.00504	0.114	1
GO:0060412	ventricular septum morphogenesis	2	0.00504	0.114	1
GO:0045824	negative regulation of innate immune response	2	0.00504	0.114	1
GO:2000108	positive regulation of leukocyte apoptotic process	2	0.00504	0.114	1
GO:0090207	regulation of triglyceride metabolic process	2	0.00504	0.114	1
GO:0045923	positive regulation of fatty acid metabolic process	2	0.00504	0.114	1
GO:0010574	regulation of vascular endothelial growth factor production	2	0.00504	0.114	1
GO:0045786	negative regulation of cell cycle	5	0.00506	0.114	1
GO:0007162	negative regulation of cell adhesion	4	0.00515	0.116	1
GO:0050730	regulation of peptidyl-tyrosine phosphorylation	4	0.00515	0.116	1
GO:0040011	locomotion	9	0.00525	0.118	1
GO:0030330	DNA damage response, signal transduction by p53 class mediator	2	0.00539	0.121	1
GO:0003170	heart valve development	2	0.00539	0.121	1
GO:0043902	positive regulation of multi-organism process	3	0.00561	0.126	1
GO:0046456	icosanoid biosynthetic process	2	0.00575	0.128	1
GO:1901570	fatty acid derivative biosynthetic process	2	0.00575	0.128	1
GO:0050864	regulation of B cell activation	3	0.00577	0.129	1
GO:0034612	response to tumor necrosis factor	3	0.00593	0.132	1
GO:0010876	lipid localization	4	0.00596	0.132	1
GO:0010557	positive regulation of macromolecule biosynthetic process	12	0.00601	0.133	1
GO:0050803	regulation of synapse structure or activity	4	0.00606	0.134	1
GO:0003231	cardiac ventricle development	3	0.0061	0.134	1
GO:0045429	positive regulation of nitric oxide biosynthetic process	2	0.00612	0.134	1
GO:0042100	B cell proliferation	2	0.00612	0.134	1
GO:0002312	B cell activation involved in immune response	2	0.00612	0.134	1
GO:0051385	response to mineralocorticoid	2	0.00612	0.134	1
GO:0034405	response to fluid shear stress	2	0.00612	0.134	1
GO:0070670	response to interleukin-4	2	0.00612	0.134	1
GO:0044283	small molecule biosynthetic process	5	0.00619	0.135	1
GO:0044089	positive regulation of cellular component biogenesis	5	0.00619	0.135	1
GO:0008150	biological_process	52	0.00625	0.136	1
GO:0006366	transcription from RNA polymerase II promoter	6	0.00637	0.138	1
GO:0033628	regulation of cell adhesion mediated by integrin	2	0.0065	0.141	1
GO:2000514	regulation of CD4-positive, alpha-beta T cell activation	2	0.0065	0.141	1
GO:0030513	positive regulation of BMP signaling pathway	2	0.0065	0.141	1
GO:0051234	establishment of localization	19	0.00662	0.143	1
GO:0071407	cellular response to organic cyclic compound	5	0.00668	0.144	1
GO:0043300	regulation of leukocyte degranulation	2	0.00689	0.148	1
GO:0038032	termination of G-protein coupled receptor signaling pathway	2	0.00689	0.148	1
GO:2000401	regulation of lymphocyte migration	2	0.00689	0.148	1
GO:0046683	response to organophosphorus	3	0.00696	0.149	1
GO:0043549	regulation of kinase activity	7	0.00697	0.149	1
GO:0044712	single-organism catabolic process	7	0.00715	0.153	1
GO:0031400	negative regulation of protein modification process	6	0.00721	0.154	1
GO:0071396	cellular response to lipid	5	0.00721	0.154	1
GO:0016482	cytoplasmic transport	6	0.00728	0.154	1
GO:0045933	positive regulation of muscle contraction	2	0.00729	0.154	1
GO:0050710	negative regulation of cytokine secretion	2	0.00729	0.154	1
GO:0051250	negative regulation of lymphocyte activation	3	0.00733	0.155	1
GO:0007167	enzyme linked receptor protein signaling pathway	6	0.00765	0.162	1
GO:0030890	positive regulation of B cell proliferation	2	0.0077	0.162	1
GO:0006040	amino sugar metabolic process	2	0.0077	0.162	1
GO:0045907	positive regulation of vasoconstriction	2	0.0077	0.162	1
GO:0016477	cell migration	7	0.00772	0.162	1
GO:0003206	cardiac chamber morphogenesis	3	0.0079	0.165	1
GO:0015850	organic hydroxy compound transport	3	0.0079	0.165	1
GO:0060627	regulation of vesicle-mediated transport	5	0.00805	0.168	1
GO:0090316	positive regulation of intracellular protein transport	4	0.00807	0.168	1
GO:0045834	positive regulation of lipid metabolic process	3	0.0081	0.168	1
GO:0001974	blood vessel remodeling	2	0.00812	0.168	1
GO:0045055	regulated secretory pathway	2	0.00812	0.168	1
GO:0043392	negative regulation of DNA binding	2	0.00812	0.168	1
GO:1903305	regulation of regulated secretory pathway	2	0.00812	0.168	1
GO:0023021	termination of signal transduction	2	0.00812	0.168	1
GO:0042345	regulation of NF-kappaB import into nucleus	2	0.00812	0.168	1
GO:0007399	nervous system development	13	0.00815	0.168	1
GO:1901360	organic cyclic compound metabolic process	22	0.00825	0.17	1
GO:0048167	regulation of synaptic plasticity	3	0.0083	0.17	1
GO:0050680	negative regulation of epithelial cell proliferation	3	0.0083	0.17	1
GO:0003007	heart morphogenesis	4	0.00833	0.171	1
GO:0010466	negative regulation of peptidase activity	4	0.00846	0.173	1
GO:0016032	viral process	3	0.0085	0.174	1
GO:0035307	positive regulation of protein dephosphorylation	2	0.00855	0.174	1
GO:0002886	regulation of myeloid leukocyte mediated immunity	2	0.00855	0.174	1
GO:1903428	positive regulation of reactive oxygen species biosynthetic process	2	0.00855	0.174	1
GO:0071900	regulation of protein serine/threonine kinase activity	5	0.00865	0.176	1
GO:0046546	development of primary male sexual characteristics	3	0.00871	0.176	1
GO:0008584	male gonad development	3	0.00871	0.176	1
GO:0043086	negative regulation of catalytic activity	7	0.00874	0.177	1
GO:0051346	negative regulation of hydrolase activity	5	0.00886	0.179	1
GO:0046890	regulation of lipid biosynthetic process	3	0.00891	0.18	1
GO:0045860	positive regulation of protein kinase activity	5	0.00896	0.18	1
GO:0032648	regulation of interferon-beta production	2	0.00899	0.18	1
GO:0046849	bone remodeling	2	0.00899	0.18	1
GO:0035306	positive regulation of dephosphorylation	2	0.00899	0.18	1
GO:0050854	regulation of antigen receptor-mediated signaling pathway	2	0.00899	0.18	1
GO:1903651	positive regulation of cytoplasmic transport	4	0.009	0.18	1
GO:0001889	liver development	3	0.00913	0.182	1
GO:0045471	response to ethanol	3	0.00934	0.186	1
GO:0008360	regulation of cell shape	3	0.00934	0.186	1
GO:0034446	substrate adhesion-dependent cell spreading	2	0.00944	0.187	1
GO:0019369	arachidonic acid metabolic process	2	0.00944	0.187	1
GO:0044764	multi-organism cellular process	3	0.00956	0.189	1
GO:0002757	immune response-activating signal transduction	3	0.00956	0.189	1
GO:1902105	regulation of leukocyte differentiation	4	0.00957	0.189	1
GO:0061008	hepaticobiliary system development	3	0.00977	0.193	1
GO:0080134	regulation of response to stress	9	0.0098	0.193	1
GO:0007610	behavior	6	0.00982	0.193	1
GO:0042993	positive regulation of transcription factor import into nucleus	2	0.0099	0.194	1
GO:0048678	response to axon injury	2	0.0099	0.194	1
GO:0006636	unsaturated fatty acid biosynthetic process	2	0.0099	0.194	1
GO:0032655	regulation of interleukin-12 production	2	0.0099	0.194	1
GO:0051098	regulation of binding	4	0.0103	0.201	1
GO:0042058	regulation of epidermal growth factor receptor signaling pathway	2	0.0104	0.202	1
GO:0048483	autonomic nervous system development	2	0.0104	0.202	1
GO:0048520	positive regulation of behavior	3	0.0105	0.203	1
GO:0032956	regulation of actin cytoskeleton organization	4	0.0105	0.203	1
GO:0045937	positive regulation of phosphate metabolic process	8	0.0105	0.203	1
GO:0022408	negative regulation of cell-cell adhesion	3	0.0107	0.206	1
GO:0043269	regulation of ion transport	6	0.0108	0.208	1
GO:0051338	regulation of transferase activity	7	0.0108	0.209	1
GO:0042531	positive regulation of tyrosine phosphorylation of STAT protein	2	0.0109	0.209	1
GO:0051966	regulation of synaptic transmission, glutamatergic	2	0.0109	0.209	1
GO:0008610	lipid biosynthetic process	5	0.011	0.211	1
GO:0019827	stem cell population maintenance	3	0.0112	0.214	1
GO:0007346	regulation of mitotic cell cycle	5	0.0112	0.215	1
GO:0050994	regulation of lipid catabolic process	2	0.0113	0.216	1
GO:0003281	ventricular septum development	2	0.0113	0.216	1
GO:0045428	regulation of nitric oxide biosynthetic process	2	0.0113	0.216	1
GO:0045787	positive regulation of cell cycle	4	0.0116	0.22	1
GO:0048545	response to steroid hormone	5	0.0116	0.22	1
GO:0098727	maintenance of cell number	3	0.0116	0.221	1
GO:0002718	regulation of cytokine production involved in immune response	2	0.0118	0.223	1
GO:0051851	modification by host of symbiont morphology or physiology	2	0.0118	0.223	1
GO:1901184	regulation of ERBB signaling pathway	2	0.0118	0.223	1
GO:2000756	regulation of peptidyl-lysine acetylation	2	0.0118	0.223	1
GO:0033674	positive regulation of kinase activity	5	0.012	0.226	1
GO:0001934	positive regulation of protein phosphorylation	7	0.0121	0.227	1
GO:0003205	cardiac chamber development	3	0.0121	0.227	1
GO:0060326	cell chemotaxis	3	0.0121	0.227	1
GO:2000377	regulation of reactive oxygen species metabolic process	3	0.0121	0.227	1
GO:0009968	negative regulation of signal transduction	8	0.0122	0.227	1
GO:0044773	mitotic DNA damage checkpoint	2	0.0124	0.23	1
GO:2000134	negative regulation of G1/S transition of mitotic cell cycle	2	0.0124	0.23	1
GO:0042770	signal transduction in response to DNA damage	2	0.0124	0.23	1
GO:0002673	regulation of acute inflammatory response	2	0.0124	0.23	1
GO:0001667	ameboidal-type cell migration	3	0.0124	0.23	1
GO:0045619	regulation of lymphocyte differentiation	3	0.0124	0.23	1
GO:1902107	positive regulation of leukocyte differentiation	3	0.0126	0.233	1
GO:0071219	cellular response to molecule of bacterial origin	3	0.0126	0.233	1
GO:0048565	digestive tract development	3	0.0126	0.233	1
GO:0043524	negative regulation of neuron apoptotic process	3	0.0126	0.233	1
GO:1902807	negative regulation of cell cycle G1/S phase transition	2	0.0129	0.236	1
GO:0046632	alpha-beta T cell differentiation	2	0.0129	0.236	1
GO:0071277	cellular response to calcium ion	2	0.0129	0.236	1
GO:0015914	phospholipid transport	2	0.0129	0.236	1
GO:0044237	cellular metabolic process	33	0.0131	0.24	1
GO:0045862	positive regulation of proteolysis	4	0.0131	0.24	1
GO:0051094	positive regulation of developmental process	9	0.0132	0.242	1
GO:0009416	response to light stimulus	4	0.0133	0.242	1
GO:0051674	localization of cell	7	0.0133	0.243	1
GO:0051702	interaction with symbiont	2	0.0134	0.244	1
GO:0032835	glomerulus development	2	0.0134	0.244	1
GO:0034112	positive regulation of homotypic cell-cell adhesion	3	0.0134	0.244	1
GO:0048870	cell motility	7	0.0134	0.244	1
GO:0031667	response to nutrient levels	5	0.0136	0.246	1
GO:0044281	small molecule metabolic process	10	0.0136	0.246	1
GO:0051606	detection of stimulus	4	0.0136	0.246	1
GO:0031589	cell-substrate adhesion	3	0.0137	0.247	1
GO:0044267	cellular protein metabolic process	17	0.0138	0.25	1
GO:0032496	response to lipopolysaccharide	4	0.0142	0.255	1
GO:0048146	positive regulation of fibroblast proliferation	2	0.0145	0.26	1
GO:0031018	endocrine pancreas development	2	0.0145	0.26	1
GO:0006940	regulation of smooth muscle contraction	2	0.0145	0.26	1
GO:0042509	regulation of tyrosine phosphorylation of STAT protein	2	0.015	0.268	1
GO:0060411	cardiac septum morphogenesis	2	0.015	0.268	1
GO:1901983	regulation of protein acetylation	2	0.015	0.268	1
GO:0042327	positive regulation of phosphorylation	7	0.0151	0.269	1
GO:0044774	mitotic DNA integrity checkpoint	2	0.0156	0.277	1
GO:0031532	actin cytoskeleton reorganization	2	0.0156	0.277	1
GO:0071333	cellular response to glucose stimulus	2	0.0156	0.277	1
GO:0051279	regulation of release of sequestered calcium ion into cytosol	2	0.0156	0.277	1
GO:0055123	digestive system development	3	0.0159	0.282	1
GO:0014032	neural crest cell development	2	0.0162	0.286	1
GO:0000302	response to reactive oxygen species	3	0.0162	0.286	1
GO:0032412	regulation of ion transmembrane transporter activity	3	0.0162	0.286	1
GO:0042306	regulation of protein import into nucleus	3	0.0162	0.286	1
GO:1901617	organic hydroxy compound biosynthetic process	3	0.0162	0.286	1
GO:2000021	regulation of ion homeostasis	3	0.0165	0.29	1
GO:1904589	regulation of protein import	3	0.0165	0.29	1
GO:1903829	positive regulation of cellular protein localization	4	0.0167	0.293	1
GO:0032729	positive regulation of interferon-gamma production	2	0.0168	0.293	1
GO:0048524	positive regulation of viral process	2	0.0168	0.293	1
GO:0071331	cellular response to hexose stimulus	2	0.0168	0.293	1
GO:0007584	response to nutrient	3	0.0168	0.293	1
GO:0071216	cellular response to biotic stimulus	3	0.0168	0.293	1
GO:0051347	positive regulation of transferase activity	5	0.0169	0.294	1
GO:0032970	regulation of actin filament-based process	4	0.0169	0.294	1
GO:0001894	tissue homeostasis	3	0.0171	0.297	1
GO:0032760	positive regulation of tumor necrosis factor production	2	0.0173	0.3	1
GO:0071326	cellular response to monosaccharide stimulus	2	0.0173	0.3	1
GO:0022898	regulation of transmembrane transporter activity	3	0.0174	0.302	1
GO:1903532	positive regulation of secretion by cell	4	0.0178	0.307	1
GO:0030888	regulation of B cell proliferation	2	0.018	0.307	1
GO:1903557	positive regulation of tumor necrosis factor superfamily cytokine production	2	0.018	0.307	1
GO:0008593	regulation of Notch signaling pathway	2	0.018	0.307	1
GO:0046631	alpha-beta T cell activation	2	0.018	0.307	1
GO:0045669	positive regulation of osteoblast differentiation	2	0.018	0.307	1
GO:1903426	regulation of reactive oxygen species biosynthetic process	2	0.018	0.307	1
GO:0050830	defense response to Gram-positive bacterium	2	0.018	0.307	1
GO:0010948	negative regulation of cell cycle process	3	0.0181	0.309	1
GO:0010556	regulation of macromolecule biosynthetic process	18	0.0182	0.31	1
GO:1901215	negative regulation of neuron death	3	0.0187	0.319	1
GO:0045893	positive regulation of transcription, DNA-templated	10	0.0191	0.325	1
GO:0001938	positive regulation of endothelial cell proliferation	2	0.0192	0.325	1
GO:0034644	cellular response to UV	2	0.0192	0.325	1
GO:0019217	regulation of fatty acid metabolic process	2	0.0192	0.325	1
GO:0060191	regulation of lipase activity	2	0.0192	0.325	1
GO:0034599	cellular response to oxidative stress	3	0.0193	0.327	1
GO:1902680	positive regulation of RNA biosynthetic process	10	0.0194	0.327	1
GO:0045597	positive regulation of cell differentiation	7	0.0198	0.333	1
GO:0032388	positive regulation of intracellular transport	4	0.0198	0.333	1
GO:0043434	response to peptide hormone	4	0.02	0.337	1
GO:0045596	negative regulation of cell differentiation	6	0.0203	0.34	1
GO:0032409	regulation of transporter activity	3	0.0203	0.341	1
GO:0042108	positive regulation of cytokine biosynthetic process	2	0.0204	0.342	1
GO:0019229	regulation of vasoconstriction	2	0.0204	0.342	1
GO:0071322	cellular response to carbohydrate stimulus	2	0.0204	0.342	1
GO:2001235	positive regulation of apoptotic signaling pathway	3	0.0207	0.345	1
GO:0046427	positive regulation of JAK-STAT cascade	2	0.0211	0.351	1
GO:2001257	regulation of cation channel activity	2	0.0211	0.351	1
GO:0045785	positive regulation of cell adhesion	4	0.0214	0.357	1
GO:0071260	cellular response to mechanical stimulus	2	0.0217	0.361	1
GO:0050871	positive regulation of B cell activation	2	0.0217	0.361	1
GO:0010628	positive regulation of gene expression	11	0.0219	0.363	1
GO:0021915	neural tube development	3	0.0221	0.365	1
GO:0045637	regulation of myeloid cell differentiation	3	0.0221	0.365	1
GO:0048699	generation of neurons	9	0.0221	0.366	1
GO:0032092	positive regulation of protein binding	2	0.0224	0.367	1
GO:0000956	nuclear-transcribed mRNA catabolic process	2	0.0224	0.367	1
GO:0010631	epithelial cell migration	2	0.0224	0.367	1
GO:0022409	positive regulation of cell-cell adhesion	3	0.0224	0.367	1
GO:1900180	regulation of protein localization to nucleus	3	0.0224	0.367	1
GO:1903708	positive regulation of hemopoiesis	3	0.0224	0.367	1
GO:0007507	heart development	5	0.0226	0.369	1
GO:0030182	neuron differentiation	7	0.0226	0.369	1
GO:0007264	small GTPase mediated signal transduction	4	0.0227	0.37	1
GO:0007265	Ras protein signal transduction	3	0.0228	0.371	1
GO:0001676	long-chain fatty acid metabolic process	2	0.0231	0.375	1
GO:0016064	immunoglobulin mediated immune response	2	0.0231	0.375	1
GO:0002009	morphogenesis of an epithelium	5	0.0232	0.376	1
GO:0051254	positive regulation of RNA metabolic process	10	0.0234	0.38	1
GO:0045861	negative regulation of proteolysis	4	0.0234	0.38	1
GO:0050877	neurological system process	7	0.0236	0.382	1
GO:0090132	epithelium migration	2	0.0237	0.383	1
GO:0010522	regulation of calcium ion transport into cytosol	2	0.0237	0.383	1
GO:0070542	response to fatty acid	2	0.0237	0.383	1
GO:0097529	myeloid leukocyte migration	2	0.0237	0.383	1
GO:1902582	single-organism intracellular transport	7	0.0239	0.385	1
GO:0009790	embryo development	8	0.0239	0.385	1
GO:0000904	cell morphogenesis involved in differentiation	5	0.024	0.385	1
GO:0051047	positive regulation of secretion	4	0.0242	0.388	1
GO:0006875	cellular metal ion homeostasis	4	0.0242	0.388	1
GO:0030030	cell projection organization	7	0.0243	0.389	1
GO:0003279	cardiac septum development	2	0.0244	0.389	1
GO:0046634	regulation of alpha-beta T cell activation	2	0.0244	0.389	1
GO:0031214	biomineral tissue development	2	0.0244	0.389	1
GO:0019724	B cell mediated immunity	2	0.0244	0.389	1
GO:0045936	negative regulation of phosphate metabolic process	5	0.0246	0.39	1
GO:0033500	carbohydrate homeostasis	3	0.0246	0.39	1
GO:0042593	glucose homeostasis	3	0.0246	0.39	1
GO:0050714	positive regulation of protein secretion	3	0.025	0.395	1
GO:0071482	cellular response to light stimulus	2	0.0251	0.396	1
GO:0055072	iron ion homeostasis	2	0.0251	0.396	1
GO:0030500	regulation of bone mineralization	2	0.0251	0.396	1
GO:0007169	transmembrane receptor protein tyrosine kinase signaling pathway	4	0.0263	0.415	1
GO:0016197	endosomal transport	3	0.0265	0.415	1
GO:0046777	protein autophosphorylation	3	0.0265	0.415	1
GO:0030279	negative regulation of ossification	2	0.0265	0.415	1
GO:0015833	peptide transport	2	0.0265	0.415	1
GO:0072331	signal transduction by p53 class mediator	2	0.0265	0.415	1
GO:0045582	positive regulation of T cell differentiation	2	0.0265	0.415	1
GO:0006720	isoprenoid metabolic process	2	0.0265	0.415	1
GO:0098542	defense response to other organism	4	0.0266	0.415	1
GO:1901652	response to peptide	4	0.0266	0.415	1
GO:0051173	positive regulation of nitrogen compound metabolic process	11	0.0268	0.418	1
GO:0015748	organophosphate ester transport	2	0.0272	0.423	1
GO:0007586	digestion	2	0.0272	0.423	1
GO:0030278	regulation of ossification	3	0.0273	0.423	1
GO:0051924	regulation of calcium ion transport	3	0.0273	0.423	1
GO:0009894	regulation of catabolic process	6	0.0277	0.429	1
GO:2000112	regulation of cellular macromolecule biosynthetic process	17	0.0278	0.43	1
GO:0002824	positive regulation of adaptive immune response based on somatic recombination of immune receptors built from immunoglobulin superfamily domains	2	0.028	0.431	1
GO:0002690	positive regulation of leukocyte chemotaxis	2	0.028	0.431	1
GO:0048525	negative regulation of viral process	2	0.028	0.431	1
GO:0071417	cellular response to organonitrogen compound	4	0.0286	0.44	1
GO:0090130	tissue migration	2	0.0287	0.44	1
GO:0070167	regulation of biomineral tissue development	2	0.0287	0.44	1
GO:0006690	icosanoid metabolic process	2	0.0287	0.44	1
GO:1901568	fatty acid derivative metabolic process	2	0.0287	0.44	1
GO:0016052	carbohydrate catabolic process	2	0.0287	0.44	1
GO:0001933	negative regulation of protein phosphorylation	4	0.0288	0.441	1
GO:0043627	response to estrogen	3	0.0289	0.442	1
GO:0060562	epithelial tube morphogenesis	4	0.0291	0.445	1
GO:0043009	chordate embryonic development	6	0.0292	0.445	1
GO:0006469	negative regulation of protein kinase activity	3	0.0301	0.457	1
GO:0033273	response to vitamin	2	0.0302	0.457	1
GO:1903524	positive regulation of blood circulation	2	0.0302	0.457	1
GO:0042102	positive regulation of T cell proliferation	2	0.0302	0.457	1
GO:1903955	positive regulation of protein targeting to mitochondrion	2	0.0302	0.457	1
GO:0022414	reproductive process	8	0.0302	0.457	1
GO:0051129	negative regulation of cellular component organization	5	0.0305	0.462	1
GO:0009792	embryo development ending in birth or egg hatching	6	0.0306	0.462	1
GO:2000648	positive regulation of stem cell proliferation	2	0.0309	0.464	1
GO:0046651	lymphocyte proliferation	2	0.0309	0.464	1
GO:0050715	positive regulation of cytokine secretion	2	0.0309	0.464	1
GO:0002821	positive regulation of adaptive immune response	2	0.0309	0.464	1
GO:0051963	regulation of synapse assembly	2	0.0309	0.464	1
GO:0010817	regulation of hormone levels	3	0.031	0.464	1
GO:0051224	negative regulation of protein transport	3	0.031	0.464	1
GO:0051130	positive regulation of cellular component organization	8	0.0314	0.471	1
GO:0010468	regulation of gene expression	18	0.0315	0.471	1
GO:0071363	cellular response to growth factor stimulus	4	0.0315	0.471	1
GO:0032943	mononuclear cell proliferation	2	0.0317	0.472	1
GO:0043154	negative regulation of cysteine-type endopeptidase activity involved in apoptotic process	2	0.0317	0.472	1
GO:1903749	positive regulation of establishment of protein localization to mitochondrion	2	0.0317	0.472	1
GO:0001570	vasculogenesis	2	0.0325	0.483	1
GO:2000117	negative regulation of cysteine-type endopeptidase activity	2	0.0325	0.483	1
GO:0022008	neurogenesis	9	0.0329	0.489	1
GO:0051171	regulation of nitrogen compound metabolic process	18	0.033	0.489	1
GO:0030036	actin cytoskeleton organization	4	0.0331	0.49	1
GO:0032649	regulation of interferon-gamma production	2	0.0332	0.491	1
GO:0042990	regulation of transcription factor import into nucleus	2	0.0332	0.491	1
GO:0033559	unsaturated fatty acid metabolic process	2	0.0332	0.491	1
GO:0009628	response to abiotic stimulus	7	0.034	0.502	1
GO:0050795	regulation of behavior	3	0.0344	0.508	1
GO:0006402	mRNA catabolic process	2	0.0348	0.512	1
GO:0045778	positive regulation of ossification	2	0.0348	0.512	1
GO:0045621	positive regulation of lymphocyte differentiation	2	0.0348	0.512	1
GO:0030003	cellular cation homeostasis	4	0.0353	0.518	1
GO:0006887	exocytosis	3	0.0353	0.518	1
GO:0051591	response to cAMP	2	0.0356	0.52	1
GO:0030510	regulation of BMP signaling pathway	2	0.0356	0.52	1
GO:0070661	leukocyte proliferation	2	0.0356	0.52	1
GO:0071356	cellular response to tumor necrosis factor	2	0.0356	0.52	1
GO:1901362	organic cyclic compound biosynthetic process	14	0.0359	0.524	1
GO:1903214	regulation of protein targeting to mitochondrion	2	0.0364	0.531	1
GO:0070848	response to growth factor	4	0.0366	0.533	1
GO:2000106	regulation of leukocyte apoptotic process	2	0.0372	0.54	1
GO:0042307	positive regulation of protein import into nucleus	2	0.0372	0.54	1
GO:0061326	renal tubule development	2	0.0372	0.54	1
GO:0033673	negative regulation of kinase activity	3	0.0376	0.545	1
GO:0042542	response to hydrogen peroxide	2	0.0381	0.547	1
GO:0060021	palate development	2	0.0381	0.547	1
GO:0031016	pancreas development	2	0.0381	0.547	1
GO:0034614	cellular response to reactive oxygen species	2	0.0381	0.547	1
GO:1901991	negative regulation of mitotic cell cycle phase transition	2	0.0381	0.547	1
GO:0002688	regulation of leukocyte chemotaxis	2	0.0381	0.547	1
GO:0042886	amide transport	2	0.0381	0.547	1
GO:1904591	positive regulation of protein import	2	0.0381	0.547	1
GO:0031668	cellular response to extracellular stimulus	3	0.0381	0.547	1
GO:0045926	negative regulation of growth	3	0.0386	0.553	1
GO:0051493	regulation of cytoskeleton organization	4	0.0386	0.553	1
GO:1903747	regulation of establishment of protein localization to mitochondrion	2	0.0389	0.556	1
GO:0006873	cellular ion homeostasis	4	0.039	0.557	1
GO:0007600	sensory perception	5	0.039	0.557	1
GO:0042326	negative regulation of phosphorylation	4	0.0393	0.561	1
GO:0071214	cellular response to abiotic stimulus	3	0.0395	0.563	1
GO:0010629	negative regulation of gene expression	9	0.0396	0.563	1
GO:0000122	negative regulation of transcription from RNA polymerase II promoter	6	0.0397	0.563	1
GO:0097306	cellular response to alcohol	2	0.0397	0.563	1
GO:0006909	phagocytosis	2	0.0397	0.563	1
GO:0010634	positive regulation of epithelial cell migration	2	0.0397	0.563	1
GO:1902532	negative regulation of intracellular signal transduction	4	0.04	0.566	1
GO:0030029	actin filament-based process	4	0.04	0.566	1
GO:0044711	single-organism biosynthetic process	7	0.0402	0.568	1
GO:0042633	hair cycle	2	0.0406	0.571	1
GO:0007050	cell cycle arrest	2	0.0406	0.571	1
GO:0042303	molting cycle	2	0.0406	0.571	1
GO:0046883	regulation of hormone secretion	3	0.041	0.575	1
GO:0010951	negative regulation of endopeptidase activity	3	0.041	0.575	1
GO:0060249	anatomical structure homeostasis	3	0.041	0.575	1
GO:0006935	chemotaxis	4	0.0414	0.581	1
GO:0042330	taxis	4	0.0418	0.586	1
GO:0090087	regulation of peptide transport	3	0.042	0.587	1
GO:0035239	tube morphogenesis	4	0.0422	0.589	1
GO:1901699	cellular response to nitrogen compound	4	0.0429	0.599	1
GO:0046425	regulation of JAK-STAT cascade	2	0.0431	0.6	1
GO:0007613	memory	2	0.0431	0.6	1
GO:0007093	mitotic cell cycle checkpoint	2	0.0431	0.6	1
GO:0006897	endocytosis	4	0.0436	0.607	1
GO:0006796	phosphate-containing compound metabolic process	10	0.044	0.612	1
GO:0042035	regulation of cytokine biosynthetic process	2	0.0449	0.623	1
GO:0009314	response to radiation	4	0.0451	0.625	1
GO:0045935	positive regulation of nucleobase-containing compound metabolic process	10	0.0452	0.626	1
GO:0090100	positive regulation of transmembrane receptor protein serine/threonine kinase signaling pathway	2	0.0457	0.631	1
GO:0030177	positive regulation of Wnt signaling pathway	2	0.0457	0.631	1
GO:0042698	ovulation cycle	2	0.0457	0.631	1
GO:1900182	positive regulation of protein localization to nucleus	2	0.0457	0.631	1
GO:0031329	regulation of cellular catabolic process	5	0.0463	0.638	1
GO:0071902	positive regulation of protein serine/threonine kinase activity	3	0.0465	0.641	1
GO:0010638	positive regulation of organelle organization	5	0.0466	0.641	1
GO:0021510	spinal cord development	2	0.0466	0.641	1
GO:0006807	nitrogen compound metabolic process	21	0.0471	0.647	1
GO:0071456	cellular response to hypoxia	2	0.0475	0.65	1
GO:0048704	embryonic skeletal system morphogenesis	2	0.0475	0.65	1
GO:0032680	regulation of tumor necrosis factor production	2	0.0475	0.65	1
GO:0003008	system process	8	0.048	0.657	1
GO:0043405	regulation of MAP kinase activity	3	0.0481	0.657	1
GO:0006357	regulation of transcription from RNA polymerase II promoter	10	0.0482	0.658	1
GO:0008277	regulation of G-protein coupled receptor protein signaling pathway	2	0.0484	0.659	1
GO:0036294	cellular response to decreased oxygen levels	2	0.0484	0.659	1
GO:0006468	protein phosphorylation	6	0.0488	0.664	1
GO:1903555	regulation of tumor necrosis factor superfamily cytokine production	2	0.0493	0.669	1
GO:0042157	lipoprotein metabolic process	2	0.0493	0.669	1
GO:0072009	nephron epithelium development	2	0.0493	0.669	1
GO:0016310	phosphorylation	7	0.0501	0.677	1
GO:0044702	single organism reproductive process	7	0.0501	0.677	1
GO:0006401	RNA catabolic process	2	0.0502	0.677	1
GO:0055076	transition metal ion homeostasis	2	0.0502	0.677	1
GO:0006633	fatty acid biosynthetic process	2	0.0502	0.677	1
GO:0032147	activation of protein kinase activity	3	0.0503	0.677	1
GO:0051348	negative regulation of transferase activity	3	0.0503	0.677	1
GO:0032787	monocarboxylic acid metabolic process	4	0.0505	0.68	1
GO:0006793	phosphorus metabolic process	10	0.0506	0.68	1
GO:0070838	divalent metal ion transport	3	0.0508	0.682	1
GO:0046887	positive regulation of hormone secretion	2	0.0511	0.683	1
GO:0046824	positive regulation of nucleocytoplasmic transport	2	0.0511	0.683	1
GO:0014031	mesenchymal cell development	2	0.0511	0.683	1
GO:0050709	negative regulation of protein secretion	2	0.0511	0.683	1
GO:0050821	protein stabilization	2	0.0511	0.683	1
GO:0072511	divalent inorganic cation transport	3	0.0519	0.693	1
GO:0043271	negative regulation of ion transport	2	0.0521	0.694	1
GO:0007548	sex differentiation	3	0.0524	0.699	1
GO:0050804	modulation of synaptic transmission	3	0.053	0.706	1
GO:0045766	positive regulation of angiogenesis	2	0.0539	0.716	1
GO:0071453	cellular response to oxygen levels	2	0.0539	0.716	1
GO:0046907	intracellular transport	7	0.054	0.717	1
GO:0051962	positive regulation of nervous system development	4	0.0546	0.724	1
GO:0032845	negative regulation of homeostatic process	2	0.0549	0.727	1
GO:0051099	positive regulation of binding	2	0.0558	0.736	1
GO:0051592	response to calcium ion	2	0.0558	0.736	1
GO:0071901	negative regulation of protein serine/threonine kinase activity	2	0.0558	0.736	1
GO:0072091	regulation of stem cell proliferation	2	0.0558	0.736	1
GO:0010822	positive regulation of mitochondrion organization	3	0.0558	0.736	1
GO:0048598	embryonic morphogenesis	5	0.056	0.738	1
GO:0043547	positive regulation of GTPase activity	4	0.0563	0.74	1
GO:0045944	positive regulation of transcription from RNA polymerase II promoter	7	0.0563	0.74	1
GO:0050921	positive regulation of chemotaxis	2	0.0568	0.743	1
GO:0051100	negative regulation of binding	2	0.0568	0.743	1
GO:0045580	regulation of T cell differentiation	2	0.0568	0.743	1
GO:0050807	regulation of synapse organization	2	0.0568	0.743	1
GO:0006811	ion transport	7	0.0568	0.743	1
GO:0071478	cellular response to radiation	2	0.0587	0.766	1
GO:0010921	regulation of phosphatase activity	2	0.0587	0.766	1
GO:0008015	blood circulation	3	0.0593	0.773	1
GO:0045667	regulation of osteoblast differentiation	2	0.0597	0.777	1
GO:0071560	cellular response to transforming growth factor beta stimulus	2	0.0606	0.789	1
GO:1904018	positive regulation of vasculature development	2	0.0606	0.789	1
GO:0003013	circulatory system process	3	0.0611	0.793	1
GO:0019216	regulation of lipid metabolic process	3	0.0611	0.793	1
GO:0071559	response to transforming growth factor beta	2	0.0616	0.798	1
GO:0001841	neural tube formation	2	0.0616	0.798	1
GO:0006928	movement of cell or subcellular component	7	0.0616	0.798	1
GO:0048729	tissue morphogenesis	5	0.0621	0.803	1
GO:0031056	regulation of histone modification	2	0.0626	0.807	1
GO:0060491	regulation of cell projection assembly	2	0.0626	0.807	1
GO:0042445	hormone metabolic process	2	0.0626	0.807	1
GO:0051052	regulation of DNA metabolic process	3	0.0629	0.81	1
GO:0018193	peptidyl-amino acid modification	5	0.0639	0.822	1
GO:0010721	negative regulation of cell development	3	0.0641	0.824	1
GO:0007049	cell cycle	7	0.065	0.835	1
GO:0070482	response to oxygen levels	3	0.0653	0.838	1
GO:0022604	regulation of cell morphogenesis	4	0.0665	0.851	1
GO:0006937	regulation of muscle contraction	2	0.0666	0.851	1
GO:0044242	cellular lipid catabolic process	2	0.0666	0.851	1
GO:1903900	regulation of viral life cycle	2	0.0666	0.851	1
GO:1902580	single-organism cellular localization	5	0.068	0.869	1
GO:0009411	response to UV	2	0.0686	0.876	1
GO:0031348	negative regulation of defense response	2	0.0696	0.887	1
GO:0051607	defense response to virus	2	0.0696	0.887	1
GO:0015711	organic anion transport	3	0.0697	0.887	1
GO:0031344	regulation of cell projection organization	4	0.0698	0.887	1
GO:0030832	regulation of actin filament length	2	0.0707	0.896	1
GO:0008064	regulation of actin polymerization or depolymerization	2	0.0707	0.896	1
GO:0072006	nephron development	2	0.0707	0.896	1
GO:0032355	response to estradiol	2	0.0717	0.908	1
GO:0043087	regulation of GTPase activity	4	0.0726	0.919	1
GO:0001101	response to acid chemical	3	0.0735	0.929	1
GO:0045892	negative regulation of transcription, DNA-templated	7	0.0736	0.929	1
GO:0048568	embryonic organ development	4	0.0756	0.954	1
GO:0035270	endocrine system development	2	0.0759	0.956	1
GO:0071222	cellular response to lipopolysaccharide	2	0.0759	0.956	1
GO:0010959	regulation of metal ion transport	3	0.0761	0.958	1
GO:0031327	negative regulation of cellular biosynthetic process	8	0.0764	0.961	1
GO:0007519	skeletal muscle tissue development	2	0.0769	0.966	1
GO:1903308	regulation of chromatin modification	2	0.0769	0.966	1
GO:0010565	regulation of cellular ketone metabolic process	2	0.078	0.978	1
GO:1903507	negative regulation of nucleic acid-templated transcription	7	0.0782	0.98	1
GO:0048706	embryonic skeletal system development	2	0.0791	0.99	1
GO:0035304	regulation of protein dephosphorylation	2	0.0801	1	1
GO:0043254	regulation of protein complex assembly	3	0.0815	1	1
GO:0009890	negative regulation of biosynthetic process	8	0.0822	1	1
GO:1902275	regulation of chromatin organization	2	0.0823	1	1
GO:1902679	negative regulation of RNA biosynthetic process	7	0.0831	1	1
GO:0060538	skeletal muscle organ development	2	0.0834	1	1
GO:0001838	embryonic epithelial tube formation	2	0.0834	1	1
GO:0072175	epithelial tube formation	2	0.0845	1	1
GO:0035303	regulation of dephosphorylation	2	0.0845	1	1
GO:1901654	response to ketone	2	0.0845	1	1
GO:0006355	regulation of transcription, DNA-templated	14	0.0855	1	1
GO:0072073	kidney epithelium development	2	0.0855	1	1
GO:0010821	regulation of mitochondrion organization	3	0.0863	1	1
GO:1903506	regulation of nucleic acid-templated transcription	14	0.0863	1	1
GO:0045088	regulation of innate immune response	2	0.0866	1	1
GO:1904062	regulation of cation transmembrane transport	2	0.0866	1	1
GO:0032846	positive regulation of homeostatic process	2	0.0877	1	1
GO:2001141	regulation of RNA biosynthetic process	14	0.0878	1	1
GO:0010467	gene expression	15	0.088	1	1
GO:0072330	monocarboxylic acid biosynthetic process	2	0.0888	1	1
GO:2001242	regulation of intrinsic apoptotic signaling pathway	2	0.0888	1	1
GO:0050731	positive regulation of peptidyl-tyrosine phosphorylation	2	0.09	1	1
GO:0051960	regulation of nervous system development	5	0.0905	1	1
GO:0016192	vesicle-mediated transport	6	0.0917	1	1
GO:0048511	rhythmic process	3	0.0919	1	1
GO:0007015	actin filament organization	2	0.0922	1	1
GO:0050920	regulation of chemotaxis	2	0.0933	1	1
GO:0008217	regulation of blood pressure	2	0.0944	1	1
GO:0017157	regulation of exocytosis	2	0.0944	1	1
GO:0051253	negative regulation of RNA metabolic process	7	0.0951	1	1
GO:0031334	positive regulation of protein complex assembly	2	0.0956	1	1
GO:0009593	detection of chemical stimulus	2	0.0956	1	1
GO:0010632	regulation of epithelial cell migration	2	0.0978	1	1
GO:0034613	cellular protein localization	6	0.0985	1	1
GO:0009267	cellular response to starvation	2	0.099	1	1
GO:0045930	negative regulation of mitotic cell cycle	2	0.099	1	1
GO:0043393	regulation of protein binding	2	0.1	1	1
GO:0009636	response to toxic substance	2	0.1	1	1
GO:0010810	regulation of cell-substrate adhesion	2	0.1	1	1
GO:0051090	regulation of sequence-specific DNA binding transcription factor activity	3	0.101	1	1
GO:0035148	tube formation	2	0.101	1	1
GO:0070727	cellular macromolecule localization	6	0.101	1	1
GO:0030001	metal ion transport	4	0.103	1	1
GO:0090257	regulation of muscle system process	2	0.105	1	1
GO:0018108	peptidyl-tyrosine phosphorylation	2	0.106	1	1
GO:0051252	regulation of RNA metabolic process	14	0.107	1	1
GO:0006725	cellular aromatic compound metabolic process	17	0.107	1	1
GO:0006886	intracellular protein transport	4	0.108	1	1
GO:0016331	morphogenesis of embryonic epithelium	2	0.108	1	1
GO:0018212	peptidyl-tyrosine modification	2	0.108	1	1
GO:0019219	regulation of nucleobase-containing compound metabolic process	15	0.109	1	1
GO:0035107	appendage morphogenesis	2	0.111	1	1
GO:0035108	limb morphogenesis	2	0.111	1	1
GO:0006470	protein dephosphorylation	2	0.113	1	1
GO:0000278	mitotic cell cycle	4	0.113	1	1
GO:2000113	negative regulation of cellular macromolecule biosynthetic process	7	0.115	1	1
GO:0034765	regulation of ion transmembrane transport	3	0.115	1	1
GO:2000027	regulation of organ morphogenesis	2	0.115	1	1
GO:0043406	positive regulation of MAP kinase activity	2	0.115	1	1
GO:0060284	regulation of cell development	5	0.12	1	1
GO:0006650	glycerophospholipid metabolic process	2	0.12	1	1
GO:0050769	positive regulation of neurogenesis	3	0.121	1	1
GO:0007178	transmembrane receptor protein serine/threonine kinase signaling pathway	2	0.121	1	1
GO:0016050	vesicle organization	2	0.121	1	1
GO:0018205	peptidyl-lysine modification	2	0.123	1	1
GO:0009615	response to virus	2	0.125	1	1
GO:0031647	regulation of protein stability	2	0.126	1	1
GO:0034762	regulation of transmembrane transport	3	0.127	1	1
GO:0042063	gliogenesis	2	0.127	1	1
GO:0043408	regulation of MAPK cascade	4	0.129	1	1
GO:0022402	cell cycle process	5	0.13	1	1
GO:0000902	cell morphogenesis	5	0.13	1	1
GO:1901564	organonitrogen compound metabolic process	7	0.131	1	1
GO:0045934	negative regulation of nucleobase-containing compound metabolic process	7	0.133	1	1
GO:0006974	cellular response to DNA damage stimulus	4	0.134	1	1
GO:0048736	appendage development	2	0.135	1	1
GO:1903522	regulation of blood circulation	2	0.135	1	1
GO:0060173	limb development	2	0.135	1	1
GO:0044057	regulation of system process	3	0.135	1	1
GO:0040008	regulation of growth	4	0.136	1	1
GO:0031669	cellular response to nutrient levels	2	0.136	1	1
GO:0010558	negative regulation of macromolecule biosynthetic process	7	0.137	1	1
GO:0006820	anion transport	3	0.139	1	1
GO:0043410	positive regulation of MAPK cascade	3	0.14	1	1
GO:0042594	response to starvation	2	0.141	1	1
GO:2001233	regulation of apoptotic signaling pathway	3	0.142	1	1
GO:0044260	cellular macromolecule metabolic process	23	0.144	1	1
GO:0055065	metal ion homeostasis	3	0.146	1	1
GO:0008406	gonad development	2	0.146	1	1
GO:0043523	regulation of neuron apoptotic process	2	0.146	1	1
GO:0034655	nucleobase-containing compound catabolic process	2	0.147	1	1
GO:0033044	regulation of chromosome organization	2	0.149	1	1
GO:1901576	organic substance biosynthetic process	16	0.15	1	1
GO:0051091	positive regulation of sequence-specific DNA binding transcription factor activity	2	0.15	1	1
GO:0006816	calcium ion transport	2	0.15	1	1
GO:0050767	regulation of neurogenesis	4	0.151	1	1
GO:0045137	development of primary sexual characteristics	2	0.151	1	1
GO:0042742	defense response to bacterium	2	0.151	1	1
GO:0072594	establishment of protein localization to organelle	2	0.155	1	1
GO:0021700	developmental maturation	2	0.159	1	1
GO:0016042	lipid catabolic process	2	0.159	1	1
GO:0023014	signal transduction by protein phosphorylation	2	0.16	1	1
GO:0050768	negative regulation of neurogenesis	2	0.163	1	1
GO:0033554	cellular response to stress	7	0.163	1	1
GO:1903050	regulation of proteolysis involved in cellular protein catabolic process	2	0.164	1	1
GO:0002064	epithelial cell development	2	0.165	1	1
GO:0046483	heterocycle metabolic process	16	0.166	1	1
GO:0018130	heterocycle biosynthetic process	11	0.167	1	1
GO:0019438	aromatic compound biosynthetic process	11	0.17	1	1
GO:0009058	biosynthetic process	16	0.172	1	1
GO:0001701	in utero embryonic development	3	0.172	1	1
GO:0051172	negative regulation of nitrogen compound metabolic process	7	0.173	1	1
GO:0048732	gland development	3	0.174	1	1
GO:0019637	organophosphate metabolic process	4	0.178	1	1
GO:0032989	cellular component morphogenesis	5	0.179	1	1
GO:0046394	carboxylic acid biosynthetic process	2	0.18	1	1
GO:0048666	neuron development	4	0.181	1	1
GO:0030111	regulation of Wnt signaling pathway	2	0.183	1	1
GO:0061061	muscle structure development	3	0.185	1	1
GO:0046486	glycerolipid metabolic process	2	0.185	1	1
GO:1903362	regulation of cellular protein catabolic process	2	0.186	1	1
GO:0048705	skeletal system morphogenesis	2	0.187	1	1
GO:0051961	negative regulation of nervous system development	2	0.189	1	1
GO:0055080	cation homeostasis	3	0.192	1	1
GO:0044270	cellular nitrogen compound catabolic process	2	0.193	1	1
GO:1901214	regulation of neuron death	2	0.194	1	1
GO:0006644	phospholipid metabolic process	2	0.195	1	1
GO:0046700	heterocycle catabolic process	2	0.195	1	1
GO:0009887	organ morphogenesis	5	0.196	1	1
GO:0010720	positive regulation of cell development	3	0.196	1	1
GO:0034641	cellular nitrogen compound metabolic process	17	0.196	1	1
GO:0016311	dephosphorylation	2	0.197	1	1
GO:0019752	carboxylic acid metabolic process	4	0.2	1	1
GO:0007283	spermatogenesis	3	0.2	1	1
GO:0048232	male gamete generation	3	0.201	1	1
GO:0007389	pattern specification process	3	0.201	1	1
GO:0006139	nucleobase-containing compound metabolic process	15	0.204	1	1
GO:0006874	cellular calcium ion homeostasis	2	0.205	1	1
GO:0098771	inorganic ion homeostasis	3	0.205	1	1
GO:0051301	cell division	3	0.206	1	1
GO:0019439	aromatic compound catabolic process	2	0.206	1	1
GO:0030031	cell projection assembly	2	0.21	1	1
GO:0006996	organelle organization	11	0.211	1	1
GO:0006812	cation transport	4	0.213	1	1
GO:0042391	regulation of membrane potential	2	0.213	1	1
GO:0042692	muscle cell differentiation	2	0.214	1	1
GO:0001666	response to hypoxia	2	0.214	1	1
GO:0006605	protein targeting	2	0.215	1	1
GO:0036293	response to decreased oxygen levels	2	0.218	1	1
GO:0055074	calcium ion homeostasis	2	0.219	1	1
GO:0007517	muscle organ development	2	0.222	1	1
GO:0072503	cellular divalent inorganic cation homeostasis	2	0.223	1	1
GO:0010639	negative regulation of organelle organization	2	0.223	1	1
GO:0072657	protein localization to membrane	2	0.225	1	1
GO:0045664	regulation of neuron differentiation	3	0.228	1	1
GO:0050801	ion homeostasis	3	0.228	1	1
GO:0051186	cofactor metabolic process	2	0.229	1	1
GO:0006631	fatty acid metabolic process	2	0.233	1	1
GO:0097190	apoptotic signaling pathway	2	0.236	1	1
GO:0031175	neuron projection development	3	0.238	1	1
GO:1901361	organic cyclic compound catabolic process	2	0.238	1	1
GO:0032535	regulation of cellular component size	2	0.238	1	1
GO:0006417	regulation of translation	2	0.24	1	1
GO:0034654	nucleobase-containing compound biosynthetic process	10	0.24	1	1
GO:0043436	oxoacid metabolic process	4	0.241	1	1
GO:0031346	positive regulation of cell projection organization	2	0.241	1	1
GO:0051276	chromosome organization	4	0.244	1	1
GO:0097659	nucleic acid-templated transcription	9	0.244	1	1
GO:0006351	transcription, DNA-templated	9	0.244	1	1
GO:1901135	carbohydrate derivative metabolic process	4	0.25	1	1
GO:0072507	divalent inorganic cation homeostasis	2	0.251	1	1
GO:0032774	RNA biosynthetic process	9	0.251	1	1
GO:0016570	histone modification	2	0.253	1	1
GO:0045666	positive regulation of neuron differentiation	2	0.253	1	1
GO:0006082	organic acid metabolic process	4	0.254	1	1
GO:0090304	nucleic acid metabolic process	13	0.255	1	1
GO:0016569	covalent chromatin modification	2	0.257	1	1
GO:0014706	striated muscle tissue development	2	0.259	1	1
GO:0022607	cellular component assembly	7	0.26	1	1
GO:1903047	mitotic cell cycle process	3	0.261	1	1
GO:0034248	regulation of cellular amide metabolic process	2	0.261	1	1
GO:0007186	G-protein coupled receptor signaling pathway	4	0.267	1	1
GO:0007010	cytoskeleton organization	4	0.274	1	1
GO:0060537	muscle tissue development	2	0.279	1	1
GO:0044703	multi-organism reproductive process	4	0.287	1	1
GO:0048562	embryonic organ morphogenesis	2	0.289	1	1
GO:0007276	gamete generation	3	0.296	1	1
GO:0044249	cellular biosynthetic process	14	0.3	1	1
GO:0048667	cell morphogenesis involved in neuron differentiation	2	0.305	1	1
GO:0031331	positive regulation of cellular catabolic process	2	0.305	1	1
GO:0044271	cellular nitrogen compound biosynthetic process	11	0.307	1	1
GO:0061024	membrane organization	3	0.314	1	1
GO:0016070	RNA metabolic process	11	0.318	1	1
GO:0010975	regulation of neuron projection development	2	0.318	1	1
GO:0010608	posttranscriptional regulation of gene expression	2	0.325	1	1
GO:0043933	macromolecular complex subunit organization	7	0.326	1	1
GO:0042176	regulation of protein catabolic process	2	0.329	1	1
GO:0090066	regulation of anatomical structure size	2	0.33	1	1
GO:0055114	oxidation-reduction process	4	0.334	1	1
GO:0048589	developmental growth	2	0.334	1	1
GO:0003002	regionalization	2	0.342	1	1
GO:0044085	cellular component biogenesis	7	0.354	1	1
GO:0009117	nucleotide metabolic process	2	0.361	1	1
GO:0006753	nucleoside phosphate metabolic process	2	0.365	1	1
GO:0009896	positive regulation of catabolic process	2	0.366	1	1
GO:0055085	transmembrane transport	4	0.367	1	1
GO:0033365	protein localization to organelle	2	0.369	1	1
GO:0036211	protein modification process	9	0.37	1	1
GO:0006464	cellular protein modification process	9	0.37	1	1
GO:0015672	monovalent inorganic cation transport	2	0.374	1	1
GO:0071705	nitrogen compound transport	2	0.391	1	1
GO:1902589	single-organism organelle organization	7	0.4	1	1
GO:0019953	sexual reproduction	3	0.401	1	1
GO:0070925	organelle assembly	2	0.409	1	1
GO:0055086	nucleobase-containing small molecule metabolic process	2	0.414	1	1
GO:0016071	mRNA metabolic process	2	0.422	1	1
GO:0040007	growth	2	0.422	1	1
GO:0043412	macromolecule modification	9	0.43	1	1
GO:0016568	chromatin modification	2	0.473	1	1
GO:0044802	single-organism membrane organization	2	0.518	1	1
GO:0006325	chromatin organization	2	0.531	1	1
GO:0007417	central nervous system development	3	0.537	1	1
GO:0007267	cell-cell signaling	2	0.543	1	1
GO:0007423	sensory organ development	2	0.553	1	1
GO:0005975	carbohydrate metabolic process	2	0.569	1	1
GO:0006259	DNA metabolic process	2	0.598	1	1
GO:0034645	cellular macromolecule biosynthetic process	9	0.628	1	1
GO:0080135	regulation of cellular response to stress	2	0.634	1	1
GO:0009059	macromolecule biosynthetic process	9	0.637	1	1
GO:0065003	macromolecular complex assembly	3	0.651	1	1
GO:0048609	multicellular organismal reproductive process	2	0.69	1	1
GO:0032504	multicellular organism reproduction	2	0.697	1	1
GO:0071822	protein complex subunit organization	3	0.704	1	1
GO:1901566	organonitrogen compound biosynthetic process	2	0.729	1	1
GO:0000003	reproduction	2	0.798	1	1
GO:0048645	organ formation	1	1	1	1
GO:0090199	regulation of release of cytochrome c from mitochondria	1	1	1	1
GO:0045346	regulation of MHC class II biosynthetic process	1	1	1	1
GO:0045347	negative regulation of MHC class II biosynthetic process	1	1	1	1
GO:0031396	regulation of protein ubiquitination	1	1	1	1
GO:0031397	negative regulation of protein ubiquitination	1	1	1	1
GO:0045747	positive regulation of Notch signaling pathway	1	1	1	1
GO:0072102	glomerulus morphogenesis	1	1	1	1
GO:0045742	positive regulation of epidermal growth factor receptor signaling pathway	1	1	1	1
GO:0031392	regulation of prostaglandin biosynthetic process	1	1	1	1
GO:0045740	positive regulation of DNA replication	1	1	1	1
GO:0031394	positive regulation of prostaglandin biosynthetic process	1	1	1	1
GO:0048643	positive regulation of skeletal muscle tissue development	1	1	1	1
GO:0048641	regulation of skeletal muscle tissue development	1	1	1	1
GO:0048636	positive regulation of muscle organ development	1	1	1	1
GO:0048634	regulation of muscle organ development	1	1	1	1
GO:0048639	positive regulation of developmental growth	1	1	1	1
GO:0048638	regulation of developmental growth	1	1	1	1
GO:0003230	cardiac atrium development	1	1	1	1
GO:0072111	cell proliferation involved in kidney development	1	1	1	1
GO:0072112	glomerular visceral epithelial cell differentiation	1	1	1	1
GO:0045732	positive regulation of protein catabolic process	1	1	1	1
GO:0090596	sensory organ morphogenesis	1	1	1	1
GO:0045736	negative regulation of cyclin-dependent protein serine/threonine kinase activity	1	1	1	1
GO:0048147	negative regulation of fibroblast proliferation	1	1	1	1
GO:0090594	inflammatory response to wounding	1	1	1	1
GO:1903054	negative regulation of extracellular matrix organization	1	1	1	1
GO:1903052	positive regulation of proteolysis involved in cellular protein catabolic process	1	1	1	1
GO:1903053	regulation of extracellular matrix organization	1	1	1	1
GO:0045324	late endosome to vacuole transport	1	1	1	1
GO:0051092	positive regulation of NF-kappaB transcription factor activity	1	1	1	1
GO:0000041	transition metal ion transport	1	1	1	1
GO:0002504	antigen processing and presentation of peptide or polysaccharide antigen via MHC class II	1	1	1	1
GO:0042517	positive regulation of tyrosine phosphorylation of Stat3 protein	1	1	1	1
GO:0042516	regulation of tyrosine phosphorylation of Stat3 protein	1	1	1	1
GO:0042511	positive regulation of tyrosine phosphorylation of Stat1 protein	1	1	1	1
GO:0042510	regulation of tyrosine phosphorylation of Stat1 protein	1	1	1	1
GO:0045727	positive regulation of translation	1	1	1	1
GO:0009812	flavonoid metabolic process	1	1	1	1
GO:0009308	amine metabolic process	1	1	1	1
GO:0030449	regulation of complement activation	1	1	1	1
GO:0006412	translation	1	1	1	1
GO:0002562	somatic diversification of immune receptors via germline recombination within a single locus	1	1	1	1
GO:0030834	regulation of actin filament depolymerization	1	1	1	1
GO:0030833	regulation of actin filament polymerization	1	1	1	1
GO:0030836	positive regulation of actin filament depolymerization	1	1	1	1
GO:0018958	phenol-containing compound metabolic process	1	1	1	1
GO:0070372	regulation of ERK1 and ERK2 cascade	1	1	1	1
GO:0033209	tumor necrosis factor-mediated signaling pathway	1	1	1	1
GO:0031341	regulation of cell killing	1	1	1	1
GO:0030845	phospholipase C-inhibiting G-protein coupled receptor signaling pathway	1	1	1	1
GO:0031343	positive regulation of cell killing	1	1	1	1
GO:0031345	negative regulation of cell projection organization	1	1	1	1
GO:0000305	response to oxygen radical	1	1	1	1
GO:1902579	multi-organism localization	1	1	1	1
GO:0010506	regulation of autophagy	1	1	1	1
GO:0000303	response to superoxide	1	1	1	1
GO:2000473	positive regulation of hematopoietic stem cell migration	1	1	1	1
GO:0048103	somatic stem cell division	1	1	1	1
GO:0048102	autophagic cell death	1	1	1	1
GO:0031340	positive regulation of vesicle fusion	1	1	1	1
GO:0003215	cardiac right ventricle morphogenesis	1	1	1	1
GO:0000079	regulation of cyclin-dependent protein serine/threonine kinase activity	1	1	1	1
GO:0045779	negative regulation of bone resorption	1	1	1	1
GO:0000082	G1/S transition of mitotic cell cycle	1	1	1	1
GO:0030856	regulation of epithelial cell differentiation	1	1	1	1
GO:0030857	negative regulation of epithelial cell differentiation	1	1	1	1
GO:0000086	G2/M transition of mitotic cell cycle	1	1	1	1
GO:0030850	prostate gland development	1	1	1	1
GO:0030851	granulocyte differentiation	1	1	1	1
GO:1902566	regulation of eosinophil activation	1	1	1	1
GO:1902567	negative regulation of eosinophil activation	1	1	1	1
GO:0031339	negative regulation of vesicle fusion	1	1	1	1
GO:0051054	positive regulation of DNA metabolic process	1	1	1	1
GO:0002548	monocyte chemotaxis	1	1	1	1
GO:0003209	cardiac atrium morphogenesis	1	1	1	1
GO:0030865	cortical cytoskeleton organization	1	1	1	1
GO:0030866	cortical actin cytoskeleton organization	1	1	1	1
GO:0002551	mast cell chemotaxis	1	1	1	1
GO:0009855	determination of bilateral symmetry	1	1	1	1
GO:0070365	hepatocyte differentiation	1	1	1	1
GO:1903670	regulation of sprouting angiogenesis	1	1	1	1
GO:0006091	generation of precursor metabolites and energy	1	1	1	1
GO:0072183	negative regulation of nephron tubule epithelial cell differentiation	1	1	1	1
GO:1903672	positive regulation of sprouting angiogenesis	1	1	1	1
GO:0072182	regulation of nephron tubule epithelial cell differentiation	1	1	1	1
GO:0071466	cellular response to xenobiotic stimulus	1	1	1	1
GO:0006096	glycolytic process	1	1	1	1
GO:0046888	negative regulation of hormone secretion	1	1	1	1
GO:0006090	pyruvate metabolic process	1	1	1	1
GO:0032642	regulation of chemokine production	1	1	1	1
GO:0008306	associative learning	1	1	1	1
GO:0019060	intracellular transport of viral protein in host cell	1	1	1	1
GO:0008300	isoprenoid catabolic process	1	1	1	1
GO:0046488	phosphatidylinositol metabolic process	1	1	1	1
GO:1990441	negative regulation of transcription from RNA polymerase II promoter in response to endoplasmic reticulum stress	1	1	1	1
GO:0071479	cellular response to ionizing radiation	1	1	1	1
GO:0046879	hormone secretion	1	1	1	1
GO:0000733	DNA strand renaturation	1	1	1	1
GO:0010935	regulation of macrophage cytokine production	1	1	1	1
GO:0010001	glial cell differentiation	1	1	1	1
GO:0046496	nicotinamide nucleotide metabolic process	1	1	1	1
GO:0019075	virus maturation	1	1	1	1
GO:0097164	ammonium ion metabolic process	1	1	1	1
GO:0050996	positive regulation of lipid catabolic process	1	1	1	1
GO:1903650	negative regulation of cytoplasmic transport	1	1	1	1
GO:0033625	positive regulation of integrin activation	1	1	1	1
GO:0033623	regulation of integrin activation	1	1	1	1
GO:0033622	integrin activation	1	1	1	1
GO:0010925	positive regulation of inositol-polyphosphate 5-phosphatase activity	1	1	1	1
GO:0006818	hydrogen transport	1	1	1	1
GO:0034763	negative regulation of transmembrane transport	1	1	1	1
GO:0010920	negative regulation of inositol phosphate biosynthetic process	1	1	1	1
GO:0034764	positive regulation of transmembrane transport	1	1	1	1
GO:0046461	neutral lipid catabolic process	1	1	1	1
GO:0006814	sodium ion transport	1	1	1	1
GO:0034767	positive regulation of ion transmembrane transport	1	1	1	1
GO:0061502	early endosome to recycling endosome transport	1	1	1	1
GO:0034766	negative regulation of ion transmembrane transport	1	1	1	1
GO:0034769	basement membrane disassembly	1	1	1	1
GO:0046464	acylglycerol catabolic process	1	1	1	1
GO:0033238	regulation of cellular amine metabolic process	1	1	1	1
GO:0071451	cellular response to superoxide	1	1	1	1
GO:0072593	reactive oxygen species metabolic process	1	1	1	1
GO:0033630	positive regulation of cell adhesion mediated by integrin	1	1	1	1
GO:0052200	response to host defenses	1	1	1	1
GO:0032897	negative regulation of viral transcription	1	1	1	1
GO:0033632	regulation of cell-cell adhesion mediated by integrin	1	1	1	1
GO:0010919	regulation of inositol phosphate biosynthetic process	1	1	1	1
GO:1902593	single-organism nuclear import	1	1	1	1
GO:0046851	negative regulation of bone remodeling	1	1	1	1
GO:0099587	inorganic ion import into cell	1	1	1	1
GO:0034754	cellular hormone metabolic process	1	1	1	1
GO:0032613	interleukin-10 production	1	1	1	1
GO:0006828	manganese ion transport	1	1	1	1
GO:0046470	phosphatidylcholine metabolic process	1	1	1	1
GO:0006824	cobalt ion transport	1	1	1	1
GO:0060401	cytosolic calcium ion transport	1	1	1	1
GO:0003289	atrial septum primum morphogenesis	1	1	1	1
GO:0046850	regulation of bone remodeling	1	1	1	1
GO:0060402	calcium ion transport into cytosol	1	1	1	1
GO:0003283	atrial septum development	1	1	1	1
GO:0003284	septum primum development	1	1	1	1
GO:0006882	cellular zinc ion homeostasis	1	1	1	1
GO:0006879	cellular iron ion homeostasis	1	1	1	1
GO:0006878	cellular copper ion homeostasis	1	1	1	1
GO:0048168	regulation of neuronal synaptic plasticity	1	1	1	1
GO:0048169	regulation of long-term neuronal synaptic plasticity	1	1	1	1
GO:0007179	transforming growth factor beta receptor signaling pathway	1	1	1	1
GO:0072136	metanephric mesenchymal cell proliferation involved in metanephros development	1	1	1	1
GO:0032609	interferon-gamma production	1	1	1	1
GO:0046034	ATP metabolic process	1	1	1	1
GO:0046031	ADP metabolic process	1	1	1	1
GO:0006047	UDP-N-acetylglucosamine metabolic process	1	1	1	1
GO:0006048	UDP-N-acetylglucosamine biosynthetic process	1	1	1	1
GO:0006898	receptor-mediated endocytosis	1	1	1	1
GO:0043543	protein acylation	1	1	1	1
GO:0043542	endothelial cell migration	1	1	1	1
GO:0007184	SMAD protein import into nucleus	1	1	1	1
GO:0010977	negative regulation of neuron projection development	1	1	1	1
GO:0046835	carbohydrate phosphorylation	1	1	1	1
GO:0048170	positive regulation of long-term neuronal synaptic plasticity	1	1	1	1
GO:0072160	nephron tubule epithelial cell differentiation	1	1	1	1
GO:0072161	mesenchymal cell differentiation involved in kidney development	1	1	1	1
GO:0006032	chitin catabolic process	1	1	1	1
GO:0006030	chitin metabolic process	1	1	1	1
GO:0060425	lung morphogenesis	1	1	1	1
GO:0033280	response to vitamin D	1	1	1	1
GO:0060421	positive regulation of heart growth	1	1	1	1
GO:0060420	regulation of heart growth	1	1	1	1
GO:0043583	ear development	1	1	1	1
GO:0046826	negative regulation of protein export from nucleus	1	1	1	1
GO:0033277	abortive mitotic cell cycle	1	1	1	1
GO:0006479	protein methylation	1	1	1	1
GO:0006475	internal protein amino acid acetylation	1	1	1	1
GO:0046823	negative regulation of nucleocytoplasmic transport	1	1	1	1
GO:0007157	heterophilic cell-cell adhesion via plasma membrane cell adhesion molecules	1	1	1	1
GO:0006473	protein acetylation	1	1	1	1
GO:0046825	regulation of protein export from nucleus	1	1	1	1
GO:0060413	atrial septum morphogenesis	1	1	1	1
GO:0006026	aminoglycan catabolic process	1	1	1	1
GO:0071493	cellular response to UV-B	1	1	1	1
GO:0006022	aminoglycan metabolic process	1	1	1	1
GO:0097193	intrinsic apoptotic signaling pathway	1	1	1	1
GO:0006461	protein complex assembly	1	1	1	1
GO:0007160	cell-matrix adhesion	1	1	1	1
GO:0010955	negative regulation of protein processing	1	1	1	1
GO:0052251	induction by organism of defense response of other organism involved in symbiotic interaction	1	1	1	1
GO:0072162	metanephric mesenchymal cell differentiation	1	1	1	1
GO:0060045	positive regulation of cardiac muscle cell proliferation	1	1	1	1
GO:0060043	regulation of cardiac muscle cell proliferation	1	1	1	1
GO:0010899	regulation of phosphatidylcholine catabolic process	1	1	1	1
GO:0097205	renal filtration	1	1	1	1
GO:0010898	positive regulation of triglyceride catabolic process	1	1	1	1
GO:0035984	cellular response to trichostatin A	1	1	1	1
GO:0010896	regulation of triglyceride catabolic process	1	1	1	1
GO:0043620	regulation of DNA-templated transcription in response to stress	1	1	1	1
GO:0097201	negative regulation of transcription from RNA polymerase II promoter in response to stress	1	1	1	1
GO:0035987	endodermal cell differentiation	1	1	1	1
GO:0031069	hair follicle morphogenesis	1	1	1	1
GO:0031076	embryonic camera-type eye development	1	1	1	1
GO:0035188	hatching	1	1	1	1
GO:0010092	specification of organ identity	1	1	1	1
GO:0022406	membrane docking	1	1	1	1
GO:0061564	axon development	1	1	1	1
GO:0060033	anatomical structure regression	1	1	1	1
GO:1902930	regulation of alcohol biosynthetic process	1	1	1	1
GO:1902931	negative regulation of alcohol biosynthetic process	1	1	1	1
GO:0046928	regulation of neurotransmitter secretion	1	1	1	1
GO:0035994	response to muscle stretch	1	1	1	1
GO:1990778	protein localization to cell periphery	1	1	1	1
GO:0043632	modification-dependent macromolecule catabolic process	1	1	1	1
GO:0022404	molting cycle process	1	1	1	1
GO:0022405	hair cycle process	1	1	1	1
GO:0048247	lymphocyte chemotaxis	1	1	1	1
GO:0052173	response to defenses of other organism involved in symbiotic interaction	1	1	1	1
GO:0010878	cholesterol storage	1	1	1	1
GO:0010873	positive regulation of cholesterol esterification	1	1	1	1
GO:0010872	regulation of cholesterol esterification	1	1	1	1
GO:0060070	canonical Wnt signaling pathway	1	1	1	1
GO:0048278	vesicle docking	1	1	1	1
GO:0031057	negative regulation of histone modification	1	1	1	1
GO:0006109	regulation of carbohydrate metabolic process	1	1	1	1
GO:0060840	artery development	1	1	1	1
GO:0050918	positive chemotaxis	1	1	1	1
GO:0031060	regulation of histone methylation	1	1	1	1
GO:0050910	detection of mechanical stimulus involved in sensory perception of sound	1	1	1	1
GO:0072521	purine-containing compound metabolic process	1	1	1	1
GO:0072524	pyridine-containing compound metabolic process	1	1	1	1
GO:0006805	xenobiotic metabolic process	1	1	1	1
GO:0007605	sensory perception of sound	1	1	1	1
GO:0006801	superoxide metabolic process	1	1	1	1
GO:0052192	movement in environment of other organism involved in symbiotic interaction	1	1	1	1
GO:0007219	Notch signaling pathway	1	1	1	1
GO:0050982	detection of mechanical stimulus	1	1	1	1
GO:0051588	regulation of neurotransmitter transport	1	1	1	1
GO:2001013	epithelial cell proliferation involved in renal tubule morphogenesis	1	1	1	1
GO:2001014	regulation of skeletal muscle cell differentiation	1	1	1	1
GO:2001016	positive regulation of skeletal muscle cell differentiation	1	1	1	1
GO:1990089	response to nerve growth factor	1	1	1	1
GO:0060079	excitatory postsynaptic potential	1	1	1	1
GO:0060078	regulation of postsynaptic membrane potential	1	1	1	1
GO:0021782	glial cell development	1	1	1	1
GO:1990090	cellular response to nerve growth factor stimulus	1	1	1	1
GO:0050974	detection of mechanical stimulus involved in sensory perception	1	1	1	1
GO:0007623	circadian rhythm	1	1	1	1
GO:0071421	manganese ion transmembrane transport	1	1	1	1
GO:0080184	response to phenylpropanoid	1	1	1	1
GO:0022411	cellular component disassembly	1	1	1	1
GO:0043604	amide biosynthetic process	1	1	1	1
GO:0007204	positive regulation of cytosolic calcium ion concentration	1	1	1	1
GO:0043603	cellular amide metabolic process	1	1	1	1
GO:0043244	regulation of protein complex disassembly	1	1	1	1
GO:0043243	positive regulation of protein complex disassembly	1	1	1	1
GO:0035166	post-embryonic hemopoiesis	1	1	1	1
GO:0035162	embryonic hemopoiesis	1	1	1	1
GO:0097237	cellular response to toxic substance	1	1	1	1
GO:0071025	RNA surveillance	1	1	1	1
GO:0043618	regulation of transcription from RNA polymerase II promoter in response to stress	1	1	1	1
GO:0032990	cell part morphogenesis	1	1	1	1
GO:0033700	phospholipid efflux	1	1	1	1
GO:0051570	regulation of histone H3-K9 methylation	1	1	1	1
GO:0043255	regulation of carbohydrate biosynthetic process	1	1	1	1
GO:0008213	protein alkylation	1	1	1	1
GO:0007601	visual perception	1	1	1	1
GO:0050953	sensory perception of light stimulus	1	1	1	1
GO:0050954	sensory perception of mechanical stimulus	1	1	1	1
GO:0009799	specification of symmetry	1	1	1	1
GO:0051549	positive regulation of keratinocyte migration	1	1	1	1
GO:0070340	detection of bacterial lipopeptide	1	1	1	1
GO:0009791	post-embryonic development	1	1	1	1
GO:0043270	positive regulation of ion transport	1	1	1	1
GO:0051153	regulation of striated muscle cell differentiation	1	1	1	1
GO:0071863	regulation of cell proliferation in bone marrow	1	1	1	1
GO:0051155	positive regulation of striated muscle cell differentiation	1	1	1	1
GO:0071864	positive regulation of cell proliferation in bone marrow	1	1	1	1
GO:0051156	glucose 6-phosphate metabolic process	1	1	1	1
GO:2000562	negative regulation of CD4-positive, alpha-beta T cell proliferation	1	1	1	1
GO:2000561	regulation of CD4-positive, alpha-beta T cell proliferation	1	1	1	1
GO:0034367	macromolecular complex remodeling	1	1	1	1
GO:0043277	apoptotic cell clearance	1	1	1	1
GO:0034369	plasma lipoprotein particle remodeling	1	1	1	1
GO:0016358	dendrite development	1	1	1	1
GO:0034370	triglyceride-rich lipoprotein particle remodeling	1	1	1	1
GO:0034372	very-low-density lipoprotein particle remodeling	1	1	1	1
GO:0051149	positive regulation of muscle cell differentiation	1	1	1	1
GO:0036216	cellular response to stem cell factor stimulus	1	1	1	1
GO:0051147	regulation of muscle cell differentiation	1	1	1	1
GO:0051146	striated muscle cell differentiation	1	1	1	1
GO:0051145	smooth muscle cell differentiation	1	1	1	1
GO:0042483	negative regulation of odontogenesis	1	1	1	1
GO:0007632	visual behavior	1	1	1	1
GO:0042481	regulation of odontogenesis	1	1	1	1
GO:1900246	positive regulation of RIG-I signaling pathway	1	1	1	1
GO:0070328	triglyceride homeostasis	1	1	1	1
GO:0042088	T-helper 1 type immune response	1	1	1	1
GO:1900245	positive regulation of MDA-5 signaling pathway	1	1	1	1
GO:0032102	negative regulation of response to external stimulus	1	1	1	1
GO:0034379	very-low-density lipoprotein particle assembly	1	1	1	1
GO:0097028	dendritic cell differentiation	1	1	1	1
GO:0002591	positive regulation of antigen processing and presentation of peptide antigen via MHC class I	1	1	1	1
GO:0032107	regulation of response to nutrient levels	1	1	1	1
GO:0042093	T-helper cell differentiation	1	1	1	1
GO:0034383	low-density lipoprotein particle clearance	1	1	1	1
GO:0001960	negative regulation of cytokine-mediated signaling pathway	1	1	1	1
GO:0034381	plasma lipoprotein particle clearance	1	1	1	1
GO:0002589	regulation of antigen processing and presentation of peptide antigen via MHC class I	1	1	1	1
GO:0042095	interferon-gamma biosynthetic process	1	1	1	1
GO:0034380	high-density lipoprotein particle assembly	1	1	1	1
GO:2000987	positive regulation of behavioral fear response	1	1	1	1
GO:0090136	epithelial cell-cell adhesion	1	1	1	1
GO:0042987	amyloid precursor protein catabolic process	1	1	1	1
GO:0001569	patterning of blood vessels	1	1	1	1
GO:0042490	mechanoreceptor differentiation	1	1	1	1
GO:0042491	auditory receptor cell differentiation	1	1	1	1
GO:0042494	detection of bacterial lipoprotein	1	1	1	1
GO:0002585	positive regulation of antigen processing and presentation of peptide antigen	1	1	1	1
GO:0002583	regulation of antigen processing and presentation of peptide antigen	1	1	1	1
GO:0042982	amyloid precursor protein metabolic process	1	1	1	1
GO:0042984	regulation of amyloid precursor protein biosynthetic process	1	1	1	1
GO:0042986	positive regulation of amyloid precursor protein biosynthetic process	1	1	1	1
GO:0034395	regulation of transcription from RNA polymerase II promoter in response to iron	1	1	1	1
GO:0002579	positive regulation of antigen processing and presentation	1	1	1	1
GO:0002577	regulation of antigen processing and presentation	1	1	1	1
GO:0002576	platelet degranulation	1	1	1	1
GO:0051126	negative regulation of actin nucleation	1	1	1	1
GO:0051125	regulation of actin nucleation	1	1	1	1
GO:0070723	response to cholesterol	1	1	1	1
GO:0042487	regulation of odontogenesis of dentin-containing tooth	1	1	1	1
GO:0042489	negative regulation of odontogenesis of dentin-containing tooth	1	1	1	1
GO:2000516	positive regulation of CD4-positive, alpha-beta T cell activation	1	1	1	1
GO:0070302	regulation of stress-activated protein kinase signaling cascade	1	1	1	1
GO:2000515	negative regulation of CD4-positive, alpha-beta T cell activation	1	1	1	1
GO:0070301	cellular response to hydrogen peroxide	1	1	1	1
GO:0010469	regulation of receptor activity	1	1	1	1
GO:0010464	regulation of mesenchymal cell proliferation	1	1	1	1
GO:0010463	mesenchymal cell proliferation	1	1	1	1
GO:0070304	positive regulation of stress-activated protein kinase signaling cascade	1	1	1	1
GO:0001558	regulation of cell growth	1	1	1	1
GO:0050901	leukocyte tethering or rolling	1	1	1	1
GO:0001947	heart looping	1	1	1	1
GO:1903146	regulation of mitophagy	1	1	1	1
GO:0015718	monocarboxylic acid transport	1	1	1	1
GO:0060008	Sertoli cell differentiation	1	1	1	1
GO:0050906	detection of stimulus involved in sensory perception	1	1	1	1
GO:0042495	detection of triacyl bacterial lipopeptide	1	1	1	1
GO:0042496	detection of diacyl bacterial lipopeptide	1	1	1	1
GO:0001942	hair follicle development	1	1	1	1
GO:0048285	organelle fission	1	1	1	1
GO:0060828	regulation of canonical Wnt signaling pathway	1	1	1	1
GO:0001959	regulation of cytokine-mediated signaling pathway	1	1	1	1
GO:0001958	endochondral ossification	1	1	1	1
GO:0001957	intramembranous ossification	1	1	1	1
GO:0044723	single-organism carbohydrate metabolic process	1	1	1	1
GO:0044724	single-organism carbohydrate catabolic process	1	1	1	1
GO:0090183	regulation of kidney development	1	1	1	1
GO:0036292	DNA rewinding	1	1	1	1
GO:0090185	negative regulation of kidney development	1	1	1	1
GO:0010447	response to acidic pH	1	1	1	1
GO:0001541	ovarian follicle development	1	1	1	1
GO:0034340	response to type I interferon	1	1	1	1
GO:0034341	response to interferon-gamma	1	1	1	1
GO:0060025	regulation of synaptic activity	1	1	1	1
GO:0060022	hard palate development	1	1	1	1
GO:0060023	soft palate development	1	1	1	1
GO:0008299	isoprenoid biosynthetic process	1	1	1	1
GO:0001523	retinoid metabolic process	1	1	1	1
GO:0044744	protein targeting to nucleus	1	1	1	1
GO:0001937	negative regulation of endothelial cell proliferation	1	1	1	1
GO:0045814	negative regulation of gene expression, epigenetic	1	1	1	1
GO:2000109	regulation of macrophage apoptotic process	1	1	1	1
GO:0030308	negative regulation of cell growth	1	1	1	1
GO:0003139	secondary heart field specification	1	1	1	1
GO:0030300	regulation of intestinal cholesterol absorption	1	1	1	1
GO:2000144	positive regulation of DNA-templated transcription, initiation	1	1	1	1
GO:0003138	primary heart field specification	1	1	1	1
GO:0009205	purine ribonucleoside triphosphate metabolic process	1	1	1	1
GO:0003143	embryonic heart tube morphogenesis	1	1	1	1
GO:0014839	myoblast migration involved in skeletal muscle regeneration	1	1	1	1
GO:0008637	apoptotic mitochondrial changes	1	1	1	1
GO:0000165	MAPK cascade	1	1	1	1
GO:0098742	cell-cell adhesion via plasma-membrane adhesion molecules	1	1	1	1
GO:0045444	fat cell differentiation	1	1	1	1
GO:0045445	myoblast differentiation	1	1	1	1
GO:0007088	regulation of mitotic nuclear division	1	1	1	1
GO:0044772	mitotic cell cycle phase transition	1	1	1	1
GO:0045844	positive regulation of striated muscle tissue development	1	1	1	1
GO:2000142	regulation of DNA-templated transcription, initiation	1	1	1	1
GO:0046503	glycerolipid catabolic process	1	1	1	1
GO:0044766	multi-organism transport	1	1	1	1
GO:0072215	regulation of metanephros development	1	1	1	1
GO:0072217	negative regulation of metanephros development	1	1	1	1
GO:0021517	ventral spinal cord development	1	1	1	1
GO:0021515	cell differentiation in spinal cord	1	1	1	1
GO:0000187	activation of MAPK activity	1	1	1	1
GO:0000186	activation of MAPKK activity	1	1	1	1
GO:0000185	activation of MAPKKK activity	1	1	1	1
GO:0019941	modification-dependent protein catabolic process	1	1	1	1
GO:0044770	cell cycle phase transition	1	1	1	1
GO:0035690	cellular response to drug	1	1	1	1
GO:2000111	positive regulation of macrophage apoptotic process	1	1	1	1
GO:0045063	T-helper 1 cell differentiation	1	1	1	1
GO:0007492	endoderm development	1	1	1	1
GO:0048757	pigment granule maturation	1	1	1	1
GO:0048008	platelet-derived growth factor receptor signaling pathway	1	1	1	1
GO:0048754	branching morphogenesis of an epithelial tube	1	1	1	1
GO:0050688	regulation of defense response to virus	1	1	1	1
GO:0050687	negative regulation of defense response to virus	1	1	1	1
GO:0006511	ubiquitin-dependent protein catabolic process	1	1	1	1
GO:2000188	regulation of cholesterol homeostasis	1	1	1	1
GO:0019915	lipid storage	1	1	1	1
GO:0036314	response to sterol	1	1	1	1
GO:0048753	pigment granule organization	1	1	1	1
GO:0036315	cellular response to sterol	1	1	1	1
GO:0017015	regulation of transforming growth factor beta receptor signaling pathway	1	1	1	1
GO:0015893	drug transport	1	1	1	1
GO:0072202	cell differentiation involved in metanephros development	1	1	1	1
GO:0018022	peptidyl-lysine methylation	1	1	1	1
GO:0002428	antigen processing and presentation of peptide antigen via MHC class Ib	1	1	1	1
GO:0018027	peptidyl-lysine dimethylation	1	1	1	1
GO:0018026	peptidyl-lysine monomethylation	1	1	1	1
GO:0072203	cell proliferation involved in metanephros development	1	1	1	1
GO:0014888	striated muscle adaptation	1	1	1	1
GO:0048738	cardiac muscle tissue development	1	1	1	1
GO:0070481	nuclear-transcribed mRNA catabolic process, non-stop decay	1	1	1	1
GO:0030324	lung development	1	1	1	1
GO:0030323	respiratory tube development	1	1	1	1
GO:1903988	ferrous iron export	1	1	1	1
GO:0009225	nucleotide-sugar metabolic process	1	1	1	1
GO:0009226	nucleotide-sugar biosynthetic process	1	1	1	1
GO:0048730	epidermis morphogenesis	1	1	1	1
GO:0014897	striated muscle hypertrophy	1	1	1	1
GO:0070493	thrombin receptor signaling pathway	1	1	1	1
GO:0014896	muscle hypertrophy	1	1	1	1
GO:0014898	cardiac muscle hypertrophy in response to stress	1	1	1	1
GO:0050433	regulation of catecholamine secretion	1	1	1	1
GO:0002448	mast cell mediated immunity	1	1	1	1
GO:0008630	intrinsic apoptotic signaling pathway in response to DNA damage	1	1	1	1
GO:0002444	myeloid leukocyte mediated immunity	1	1	1	1
GO:0050434	positive regulation of viral transcription	1	1	1	1
GO:0035646	endosome to melanosome transport	1	1	1	1
GO:0009750	response to fructose	1	1	1	1
GO:0030728	ovulation	1	1	1	1
GO:0006518	peptide metabolic process	1	1	1	1
GO:0035634	response to stilbenoid	1	1	1	1
GO:0097285	cell-type specific apoptotic process	1	1	1	1
GO:0048703	embryonic viscerocranium morphogenesis	1	1	1	1
GO:0048701	embryonic cranial skeleton morphogenesis	1	1	1	1
GO:0035234	ectopic germ cell programmed cell death	1	1	1	1
GO:0032509	endosome transport via multivesicular body sorting pathway	1	1	1	1
GO:0032508	DNA duplex unwinding	1	1	1	1
GO:0007005	mitochondrion organization	1	1	1	1
GO:0048305	immunoglobulin secretion	1	1	1	1
GO:0007009	plasma membrane organization	1	1	1	1
GO:0009266	response to temperature stimulus	1	1	1	1
GO:0006956	complement activation	1	1	1	1
GO:0006958	complement activation, classical pathway	1	1	1	1
GO:0006575	cellular modified amino acid metabolic process	1	1	1	1
GO:0032526	response to retinoic acid	1	1	1	1
GO:0009268	response to pH	1	1	1	1
GO:0006576	cellular biogenic amine metabolic process	1	1	1	1
GO:0050482	arachidonic acid secretion	1	1	1	1
GO:0097286	iron ion import	1	1	1	1
GO:0006968	cellular defense response	1	1	1	1
GO:0032511	late endosome to vacuole transport via multivesicular body sorting pathway	1	1	1	1
GO:0034653	retinoic acid catabolic process	1	1	1	1
GO:0009259	ribonucleotide metabolic process	1	1	1	1
GO:0006982	response to lipid hydroperoxide	1	1	1	1
GO:0003181	atrioventricular valve morphogenesis	1	1	1	1
GO:0003183	mitral valve morphogenesis	1	1	1	1
GO:0003185	sinoatrial valve morphogenesis	1	1	1	1
GO:0060305	regulation of cell diameter	1	1	1	1
GO:0034605	cellular response to heat	1	1	1	1
GO:0046942	carboxylic acid transport	1	1	1	1
GO:0007034	vacuolar transport	1	1	1	1
GO:0033158	regulation of protein import into nucleus, translocation	1	1	1	1
GO:0007033	vacuole organization	1	1	1	1
GO:0046545	development of primary female sexual characteristics	1	1	1	1
GO:0003171	atrioventricular valve development	1	1	1	1
GO:0003172	sinoatrial valve development	1	1	1	1
GO:0098773	skin epidermis development	1	1	1	1
GO:0043691	reverse cholesterol transport	1	1	1	1
GO:0003174	mitral valve development	1	1	1	1
GO:0033555	multicellular organismal response to stress	1	1	1	1
GO:0052126	movement in host environment	1	1	1	1
GO:0048070	regulation of developmental pigmentation	1	1	1	1
GO:0046939	nucleotide phosphorylation	1	1	1	1
GO:0007040	lysosome organization	1	1	1	1
GO:0014812	muscle cell migration	1	1	1	1
GO:0072665	protein localization to vacuole	1	1	1	1
GO:0072666	establishment of protein localization to vacuole	1	1	1	1
GO:0036018	cellular response to erythropoietin	1	1	1	1
GO:0046968	peptide antigen transport	1	1	1	1
GO:0007059	chromosome segregation	1	1	1	1
GO:0046967	cytosol to ER transport	1	1	1	1
GO:1903509	liposaccharide metabolic process	1	1	1	1
GO:0022602	ovulation cycle process	1	1	1	1
GO:0022600	digestive system process	1	1	1	1
GO:0048048	embryonic eye morphogenesis	1	1	1	1
GO:0021953	central nervous system neuron differentiation	1	1	1	1
GO:0003158	endothelium development	1	1	1	1
GO:0072659	protein localization to plasma membrane	1	1	1	1
GO:0007067	mitotic nuclear division	1	1	1	1
GO:0046148	pigment biosynthetic process	1	1	1	1
GO:1902099	regulation of metaphase/anaphase transition of cell cycle	1	1	1	1
GO:0000272	polysaccharide catabolic process	1	1	1	1
GO:0060711	labyrinthine layer development	1	1	1	1
GO:0060710	chorio-allantoic fusion	1	1	1	1
GO:0060713	labyrinthine layer morphogenesis	1	1	1	1
GO:1901879	regulation of protein depolymerization	1	1	1	1
GO:0060712	spongiotrophoblast layer development	1	1	1	1
GO:0046128	purine ribonucleoside metabolic process	1	1	1	1
GO:0060337	type I interferon signaling pathway	1	1	1	1
GO:0033198	response to ATP	1	1	1	1
GO:0033197	response to vitamin E	1	1	1	1
GO:0033194	response to hydroperoxide	1	1	1	1
GO:0000288	nuclear-transcribed mRNA catabolic process, deadenylation-dependent decay	1	1	1	1
GO:0060333	interferon-gamma-mediated signaling pathway	1	1	1	1
GO:0071107	response to parathyroid hormone	1	1	1	1
GO:1901861	regulation of muscle tissue development	1	1	1	1
GO:1901863	positive regulation of muscle tissue development	1	1	1	1
GO:0000280	nuclear division	1	1	1	1
GO:0071103	DNA conformation change	1	1	1	1
GO:0048384	retinoic acid receptor signaling pathway	1	1	1	1
GO:0010595	positive regulation of endothelial cell migration	1	1	1	1
GO:0060345	spleen trabecula formation	1	1	1	1
GO:0042116	macrophage activation	1	1	1	1
GO:0051494	negative regulation of cytoskeleton organization	1	1	1	1
GO:0051495	positive regulation of cytoskeleton organization	1	1	1	1
GO:0060349	bone morphogenesis	1	1	1	1
GO:0060343	trabecula formation	1	1	1	1
GO:0097326	melanocyte adhesion	1	1	1	1
GO:0097325	melanocyte proliferation	1	1	1	1
GO:0097324	melanocyte migration	1	1	1	1
GO:0052565	response to defense-related host nitric oxide production	1	1	1	1
GO:0044282	small molecule catabolic process	1	1	1	1
GO:0052031	modulation by symbiont of host defense response	1	1	1	1
GO:0032482	Rab protein signal transduction	1	1	1	1
GO:0032480	negative regulation of type I interferon production	1	1	1	1
GO:0052556	positive regulation by symbiont of host immune response	1	1	1	1
GO:0002011	morphogenesis of an epithelial sheet	1	1	1	1
GO:0052553	modulation by symbiont of host immune response	1	1	1	1
GO:0061448	connective tissue development	1	1	1	1
GO:0052559	induction by symbiont of host immune response	1	1	1	1
GO:0032088	negative regulation of NF-kappaB transcription factor activity	1	1	1	1
GO:0052558	induction by organism of immune response of other organism involved in symbiotic interaction	1	1	1	1
GO:1901881	positive regulation of protein depolymerization	1	1	1	1
GO:1901072	glucosamine-containing compound catabolic process	1	1	1	1
GO:1902808	positive regulation of cell cycle G1/S phase transition	1	1	1	1
GO:1901071	glucosamine-containing compound metabolic process	1	1	1	1
GO:0032493	response to bacterial lipoprotein	1	1	1	1
GO:0060322	head development	1	1	1	1
GO:0032494	response to peptidoglycan	1	1	1	1
GO:0032490	detection of molecule of bacterial origin	1	1	1	1
GO:0032418	lysosome localization	1	1	1	1
GO:1902115	regulation of organelle assembly	1	1	1	1
GO:0044262	cellular carbohydrate metabolic process	1	1	1	1
GO:0032410	negative regulation of transporter activity	1	1	1	1
GO:0060753	regulation of mast cell chemotaxis	1	1	1	1
GO:0032411	positive regulation of transporter activity	1	1	1	1
GO:0032414	positive regulation of ion transmembrane transporter activity	1	1	1	1
GO:0060759	regulation of response to cytokine stimulus	1	1	1	1
GO:0006904	vesicle docking involved in exocytosis	1	1	1	1
GO:0032413	negative regulation of ion transmembrane transporter activity	1	1	1	1
GO:0097350	neutrophil clearance	1	1	1	1
GO:0060374	mast cell differentiation	1	1	1	1
GO:0032026	response to magnesium ion	1	1	1	1
GO:0016202	regulation of striated muscle tissue development	1	1	1	1
GO:0042168	heme metabolic process	1	1	1	1
GO:0032024	positive regulation of insulin secretion	1	1	1	1
GO:0043124	negative regulation of I-kappaB kinase/NF-kappaB signaling	1	1	1	1
GO:0032429	regulation of phospholipase A2 activity	1	1	1	1
GO:0070098	chemokine-mediated signaling pathway	1	1	1	1
GO:0060761	negative regulation of response to cytokine stimulus	1	1	1	1
GO:0052572	response to host immune response	1	1	1	1
GO:0042159	lipoprotein catabolic process	1	1	1	1
GO:0051451	myoblast migration	1	1	1	1
GO:0032438	melanosome organization	1	1	1	1
GO:0044240	multicellular organismal lipid catabolic process	1	1	1	1
GO:1902861	copper ion import into cell	1	1	1	1
GO:0032434	regulation of proteasomal ubiquitin-dependent protein catabolic process	1	1	1	1
GO:0035264	multicellular organism growth	1	1	1	1
GO:0090200	positive regulation of release of cytochrome c from mitochondria	1	1	1	1
GO:0060350	endochondral bone morphogenesis	1	1	1	1
GO:0052063	induction by symbiont of defense-related host nitric oxide production	1	1	1	1
GO:0051480	cytosolic calcium ion homeostasis	1	1	1	1
GO:0006914	autophagy	1	1	1	1
GO:0002053	positive regulation of mesenchymal cell proliferation	1	1	1	1
GO:0006913	nucleocytoplasmic transport	1	1	1	1
GO:0033604	negative regulation of catecholamine secretion	1	1	1	1
GO:0043113	receptor clustering	1	1	1	1
GO:0044246	regulation of multicellular organismal metabolic process	1	1	1	1
GO:0002475	antigen processing and presentation via MHC class Ib	1	1	1	1
GO:0030260	entry into host cell	1	1	1	1
GO:0090263	positive regulation of canonical Wnt signaling pathway	1	1	1	1
GO:0016241	regulation of macroautophagy	1	1	1	1
GO:0090265	positive regulation of immune complex clearance by monocytes and macrophages	1	1	1	1
GO:0070839	divalent metal ion export	1	1	1	1
GO:2000696	regulation of epithelial cell differentiation involved in kidney development	1	1	1	1
GO:0031529	ruffle organization	1	1	1	1
GO:0002066	columnar/cuboidal epithelial cell development	1	1	1	1
GO:0002069	columnar/cuboidal epithelial cell maturation	1	1	1	1
GO:0018105	peptidyl-serine phosphorylation	1	1	1	1
GO:1900745	positive regulation of p38MAPK cascade	1	1	1	1
GO:0002062	chondrocyte differentiation	1	1	1	1
GO:1900744	regulation of p38MAPK cascade	1	1	1	1
GO:0030258	lipid modification	1	1	1	1
GO:0002467	germinal center formation	1	1	1	1
GO:0010517	regulation of phospholipase activity	1	1	1	1
GO:0007521	muscle cell fate determination	1	1	1	1
GO:0010519	negative regulation of phospholipase activity	1	1	1	1
GO:0018394	peptidyl-lysine acetylation	1	1	1	1
GO:0018393	internal peptidyl-lysine acetylation	1	1	1	1
GO:0051004	regulation of lipoprotein lipase activity	1	1	1	1
GO:0002072	optic cup morphogenesis involved in camera-type eye development	1	1	1	1
GO:0015849	organic acid transport	1	1	1	1
GO:0002070	epithelial cell maturation	1	1	1	1
GO:0002456	T cell mediated immunity	1	1	1	1
GO:0051006	positive regulation of lipoprotein lipase activity	1	1	1	1
GO:0002455	humoral immune response mediated by circulating immunoglobulin	1	1	1	1
GO:0090241	negative regulation of histone H4 acetylation	1	1	1	1
GO:0002495	antigen processing and presentation of peptide antigen via MHC class II	1	1	1	1
GO:0034239	regulation of macrophage fusion	1	1	1	1
GO:0010543	regulation of platelet activation	1	1	1	1
GO:2000678	negative regulation of transcription regulatory region DNA binding	1	1	1	1
GO:2000677	regulation of transcription regulatory region DNA binding	1	1	1	1
GO:0060395	SMAD protein signal transduction	1	1	1	1
GO:0031953	negative regulation of protein autophosphorylation	1	1	1	1
GO:0031952	regulation of protein autophosphorylation	1	1	1	1
GO:0002089	lens morphogenesis in camera-type eye	1	1	1	1
GO:0002088	lens development in camera-type eye	1	1	1	1
GO:0042573	retinoic acid metabolic process	1	1	1	1
GO:0002489	antigen processing and presentation of endogenous peptide antigen via MHC class Ib via ER pathway, TAP-dependent	1	1	1	1
GO:0034240	negative regulation of macrophage fusion	1	1	1	1
GO:0034242	negative regulation of syncytium formation by plasma membrane fusion	1	1	1	1
GO:0002483	antigen processing and presentation of endogenous peptide antigen	1	1	1	1
GO:0002481	antigen processing and presentation of exogenous protein antigen via MHC class Ib, TAP-dependent	1	1	1	1
GO:0070459	prolactin secretion	1	1	1	1
GO:0002485	antigen processing and presentation of endogenous peptide antigen via MHC class I via ER pathway, TAP-dependent	1	1	1	1
GO:0090239	regulation of histone H4 acetylation	1	1	1	1
GO:0042590	antigen processing and presentation of exogenous peptide antigen via MHC class I	1	1	1	1
GO:1903232	melanosome assembly	1	1	1	1
GO:0051023	regulation of immunoglobulin secretion	1	1	1	1
GO:0045916	negative regulation of complement activation	1	1	1	1
GO:0034250	positive regulation of cellular amide metabolic process	1	1	1	1
GO:0045912	negative regulation of carbohydrate metabolic process	1	1	1	1
GO:0043162	ubiquitin-dependent protein catabolic process via the multivesicular body sorting pathway	1	1	1	1
GO:0001656	metanephros development	1	1	1	1
GO:0001654	eye development	1	1	1	1
GO:0052509	positive regulation by symbiont of host defense response	1	1	1	1
GO:0030299	intestinal cholesterol absorption	1	1	1	1
GO:0045920	negative regulation of exocytosis	1	1	1	1
GO:0034220	ion transmembrane transport	1	1	1	1
GO:0010572	positive regulation of platelet activation	1	1	1	1
GO:0045927	positive regulation of growth	1	1	1	1
GO:0010559	regulation of glycoprotein biosynthetic process	1	1	1	1
GO:0007569	cell aging	1	1	1	1
GO:0001649	osteoblast differentiation	1	1	1	1
GO:0045931	positive regulation of mitotic cell cycle	1	1	1	1
GO:0045932	negative regulation of muscle contraction	1	1	1	1
GO:0010560	positive regulation of glycoprotein biosynthetic process	1	1	1	1
GO:0090287	regulation of cellular response to growth factor stimulus	1	1	1	1
GO:0030282	bone mineralization	1	1	1	1
GO:0010591	regulation of lamellipodium assembly	1	1	1	1
GO:0010592	positive regulation of lamellipodium assembly	1	1	1	1
GO:0045940	positive regulation of steroid metabolic process	1	1	1	1
GO:0010594	regulation of endothelial cell migration	1	1	1	1
GO:0031915	positive regulation of synaptic plasticity	1	1	1	1
GO:0044839	cell cycle G2/M phase transition	1	1	1	1
GO:0070828	heterochromatin organization	1	1	1	1
GO:0090276	regulation of peptide hormone secretion	1	1	1	1
GO:0090277	positive regulation of peptide hormone secretion	1	1	1	1
GO:0090270	regulation of fibroblast growth factor production	1	1	1	1
GO:0010575	positive regulation of vascular endothelial growth factor production	1	1	1	1
GO:0090271	positive regulation of fibroblast growth factor production	1	1	1	1
GO:0044849	estrous cycle	1	1	1	1
GO:1903901	negative regulation of viral life cycle	1	1	1	1
GO:0008585	female gonad development	1	1	1	1
GO:1903902	positive regulation of viral life cycle	1	1	1	1
GO:0052510	positive regulation by organism of defense response of other organism involved in symbiotic interaction	1	1	1	1
GO:0044843	cell cycle G1/S phase transition	1	1	1	1
GO:0034976	response to endoplasmic reticulum stress	1	1	1	1
GO:0009645	response to low light intensity stimulus	1	1	1	1
GO:0048844	artery morphogenesis	1	1	1	1
GO:0009642	response to light intensity	1	1	1	1
[truncated: 12,992 more rows]
