# Supplementary material for: Gene Expression Profiling in the Injured Spinal Cord of Trachemys scripta elegans: An Amniote with Self-Repair Capabilities
Source: Front Mol Neurosci. 2017 Feb 7;10:17. doi: 10.3389/fnmol.2017.00017 (PMC5293771; doi:10.3389/fnmol.2017.00017)
Supplement: Supplementary file 6 [file Table6.XLSX]

## Sheet: transcripts with hits
Table S6a Conserved transcripts not previously annotated in C. picta genome with hit in protein coding sequences
Transcript ID	Similarity	annotation (by blast similarity)	CPC classification	CPC score	Sequence
comp112194_c0_seq1	97.91	KIAA1033 ortholog (KIAA1033), mRNA	noncoding	-0.086016	CCCACCCCCATTTTCCTTCCCCCACAACAGCAGTACTGGGGGGGAGGAGTCTAGTATATGCTCTAGTCTGATTTCAGGGACTTACTGAATGCCAGGACTCATCTCATGTGCCCTTTCCCTTGGCCCAATTGTGGGGGCTGAGGAGAGAGATTCCACTGTGATGGCTCCACTAACAGCTGACCCATCTACACTTCAGTGAGCAGCTAATATGCTTCCAGTGTATAGCTGTTGGCTCGTGGGTTGCTGAAGTGCAGATTCCTGAGATCCTACTGCATTCTGTAAGTTGGAGGGAAATCTGAACTTTTCATCGGATGGCCATTGATGACAACCATTTTCAATTTCTCAGGTATGAAGGACCAAATGTAAGATGTATTATCTAACTCATTTTACAGAAAGGGT…
comp112527_c0_seq1	94.92	ATPase, H+ transporting, lysosomal 38kDa, V0 subunit d1 (ATP6V0D1), mRNA	noncoding	-0.08192	GTGTGCTCTTCCGATCTCGACGGTGTGTGTGACTTCTGGTGCCCTTAGCTACCACCCACCCACACTTGCTCTCTGCTCAGAGCCCCCTTGGCCCGTGTTGAGCTCCACCCTCCTGTCCCCAGAGCACCCTTCTTCTCAGGCTCTGCAGCCCAGGCCCTGCTCTGCTGCTCCCTGGAGTCAGGCCCCCGCAGATGACGGTCGCTGGAGTTGCGCTTTCCCCAAAGC
comp112802_c0_seq1	97.86	TM2 domain containing 3 (TM2D3), transcript variant X3, mRNA	noncoding	-0.0004096	TCCTCCCCCATCTCCAGTTAACAGAGATAATTTAGAACAAGTAATTAGAAGGTGTCTGAGTAGTTTAAAATTTTCCCTCCAGTGTTCACAAAACAATTTCATCATCCAGTGTGTTTTTCATTCACTTAGCTTCATTTAATATTCTTCATGGTCTTCTCTGGTTTTGACCTACCTAAATAATTTTGTGCTGTCTGTAAAGTTCTGATATCTCAGCCCTTTTTGAGATTAATACATTAACTACCACTAGCCTTAGTGGAGTGACACACGGTTCTGTACTGCTACCTTAACTTTTTGCCATGATGAAAATTGAACCAATATATCTATCCAAAGACCTCAAAGTGTTTAAACATTAATAGGATCTCAAACATATTTACAGAGTTCTATTAGCCAATATCATAT…
comp116551_c0_seq1	98.14	uncharacterized LOC103306491 (LOC103306491), ncRNA	noncoding	-0.109773	GGTTGGTAGCAGAGGGACAACCACCTTGACATGTCGTCTGGACTACAAGTGAGGGAGAAAAGGGGACTAAGAATCAGTAAAGTTACTGCAGACACCTTGGGAGAGCCAGGTAAGACGCCCATGCTCAGGGATAACATACACAATCCGTGAACATGTCAATGTGATTCCTGGATTCGGAAGGGAGAGAGCGCTCCTTCCAAGCTGAGGACTGGTGTTCCACAGGTCTATTATCCCAATGAGCTCCATCAGTTAAGAATGGACAAACTGGGCC
comp116830_c0_seq1	99	germ cell associated 2 (haspin) (GSG2), mRNA	coding	0.171	GTGGCTTTAAAAATCGTTCCTGTTGAGGGGACTGAGAGGGTCAATGGAGAAGCTCAGAAGAGCTTCAGTGAGATCTTGCCAGAGATGATAATCTCAAAGGAGCTCAGCCTTTTATCTCAGGAGGTAGAGAACAGGACTGTAGGGTTCATTGACTTGTACTCCGTGCACTGTGTCCAGGGGGCATATCCCAAGCATCTTCTGAAAGCCTGGGACAAATATCACGAACTGAACGGATCTGAAAATGACCGACCAGACCTGTTTGGAGAGCAGCAGCTGTTCATGGTCCTGGAATTTGAATTTGGAGGTAATAACTTGGAGAATATGAGGAAGCAGCTAAATTCAGTGGCAACAGCAAAAAGTCTGCTGCATCAAGTTACTGCTTCCTTGGCTGTGGCAGAG…
comp133047_c0_seq1	94.51	BRCA1 associated protein (BRAP), mRNA	noncoding	-0.104858	TGGGAGCCCCTGAGGTCCAGATCCTAAAAGCTATTTGGGCTCCTAATAACTTTCAGGACCTGGGCTTGCAGTGTGTGTTCAGCTACCACAGAAATTAGGTACAGCTAATACACCCAGCTAGTCACAGCACCCAGTATGAAGATGTTACATTATCCTGGCGGAGTGTGAGCAGTTCCTCAAGTGTATGGCAGCCTGGACCGGTAGCAAGCTAGTGACTAGTGTGAAAGCCCAGAGTATTTGGGCCATATCTGAAAGGTGACGGATTCAGAGAGGGGAAAGTGAACGTGTGGTTTTCACACTACACGTATCATTCCGGCCTCACTCAGAGGACAGCACTCGAGAGTATGCAGATACCTCACACTGGCACAATTTAAATATGCAGAAGACAAATGTATAAGG…
comp133892_c0_seq1	87.28	uncharacterized LOC103306820 (LOC103306820), ncRNA	noncoding	-0.004096	TGAAACAACTCAACAAAAATAGTTAACCTCAGTCGACAACCTCCAAAAACTAGTAAACTTGGCATTATAAACAGCTGTCGGAACGGGTAATGGCTGCGCGCGACGAGAAAAATGAGGTCGTTGCCACTTTGTAGTGTAGTGAAGCATACGCTTGTGCCCGCAACGCATAGGCTATAGCTGTAATGTACGAGAGAAGAGCGACAAGTTAAAATGCAAGTTCAACGACGTTTCTCTTTTCTTTATTCATTCGTTTTCCAGCAATAGTGTGAACATTTTTGGGGGGGCGCTGCTTTTTGGCACCCCCAAATCTTGGCGCCCTAGGCGGCCGCCTAGTTTACCTAGTGGTTACACCGGCCCTG
comp134835_c0_seq1	98.21	RAB2B, member RAS oncogene family (RAB2B), transcript variant X2, mRNA	noncoding	-0.0004096	TTTTTTTTTTTTTTTTAAATTAAAAAAGGGGCTGGACTCCCTCAGGTCAGTCCTGTCCGAGGAGATGCGCTAAGACCTTGTCTACCCTTAATAGACATGTCAGCCGGAGGTGTGAACAAAACACACAACCTAGCAACACAGCTATGCCAACAAAGCCCCAGCTGTGCGGGCAGAAGAGGGCTTGTCAGCACAACTCATGTTGCTTGGTGAGGTCACATTCCTCCACTGGCAGAAAAACTTCTGGAGAAGCAGTGCATGCTGGCATAGCCTGCATAGTGTAGACACAGCTCGAGACAGACCGTGCAAGTCCCTAGGCTTGCAAGCTGGGGCTGTCCCTAACAAAGCCAACATGCTGCGTGAAACTGTCTCCTGCACTTGAGAGATGGGTCTAAAGTTTGT…
comp145134_c0_seq1	98.6	abhydrolase domain containing 11 (ABHD11), mRNA	noncoding	-0.0004096	GGTCCATTTAGCCCGTATCCTGTGTTGGACAGTGGCCATCATCAGATGCTTCCAGGAACCCCAGAGTAGCATCTCTGGGATAATCTGTCCCTGTAAATATCTTATCCTGATCCCTAATGATTAGTTAAACCTTGAAGCAGGAGGGTTTAATCTCCCTTCCAAAACTCTTCTTTTAACATTAATTGTGGAGTCTGGAAGTTCTTGTTATCCAGATAAATGCCCAGTCTCTATCTGAGTCTTGATAAACTCAGGGCCTTAATGATGTCCAGTGGCAGTGAGTTCCACAGTTGTATGTGTTGGATGAAACAGTACTGCATTTCCTTTGATCTGATCCGAGTTTCCTGACATTTAATTTC
comp166207_c0_seq1	98.03	transmembrane emp24 protein transport domain containing 1 (TMED1), mRNA	noncoding	-0.02048	TTTTTTTTTCATCTTAAACAACTTCATTTAATGTCCTTTCTTTCTTAACATCAAGAATAAATACTAGATTCCTTTGGAAAAGGCTCAGCAATATGTATTTGCTAGAGAGAATGGCTCCATAGCCCTTTGGTAATTTAAAAACCCAGCAAAATCAGCGCCCCACATACACACGTCATTTGTTCCTGACTAGCCAGACTGCAGCTTGCACTAAGCAGCAAACAATCCCAGCGCAAGAGTCGGCTCAGAACTTCACTGGGCTGTCCCAATGCCGGCGGGGGGAGTCGGAGGAAAAGGGTCCCCAGCGTCAAGTGTAATCAGTCTCAGATTCGCTGCTCAAAGCTGGAGTCAGCCCCGGCCAAAGCGCAG
comp167880_c0_seq1	97.97	ATPase, H+ transporting, lysosomal 38kDa, V0 subunit d1 (ATP6V0D1), mRNA	noncoding	-0.0131072	GCCCACGCGCCTCAGGTCTCCCACTCCCCCAATCTCAATTCCATTAACGGGCTGCAAAAACCATGTCTCTGAAGGCAGGTGCGCTCTCCAAGCCAGCCCGCCTGCGCAGGGCGATTACAGGCCGAGGCAGTTACCTGCACTGACCGCTAACACCCCCGTGTTCGTGACAGACGCCCAGCAGGGGTGGAATGGGGTTTGGCAGCTTCCCAGAAAGCCCTGACCCAGAAAGAGGAACAGGTCACTTCAAGAGCCTTCTGGACCCCTTTGAATGACCATCTTACCACCTGGGCAGAGAGCTGCCAGCCCAGCCCCTGCCCCCAGAGCCTGGGAATGAGCCTGCAGTT
comp171618_c0_seq1	98.15	mucolipin 3 (MCOLN3), transcript variant X1, mRNA	noncoding	-0.0004096	GCCCCTGGAAACAGTGTAGTGGATTAACGTAAATGTTCAAATCTGGCTCAGGGCATAAATTAGCAGGCATTTATGCAAACAAGCCATACCACCTGACATGACTGGCAGTCTCTTCTCAGAGAGGCCAGAGTATATAGCCAGGAAGAGGGCAGGTTGGGTTGAAGTGTGGTGGCAGAGCTGAGTAGGGGAACTTTACATAGCTGCTTATAGACACCACTGGGTAGGACCAGGCACGTAGCCTTTCATGTCTCTTAACAGAATGCTGACCTACATTTTTAAAGAATTGAGGTAAGGGAGAAAATAAACATAACAGCAACAAAAGTACTTCCAAAATATCTATTTTTATTTAAATGTTTCCTCTAGTACACAAGACCTTAGACTATTTTTGGAGTCTGGAGT…
comp172408_c0_seq2	96.96	KIAA1467 ortholog (KIAA1467), mRNA	noncoding	-0.22487	GTGAACCATGGGTGTGGTTGGCTCTGTATCCTGGGCTCTTGGCCCAGCTTCTCACTGCTTGTTTCTCTTGCTCTCTCTCCAGTGCAATGCTTCTGTGCAGTCTCTTCAGGGGTAGCTGCAACCCCGAGGCTGGGCCTCGGGCCTCTCCTTATTAATGCCAGAGCCTTTGAACAGTTTGTATATGCTTAATGGTATTTGTGTGTAAATAGCTTTGTAAATATTAGCACAACTGTAGCAAGGGGCTCTGGTCCTGGAACCTGCCTGGCCTCTACTCTCTCCTAGCTGGGTGTGGTGTTTATATGTGTTGGTTGGTTTGTAAATCAGGCTGGCTGGTGGTGGCTGAATGTCTAAGTACCAGTAGGCAAGTTAGGAACAGGGATGTGCTTCCTCTCCACCCCC…
comp172547_c0_seq1	95.81	methionyl aminopeptidase 2 (METAP2), mRNA	noncoding	-0.0536576	TGAGTCTTGTGAGATCAATATACAGCTCCCTTTAATCCAAAAAGGAAGAACAAAATATTTAGTATTTCTAAAATTAAAAAAAAAAAAATTGAAATAAACCAGAGACCAGCCATCTTTATATTTTCGTAAAGAGTTCTGTTTTCCCAAAGCAGGTAAGTTTAAGGCACTCATGCTGACTACTATAGAACTTGGCATATTTGTTACCAGTAACTTTATGCAGAATTTTAACATTGAGCCACATAAGTAGGCAGTGATGTTATGCCAACTGCAGTCCAAGCTCTAAAAATCCTCATGTTTTAGTAAAACAAACATGAATGAGATTCAGCCAGTTATTGTAGCAGAAAGATAATGATGCCTGTTACATCAAGAAAGTGTCAGGTATTCCAATTTAGTTTGCCT…
comp185975_c0_seq2	98.59	tetratricopeptide repeat domain 25 (TTC25), mRNA	coding	0.076	AGCCCCACTGACAAACTAAGTTATACCAGCAAAAGCACCTGCTTGCTGATAGACCTGGGTCTTGCTGGTACAGCCATGTCGATCGGGGATCCCATTGCATTACACCCCTGGCTGATGGAGCTATGCCTGGCCCAGGACTCGGTTGGGTAACATGACAGCAGGATCACGTGCAGCTGACTTATTGGCGCAGGTCCTCCAGGCCACATCCCGCGCTGACTGATTCCCGCAGGCTGAGAGCAAGTGCTGGGGTGAGAGTGGCCTAAGTAAACTGTGTCTTTGCATCACCGTGAAACCTCCATACCGCCAAGGAAATGTTATTTTTAGGGTATGCGACTTATAAATAAATGATGCCAACAAAAAAAAAAAAAAAA
comp189034_c1_seq1	98.66	G protein-coupled receptor 149 (GPR149), transcript variant X1, mRNA	noncoding	-0.0241664	CTTTGCAGTTGATCCTCAATATGGAGGTGTGAACACAAATTACCTGGTTCCCCTCTCAATTCCATCGAAATCACTGGGGTTACACTGGTGTAAATCTGAGGAGAATGAGGCCCAAAGACTGGAGGTTGCTAAGATGGAGATGGATCATGCTGTGCTAGGAGTTGTGGTTTAATGTGCCACCCTTCTACACTGAAATTGAGGGAGGTAACACTATAGCTGCTTCTGCATTTCAGATTTAACTAGAAACTATATCGTTAAGAAAAATCTATTCTAAGATCTATTCCATAAAAAAAATGTAACTATATTTTTTCAACATATCGTAAATAGGCACCCTGCTATTTCTGAAGTTACTGCTTTCTGCTGTCTTCTACAGAAAGCAGGTAGAAGGCAGTGTAGGAG…
comp191514_c0_seq1	98.42	F-box protein 15 (FBXO15), transcript variant X1, mRNA	noncoding	-0.160973	ATATCTGTAGTACAAAGGACAAATACTTAAACTCAGCGATTGTTTAAATATTTGGCTCATATATGCAAGTTAATATAGAGACAGGAGACAAAAACACATATTAAAGCAAATCACAATTTGCCACATTTAAAAACAAGTCACAGAAGACAACAAATAAGTAATTATGGTCGGACAACCTTATCTGTAATAGGAAGCACTTGGAAACAACGCAAAATGTATCTATTTGTAACAAACTACACATGAACGTTATCTACATTACTAAAAAGACACAGTTGTGCCAGTGCCACATCTCCCTCAGGCAAAACTCCCAACGGATTTCAAGTAAAGCATACAGGATTGGACTCCAAAAGGTACAACCAAGTAGCCTGAAACATATAAAACACAATTTTCAAACAAGTG…
comp195535_c0_seq1	95.9	carbonic anhydrase I (CA1), transcript variant X1, mRNA	noncoding	-0.02048	ATTCTAAAAGATAATGGCTGACATTATGTGAGTCTTTAGCCAATTGTTTGTTATGTCTTAGCAAAACCTATTCAGTACAGTCTTGTTCCATATATGTTCCAAGGTGGATGGTTCTATTACACAATTACCAATCAAAAGAAATAAGATTCTTGATGGGGAAAGTTCAAAATGTAACCTATCCATGATTAAATTGAATTCTCTGGCTATTTTTAGCACTAGCAAGATTTTCTTTAGTACATATTTTTCTAGATTGGCCATTTATGAATATTATGGCAAGCAAGATTCACAGTTGGTGTAAATTTACAAAACTCCACTGAATTTAATGAAGCTATGCCTATTCACACCAGCTGGCTATCTGGCATCTATTCCTAAGCATCACCCTGTTCCTTCTACAGTCCC…
comp196911_c0_seq1	97.47	transcription factor CP2 (TFCP2), transcript variant X1, mRNA	noncoding	-0.045056	TGGGGCTATTTCTGGCTCAGTCTCTATGGCTCACTCAGTTCTTCGCCAACAATGATGCCAATGACATGGCATTGACAGGTCTTTGCTAGGAAACGTGGGGGGGAAGGAGGGGGCAAGGACTTCCAGCACCTTTCACACAGGGGCTACCAAGCAGCCATCAAATGGCCAACAACTCTTGCGCCATCGCTGAGTTGTTTCATTATTTCCAATCCAGTCTAGAGGTGAAAGGCTCTCAGACGCATCACTAAATAGCATCTACAGAAGCCATCATCGTCAGAGGGAAGGGGGGATTGGAACAGATACAAAATGGTTGCCATCTTTAGGGCTTTCCAATGAATTGGAGACAGAGGGGAGTTCATACAGGTCTTCTTCGGGTTATAAGAGGAGCAGTCAATA
comp197169_c0_seq1	96.36	uncharacterized LOC103306086 (LOC103306086), ncRNA	noncoding	-0.0667648	GTGGGTGGCAATGTTAGAATCTGACAATTTATCATTGGCTTTAAAAAAATAATTCATTTATATATTTGTGTATATACGCACAATGTATTTAAGAGAAGAGCATTTTGTATTCATTTATAAAAATCAATATAGCAGCCCATCACTGGCTTGCTGATGTCTGAAATCAGAGCAGTAAATCCCAGCCGTCTTCCAATGTCTAGGAGAATGGTGAACGTAGCCCTTTATCGAAGGCAACTTTTTGGTGTTGGTAGCTTTGGGGTCCAGGTCTTTGCAGCCACTTGTGATACTGGAGCTCTCCCCACTCCCTGCTCCCCTCCAGTTTCCTCAGCCCTGTTTACAAACTCTTGGGAGGTAAAAGTATCTGAAACCTACAGTCAACCAAACATGCAATCATTTCTT…
comp198829_c0_seq1	99.06	ubiquitin specific peptidase 31 (USP31), transcript variant X1, mRNA	noncoding	-0.028672	TCACAGATTAAGATCAATTTTCTATGCTTCTTGCCCCCTTTTTGCTCCATTAAGTGTGATATAGGAACAGGAATGAATGGAGAAAATGGCCATGTTTGGGTTTTAAAACATAATCCACGACATGGAAAGTCAGGCAGAGTATAGAGAAGCGTTACAGGTTATTAGCACTGCTTCTGGGGATCAAGAATGCTTGTCCTGCAGAGGATATGGTCTGGACTGAATGGTGTGGGTTACACTGCACATGGGTTCATATTCGCAGGTTACACAGAGCTTTGTGGTATGCACAATCACATATGAGGCTGTATATGCAAGTCTTGTGTATTACCAAGATAAAGCTACCCTGAAAGTAAATCTCTCAACCCCTTGTTGCAGATGAGCTAAGTGTAAGTGATCAAGGAG…
comp199353_c0_seq1	98.98	headcase homolog (Drosophila) (HECA), transcript variant X1, mRNA	noncoding	-0.0004096	TCCCTGTCCCCCTTTCCCTCCACTGTGGTCTGCTTAAAGTGATGCATGTGAAACATGCATTCTTAAGCCATAATACAGTCCATTGAATTTTGGGTGTTGATTCTGCTCACTCTATACGCATGTTACTCCTGTGCATAGTGAGGACATGTACTCTTTATATCTACAATCTCCGAATGAACTTTCCAAAGGAGATGCTTGCATTCAGATAGATTTTACATTGCATATATGCAAATTATTTTTTCCATCAATAGGACTTCTAAAACCAGATTTTGGTACATGTAATTAACAAAACCAGATAATTTTACATACTAAAATGTGTGATATCTTCCAACATGAACTGGGTGAAATTCTTGTTCTATCTGCTGCTACAAAGCCATTTTAAAAAATCAAGTACTTTGT…
comp200120_c0_seq1	98.3	CD82 molecule (CD82), mRNA	noncoding	-0.026624	ATGCAGTGGTGGATGGAAGTCATTGCTATTGCAGGGGAAGGTGGGGGCTACTTTACTTGGCCTGTGGAGGCATTTCTAGCTATAGAATGTGATCCTGGTCTTGGGGTACAGGTGCCTGGGGGTGAGTCTGCCTTCAATAGTGATGTGTGCCATGTATCAGGGTTGCATGAAGCCCTGTGCACTGGCTCTCCAGGCATAGTCTCCAATTCCAACTAACGTGGTAGGCTGGCTGGCTACCTGCTCCTCCCTTGGCAGAGAGTAAAGAAGTGCAAAAGCCTCCAGGGGAGTAGTAGTCTCAGCAGTGGGCCAAGGACTGAATGATCCATGGAGACTGCACTTCCCTTTCACCCCAGATGCCATCCCTCCAGGGAAAGGTAACTCTATGTAGGCAGCTAGCAC…
comp201081_c1_seq1	97.8	purine-rich element binding protein A (PURA), mRNA	noncoding	-0.192512	AAAAAAAAAAAAAAAAAAAAAGTAAAACCAACAAAAAAAATCAACAAAAAAAATTGTACCTGTTAATAACTCCAAGGGAGCACCACCCACTCAACCAACCTCCACAAACTGACAGCTCAGCAACTTCTCCGACTGGCCACCCATCGCTGGATGTTCCTCCACTTTATCCACCATATAAAACAGTAAGCAGCTGCTAAAAACAAAACAAAAAAATAAAAAAACAAAAAAAAAGTAATAACATTATATATGAACTGTGTTTCCTACTTGATTAAAAAAAAATATAAAGAACTGAGTGTTTATTTCCCTAATTAACCAAGAACTTTTGTACACGTTTAAGCTATTATTATTAAAAGTGTTTGCAAAAATGGTCAAGATTATAATATTGCTGAATTATATAAA…
comp201486_c0_seq1	96.36	zinc finger protein 501-like (LOC103306861), transcript variant X1, mRNA	noncoding	-0.036864	GGTTGTCTTCAAGACTCTTTTGGGGGTGGTATTTGGTTACATGATGGAGACAGAGCCTAATCCACAGTTTACACAGGGGTGTCTGGGTGTATGCCCATCAGTGTGCAGGGATGAGAGAAGGGGGGTGCTAAGGAAAGAGGTGATAAGTTCAAGTAAAATGTTAAACCGCATCCTGTTATGTATCCATTCCCTTGCCCCTCTCTCAATCTGCATACAAGGCCTTTTGAAATGTTCCTTCCGCATAGGCGTATCAGGTATGCATGCTAAGTTGTTTGTTGCTAGGTATAAAAGGGCTTGCTCCGCACTTGTAAGGGGCTCTCTCTCTGGCATTAGCCGAGGAGAGTGCCCACTCAGCTGATGGGTCAATAAAAACTTAAAGCCGTCTTCTAGACTCCCGTGC
comp201963_c0_seq1	97.06	sosondowah ankyrin repeat domain family member C (SOWAHC), mRNA	noncoding	-0.0004096	GTGGGGAAGGAGGTTACTCTTGATACCTTTGTTTCAGGATATTCATAGTCAACTGGTACTCTTAAATGTATGTATTTGAATTAGCAAATATATTGCTGAAGATGTGAATTGAACTAAAACAACTTGTATGGTACAAAAAACTGGAGCATTTACTAGTGGGTTTTTTATGGTACTCTTGAAATATTGAATGTTTTATCCTTTATTCAGTTTTTATGATGGTGTGATGCAGCAAGCCTGTAACTTAACCATTTGATCACTTGTATCTTTGCCTGAAATATTAGAGGTCTGGATGCCTGTCAGTTTTTAATACAAGGGTTTTTTTATGGATGTCCTTCTGAATGGATATTTGAGCTAAGAATCTGCAAG
comp202065_c0_seq1	97.67	dopey family member 2 (DOPEY2), transcript variant X1, mRNA	noncoding	-0.0237568	GGACAGTGCAGACAGATGTTTTATTTTTTCCAAGATTTATACAGAAACACAGGAGGCTACTCTGCAATTCTTGTTGGCCTTCAGATAAACTTAGGTTTTTCATCTGTTTTGATACAAAATGAAATGGTGAAACATACACAACATGCTTTACTGTAATTGTGCTATACCATTGACTAATGAATAGTTATTTACTCATAGTCCTATGTTGAACTTTAATCATTTGTAAACGTTGGTATATTTAAGTGTAGTATTGTTTACTCATTATGAATGTGAATTATCAGACTTCATTCTGAATGTAACTTATTGACAAATTAGATCTGTGAAAGCTGTTGGCCTAATCACGGGTAAAAAGATGTAGTATCTCTTCTCAATCATAAATCGCTATCAAACTGGAGCAGA…
comp202688_c0_seq1	97.04	uncharacterized LOC103306539 (LOC103306539), mRNA	noncoding	-0.008192	ACCAGCAATTCCTTTGGCATTGTGTACTTTGGACTTGCCCCTGCATCCCCGTCCCCATCCGTCTCAGGGGCAGTGGGGAGATCTCAGCCCAAAGACCGGTCTAGGGATTTGTTCATACTTCCAAAAGGCTGAAGCAGATTCAGACAGACCTGTACCCAACCTTCCTGCACCCACAGGCACTGATCTGTGGCCCGTGTAAACCACATTCCGCTGCTCCTACACGCAGGTACCTTCTGGAGATGGAAATTCTTGTCTCCAGGGATAGGGGCCAGGGCTGGCTTTCAAGCCCAATAGATGAGGAGACCTGCAGTCCCCCCAGCAGAGTCTGCCTGAGA
comp203120_c0_seq1	93.09	ATPase, H+ transporting, lysosomal V0 subunit a2 (ATP6V0A2), transcript variant X1, mRNA	noncoding	-0.08192	GCAGACATAAATTCCACCTCCTCCCCCCACCTTCACAGGTGACCTCTTTACAAATATATATACACATACTGCATGTTGTGGTTTGAAATAGATACATTTAGAAATATGCAGTTACTGCATAAAAGCAGGAATTAAGTCTAGGGTTTTGGTTTTTTTTAAGTGGGATATATTAAAAATTGCCAGGAACTAGCCTATTTTTCTGACCAAAGGCTCCATCTAGCCTGGTATCTTGTCTTAAACAGTGGCTTAACACCAGTGCTGCAGCAGGAGGTGACTCAGCTCTGCACAATCAACCTGGCCAATTATGCACTACACTGCCTGAAGATGGAGTTGTGGGTGGAAGTTCCAACTGATGATCACCTGCCTTGAAGAATAAAGATTAATAGATCATGTAACTTT…
comp203382_c0_seq1	98.67	chromosome unknown open reading frame, human C22orf23 (LOC101940301), mRNA	noncoding	-0.0004096	GTGGTAGCCAGGTACCCAAGGTGAGCCAAGCACAGGTAAGGATAAGCAACACAGGGTGGCAGTAGTTTTTTTAACTCCACTGGTTTTATTTTTCTGCAATGACTGGCAATCCCAGAGTTAGTACAGTGTAACAGTTTACAAATCAAAATACTGACGGGAGTAGGACTGGGGGTGTCAGACTGCAGCAATTCTAATGGCCTTTGACAGTGGCTCAGCTGCACGCTACAAGGCCAAATTGACTGCTTTGCTTTGGAGAGGGTAAGTTGTGCTTTGGGATCTCCCTGGCCAAGAGATGATCATAGAAAGGTGGCCACTGCTCCTGGAGCAGCCAGTTGGGGGTTGCAAGAATATGATGGGGCCCTCCATTCCTAGGGCTGAGTATGCTGCCCCAACCAGTAC…
comp203534_c0_seq1	98.14	coiled-coil domain containing 150 (CCDC150), transcript variant X1, mRNA	noncoding	-0.0004096	AATGACGACACATACATACTACTATTGAAAGTTTGCTTTCACTAATCAACACATTTAAAAAAAAATCACACAATCTGTGGATTTCTAATGTGCTGAAGGTAAGAGAAAATGACTTGTGTTTTGGAGGATAGGTCATAACTGACCAGCATTTAGTATCCCGCATATTATACTTTCTTCCCCAAAAGTCAGCTTTAATTCTGCTATTTTCTAACTTGAATGCTAGACTGTGCAACCTTAATTTGGCTTCCTTTTTTGTGTCAGTATGATAGTCTCTAATTTTATGATCAGATACTGCTTTTTCCACAACTTTATTCAGTGCACAGGATGGATAGTACTCGAGGAATTAATTGGATCCAAAACATGAATGCAGGGAAGTTTCTCAGAGAAACTTGTTACATT…
comp203672_c0_seq2	98.82	uncharacterized LOC101931593 (LOC101931593), ncRNA	noncoding	-0.098304	TGCTCCAATTCAAGTCAATGAGAGGACCATATACGTTACCACAATAACTATACTGAATGCTGAAATGCTCCATGATTCCCAGATATTTTCAATGAGCTTTGGCCAGCCTGATCCTCTGCAACTCCTGCCTTATAAATGTTTTATGTGATTTTCTTCAATAAATATATATATTTTGCCTTTTGAATCTCTGAGTCTCTCAGCACATCTTTTAGAATCTTAATGGAGAAGTAGCAACATGCAACTGAAAAATAAATGTTTTTAATGACTAGGGAAAGTATATATTTCACCAAGAAAAATACGTTTTAAAGTAAAACACAAGCTCCTGAAGCATCAAAATCCTCCACATTTTCTGCAGTGCTTGCTATAGCTATTGACATACTGTTGGTTTTCTATGTCCCA…
comp205273_c0_seq1	95.86	sphingosine kinase 1 (SPHK1), mRNA	noncoding	-0.0217088	CCCAGGGGCTTGGTGCCCACTATATTTGCTGGTGCTGAAGCAGTGCTCGGTCTCCGTGGCACTCTGCTCCTGGGGGAAAGGGTAGCGCTCTTGTGCCTTTAGTGTATAGTTGAGCTGTGGGAAGGGAGCAGACTGGCTTTGTCCTTGTGGGGAACCTAGGAACAGAAATGCAGGGGAGGCCTGGACTGCGGAGAGCCTGGGTTGGCGAGTCATCTGCGGAGTCCCTTGCAAAGATAGGCTGATCTGGAAGCAGAGAAGAGAAGCAGCCCAGCACTTAGACTGGGGGTGGGGGGAGAAATATCCTTGCAGCTGCTAAGCTACCTGGAAAGGGCTGTACCTGTATTTGG
comp205491_c1_seq1	97.87	prostaglandin-endoperoxide synthase 1 (prostaglandin G/H synthase and cyclooxygenase) (PTGS1), mRNA	noncoding	-0.111821	GGACTGGAGGTGAAATCACCTTGTCTTTTATTGGGATCACAACTGACCGCTCTGTCACAAGCGATCATGGGAGTGTTCAGACCCTCCAAACAAACCTATCACTCCAATAGCTGCATGTCTGCAATGTTAACCTGGGGATTAGAACGTCTCTGCTCATCGCCAGTCCTTGTATTTACTGCGGCGCAGACCAGTGGCTGTTGGAAATGGGGGGTATAAGGCAGGAAAACAATGCTCCTAGGTCTGTATTGAGCTTTGGACTGTGGAACCTCATGAGGTCTGAAGCAGGGCATATGTACTCTCGGAACAGAATTTTCTGATCTATTTACACCAGGGAAGTTTAGGACCCGTAGACTCAAGGGGCCAGATTTTGACATCCTTGCTTGCACTGAGTAGTACCTT…
comp205491_c2_seq1	96.29	prostaglandin-endoperoxide synthase 1 (prostaglandin G/H synthase and cyclooxygenase) (PTGS1), mRNA	noncoding	-0.008192	ATGGAGCCAATGGAACCGCTTGTGGAGTGGGGTACTTCTCAGAGCGTGTCAGGGGGACAGAATCCGGACCCAATCCAATTAGAGGCAGAAAAGGCCTATTTGGAGATTGCCTATTTGACACCTAAGCACTGCTCCCTGTGGTACATTGGTGTGGTTCTTTGGCTGGTCTAGGTTTAAATTGTCCATTCAGTGGGGTTTCCATCAGCTCTGACAGATTTTACCCCAGTCCTTCACTCCTCAGCAATATCTACTTCCCAGCTGTATTTAAATGCCACATGATGCTGCAGAATGGAGCTCACATGTCTCCGAAGAAGCATGAAACTCAACAGCTTTCCTGCGCTCTCAGAAGCACTTAGCTTTCCACCTTGCATTGGCAAAGACCGAATCAGGTCGCACTCT…
comp206579_c1_seq1	98.35	prothymosin, alpha (PTMA), transcript variant X1, mRNA	noncoding	-0.0004096	GGCCCAGCCCAGCTTCTGAGCAGACAAATCAAATCAACTTAAAAAAATAAAACCAAAAAACAAACCAGCAATTGGGAGCCAGCTTCGTTAGAACAACTCAGCAAAATAAAATTCCGGTTTATTGTTGGACAACATTGTTTCACACATACATCAAACAGGCCAAAAAAAAAAAAAAATAAACAAAAAATAAAAATAAACAGCAACTTCATAGACAGAAAAAAAACCAAAAACCTTTTATCTTTGGCCTTGCCATCTCATACAAACCCACTACTTATAGTACAGCTAAAGTACATACACAAAAAAAGTTACTGGAATGCTCGGAATAAGATTGTAAATTTTTTTTTTTTGTGTGTTTTTGTTTTTTTACAAGGTCG
comp207386_c0_seq1	97.19	regulator of chromosome condensation 1 (RCC1), mRNA	noncoding	-0.12288	GGCTGGTTATTTTGAGTGATCTAATGCATAGTTGGAATTGGATTCTCTTCCTCCTCTTCAAGGCCTATGTAGCAAATTAAAACCTAACCGGGGAGGGTGGGGGAGACACAGAAGAGTACAAACAAAAAGCCATCATCAAAAGTGTTCTCTTGCTGCAAGTCTCCAGGGATGGATACAGAGAGTGAAGACCGGCTGGCTGCAATTCTAAAAGCAGGGGGACATAAGGAGGAGTTAAGCGATGTGAAAATACGCCTCTTCCTAGCTCTTGGCTGCATCCGATAGGGAAATGGAACGATTTGACTAGACAAATGATTTGCTCAAAACTTCACCCACCTGCAGGGTTTAGTCTAAGGCCAACGTATTCAAATGCGAGAGTCTGGGGTTACTCTTCGAAAGTGG…
comp207956_c0_seq2	95.97	uncharacterized LOC103306539 (LOC103306539), mRNA	noncoding	-0.38912	AAGGGGGGTGAGAAAAGGCTCAATATGGGGGATAACTGAATCCTGAGGGTGGTGATTTGAGGGGCATCCCCCACTGGGGTCTGAGCCTTGCTTAGGCCCCGTAGCTGCTACGGTGATATAGCACTCCTCAAGCACAGCCCCATCTGCAGGCTTGGGTCCCGCCCCGGTCAGTACTAACCCTGGATTTCAGGGGATCTTCCCCATCCCAGTCCCGGGGAGATGGAAGCACAATTTGAAGCAAGAGTAACTGTAGTGGCAGCTCCGTGATTCTAAGGC
comp207997_c1_seq1	97.51	uncharacterized LOC101937859 (LOC101937859), transcript variant X1, ncRNA	noncoding	-0.0004096	GCCTCTGACAGAATTATAAAATATTCCAAGAAGCCCAGGTTAACATCTACTATTTCTGGTTTTTATTAAGCTTTTCCACAATATTTTAAGGCTGGCTCATAAAAGTAGCTTGTAATGATGCATATCAGTTAAGTATAGTTATATAAATTAACTCACTACCACAATATTCATGAGCAGCATTTTTAACACAGTTTTAAAAAAAAGATATTAATATATTGGCATCCTAATATTTTAATCAAGTTAGGATGTGTGAGTTGATTCCCTAATTATTGCAAGGAATGAGTCAAAGTCTTCCTAGCACCAATCTGAAATAAACCAGACTCCAAAGTACTGTAAGTTACATGCCAATCCCCTGTAACAAGAGAATCAAGATACTAACACTACATCTATATTTGGAGC…
comp208349_c0_seq1	99.2	acyl-CoA synthetase short-chain family member 2 (ACSS2), transcript variant X1, mRNA	noncoding	-0.155648	CATTGCTAACTGTCGCTCATTTCTGCTGTTCTTATGCTACATGTACATGTCTGTGATCTGTAACCTCTGTGTATACGTCTGACCTGTGTACCCAGCAGCAATGGGACTGGGCCATTAACCTGCTACATTCTGTTCATAGGAATAGCTTCAAAACCATATTGTCCTCTTTTATCTTGGTCTGTAATTTTGGTTGGAAAACAGCTAGACTCCTGTTCTAGTTGGAATAAAACTCAAAGAAATAAAAATGAAAAAAAAAAAAAAAA
comp209413_c0_seq1	99.18	zinc finger protein 217 (ZNF217), transcript variant X5, mRNA	noncoding	-0.118784	CTGGGGTTTTATAATTGTTGCACATTAATTCACACTGATTGTACTAATTTTGATTGATCCTATTTAAAAGAAGAAAACCCAACCAAACAAAACAACCCAAAGCCTTCTTTCCCCACTGAAGAGGATTAGAGTAATGACAAAATCCTAAATTGGGTGTGCATGAATGAGATCAAATATTACAGGAAATAAAAAATATCCGGAAGAGTTTATTTATGGAGTTATTCCTTTAAAGGCCTGATCCAGTGCCCATCAAAATGAATGTAAGGACTCCTATTGACGCCAAGTGATGTTGGGGCATGCCCTTAGTTTGATGGAATGTAAATTGAAAAATCTACCTTAAAGTGCATGTTTTTTTCATGGTTTAGATACTTCATGCGTCTCAAAATCCAGCAATTTTAC…
comp209497_c0_seq1	98.54	syntrophin, beta 1 (dystrophin-associated protein A1, 59kDa, basic component 1) (SNTB1), mRNA	noncoding	-0.0004096	CCCCCCAAATAAATGTTAAATAATTTGCCAGTATTTTCCTTTCATGCAGTTATCTGTGGCAGATCTTTGATCTCTTCTGGTTTAGGTATGCATGATTTTAGGGTTACCTCTTTCAGGGAGGCTAGTATAGGGTTGGGCCTTTGATCATAGAATCTATTTCAGTAAAAGCCTATGCAAAATGTATCAAAAAGTAAATGCCAAGGTTTGTGAATTTAACAGAGGCGGCATCGCCCCTGAAACCTTCTAGATCACATAATGCAAAGTGTTTTTTCTTCAAGTACTAAATGTTTATGCATTTGGACCCCTGTTCCTATAGAAATTTCAGAAAGTCAAGCTGCAGCTTGTGTACTGTGGATAAGAGTCAATACATATGTAACTTATACTGCACTATGTCCTTAT…
comp209807_c0_seq1	98.54	lysine (K)-specific methyltransferase 2D (KMT2D), mRNA	noncoding	-0.0004096	GCAGGCTTCACACAAAAAATAAACCCCCCCACACAAAGGAAGATTCCTCACTGAGTCCACGCTTGCCATAGTTTCATTTTAAACTTTATTTTTTTAAAAAACCCAACAAAATAATAAATGGTTATTTCAGGATCATAAAAGGTAAAACTTAAAATAGAATATCTGCAACTGTAAACAAACAGAAGTATTGGACAAGGCTTTGAATGCGAATTTACAAGCGGAGAACTTTAAAAAAAAATCAAAGATCAGCTCTGGGACTGGATTATAGTTTATATAAAAATTAAAAACTGTATAGGTTTTCCCCCCTCCCCCGCTAAAATCTACAGGACTATTTTATACTCTAACCATAGTCTAAAAAGTCATACAACCTGCTATATTCTGTTATTTTCTTTACTCTTG…
comp209875_c0_seq1	99.45	GrpE-like 2, mitochondrial (E. coli) (GRPEL2), mRNA	noncoding	-0.0512	GAGGCAGGGGGAGCAGGAGCTATTCTCAAGTCTCAGCCACCGAGCAAAGATCTAGGCCTGTTCTCCAAACAAGAAGTATTTTTAAGAGAAGGAAAATCTATCTCTAGATCATTTGTGCCGCAGCTTTCAAGCATCAGAAACGGTTTACTCTTTACTAGCCCCGAAAAGGGAAATATGATCTCTTATTTTGTCAAGCCACCAGCTAACTGATACACAATTAACACCGATGACTTTCCCAACCCTAATTCAGAGCCTATTTCTGCCTGGCTGTGGATAGACATCAAATTTAGGCTTTATTTCAATTTTTAGATGGAAGGAGAGAAGTCTTAGCAAAAGCTCCAAGTGTCCTTGAATCAGCTGCAGCAGCAATTAAGAGCAAGTGAAGAGAAGCAGGGATCC…
comp209875_c1_seq1	96.97	GrpE-like 2, mitochondrial (E. coli) (GRPEL2), mRNA	noncoding	-0.0004096	GAGAGAGAGAGAGAGACATACACACAGACACACAACAGGACCAAAGTTAGCCTAAGTGAAGCAGAAACCTAGGAAGAATAATAGTAATACCATGCCTCTTTCTAGCACCTTTAGTCAAAGGAACTCAGAGCACTTTGTACACCTTAAATTAATCCTCACAACAGCCCTGCAAGGTACGCCAGTATTGTAGAAGTTACACAGATAAAGAAACTTAAGTGGATGTTTGCTAGAACTGATCCAATATTGCCATGAAGTTCTGATTTCCAGGGCTGAGATCTCAAGTACCTGCCTCAACACCCACCTCAACATCCAAAATGGTCAGAGGCATATACACATGCTAAGAAATGTTTTGTAATGAAGAATG
comp210038_c4_seq1	98.72	Crm, cramped-like (Drosophila) (CRAMP1L), transcript variant X1, mRNA	noncoding	-0.018432	AAAAAAAAAAAAAAAAAATCTAAACTTTAAGTCAGAGCACAAGCTTTACAGGAACTTACATCAGAAGTAGAGGCCAGGTTGTCAATGTCTATTCCCCCCTCCCTGCCTCCTCACAGTGCCTCATGAAGATAAGAAAATAATGGAGTAAGCGTTACTCCCCTGAAACAATCCTGCCTGCAATTGACTAGCAACATACTTGAACAGCTGTTCAGAAAAAGCTGAAAAGTTGTTCTGGTTACTTAGTCATGTTAGAGGAGCTGAAATAGCATAATTCAACTTTTATTTTTTTTTACTTTAAACAAGATGTTAGCTTTCCCCACGGCAGCCCTAGGTACAGTCTGTTGAAGTCCAGCACACAATGGGGCATCTGCTAGAGATCCACCAATTCCTAGAGAAAGG…
comp210241_c1_seq1	99.05	acyl-CoA binding domain containing 6 (ACBD6), transcript variant X1, mRNA	noncoding	-0.0004096	ACGGCAATAAACCCCCCCCCCTTCTAACCCCCACAACCCTCTTTAATATGCATTGTTTTTTGAGAGCCGGGCATGACGTTTGGGAGGGCTGGGTGCCCGGCAAATCTACCAGCATAAGTCTTTGGAAGGAGAGATATGGGAAGGAGTATACACTGCATAACAGGATCCATTTTTGCATGCTCTGGAATTTATTACTGCTCTAGGTGGGTGGGGGGACTCAGATAACATTTGACTATATTTAGACACCACTGCTCTTCTGAAAAATATACATGACTAGTGAGAGGTGAACAAATCAGCACTGAAGATTCAGATGTGACCAGATGAGATCTGTGGAAATCAGGTGTGGTACCACTGAGAGAAGCTGAGCTGTATTTCCCTTGGCCCAGACAAATACTATAA…
comp210344_c0_seq1	91.13	complexin 2 (CPLX2), mRNA	noncoding	-0.024576	GGGCCCCAGGGCACGCCCTGCACCCGGACAATGAGCAGGAACACAAGCAAAGCGTGCGCATGCATACAGCCACCCAGTCACCCAGCCAGCCGGGCACACACACACGGTGTCACACCGACGCATGCCTACTGCCCCCTTGCTCAGGCGCAAACAGCACACGGTTAGGGTCGCATGCATGCAATAATGCGCCAAGACGACCCTATTTGTACACACATTCGCACCTGCACTCAAAGCCACAAACACACTCACACACACAAGATTGGCGCTTCTCTCCTGTCCGTTTCCAGGTGGGGAGGAAAAGCCTGTGACAAGACTCGAGCCCCTTTGAAATGCCCTAGTGGCACAACCAGGAGAAACCCCGCTGCTGTGTCCTTTGGGGAGCGGGGGGTCCTCACGTAC…
comp210344_c0_seq2	97.44	complexin 2 (CPLX2), mRNA	noncoding	-0.0544768	TATGCTTACTGCAAACAGCACACGGTATGGGCCGCCTGCATGCGATAATGCACCAAGACGACCCTATTTGTACACACATTCGCACCTGCACTCAAAGCCACAAACACACTCACACACACAAGATTGGCGCTTCTCTCCTGTCCGTTTCCAGGTGGGGAGGAAAAGCCTGTGACAAGACTCGAGCCCCTTTGAAATGCCCTAGTGGCACAACCAGGAGAAACCCCGCTGCTGTGTCCTTTGGGGAGCGGGGGGTCCTCACGTACCCACCCTAGACGAAGGGACTTGGCCTTTGGCGCACACACCGGTGAGCTG
comp210669_c0_seq1	96.83	pleckstrin homology-like domain, family A, member 1 (PHLDA1), transcript variant X1, mRNA	noncoding	-0.024576	GCCTCTTTATTTGAAATGGAATGCATTTTGAAAAATATGAAAAATAAGTCACATCTCTCAGAAATCATTTATGAGTCGTATTTACACACAAATTTGACAACACCGATATTTCAGCTAACGACGGCATATGCTAGAAAACATTTGGTACATCGCTGCAGCTAATGATCAGAAGCCAGCAGTTACAGATCATGAACTTTAAAGAAGAGGAGCTACTTCAGGATGGAATGGAGATCATATTTGGTTGAACTTCTTGCTTCTGAATACAAAGCTATTAAGCGACAGAATGGTCACCACAGCTTGAATTTCCCTGCCGAATCCTGCCCCTTCTTACATGCAGGCACATTCAGTTTGCACCAATGTCTTCTACTAAGACATAAAAGGTTGACCTCTTTATTAACC…
comp211072_c0_seq1	94.05	chromosome unknown open reading frame, human C19orf53 (LOC103305783), mRNA	noncoding	-0.0397312	TGTAGCTGGTGATGGGGGGTGGCTTAAGCCTACGTGGTTAACCTGCCTCGTGCCAGAAAGGGTACAAGCGAAGCCCGTCTTGTCACCTGGGAGGATGCTGAGGCTGACCTTGGCAGGGCAACTCGGTGGTTCCCCGCCAGGCCCCCTGCGAGGGATTCTCTGTCCCTTCCCTGCAGCAGGAAAGTGACTGAGGCCTGTGCTCCCTCTGCTGTCCGCAGGTCTCCCACTGCAGAGTTGGGAAGGGTGTTTCCTCGGGCAGGAGCTGGTGCAGCCACGGAAGAGTTAGCGAGAACGGTCTCAAGGCTTTTGTTGGCTGGTGAATTGCTGGCTGTGGGCTCTCTCCTCCTAAGCCTGAGAGCCCCGGGGGAGTTTGTGGCAGCACCTAGGAAAACCTGCCTG…
comp211638_c0_seq1	98.17	uncharacterized LOC103306076 (LOC103306076), transcript variant X1, ncRNA	noncoding	-0.0028672	TGTGAGCCCTGGGAGCAAGGGGTAAACTGGATCCACCAGAATCACTACTGGCATTTCAGTAGCACCAGTGGTAATCCACTGGTTGGGAAAGAACGTCCCCGCTTGCAGCTTTCTGAACAGTCTTGTGTTCTTAAAGATGTGGGTGTCGTGCTTTCAGTAACTAGCGCTCAGTTATGTAGGGATAATCTTTACTTTTTCCATCTTCAACTCAACGTGGAAAAAGTTAAGAACGCTTGACCAAATGGCCTTACTATTCAGCATTACCTAGAACTATTTGAGATTCCCTCCTCAGCTTTGCTAGCTAAAACCCAATTGCTTTCAGCTGTTCCTGAGTTAATCTCTGACCTTAATAATGGAAACTTTTTCCTGCTGTATTTAGTAAACATCGTCAGTGTTGAC…
comp212088_c1_seq1	97.18	cathepsin F (CTSF), transcript variant X1, mRNA	noncoding	-0.0897024	GGCCCGGCTGTTTTTCCGGCAGGAAATTACGTTTTCACCTAAAGGAATATTCTGTGAAAACTATCCGGTTTTGGTGGAAAAATCTACATTTTTTTTGTTTCTGTGTCAAAAAAACCCCAAACACCCGGCAATCAAAATAGTTTGGCAATTAAATATTTCAGTTCCCACACGCTACCACAATGCCACAGTGGAGTGTAGTTCAGTTGACTCATGTCTCCACTCTCCTATATGGATGGTGCTCCCCAGACTACATCTCCCATGATACACCACCTTTGCCTCCCAAAAGGGGAGAGCACAGTGTAACATGGGAGGTTAGTCTGAGTAAGGATCCCAGCCTATAGAGGAGAACGGGCACAAGAAGCACCTAAACCACAACTCCCATGAGGCACTGGGGCTAGC…
comp212184_c0_seq1	98.03	NAD(P) dependent steroid dehydrogenase-like (NSDHL), transcript variant X2, mRNA	noncoding	-0.049152	GCCACCAGGCAGAATAGGAGGTGCCACAGGTTCTGCTCCAGATGGGGTCTGGGCAAGGGTTTCCTCTTCGACGCCTTCCTCCTGCCATGGGCAGGAATCCTGATTTATACGTTCCCTCCTGATTCCGCTCATCAACAAGGTCCTAGCAAAAATCAAGCGGGACAAGGCACAGGTTATCATGATCAACATTGATTTGGCATGCTATTGAACTTGGCAGCAGTCCCCCTGTGACCCCTGCTGGATCGACCAGACCTCCTGTCACAGGACCATGGTTGCCTCTTACACCCCAACTTTGCATCTCTCCAGCATGGATGCTGTGTGGCTGAATCCTGAAGAACGGACCTGTTTGGAAGTAGAAAACCCTTGACCAGACAGATCTACCTGGCAAAATGGATGAGT…
comp213299_c0_seq1	82.14	aquarius intron-binding spliceosomal factor (AQR), transcript variant X1, mRNA	noncoding	-0.0004096	TACCGTGGCAGACTGCCTACAAACTTTTGTTTGCAGCAGACTTACTGCCCATGCACATTTCACTCTTTGGTCATCGATTTGTATCAACCCATGGTGTAGGAGCAAATTTTACCCACTAAAAGGGGGCAATGAATTAGCTAAAATAAATCCTGAAAGGATAAGAGCAGTTGGAGGGTTTGATCCCCCATCACCTCACATGATCCCCCACTCTGGACCATCAACCTTATCCAATACTCATCAGGCACAATAAATTTCAAGACTATTCCAGTAAACATGTGGATTGTAGAGCACTTATGTAGTGCTTTAAACAGTAAACACTGCTTAACCTCTAGCAGAGCTGTGCTCTAACATAATAGTAGACCAGAATGGCCAGGCAAGATTAGTAACATTTCAGAAGTG…
comp213596_c0_seq1	97.95	gastrula zinc finger protein XlCGF52.1-like (LOC101939363), mRNA	noncoding	-0.34816	GGTTAGTATACGCGTACTGGACAAAATCAGGAGTGTTCCTCCACCTACCACAGGCCCTATGTTGCTAAATGCGAAGAGAGATTCTCCTTTTGCACATGTGGCAGGGCCCTGTGTTTCTGGAAGATCTGCGCTCTAGCCCTGCTGTGCTCGGGTGGGTCAGGATGGCCATGGTGTGCAGCAATTTGGCACAGGTGAAGCCTGAGGTGCTCATGGATTAGTACACTTGGAAAAATGAATATACACACAGAGACCAACAAGAGACCTGATCACAACCCTCAGAGCCACTGGGAAATCAAAGAACTCACCAATGCTGGGAAAAATAAACTTCTCAACTAAAAATCCAACACAGTATATTAAATACAAACTCCCAGCTGTACAAGGACTAAAACAGTCATGAAC…
comp213679_c0_seq1	99.06	BEN domain-containing protein 5 (LOC101954140), transcript variant X4, mRNA	noncoding	-0.0004096	ACCTGCAGCTCCACTGCTCCGTGCTCCAGCTCCGGGCTCCGCTGCAAAGCCCTGCTTTTTATACTAAGCTCATCCATCCATCTATTCTATTCTGTCACTGCAGTATCTGGACATTTTATGCGTATTTAAAAATAAAACAAGTTTTCCCCCCTCTCTCTTCCTTTCCAACTTGTTGGAGAAATAGCTGAATTAGTTTATAGTGCTAACTAACTTTTGAGGCAGAGAATCAGGAGGAAGTTTCTAGCTTCCTGCCTTGATTTCCCATACACTTCCCATCTCTTGTTTATAGGAATTATGCAACTTGTCAGGCCTGAAAGTGGACTATTGCAGCTCACACTTCTGGAGACTGATTAATCTCTGTAAAGGTCACTCATCACAGTGTGAAACCTTTGGGAGAGA…
comp213976_c2_seq1	94.82	signal peptide, CUB domain, EGF-like 3 (SCUBE3), transcript variant X1, mRNA	noncoding	-0.0004096	GTAGCACAAGGAACTGAAGCAGGGTTTGATGGTGTACAGAACATCTGGTAAGATCTTCCTCATAGTCCCCAAAAGGATTGTCTGAAGGAAACACCAGTCAGTGGCATGTTCTATGAATCAGGCCTCCAAAACTATGTCCATCCTAACAGCTGGCTGCATAATACAGTCAAGATTTCCCATTGCAGTAAATGTATTTAAGTGACTAGTTAACATAACATGCTGTAGATTATGGAGGAAATAATTATTTACCTGTGGTAGTAAGTCACAACTAGATGGTCTGAACCTGCAATCCCTTCAAGGTAGTACCATTAAGAGCTG
comp214077_c0_seq1	91.9	Down syndrome critical region gene 3 (DSCR3), transcript variant X2, misc_RNA	noncoding	-0.0004096	TCTGAAAGGTTGCTGACCCCTGCTATAGCAGGTCAATTTTAAGTTGTGCCTTGGAATTTGCTCAGCTCTGCTAACATTTGAGGAAACATGAGAGAGTCATCAACTTCAATTCATGGTAAAGATTAGTCTGTCAAAAAGCCCCAAACCTCTCTGTGGTGGTGAAAAGAGACTATGAAAAATGTAAATAGAGTAAGATGAGAGTCTTTGGGCTTCCACCAATCCCTAATTATGCAGAGCAGAAAAACAAACTGGTAATTTAAGGTTGTGGGGCTCACTAATTACTATCTCCCCACTCTCAAGATGAGGGC
comp214077_c2_seq1	98.08	Down syndrome critical region gene 3 (DSCR3), transcript variant X2, misc_RNA	noncoding	-0.0004096	GGAAGGAAAGCTATTTATTTTCCTTAGGGAATAGAGAGCACATGAGTCCTCCCCTTCCATTTACTAAGCCATTTGGCTGAAAAGATGCAGGGTGGGGGGAAAAGATTGTCCTCCAAAAACTAAGCTCTGGTTAGCAGGAAGTCATGTATATAACCTTCCTTGTATTTCACTGTGTACATCTGTTTCTTTATTGTTCAGGTATGAAGGATTCTAGCTTAGTTCTTTGAACACAGTGGTCCAGTTATTTTGTACTGTTTACAGCATAAACAATAGATTTTATTTATTTATTTATTTAT
comp214852_c0_seq1	98.45	uncharacterized LOC103306437 (LOC103306437), ncRNA	noncoding	-0.0004096	GCTCTTCCGATCTATTTTCTCTCTTTATTTAGGAGTACTGTCCTTCACTTCAGAATATAGGCTCCACGCCTGATGATTCAGTTTGTCTTCCTCAGGCACAATTTCCCCCACGATGAGAAAGCCTAGGTACAGACATTTATTCTCCTTTTTTCTAGATCCAGTTGGCCTGTTTAAAAGAAAAATACTTGAAAAAAAAATCAAGAAAAGGGACTACCCTATTGCTAATAGTTCGTAAGGTCCCAGATTCTACACGCCTTACCCATAACTGTGTATGATGAACATAAGCAGTCTTTATGTTTAATAGCCAATGGGCTACCCACACAGATAGGTACAGTTGAAGGTAAATAAGGGTGGCAGAAACAGGACCAATATTTATAATTGTGGGTAGTGCTGTGCTGA…
comp215004_c0_seq2	96.07	uncharacterized LOC101937110 (LOC101937110), transcript variant X3, ncRNA	noncoding	-0.08192	CCTTTGCAGTCTTTTTTTAATACATGCTAAGACAGCACAAACATCTACATGCTTCCCATGGATCACTTCAAAATATGTTCTCAGAAAAGAAATGTTGGAGCAGACAGCATAAGGGTTAAACCATTATTCCTTCTAATCTAAACAGTCTAACATCTCATGTTATATCCACAACTGAGTAGTATTCATAAAATGATAGCTTACATTTAGTTTTCTATTAATGAGGAAGTGACAATTTTAATGGTTGGTCTTTAAGTCATGCACTCTTTTCTTTGGATTTCAAAGTACTATTCTTCAATACAATTCATAGACTGCAGTTCAGCATATTTATTTATTGCAATTCTATACAATCAAAGTCAAATATTTTTGCTTCAGATGGCAAATGTATACCAACAGTCTCTG…
comp215022_c0_seq1	98.72	prodynorphin (PDYN), transcript variant X1, mRNA	noncoding	-0.045056	ACACAGTCATTAAGGGAGCCGAGTGAATGGAGGTATTGTGCTGCCAGATTTGCTGGCACAGTCCGATTGTTTGTGCCTTGGAGTGATTGTGTGCACAGAATTGCAGGTGCAAATAATTAGGAGCACGGACTGACACTAGCTGTCCCCATTCTCGCTCTGCTCACAGGGGATCGCTCCCACACACAATGACAGAAATCAATGAGAAGCCATTTCCGAAAGTTTGGCTCATCATGTAGTTCTCATTGCAACCATCAGTGTTCTCCCCATCCCCCAGCTAGTGCTGAATTGCAAAAGGCCAACAAAAATACCCTGAGACAGAGGCAGGAACGGGCGGGGCTTGGCACACTGTTTCCTTTTCCAACCATGGGCAAAATTGGGAAATTAAACTAGAGGAAAGCT…
comp215097_c0_seq1	95.54	ring finger protein 41, E3 ubiquitin protein ligase (RNF41), transcript variant X1, mRNA	noncoding	-0.04096	CCCGGCCCGCCTGGGTGGAGCTTTTAGGGTCCTTCTCTTCCTGCGTTTTTTTTCTATTTCAACTGGCAAATTTGCTTGTGCAGGTTGGTTTGGTTTTGTTTTAATGCAGTATTGAGGAAATCCAGCTAGTTCTCTGTTTCAGGACATGGTTGGCTTTCCCCTCTTTGTTGGGTAACGTCAGAGTTTTCCGTGTGTCTCGTATCCTACGTTACAAGCGCCTGGCGCGTTCTTCAGAAGTCAGATCAGTTTGAGGTATGGAGCGGGTTGTATTTGAATTCATGTCTCGATGATGAGGTGTGTGGAAGGGGAATTATTGGGTGGGAAGCTCTGTCCAACCCAGACCCTTATGCTCAGGAATT
comp215306_c0_seq1	97.98	phosphatase and actin regulator 4 (PHACTR4), transcript variant X1, mRNA	noncoding	-0.028672	GGAGGGTTCTGTATTGTTGGATCACTGGTGTGTTTTGTTCGTGGGTTGTTCACTCTCTTTGCTGGAGGTCACTCTCAGCTTGTGCCGACTAGCAATCGGCATTAGTGTGCTTGAGGTCTGCACTCATGAATCCTATGTATGCCTGCCTAGTGTGGAGGCCTTGTCATGTTCTTGGTACTGACCTTCTTCTATGATGTGCCAAGTATCTGCTGGGCCAGTCCTACAGGGTGTAATGTGGCACCCTCATCTGCTGCCTTCACACCCCAGGAGATCCAGTTAATCCTTGTTTCATCTCAGTCATCGTACTTTTAGTGCAAGGAGTCACTGGGGATAATTTCTTGTTTCTTCAGGGTTCCCTCACTGTCCCCCAAAACAGTGATTCACAAGCAAGAGGCAA
comp215586_c1_seq1	94.51	uncharacterized LOC103306467 (LOC103306467), ncRNA	noncoding	-0.0208896	GAACAATCTGCTTTGAATACAGTGGTTAATAAAGGACAGAACCAGTTACTACTCTATCCCTTTTTATTGTCTTTAATCTAACGTTGTAAAAAGATCCAGTATCACATAACAGCCACTGAAGTATCCCAATATCACACTAGTTCTGAACCATTTAGACAATAGCTTAGTTATTTTTACCTGCTGGAAGGGAAAAACCATACTGTTTATTGTACAGACTGAAAATGTAAAACACTGGTCAAATTATTGTGACAACCTCTCGAGCAAGTGAAATGTAGATGAAAAGTTTTGCATGACTACAGGGTCCAAGACCGCCAGGCTGCCTGGGACAGCCCCTCCCTCAGGTGCAGTTCTGAACAATACTACTCAAGGAGAGGCTGAAGCCAAAGTAACCTCTACCTG…
comp215953_c0_seq1	97.59	RAS p21 protein activator 4B (RASA4B), transcript variant X1, mRNA	noncoding	-0.0118784	GCTGCTAGATTGTGCTGACTCCATGTGCTGCACTAAATGATAATATTGCGCAGAACAGCAGGTCTAACCTGTGGTATTCTCCATCCAGTTCATTGGAGGGTCCATGTGATCCAGCAGGTGCACTGTTCTGACCCCCAAATGGCCATGAACCAGACTTTATAACCAGCACCAGCAGTAACAGCCAGGCCACCTGCTCTGTTTACCTGGGCCTGAAATGCGGCATACGTGGTAGGGGCCAGCCTGCATTTCTATAGCACCTTTCGCCAGGGATGTGAAAGCACTTTTTGGACAGGAAGCCATTATACAGATAGTATTTTACATTTCCTGGGATCAAGGACCACGTGACAGGTAAGTAAGCTTTGCAAGACCCCTGGCAGATGGGCATGGGGAGTGAAAATC…
comp216100_c0_seq1	97.94	tigger transposable element derived 5-like (LOC101946993), mRNA	noncoding	-0.151142	ACCCCGCTATAAAGCGACCCTGCATTTATCGTGATCAAATTTTTTGGACCCCAATTATCACGTTATAGTGAGGTTTCACTGTATTAGATCGTTAGTACGCATATTGTCTTCTGGTATGAAGTTCACACCCTTCCAGAAAGCGCTAGTCGCCAGAGCCACATACATGTCTATCACTAAACTCAACATTCATTACAAGATTATATAAGGATCCGTAGCCCACATTCCACTCCAGGTCTGTTCTGCTTAATAAGAATCCATATTAGAGACTAGGAAGTAATAGGAAAGGCGTGTCTTACTCCCAACCCTATTTCCCTATCTAATTCATTGAATAGACTGTAGAGTTACTAATTAATCTATTTCTCCTTCAAGTATTGTTAGTTTAGGTCTCTAGTCGTGACA…
comp216325_c0_seq1	98.52	STEAP family member 3, metalloreductase (STEAP3), transcript variant X1, mRNA	noncoding	-0.069632	AACACGGCTACCCCTCTGATACCTAAGGCTCATGCAACTTTCTCTCCCTCTCCTCTTTTTTTGCTAACAGTGTAGCAGTCTACCAGGTTGCCTGCTGCAGAGGAGTGAGAGGAAGCACAGATGTGAGAATAAGCATCAGAATCAGGATTCTTTACCTTAGCCAGAAAATGTGAAAACTAGTGATTTTATGTTGGCTTTGCCTGATGATGAAATACAGCAGGAGGCTGGAATGAGTAAGTGGACTGAATTCAAATTCACTTCCAGGAGTTAAATTGAAGTGGATGGAATTACACCAGAGGTGATTTTGGCTCAGACCTCTCGCAGAAGCTGTAATTTGCCATTCAGTTGCACATATTACTGTCAAATCTATCTGCTTTGTGAGTAATGTTAGCAGATAAT…
comp216588_c0_seq1	97.75	uncharacterized LOC101945229 (LOC101945229), mRNA	noncoding	-0.0004096	CTTCAGATTTTGACTATGCTGTATTTGGATGGGATTACAATATTTATGGAATTGCTTGTGTGTCCTAATATGGATGTACTCAGTGAAATTTTTTACAGCACAGATCATGTACATGCTGTAATTGCTTACTTTGTATGTGTTTTATGCATTGGTTAGAAATGGCACTAGGCAGGTACCAGTGAGTATTATAAATATTAAGGCTAAGGAAAAGCTTTCAGAGTAGAAGTGCTTCACTACACTATGCTCCTGATTCTGCTCCTAGCATTCCCAAAACTTTCAAGTCAAAGGCAGTTTTGGATGCAGTATGGCCGGAATGCAAAGTCTGGCTCCTAAGTGGTTAAACTAAACATCACAAATACTGCTTCTCTTTCACTATTGTTATCTCAGAGGATGGAGGCA…
comp216927_c0_seq1	95.61	F-box and leucine-rich repeat protein 12 (FBXL12), transcript variant X3, mRNA	noncoding	-0.0004096	GTGGGGCATTGTGGGACACCTCCTGGAGGCCATTAAAATTGATGTAATTAACACAGTGTCCACACTGACACTTCGTCATAACTATGTTGACTTAAGTGCTACGCCTCTTGTGGAGGTGGAATTATTAAGTTCACGTAGCGGGTGATTTACTTTGTCAGGAGCATCATTATAGGGTAGATGCTGACTGAATAAGATTGACGTAAGCCACCTTGCGTTGACCTAACTGTAGCATAGACCAGACCCAAATGTATGCAAATAACTAGAGCATAGATCTCAGGTGGTATATTTGCGTA
comp216985_c3_seq1	97.92	potassium channel tetramerization domain containing 20 (KCTD20), transcript variant X1, mRNA	noncoding	-0.0004096	TTTTTTTTTTTTTAAAAGGGTGCAAATGTTCAGTTCTCCCCCTCCAAATAACTACACCTGCAGTTAATTGTGGTCGAAACTCATACCACTTACACATCTGCCTGCCTACAAAAACAGAGCCCAGTTCCTTAAAATCAGCCCATAAAATACATATCCACTTTTAGCATTGCTTCTTCTCTTCTCTTCCCCAAAAAGCAAAGCATTTTTCCAAGCATATTTTCCCTCTGTTTGCAGATTGTAAACTAGACTCTCTTGCTGCTAAAGGTATATTTGTGTATTTTTTTCTCGCCATATTTATCTTGATAATATTAAGCATAAATTGTCTTATGAATTTACAAACGCTGCTTTAATTTAAAAAGGGACAAATACTTGCTGATGTGTATCTAGCTCCTATTTGTA…
comp217145_c0_seq1	99.16	cyclin-dependent kinase inhibitor 1-like (LOC101953786), transcript variant X3, mRNA	noncoding	-0.0004096	TGCATCACTCTGGGGTTAAGTATCTGGACGCCTGGTGTGGGGCTGCAGTGTGCATGTTCATAGGTGCCCAGGGAATATTTACTGCTAAAAGTTAGGTGCTGAGTGAGTTTAGGCACCTCCAGGATTTGGTAGCAGCTGGGACTGGGATGGGATTTGTGAATCCTATTGTTGCCTGATTCTGGGATTTAGGCACCTAAAGTGGCAGTTAAGCTCCTAAGTCCTTTTGTGAATTGAGCCCATTGTTTTTTTATTTTTATTTTTTAAGCCCCCATCATGGTGTTTCCATTACTATTTAGGATTTTTGAACAAGGAGAGAAAAAGTTTAATAACAATCGCTCATCCATCCCTCTTGGCATTGCATGGATTATTATTTCTAGGCGTTTTTATACCACAGACACT…
comp217318_c0_seq1	97.13	integrin alpha FG-GAP repeat containing 2 (ITFG2), transcript variant X2, mRNA	noncoding	-0.016384	CCATTACGGGCGCAGGAGGATGGGCGAGGATAAGAACACCTTGCACGAAACAGGAGCATTGTCTCCTGCTGAGAGGACCAGAGCAGTCTTTATATTGCCTTCGTGCCAAGTGATGCCTTCCCCCTCTTCGTGTCCCAACCCAGCAATCGATGGTGGCAGCCCCACATGAGTCTAACTGCCATAACTTCCATTAAAGTGTGGCTCTACAATGAAAAGTGACTGACCATGGCCCCTTCTTCCCAGGGTACGTTCGAGTCATGTTTGCTGCTCGTAGCGCTTTTTGGCCCCTGTTCACCTTGCAGAGCCAGCACAGCTGAGAGAGAGAGCTGGATTCTATTCCTGCCTTGCTAAGTTATGATCAGTTACAGCTGTGCAAATCCACTGATGGCACTAGGGCAG…
comp217441_c0_seq1	95.41	cathepsin F (CTSF), transcript variant X1, mRNA	noncoding	-0.0180224	GGCTGAGAAACGATCCCACCCCCCGGGTTTGCTTCCGTTGGTGGATTCAATACAGTCCCTGCCAGCTGTGCCCGTTCCCATCAGGCCGGGGGCGGGAGGGGCACTTCACTAATTTCAATCCCTGGCCCTAATTCTGCTACGCTGCCCCTAGCTGGAGCTGCTGCTTCTCTCTGGAACAGGGGCTGGGCCTGCTGGTTTCTATTTTTCTAGCCTGCCTGGCTGGGTCTATTACAGGGAATCACTAATGATTAGCCTCAAGATGGGGCATTAAGCCCATGAAACTGACCAGTCTCTAGATTCCGCACCCCTCCCCCCAAAACTATTTTTGTTCCCATCTCATGTCTTGGGCAAGGGTTTCCAAAGCTTCACTTTTGGGGGTGGGCGCTTGGAGGAGCCTGG…
comp217441_c1_seq1	96.48	cathepsin F (CTSF), transcript variant X1, mRNA	noncoding	-0.0303104	GGCTCAGCCCTGGCACCAGCTCACATGTGAGCAGGGCTGGCCAGCCAGGGAAGCTCTCTTGGAGGCAGCAGTTCTCTGGGAGGTTGGGGGAAGGCAGCTTGGAGCACTGCATGCTGGGAGTTGTAGTCCACCCACGTCACACATGCTCTGTATTTTTCAGCCACTCTGGTGTTGCAATTTGTCTCTGAGCTATGAGAATCCACCTATCCTTTAATGCCAAACTGACTTTCCCAGGCTCCCAGACAGGGGCGTTAATATCCTCTCTGGAGCTGGTCAGAAAATATTTGTTTTTTTTTCAGTGAAAAGATGTGATTTCTTTTCCCCCCCAAGAATGCAAAAAAAAAAAAATTTGATTCTGCCGAACTGG
comp217684_c0_seq1	98.78	translocation associated membrane protein 2 (TRAM2), mRNA	noncoding	-0.036864	CCCCCCTCAAACCAAAACAAATTAAAATACACAACAAAGGAAGAGAACGTTTGCACTAAAGCATAAATATGGAAGAACAGAATTTTCCTTGAGTTTCTTTGTTGAAGTTTGGTCCGCAGAATTAAACAGGTTAAAAAGAGATACAAGCACCCACCCAAACGTTGCATCTGGTGTCCATCCCTCCCTCTGGCAAGAAGTTCACGTGACATAGGGAGACGAGTGACCCAGTTTATAGCGTCAATATAAAGACTGCCAACTCGAGCCATCTGTTACGCACTCAAAGGTCACAACAAGGAGCTGCTATAGCTGTAGACGCCCTCGACTGTAGAGAAAAGTCAGCTGTAGCAGCAGCTTCCAACTACTGGACTCCATAGTCAGATGTAGCTGTAACTCCAATCC…
comp217928_c1_seq1	99.15	zinc finger protein 217 (ZNF217), transcript variant X5, mRNA	noncoding	-0.032768	GAGAGAGATGTATATTTTCTTTTTTTATATATCTTCTTATAAAAAAAAATCGTCCCTTAATTCAAAAGTGTATTTAAAATGTTCCCAAAGGACAGTGATGCAGGCAAAATAATCAAGGTTTAGAATGGTGTAATAAAGGTTTGAGGCCAGATTCTAAATGAAGTAGCTGTTCCAGCGCTTGACTATGCAGTACCTAGTTTTCCTGAATAAATCAGGCTCTGTTCTCTAGGCTGGTATCGATCCTTTACTTGTGTTCTTTGGGCCAGAGCTTCTTCTGGTGTAAATTGGCATAGTTCAGTTAAAGTTAAGGGAGCGATGCAGATTTACCCTTGCTGAGAATCTGGTCCAACAGATCTAGCCCTGTGACATCATCAAGCTCTTGCAAACTTGCAAAGAGGA…
comp218026_c0_seq1	99.03	CD2-associated protein (CD2AP), transcript variant X2, mRNA	noncoding	-0.454656	CCCTGCGGGAGCAATGCAAATATCCAAGTAATAAATACTGAAAAACTATTCCCCGCTCTCTTCCTCCCCCTTAATTCATATTTTATTAATGCTATCCACAGTTGATACAAATCTACAATATTTCAGCTTTTTAATAGAAGCCCTAATTAAAACGCATTGCTTCAATTAAGCAACAACCTCCTCATCTCTGACCTAGCGGAATATAGCATGCCCCCTAGTTTGACAAGCTCACCAATAAATAGTCTTGGCTTTTAAAACACCATTTAGATTTCTATTCATGTGAGTACAGTAGGGGTAGTAATGTAGATTCATGAAGTAAAGTGAAAGTTTTTAATAAATCATGAGAACACTTTTCCATACGTGGTGCACAAGAAGTGGCAAACATCTAAAGAGTTAATT…
comp218080_c0_seq1	98.69	Norrie disease (pseudoglioma) (NDP), transcript variant X1, mRNA	noncoding	-0.100352	GTAACCCCCCCCCCACTATCAGAAGGCCGTTGTCTCTGCAAAGTTTCAAAAAACGGTGCCCCTAAGTGCAGATTACTTTATATGCAGTTAAAGCTGGCACTACTCTTAAACATTTAGCTTTTGGGAGGGTCAGTTGAACAATAAATACCCATAGCCTTCCACAACACGGAAACAATGTAAATTTATTTGGATCTTGGCTCCTTTTAATGGCGATATACTGAATAGGATAGTCTATCTCTTCCCGGCACCCAGATCAACCTAAACAGACGTTCCATGTGAGATAGTCAAAGCCAAAGAAGTAGAGAGCGCATGGAAGCATCTTCCATGGCTCATAATGCCAGATTCAGTCCAGCTTCAAATCCACACTGACACCCACCTGGAATATGGCTAAAGTCCAAT…
comp218352_c0_seq1	98.48	tensin 1 (TNS1), mRNA	noncoding	-0.0425984	AAAGGGGTCCACACCTCCATTCAAAAATTTTTAGGGGTCCGCAAATGAAAACCGGTTGAAAACCACTGAGCTCGAGTGATCAGGCAGGAAAACAAAGGATGGTCAATATCCCTTTTAACCTTCCCTTCTCTGAGGTCTGCGACTCCTGTGTAGATGAGGTGTGTGTGGGGATGTGTCATACATGTACATTCACAGCAGCGGGGTTTATATAAAGCCTATGCCCCCTAGCGACTCCTTTTGGTCTCTGTGCTGCACACCCAGCCCATCAGGATTTCCTGGCAGCAGAAGGGAGAGAATTCAGATCCTCCTGCTCCAAAAAAGCACAGGACCTTGGCCGCTTGAGCGAAAGGGGATACGCTGGTTAGCGGTATGGGATCTATGACACATAGGTGCGCAGTT…
comp218361_c0_seq1	97.99	KIAA1598 ortholog (KIAA1598), mRNA	noncoding	-0.0004096	ATGGGCATTAAAAAAAAAAAAAATCTAATAGTGCATTCAAGTATATTACCACTCAACATCAGTAACACCAATCTTCAGTTTAAATTAAAAAATAAATCCCTGATTACATTTTGTTTGTTCAATGTAGTAGACAAGTAGAGTGAAATATTGTGCTGATTTTTAAAAACGTCTAAGGAATGGGGATTGGTAGTGAAGAGTAAGTTATATACCTGTGGCTCTATCTTCATTGGAAAGAAGGGCTGTGATAAAATGTGGTACTCATATGATAACACAACTCATGCCACCACAGTATAAGGCTTACAAAGATCACGTTGTAAGTTTGTGTATTAGTAATATTGGACCTGCTCTTGAAGTCAATGGGAGTTCTGAGTGCAGATCAATTGCAAAATTGACAGAGAG…
comp218495_c0_seq1	96.22	ST6 (alpha-N-acetyl-neuraminyl-2,3-beta-galactosyl-1,3)-N-acetylgalactosaminide alpha-2,6-sialyltransferase 4 (ST6GALNAC4), transcript variant X1, mRNA	noncoding	-0.0008192	GAAAACCACTGTCCTAGGGTGGTGGTGTGTGCTGTTGAAAAGACAGTGTTCCACTCCAGAAGTAGCTGCATTTTGAGGAGGAGATGAGGTGGCTCCTATAGCTATTCAGACTTTGCAAAAGCACTTTGGGATCCTTCATGGTTAAAAGTGCTATAGAAATGTAAGGTGTATCAGTCAGGATGTTGAACCAGAACGGACCCCATTTTTCTGGCAAAAAGTGGTCACCTTTACTGAAGTCAGGGCAGCGTCTAGAACACGTCACGGCATGTCGGGAATGCAGGGCCTGTCCTGCAGGGCACAGGCACACTATTTTGAGAGGTGTGATGCGGGGGAGCGGAGCCCACAGTCGGGTGCCCCAGGTAGGGCACTAGGTCAAAATTCCCCACCCTGGGACAGACA…
comp218895_c0_seq1	98.91	receptor (G protein-coupled) activity modifying protein 3 (RAMP3), transcript variant X1, mRNA	noncoding	-0.147456	GCCCTCTGTCAATTCCAAGCATCATTCAAACTGCCTTGCTGTTAACAACATAAGCTTCCACATTCTGTAAGTGATGAAAAATGAAGTATTCAAACACTGAAAGGCACCTCAATTGACATAGCTTCTTATCTTTTTTTATTTACAGGACATCACTTGCACAAAAGATTCATGGTGAAGTGAGAATGAGGAGCACACAGTGAATACACTCATCAACATAAGAATAATAATTAAAAAAATTAAATGATAGGTCTGGCATATGACAGTTCCTTCACCAGCCCTTAGTAAATTCATGGTGACCCCATTTCCTCTCATTTTCCACCTCTAGGGAAAAGCCTGCATCCTTCCTGGAGTGGTATTCTTAAGCCAGCAAGCTCTAAGAAGTCATCTTTAAGGACATTT…
comp218987_c1_seq1	99.51	BicC family RNA binding protein 1 (BICC1), transcript variant X1, mRNA	noncoding	-0.053248	AAAAAAAAAAAAAAAAAAAGAGAGCGCGAGAGAGAGAGAAGACACTTGTCTGTCATTTTTCAGAACACCAAATGTGGATTATGTTTTACTCTTGTAGATTGGACAGCATTTGCAATAATAATAATAATAATATAGGGTTCTTTGTTTAGTATTTTATTACCTATAACTATAATGTATGCACTGAATTTTTACTTTGTTGAATGAAGGAAAAATGAAGAGCTGGGATGCCAGAGAGCTTAACTTTTGGTTTTATCAAGATGGAATTTTCTGGTACTGCTTAAAATAATTATTGAGGTCTTTCTGCACTTTACATGTTCTGTTTTCTTATCCTGTGGGAATTATTTTTCTCTTTCATTTCCATATAAAATATTGTATTGGCACTAATCAAATTTTGTCAGG…
comp219005_c0_seq1	98.19	ADAM metallopeptidase domain 23 (ADAM23), transcript variant X14, misc_RNA	noncoding	-0.0004096	GTATTATTTAAACAGCAAAGCTTTCCTAAGCTGGACTGATTTATTTATTTTTTTTTTGGTGAGAGGGATGAATTTAAAATTGTATATTTTAGACACATGTAACAGCAGTTATAAGAGGAGTCATTTATAATAAAAAGTGCTTTTTAGGCAATGATTTGGGATTTCAGTATTTTCTACTTACTGATGCTCTCTTACTACACAGGGATTTATTTTTCAGACACAGAAAAGAACTCTCCTCTGAGAGAAGAAAAATTGCCTGTATACATCCCATATTCTAAAAGATTAAATTCAATAGTAGTAGACTGTAGCTGACTCACTGAACTCACACAGGCATGAGTCTCTGGGAATCTAATGATTACCTATTATTCTAGCTTTAATGATCAGAGATTTTACAAGTAA…
comp219035_c0_seq2	98.97	uncharacterized LOC103306439 (LOC103306439), transcript variant X1, ncRNA	noncoding	-0.2048	TGTTGTAGTCCTCTGCATTACAAGGTCAGTATCTTTATGTTTTTGCGATAGAAGAAAAGAGACTTTGTTTATACCCACTTGATTCTCCAATTACACAGACTAGTACATTTGCACTCGGATAACAAATCCCACTTAATTCACTGAAGTAGGAGAAAGAATTGTTTGGTCCCAGTGCTGATTTATTTATCATGACTGTATTTTCAGTACCAATTTAATCAGACTTAGATCACACCAGCACATATAGCAAATGAAGTTTCACATTCTGTATTCAGATGCTCGGATAAAATATTGTTCATATAAATAAAGGGAATATAAATGAGGCAACTGGATCAACAGTTACTAAAATAAATCTAGTTCTACCTGTGTATGTATTTCTAAAGAGCCCATCACTGTAGCTCC…
comp219038_c0_seq1	96.24	NAD(P) dependent steroid dehydrogenase-like (NSDHL), transcript variant X2, mRNA	noncoding	-0.090112	TTTCCATTAGCATTCACTATGTTAGGATAGATAAGCGTTGCAGCTGCATAAGGAATGTGGTTGTCTGAAGGATATCCTTTGTGTAAAGAAGTGTTATCTCCCCCCTCCCTTCCTTTTCCAGCTACATAAACGAGCTCGGGGTCATGTCCCCTTCCTCCCTCACCTGTGAACTGCTGATTAAGGGAACTTGTGTCTACAATTACTGCAAAGAAATGTATCTTCAAGGTAAAAATGTCTGTATAATATGCTTAATGCTGAAAACAGTAAACAGCTGGGTATAATTATATTCTGTATATAGCTATTAATATTCATTATATGGGCATTCATGTTATCAAATAAGGGTTTTGGGGATGTTGTAGTAAATGGGTAGTTACATATTAACTTAGGTAAAAAAGCGTG…
comp219240_c0_seq1	98.03	phospholipase B domain containing 2 (PLBD2), mRNA	noncoding	-0.063488	CAAGGGGGTGAGAACGCCTCTGGCCGGGGAGCATCTGAGCCTGGCTTTAAGCCTTCCTTGCTGTCACTTTTCAAGGGGAGTGAGGTCTGCCCTGGTGGTCTCCTGCTGAACCCTGCTCCATTTCCCTTTAACGGGCAAAAGCTTCCTCACATGCACAAGCCCCACGCCTGTGGCGCCATGTGGGTCCAGGCCTAAGGAAGTAGCGGGCACAACAGGCACAAAAGCAGAAAGATTTCAGGTGGAGGCGGTGCCCTGTGGGCAGCCCGCTGGGCTTCTCCTTCGCCCGGATGCCAGCAAAGCAAAGGGCATCACCCAAGCCACCGCTGCATCAAAGAGCGGCGGAGGATTCAAAGGC
comp219332_c0_seq1	99.64	dishevelled associated activator of morphogenesis 1 (DAAM1), transcript variant X1, mRNA	noncoding	-0.008192	TGTGTGTGTGCGTGTGTGTATATGTGTTGTGTATATAAAAAGTCTGGTTGTTGGTATGTATGGAGAATATAAGTGTCTGTCTCTGTCAAGCAGGACAGTGTATATATGTGTGCCACGCAAACACGTATATAGACACTGGTCACTGAGTGCAAATTCCATTTTCTTTCCTTCAACCACGTTGTTCAAAAAGTAGTTATTCTGGTGCACAAGCACAACATTGTGTCTCCTGAGAAAGAGATGACAAAAACATTCCTTGTAGTAAACAAAGGCATTGAGAAATATTTTCTACTTGGTCTCCCTTTGGAATTCTTTACCTTGGTGTAACTGGTGTCGGAGAGCATAGAGAGAAACAAAAACAGCGCCGCTATCCGAACCACTGGTGCTGGGGTGTCATCACGG…
comp219342_c0_seq1	97.92	lysine (K)-specific demethylase 2A (KDM2A), transcript variant X1, mRNA	noncoding	-0.045056	GGGTGTTTTCTTTAAATTTTTATTCCAAAAATCCACCCCCAAGAAACAAAATATTTCCCTTCAGAGGCTGGTATCTTCCCCTCCCTCCCCCACAAATGTCTCTCCTGTTCATGTGGTAATAGGTTATGAGCAAAGATTCTCTCTAAAACCAGTACTGGAGAATGCTTAGAAGAGAAAATAAAAACAAAAAAATTCCAACTAGCTCCCCCTCCCTTTGCCCCCAAATAACCCCCAACCCAAACAGCATAAGACTTGTTTTCTTTTACCCTTAATGCTTACATTTAATTTTAAAGCACAAATGTTGGAGATGGGCTCTAAATCGCCAACAAAAATATATATTTACAATATTTCTCTGGGGGAAAACAAAACACAAAAACACAACCAAACCCTTTAAACCAA…
comp219601_c0_seq1	98.6	cytokine-dependent hematopoietic cell linker (CLNK), mRNA	noncoding	-0.04096	GTAAGGTTTCTGTAGTTTAAATTCAGCTTGAATGTATAGGGCAAACTTTGCTTCTGTTCCTCAAACCATCAGTGGGTCTCTCAAGCATGTTTCCCACCAGATTGGTTAGATGATTAAAATATAATAGAAAACAGAATCAGTCACGGGTCCTTTAACAAATCAGGAACAAGAAAGAGTATCTTGTCCGGCAGGATGCGGGGGAAAAAATTGTTATAGAGCCCAAATAGGGTATTCCAACCCCTGTTCTAATTTCTACTGGGCTCATCAAGGTGCAGATCTGCCTTGAGAATCAGAAAGCCATACCCAACTCCCAGACAGCCTCTCTCCTGGAGCATACTCTGTCAAATGAAGCTCAGCACAGGAGAGAATCTGGGTCACACTCTATCTTAAGACACAAAA…
comp219816_c0_seq1	97.16	transmembrane protein 97 (TMEM97), mRNA	noncoding	-0.114688	TTTTTTTTTTTTTTTTTTAAGAAGCACCAACAGCCTGTTTTTATTTGGACTGATCAGAAGAGAATTGCCACCCAGTTAAAAAAAAAAATACACAAGTTTGTGACTAACAGAACCCACAAATGACAATCCAAAATTGGAAAACGTACAGCAGAATTCAAGACAGATTATACCTGAGGCTCACAGACTCTCAGCAGTTTCTTGGGACTTTAACAGTGACCTAAGCTGCCAATTAATAAGACAGACCATCCTGAAGTCTTTGTGGCACGAGCAGATGTTAACTGTAAACGGATTTAAACAATGAATGTTTAAAGTTAGGTTCCAAAATCCACATTTAGATATCTGAGTATGAATGGCCTGATTTCCAGAAGAGCTGAGCACCCACAAATCCCATTAAGGTTA…
comp220220_c0_seq1	97.63	zinc finger protein 418-like (LOC101944891), mRNA	noncoding	-0.237568	AGGTTACATCTGATGACTCAGAATGAGGACCACAGATTCTCTCATCTCATTCTCCTCTGATCCGTTCAAACCTGCTTCACTCAGCATTCTCATGATTAAGTCACGTTATTTACGAAAGTTTTAGCATCATTGTAATGGGGAAAAAAGAACTAAAAGTGGCTTTGCTAATAAATGAAAAGTGGGATTTAAACTCAGAATGATCACACTGAGTTTCAGATCAATTCAAAGTCTCCTTTAAAGTCTGTGACACTTTCTCCGGCTCCAGCGAGTCTGATTCAGGATCAAAGAAATCAAAGCACCATTCCCAAGCACAGAGAGTGGAGAAGATTGCATCACCTGACACTCTGCAGAACGTGAAGAAGATAAACTCCATAAGGATCAGATAGAAGGTAACACTGC…
comp220290_c0_seq1	97.85	canopy FGF signaling regulator 2 (CNPY2), mRNA	noncoding	-0.0290816	GTCTAGTGGCTACAGTGCTGGGGCAGGATTCAGGACTCGGCATCTGTTCTGGCTCTGACGCTGTCTCACTGTGACCGTGGGCAACTCACTTCTCTGTGGCTTTTCTGAAGAGTGCGGGGGAAGGGGACTGCACTGAGACTTCTCCACCATCATCCGTCCAAAGGGGACACTTCCAGCCGCCAGCAGAAGGAATTATTGAGCTCCAATGACCCGGCCGAGTCGGCGCTCTGCTAGCAACGTCTGCACGCGCAGGGTGGAGGGATCCAGTTTTCCAGGGGGAGTCGTGTTACTTTGAAGGGCTTGTTTTTAAATGTCTCAGGTCTGTTTCCTGAGGACCTCTTTCTAGGCTGCAGATCGCTGTGATCTCTGGCGCAGGACAGGAGAATAAACCTCTAGCCA…
comp220473_c0_seq2	98.88	transmembrane protein 37 (TMEM37), mRNA	noncoding	-0.016384	AGCCTGTTCTGCAGTATTTACTAACAAAATACACCTTATAATCACAATGTAATAATCAAGCACAATAATTTGCTAGACAAAGCCAGCTATAGAAGGAAACTTTGCACAATTCTTTCAGTAGGGGACTTTTTCAAAAAAAGACTTTTCATTTATTCATAAAACTCTACAGGACCATCCTTAAGCACAAGCAACTGTTGTGTGTCCCATGTGGATTCTAACTCATCCTCTGATTTTTCCTCTTTATATGTGACTAGTGGGGATATACAACTCATGGTCCACTTTCCCCTCCTCCCAAAAGAAGCAGGACAGGAGCACCATGGGTCTAATTCTTGCTAGTGTTAAGGCTGGCCTCAAAGTGCATACATCATTTATATCCATTGTTTTGAAGTTACCAAGAAG…
comp221017_c5_seq1	98.35	PEST proteolytic signal containing nuclear protein (PCNP), transcript variant X1, mRNA	noncoding	-0.0004096	AAAAAAAAAAAAAAAAAAAATCTAAAAATACTGCATTTTTTGGAGCCTAAACTACCTGATAGTGTCTGCTAGTAAAGTTATTCTTCTTGTTTGCAATTGATTGGTAAAACTTGTCTATTATTGAATATTCGTGAACAGAATCCACCTTAACTACTCTTCCCCTTAAATCCTTTCCATATGCTAAAGTTGAGTATAGTTGGTGGAGAGGAAAGTGCATCTTTATAGGTTAGAAAAGCACTGACCAATTAGACTCCTGAGTTTTTAAGTTCTAAATTTTTTGTATTGTGTAGTCTTTTCATTTAAAGTCTGATGCAATTGAATACATGTATCTATTATTTTCTTGAAAAGCTTTGTTATAAATGTAACATAAAAAGTATACTTTTTTCATAGCAAAAATTG…
comp221320_c1_seq1	98.18	uncharacterized LOC103306604 (LOC103306604), ncRNA	noncoding	-0.0004096	GGCTGCATCTGACCAGAAGGAAAAATATTTGTGTGGCAGTCAAAAAAGGCTCTTAAAAGGGATGTGTCCTTTAGAAATGTTTGTATGGCTGTTCTAAATAACATCTTAAAGGTGCTGGAGCCCTATTAGAGGAGGAAAGAAATGGCAGTTAAAAAGACTCTTAAAGGCGACGGCTCAGCTGGCAATAATTTTCCTCTTCTATGAGTTGAAATTTTCTATCATCAATTATTTTTTCATACCTGGGTTAGAAAAATGAACCTTCGCACATTTCTTTTTGCAGTACCTGTTAAATGAATCTTTACGGTAAGCAAACCTTTTTTGTGTGGAGGTTAAAAAAAAGGTCTTTTAAAGGCAATGGGCAAAAACAGCAACATTTTACTCCCTGTTGGCTAAAATGTG…
comp221412_c0_seq1	96.88	tripartite motif-containing protein 7-like (LOC101950475), mRNA	noncoding	-0.0004096	AAAAAAAAAAAAAAAAAAAAGGCCCAGCTGATTATGCCTTCTTCCCCCATGCAGCTTGATTTACCACTGAGACATCAGGAGAATCGAGTCTGGTCTCCTCTGGCAGACTCACTGGAGGTCTCAGAGATGTGGATCAGGTGAATCATTAACAAAGAGCTTTTCTCCCAAGTGTGTGGGGGGCAACTGAGTTCGTGGGGTGTTTAAAAAAAAAAATTAACCTGCCTGAATAAAATAATTCACTTCATCTCAAGCAGGCTCTTTGGTATAGCTGCCAGGTCTCCAGTGGGCTATAGTCTTCCAGGACAGACTGGTGGGGGGTGTCGTT
comp221412_c1_seq1	93.68	tripartite motif-containing protein 7-like (LOC101950475), mRNA	noncoding	-0.0401408	TTACCCTGTTGAATCTGTGTTAAACCAGGGCAACTCCTGAAATCAATGGGGTTTAGGGCTGGAATCAAATCTGGACTGACTCCTGGAGTCTGCTCTCAATTGACACTGGAGTCACTCCAGACTGCTGTAACTTGCAGTTGTGCTAGTGTAACTCAAAAACATCATCCAACCCCACTGGGCTCAATGGGAACCCTCTGGGTTCAACTGTCCTTGCTTATCTCACATGCAACTCCAGAACAAGGCCTCTAGACAAGCTGGCTCCATTCACTAGTGGATCAGCAGGTAATCACAGCACACACACACCCGGCCCTTAGGTGGGCTACAGCTCATGCCCGACAAGCCTGAGTCAAACCGAGGGCCCTGG
comp221460_c0_seq1	98.07	zinc finger protein 217 (ZNF217), transcript variant X1, mRNA	noncoding	-0.0004096	AGCTCAACTGGCTGATATCTGGCCATCCTCCTTTACATTTAATTGCATGTGCATTAGAAAAAACTCTTGCTGTCTTCATAAAAATACAAGGAACAAAGTTCTCCCATAGCAGATTGTTCCTTAGTATACTTCCAACACTCCAGTTTGTAATTAAGATGCTAGAGGGATATCAAGAAGCTTCTAAGCACAGTCAAGTAGGGCAAACCATGATAAGCCACATCCCCTTAAGAAAACTTTGTAGTTCCTTATGTTTTTATTGTAAGCCTGTTACATATTTGTTATTTTTGAGTCTGGACAAAATGATGCAGAAATAAAGATACTATGTTGTTCATAAGTGAAAGAGTATTACATTTGGTAAAAACCTAAACACTTGAAGTATTCAAATATTTCCTGTTTGTC…
comp221460_c0_seq2	97.91	zinc finger protein 217 (ZNF217), transcript variant X1, mRNA	noncoding	-0.0004096	ACTGCTTGACAACTTAAGGTTTCAACAATTTAAAAAAATCAGACAAAATGGAATGAAATAAATATAACAAAACAAAATCAACAACTTGTACCTCTATACATGCACTGTTCTCTCCAAAGAAACATATAAAAACCAGTAGTATCCCAATAGTTAATACTGATGGGCAAAAGTGTACTTTGAAGTACAGGGTTGTAATTCCATGAAATGGGCAAATCTTTGGGTACATTGTTCTGTAATCCATTCCCAAGAGATTTGGGAAGAGGCCAAAAAATAAAAACTTGGAAAAAAAAAAAAAAAGAGTGTACCAGCATGAAAGAGATTCTTTTAAAGACAGATTTGGCAATTCAGATTTTTTTTTTTTTAATGCAGCCCTCTGGAATTTTTAATTACATATCCCCT…
comp221474_c0_seq1	97.89	porcupine homolog (Drosophila) (PORCN), transcript variant X1, mRNA	noncoding	-0.069632	GCCCACGGGCCAGCCATTAACCCCTCCCTGCCTTGGAGTGAACTGGAAGGCCAAGAATTCTATGATGGGTCCGGATCCCACTTCTGCCACCATCTTATAAGTGCAGCGAGAGGGAATAGACACCATAGAGAGTGACCACTATCTCTGCATCTCCCCCACCAAAATAACATGACCTGGTCCTCTCTAGGAACTGGAGGACTGAGATCTCTATGGTCAGTTTGGATCCCACTGCTCCCACCATGTTGTAGGAGCAGAGAGAGAACAAACACCATGGAGAATGACCTCTATCCTGCATCTGTCCCCCTGCCACACACACTCCATTCACCGTGCCCTGGTCCTCTCTAGGAACCGGAGGACTGAAATCTCTATGGTTGATTCCGATCCCACCCTGTTGTAGCA…
comp222110_c1_seq1	99.37	kinesin family member 1B (KIF1B), transcript variant X10, mRNA	noncoding	-0.065536	GCAACATTTTTCACACTATTTCTCCAAAGTCTTGAAAATTGCACCATGATTCATAAGCAAAACAGATGTGTTGAAATACCAATGTCTTGTGCTTTGTACATCAAGTCACTCAAGTTCCAATTGGCCAACTGAAACCTAAGGTAGATGGTGATCAAAACTGTCCCAACCCAATGCTTCTGAATGATAAGGCAGCACTGACCCCTTCCTCCCATTTGTCCAGTGAATCATACTGTAGTTTCTCTGCCAGCTTTGAGGTTAGGTGCAGAGAATTGTCGTCTCATCCGTGGAGGTGTCACAAACTGGTCGTAATGGCTGGGCCCATTAATCTGTTTTGGGTAGATGTTAACTGCATTGCTCTCTGCATTGCCTCCACTGTTGTGATTGCAATAGGATTGGTGG…
comp222135_c0_seq1	95.27	aspartate beta-hydroxylase domain containing 2 (ASPHD2), transcript variant X1, mRNA	noncoding	-0.0581632	TTCTATGTACTGGTACCAAACTGTAACACAGTTACCGAGTCAGCCTGCTTCCTTTGTAATTCTATCACAAAGTATTCAATGTGCGTAGAAATCATGCATGTCACGTATTCTTTTAAGAAGATATTTGTGTAAAAATACTTCATGTATTTGAAACTTCTACCTTATCTTGCAATTTAATCACTGAAAAATCTGTGTAGAAAACTCATTTGAACTCAGGTGTATACTTTCCCTTGTACATCGTTCAGTAGTGAGTAATCCAGGGATCCTTGCGGATTCATTTTCCTCCTCCAGCAGTTACCCGTTATCACATTTGCTTTCCAGTCAGAACAGTAAGTACATTTGGCTGTATACATGACATGCTGTGTTACACATTATACACCTGACACACAGACAAGTAGA…
comp222154_c0_seq1	98.79	spindle and centriole associated protein 1 (SPICE1), transcript variant X4, misc_RNA	noncoding	-0.0004096	GGGGTTTATCACACAAACTATTATTCATTCTTAACCATAGAGGTTGCTACTCAAGCATGCTATAGTAACATAACAAAATAAAGAGCTATGCACAGCCTCTTGATTACTGAATTTTATTTACAGTTTATCATTAAAATTAAAGATTGATACATTAAAATATCAAATAAACTTGTACAAGATCACAACCCCTGGATTATACGTACTCACAGGACCCAAAACAATTTAACATAGCTGCGGTAGCACTTGGGTATAGTACTCCATGTAGTTCACCACTGTATCAGAGACCAAGGGCCTGGAGGTAAGAGTTACAACCTCAATGAAACATTTTAAATTTACCATAAATGTCTTCCTAAAACAAAGAATTTTCAAGTCGAAATCATAATTAATGGGTCAGCCATG…
comp222154_c1_seq4	98.77	spindle and centriole associated protein 1 (SPICE1), transcript variant X1, mRNA	noncoding	-0.0004096	TTCACTAAGTTAATATCAATCAATCTTTTCTAGTTTAGTTTCTCTCCTTTACCTGCCCTCCCATCCACGTTGTGGTAGTTAGGTGCTCCTTCCTCAATGTGAGAAATTTCTTAATATTTTAGGGCATCCAGGTGGGCAACTGGATTGCTCCATAGTTCATCTGCTTGTCACCCTCTGACTTTTCCATTTCTAGTACCTTATTTTCCATCTCGTAGGTGGGCCAGGAAATTAAGTGCTGCTTAGTCAGGACAAAGTCCTAAAATCTGGTGCTTTGTGTTGTAAGCTAGCATGTCACATGTTTGAAAATATACAAAGACAACTATTCATTATAGAACTATATTATAAGACAGGTATAAGCCCTTCAGGTCTCAGCATGTTCCATAGATCTGTTCCAATTTC…
comp222208_c2_seq1	99.29	mex-3 RNA binding family member C (MEX3C), mRNA	noncoding	-0.0004096	CGGGGGGTGGGGGGAAGGAGAATGGGACAGACTGCCAAATTGACCTTCATCTCACCCAGTTTGTGAACAATGGTATGTTCAGAGGATCAGGAACGATTTGGTCTCCTTCATTGTGAATTCCTACCCATTGCTTTTCTTAATGGAATGTGGAGTAGCCTGACTGTGGCTTGATCCCATTTCAGTAAGGGCTTTGGGGTGCACATACTTTGGCTAATAGTGAGGATGCTAACATTCCATTCACTAGTCTGATCAAGGTGTTCTTAAATTACATTTTAGAGATTATATAGTTCAAAATGTGAAGCATTTTTATGTTCAATCCATACTTGTCTTGCACATTATATAAATATATATATATTTTATTTTAGTAAGGTAAAGGAAAATGGGGGAGGCGTGTATGTG…
comp222257_c1_seq1	97.8	alpha tubulin acetyltransferase 1 (ATAT1), transcript variant X2, misc_RNA	noncoding	-0.057344	TAGTATAAGGGCCCTACCGTCGGTAAAACCCTTTTTTTAAATATGCGTATGTTGTACTTTGGATCCAAAACTCTCAGAGGTTTACAGTGGGAAATCTGGTTCTGATCGTTCCTCCCGTGCCGGATCTCAAAATGGGATCCGCTGCTTGGTGCCTGATCAGATCCTCCCCCTTGTGTTTGTCTGTAGGTGGATTTAAAGCGAAGGATCCACTGAAAATTGGCAACCGCAGACTCAGAAATAGGACCCCCTTGTTTGTCTTGGGTTCTAAGTGGGATCCACTCTAGCTTGCCAGGGGACTCAAACTAGGTCTCCTCAATCCACTCTAGAACCAGGTCCCCTTGCAGATCACCAATGACTTACTTAAGGATAGAATCCATGTGTGTTCCTTAGTGGGTGGAT…
comp222433_c0_seq1	95.38	family with sequence similarity 178, member A (FAM178A), mRNA	noncoding	-0.028672	TAGGGCAAAATTTAGCACAAATGATTTTGGACACGTCTAATATGACTTTTACAGCTACTTCCATGCTGGCAAAGTCAAATAAGTTCTCATTTTCCCAAATCGCAGCTGACATTTTAAAATTGATATTTTTAAGTTGATATTTTGGCCATTTACAGAAAGGTGCTGAAGTCAGACTACATACAACAGGTGAAATGTGTGTTTTGGATACTGTGACAGCAGATACTAACGTTGCAGCAAGATTTCTCTTTGTAATATTCGTCTTACATACAAGTTAATTTTCTGCACACTGTCACTATATATAAATTAAACAGACTTGGTAAAGCATCAAGGAGGAAAATTAAGTTTAAATTGAAGCTAATACATCACTGTAATGACCTCTTAAATTCTCCTTTGTTTATT…
comp222609_c0_seq1	98.85	collagen, type XXV, alpha 1 (COL25A1), transcript variant X1, mRNA	noncoding	-0.0004096	CCCTCCCCAACTAGCTTATGAAAATGAAGACAAAAGGCCACTGTTCAATGTGACTGCAATACACTTAAGTTAAAGATACATAAGAAGATTGGTACCAAACAAATACTGAAAATCCTAAGCAAAGGAACAAGAAGTAACCACAAAACAAAGCGAGGGATACAGAACCTAAGTAAATTCATGTCCTCTATACATTTTTACTGCTGAAAAGGTTGGTAGATGAACCACTGTTTCTGCATATTCACAAAATTTAACAAAGCAAATGAGGAATGCTACTAAAATGTAATAATAAAACAGGTGGTTCAAACCAAAGCTGCATTGCCAAACAAAAAAAAAATGATATAATAGCACCAAAACCAATTGTCTTTAAACTAAACAAATATGTTGCAAGTCTTCAGAGGG…
comp222609_c2_seq1	99	collagen, type XXV, alpha 1 (COL25A1), transcript variant X1, mRNA	noncoding	-0.0004096	TTCAGTCAACAAATACACAACAGTACCTAATTTGTGTGTATTCAATATGATAAAGCTTCAATTTTTCACAGTGTACATAACACTGACTCTTGAAGATAACCCGTTTTAAGCTATTAGAGCACATGTGCTTCTTTTTATGGATGCAGACATGCTGATTTGACCTCTTTCAAACTTTTCAAGAATACTTCTATGGTATACAGAGAAAACACATATAAACAGCTGGATGCACAGAGTCATTCTGCCTCACCAGATTGTCAGACAGTGACATCAAAATCACCAATACATTAAAAAAACATATTAAAAGAAAAATAACTTATCAATACCGAGAATGAATGTTTCATGCTTTACTTTGTAAAAAATGAGGTTTCAAAACATCCTGTAAGAAAGTTCTCCCTCCTC…
comp222653_c0_seq1	96.9	uncharacterized LOC101946592 (LOC101946592), transcript variant X1, misc_RNA	noncoding	-0.08192	ACACACACACACACACACCCCTTTCTGGAACTATTAGGACTTCTACATTGTTTGCAGTTGTGTTCTCTGGAGTGTGTAATATCAATATGAAGAGAGACCTATAGTGTGTGTGGGTAAAGTAGATATTTATATAATGCATATACACACATGCTGTGTGACACCTGCGCTGGAAATTATGAAGTGTCATGAAAGGTGGGGAAGTGGGAGGGGCCATCAGAGGAGCTTGTTCTTGTGGAATGAAAAGGTGGGAGAACCCCTGAAAGAATTCTGTGACTAGCCTCTATTGCAGCACAAGTCTCCCCTCTTTTTATATTGAGCCATATTGCCTCTTGCGGGTGGCCTCTTGCTTCTAGCTAGGATGTGTAGCATCAATGAGACTGCTGCCTAAGCAGTCGAATC…
comp222675_c0_seq7	96.99	acyl-CoA-binding protein homolog (LOC101943464), transcript variant X2, misc_RNA	noncoding	-0.0004096	AGTCATTCCTGGACACTTGTAGGGTCTCAAATGTAGCTTTCATGTGGGTTGCAGGCTGTATTTCCCTGGTGCTTGCCTTTCAAGACAAAGTACAATTTCTGTTGGACTCTACACCCAGTCATACTGGTGGAATTTCTGGGCCACATCTCTGAGGTCTCATGAAAGTTAATAATGGTGAGACAGGTGGCTTCCGGCTTGTGATTGAAGGGTGAAGTAAGGAAGAATCTCTGCTCTGGATGTGGCAGGTGGGTTTGCAGTTTAAAAGCCATTGCCCAGTATTCTCACTAACAGAAAGAGAAGATTTGTCTGGAATCTGAAAATATACAGATTATTTTAAAGCACTAAACTCTTTGGAGCAAGACCTACATCTCACTATATGTCTGGATAGCACCTAGATTT…
comp222888_c0_seq2	97.18	14 kDa phosphohistidine phosphatase-like (LOC103306509), mRNA	noncoding	-0.04096	TTTTTTTTTTTTTTTTTTAAAGCTAACAGTGATTTATTTGAACACAATGTATACAATACTATATCAACAGCTAGAGTGCAAACTGCTTTGTATTTCAGATTCCAGAGTAGTTTTTCATTTCTTGTCATCTGACCAAGTGATTTCATAGTCTCGGTATACTTTTTTCAGTATTTCTACGGTCACTGCATGATCTGCTTTACCATATCCTGTGGAGAGACCAAATACCCTCATTTTCTTGTCTTTGCTATTATGGTCAATTTTTCCTCCTCCAAGGCACTTGCATTCAAAGCCCAACTTTTCCATTTCAGGGTTTACTTTTTCAAATATATGATCTGCAAAATGAAGCCAGTTCAATCCATTAACCAGAACTCAGGTTTCACTTGGTGATTACTTCCAGTC…
comp222888_c0_seq3	96.86	14 kDa phosphohistidine phosphatase-like (LOC103306509), mRNA	noncoding	-0.04096	TTTTTTTTTTTTTTTTTTAAAGCTAACAGTGATTTATTTGAACACAATGTATACAATACTATATCAACAGCTAGAGTGCAAACTGCTTTGTATTTCAGATTCCAGAGTAGTTTTTCATTTCTTGTCATCTGACCAAGTGATTTCATAGTCTCGGTATACTTTTTTCAGTATTTCTACGGTCACTGCATGATCTGCTTTACCATATCCTGTGGAGAGACCAAATACCCTCATTTTCTTGTCTTTGCTATTATGGTCAATTTTTCCTCCTCCAAGGCACTTGCATTCAAAGCCCAACTTTTCCATTTCAGGGTTTACTTTTTCAAATATATGATTGTGGAACTCGGCGGCCGCGGTGCCCCTGACGACGTCCCGGTGCTCGGCTCCCCCCACGCGCTGCAC…
comp222943_c1_seq1	99.31	uncharacterized LOC103306491 (LOC103306491), ncRNA	noncoding	-0.016384	CGTCCCACATATCCTGGCCATGCCCAAACCCCCCAGCTACTCCTACTTCCACACTCTTGCTCCTCCCACTCTGTGCTAATCCCAACTGTCCTCTAGACCTGCTATCATTGTTTCCCGGCCCTCATTCACCGCAGGCCAGACCCAGCGCCCATCACACTCAGTGGGAGGCTGGCTCCCCGATAACTCCCCTCCCCCTTCTTCTGAGCTGTCAGCCTGTAAGCCGCTCAGAGAGTTCCCAAGGCGGGAAGCAGATCCCACGTTCCATTTAAGTGCCCCCACATCCATTCACGGCACTCTAGGAAAATCTTTTAAGGGGCAAAGATTTTTTGGCTCCCAGCTATAATCACTTCTTTAAAATGTCACTGCACAGTGAGAGAATAAAAAGAAACCATCTGACTT…
comp222950_c0_seq1	96.38	CD302 molecule (CD302), transcript variant X4, mRNA	noncoding	-0.012288	GGAGAACCCCAACACACATCAGTAAGAAATGCAGCACTACTTTCTCCTGCTTGTTGAAAACTTGAGTCTGATGGTAATATTACCATGATTACCTTTGGAAGTCCATTAGTTTGGAATCACTATTCATCTGGCTGCTGTCCTTCAATTTCCACAGACTCTATATTGAAATCACCACAATATTGCTGTTTTTCTTCATCCGGTTTCCCAGTTTGTGCATTGCTTGAACCAGGCTGTTGAGAGGCCTTGTCTGACTAGAAAAATTAGATCACTGATTGACATCCTTCAGTTTCTTTTCTTTAAGCTCTTGGAGTTTCTGGCTGTTTGATTTGTATTTAGAGCCAGACATGGCAATATTAAGGATACACCAGTGACCAATGCCCTCTATGCAGCCTGAAGGTA…
comp222950_c1_seq1	94.8	CD302 molecule (CD302), transcript variant X2, mRNA	noncoding	-0.0004096	ACACAGGCTCCTATCCCATCCTATACAGACACACTAATGAAAGAGAAAAATATATTTTATTTTGAAAAGGGCACTCACAAGCCTTAATCACTTTACAACTTTAGTTTGGCCTTTTTCATTGCAAAATCACAAATGATCTTACTACATTTATTTTTTTCTTGAGTTCACACACCGTAGACAAAATGACAACATGACGCAAGTGTTCCCTGTGCCACAGTAGATAATCTACAGTTTTTGATGAGTGCTAGCTTGCTGAAACTTTTTTCAGCTTCTGCCAATCACTGGCAGTGCACAAAAAATTCTTAACCCTATGTTCACTTCACTGAAGATTAGTTATTTTTCTGTTGTAAATCTCCTTAAGTAAGATAAGTAATGGCAATTCAAGTTCCTTCCCCAAAG…
comp222952_c0_seq1	98.44	syntrophin, beta 1 (dystrophin-associated protein A1, 59kDa, basic component 1) (SNTB1), mRNA	noncoding	-0.188416	ATGACTGCATGGTGGGGCTTCAGCTTTCTGCCCTGGGCTCCAACGAGTCTGATGTCAGCCCTGCTCTCTGGTTCATTTTGGCATACCCCCACTTGAGAACCTCTGCTCTAAAGCAGCGAAGAGGTCCTTAGTGAACAGCCCAGCACCCAAATCAGAGCATTGAGGGGCATTTTCAAATGGTCCATATGTAATGAGCATATGTGCACATTCCTGTAGGGGGCACCAAAGTAATTATAGGACTTTTGTGGTTAACAGGCTATTCAACAAGAGAGCACAAAGGGGCCTCTTCAAGTGTCCTTAACTTATGAGCACACAGGGTAAACTTTTTAAAAGAACTAACCTAACTTTAAGAGCCTAAGTCCCACTGAAGGTCAGGGGCACCTAGTTGCTTTTGAAAAT…
comp222960_c0_seq1	96.19	adaptor-related protein complex 3, mu 1 subunit (AP3M1), transcript variant X1, mRNA	noncoding	-0.004096	ATCTAGGCCTTACTGCTGCAGGGTGAGAGAATACTACACTTTCTCAGAGCCTGCCACAAGTTACCATTTCACAGTGCAGCATGATATCACTTCAGAACTAGAATGCAGCAGAGAGAATGGGTAGGCTTCCAGGTGAGCATGGGACATGTCAAATTTGTCGCTTGCCTTGAGAGCCTTTCTGATGAACAGAAAAAGCTTTTGCTCCTGTTTACAAGATACTGCCTTAGGAAGTGTTTGCCTTACTCAGCTTTCATTTGTGCCACCAACAGATGGAGCTGATAAAATAACTTTCTGCATCCAAACTTGGGAGTGATTGTTGCTTCAATATTCCACTTTCTTTCCACTTCTCACCTTACTTTGTATTTTTTTACAAATACAGTTGCAGAGAGGAAGATCTAT…
comp223476_c2_seq1	83.05	uncharacterized LOC103306956 (LOC103306956), mRNA	noncoding	-0.0004096	GCCGCTTCTCATAGGCGCTCTAGTTCATCCCTCCTGGTATTGCTGATGTCCAGTGATGTGTTCTATGTAGATGTCCCTCGACCACCTGATGGTGTCCAACACCATGAGTTGCCACATCAGCCAAGCGTAGCGTTGACCGATTCCGCAGTCTCTCAGCACTCACTCATTACTGGGGTCCCACGCACCTAAGGCTCTGACAATCAGTGCATTTGTCTGGACCTGGTAACCCTTAGCTCTCAAGGTTTCAGCCAGAGGGGCATATTTCTCTAACTTTCAAGCTCAGGCATCGTGGAAGGCTGGGGTCCTGTTCTCGAACGGCACTGTGACTTCCACCATGATGATCTTTTTCCGGTCTTCATTGGTGATGATGATGTCCAGTCGCAGTTGGCTGTCGGTTCC…
comp223573_c0_seq1	95.54	small nuclear RNA activating complex, polypeptide 5, 19kDa (SNAPC5), mRNA	noncoding	-0.0606208	GGACATTTGAGGGAACCATTTCCCATTGTCAACTGGGTTTCTTGTTAAGAAGCCAGTTTTGACTGCTAAAAGCTTAAAGCAGTCCCTACCCCATTGTTTTGTGAGGGTTGTTGCATGTTTAATATTTGCTCAGCTGTTTTAAAAGTGTCCTTTTTCCAGAGGAAACTGTGTAGCCCTTTCTATTAACCTCTGGTGCTATGCAGTGAGAGAGCATTCTGCAGAAAGACAGCAAAAACCCCCATTGGGAAATCTTATGAGAACAGACTGTTGAGATTTCTAGAGCTTTCTGGTTCCAGCTGGGCCAAAAACACTCAAGACAGCCTTTCTTGTGGTAATCACACATTCTGTCTCTGCAGCAACACGGAAGTGCAGAGGCAGGTGAATTTAAAGATCACCCAC…
comp223573_c1_seq1	98.1	small nuclear RNA activating complex, polypeptide 5, 19kDa (SNAPC5), mRNA	noncoding	-0.065536	TTGGTCTGAGCCAGTATGGCTGTTCTTATAATCACATGTTCCTCTTGCTGCAGTTTGCACCTGCTGTGTGAAATCAGATGCTGGTTCAATTGTAGCATCTGGTAGGTAGGCAGTATCCCCTCTAATTCTGCCTGCTCCTGTGGGAGATAAGGGACTTTGTTTCTGCCCTTCTTTAGCCGGTGTGGTCAGGTGCTATTTTGCAAGTGTTGTCCAACAGTCTGATGTGTACCTTAACCCTGTATTGTATACACTTTACTGACCTCTCCCAAGTTATGTAGCACGAACCCTGCATATGTGAGACTAGTGTGAGAAATACTATCTTGTGTAAACAAGCACAGACTCGCTAACTGAATCACCAGAAAACAAAACAAATAATGGACATTTGAGGG
comp223733_c0_seq1	97.8	TBP-like 1 (TBPL1), mRNA	noncoding	-0.094208	ATCCTGACAAGAACTGCCAACAAGCAACAGAGCTTGGCTCTGGCATGTAATTTCATTGGTTTTATTTTGGACTTGAAAGCCAGTATTTATCCTCTTAACACATGCACATATGGAACACAAGAGGGGTGAATACTTAAAGTAAATGAAAATGTTACTTTTAAAAGTGACAATAAATATGTATAAATGTATATATGTCTATTTTCCCCTGTCTGAACCTTCAGAAATTAACACAAAGTGCATATTTGGTGCCGCAGGTAGTGTACAACCTTAACTTGAGTCATAAAAAAATATACTGTGAACTTAGTACATGAAATCCATAAATGTGAAACAAAAATAGAGCACCCTAAAGAAATCATAGCTAAAGCACAGCAGCCTACCCTTTATACGTGCATGTAAGGA…
comp223757_c0_seq1	95.96	uncharacterized LOC101945728 (LOC101945728), transcript variant X1, mRNA	noncoding	-0.0073728	GGGGCAGCTATAAAGTGGGAGACCCTGTGGGGGCTGGGCTGGGCTCTTCCCCACTCACAGGGACATCACTCGAAGAAGAACCTGGGGATCCTTTCCCCCAGGCCTCTCCTTGGGGGATCCACTTCCCCGATCTCTCCTTGGGGTCTCGTCTAGGCAGCTCTTTTTTAAAGACCGTTTTTACCAAGAAGCACAATTGAAGCCTTTTTGTACTTGCGAAGAAATAAACGTCCTCAAAGCCAGCACGGCTCAGACCCTGCTTCTCACAGATTATCACAGCACGACCCCACGTGGTTGGATTTCATCCCAGCCCCGGTGCAGAGCCCTGCAAGAGGGGCAGGAAGCTGCCTTGCTCTGGGGCTACTTGGCTCCACTACTGGCCAGGGCAGACTAATAATAGCT…
comp223936_c3_seq1	99.36	family with sequence similarity 160, member B1 (FAM160B1), mRNA	noncoding	-0.0004096	AAAAAAAAAAAAAAACCCTCTGATCTTTAGAATACTCCTAAAGTCCCATCTGCAATGTAAACTGTAGCAGACATAATGCTATGAAAAATGAGAGTGAGAAAAAACAAAATCCACATTAGAGCGTTCCAAACAATATGATAGTTATAAATCCATGTCAGAGGTGCAGGATCTCAGATGGAGACATGAACATCATTTAATTTTTTTTAATCCGTTGCTGCTATCGGAGCTAATTACACAGTAAGGGATTGCATCAGTTAGTTTATGCAAGGATAACTGCAGAGTCTGTAGTTTTTAAATACAAAATGATTTACCTAGCTAGAAGCCCAATTGTTTAATGCTTGCAGTTGAACAATAAGATATCACTATAAATATTCTTAAATTCAAGATGTAATTGTCTAG…
comp224052_c1_seq8	99.12	kelch domain-containing protein 3-like (LOC101939473), mRNA	noncoding	-0.106496	GCTGCAGAGGAAGACTTGGAAATTGTTAATAAAGAATCTGCCTGTTTATTTCTGCTGTGTTCAGGGAAACAGGACTTTGTGTTCAGTCTCTGTAATGAAACAAGATTGCACCAAAAAAATATTCCTGACTCATATTACCAATTTATCCTTCTAACTGAAACAAACCTCCAAGGTCCTGAATATTGGCTAATTGTCTGGGCCAAGTGGGCAGCAGTATTATGCTATTTAAATGGAAGATTTGGGGGTTTTGGAAATAGAGACAGACCAGCATACAGCAGCCATAAAATGAGCAAATGAGGTCTTGAGTTGTATTAACACAGGGACTGACAATAACACCAAAGGAGTTATATTGTTAGGCCCTGGTGGTACTTAGACCCTAGTTGAATACTTTGTGATGTA…
comp224072_c0_seq1	98.69	probable G-protein coupled receptor 83 (LOC101946611), mRNA	noncoding	-0.098304	GGATTCGTGACCCAGGGACTTTGCCTGCTATTTGAATGGTAGGCACATCCAGTATATTACGTTTGTCACTCAAAAAGTAATCTTAAATCAAGACAATTGATTATTCTGAACTGCTTAGTGTAGTGTTTATTCCTTCACCACAGAGAATAGTGCTTCTCAATAACATTTAAAATGATCAAATGAGAACACAAGCTAGGTGTATGCAAAATACACCGAGAATAAAACAAATACAGTTCCTTTGGTCATAAAGATTATTCGTAGCTGCAACAAAATACAAATGAAAATTTACCTTGCAATCTCTGATCAAGCAAAAGTGTCTCCAGTGAGGTAATTTATAAGAATTAAGGAACTGATGAAACTGACTCCTATCTATAGGCGCACACAGTTTAATATGTGCTC…
comp224072_c2_seq2	98.4	probable G-protein coupled receptor 83 (LOC101946611), mRNA	noncoding	-0.118784	CTCTTTGGATAAATATCAGACTTTACAGCCTCCAGGGCTATATCAATCTAGCACTTCTCACCTCTATCAATTTGCTAAGGAAACCAATACTGTGGTTTATTATTATCAGTAATTGGAGTTTTTCCTAAATCAGCTTAAAATTATTTACAGGTATAGCTTTAATATTTTGATTTTTATAAAGGTGTATCTGAACTATTCATAGCTTGGCTAGTAAGCTTCAGAGGTGGGCCTTTGACTATCTGGCATTCAAATGTCACTTTCCACAATTAGTGACTCTTCCAGCATAGGAAACATGACAACTGCTAGCACTTTAACAATTGCTGAACAAAGCATGATGCTTCGCAAGAAGCCAGATGGTAACCACATTTAAAAAAAAAATCATTTTTTGAATTAAGAGAG…
comp224513_c0_seq3	96.63	armadillo repeat containing 10 (ARMC10), transcript variant X1, mRNA	noncoding	-0.008192	GCAAGCAACATGCATTATTAAATCTTTATTATACAGGTGTACAAAGGTTTGGACTGGAACCACCCATGGTGGATAGTTCACCAGGGCCATGGCAGTGGCACATTCGGATGACTGAGGCAAACATGAAGTGGATGCATAGAAACCCGCGCCAATTTTTTCTGTTTTGGTGCATGCTCACTACAATCCTTCCAGACCACATCTACACAAGTGAAGAGGTGAACATGTTCTTAAATACCATTCTCAATTTGGGTCTCAAAGATTTAGTAGGTGCCATGCAATACTTTGGGTAAAACTCAGACAGATTATTTTGATCTGCATCACATCAATAATTCAGGCTCTAGCTCGGTGCAAAAAACAAACAAAAAAATCTAAATTTTGAAACATGGCTATTTTCAGGCC…
comp224551_c0_seq2	94.74	uncharacterized LOC101947937 (LOC101947937), transcript variant X3, mRNA	noncoding	-0.045056	CCTTTACACCCTACGCCCCTGGCGGGTGGAACTGCACATCCAAAATGGCATTTTCACTAGGTACTAAAATGATCAGCAGCCTCATTTCCCCCTACACACCTTCCCATCCCGAAAAGGCAGCAAACCTGGCGGGCGAGAAAACGGGTAAGCGGTGTTCCTCCCACAGAGATCTCCTTTTATATGCAGTGCCGGATTTCAGGCAGGGCAGCAGCTATTTGAAAAAGTTTTTGATGTGACTATAGCGGTGGGGAAAGGTTCCTGGAGACTGCGAACAGGTAGCGGCGCCGGCCGCGCGAGCTTCCCCTCTATGGCCCTGCCGATGGGGGACTCAGACTCATTCAAAAGGGACACGTCTAGGGGCATGAGAGTAAATTAATCTCCCTGATCCAGGTTGCCCTG…
comp224615_c0_seq1	98.43	ankyrin repeat and ubiquitin domain containing 1 (ANKUB1), mRNA	noncoding	-0.0004096	CAGCCCCATAGTCCGAGGCAGGCCAGGCAGCGCAGGCATGCCCTCAGAGACAATTTTATCATTTTATATTTCAGGAAAGAATTTCAATCTGAAAGTGCTACCTGTATATCAGGGACATTTTGAGAGATGGAAATGATTTATTAAGCAATCTAGTCCATATGCCTGCCAATGCATGAGATTTCATTTTATGAAATGGCAGGATTTTAAATGTGTGACCGCTTTTTCTTTGTGTATTTTACAGTACTTCTAATTCAGTTCATGTGACAGAGTATGTAATAGACTATTTCACACTAACTGGGGTCCCTGTTCTTCTCCCATTTAAGTCAATGGTAAAACTATGATTTCTGTGGGAGACAAGTCAGGCTCTGTACACCAAAATGCTTTGCAGAGATAAGTAAT…
comp224629_c0_seq2	98.16	cyclin-dependent kinase inhibitor 1-like (LOC101953786), transcript variant X3, mRNA	noncoding	-0.413696	ACCTCTGAATTTCAGAATGAACTTTGTTGACCCATTAGATTTGCCATTTGAATGGAGAAAATCCACTTTTCTCACAGCAGTTCACAAGCTTTGGAATAAATAAGTCCCTCCACCGACCCATTAATAAAGATCCAAAAGCTAATGGTGGAGTATAGGTGTCTACCGTAACTCATCCATAGGTTCTCCAGAAAAACAATACTGACCTACAGAAGGGTCCCTATGATAGTCTGCAGAGAAGTTGTAGAAGAAAGCTCTATTTGTACTATCCTGAAAATAACGGAAAGCATCTAGTGTCACTTTTCCTGGCTATCTTGCTGACGTGGCCCCAGTTCCTCAATTGCTGCCAAAGGACTTGAATGAAATGATCTATACCTGAGAGAGGGAGCTCAGAGGGATTAG…
comp224665_c0_seq2	98.95	adenylosuccinate synthase like 1 (ADSSL1), mRNA	noncoding	-0.0004096	AAAAAAAACCTATGCAATTAAATTAAATGCAAGAGATAACAGTGGAACAGAACAGTGTCACAGGATAATGGTCTGCTGATGTGGTGCAAATCAAGGGTCTCAGTGGGCTTGGATGAGGCCCTAAAGCAAAGGCAAAATGGAACAGCACTTCATGGAAAATAAAGATCTAGGTCAAGCAAGAGACATTGATCCTGTGACAAATAATTTATAACAACTTCATTTTTAATGTACCAAAATGATTTATTTAGGGTTGATCATTTAATCTGATGGTTGTTGGTACACTGTGAGTAACTGTTACTCACTGTGGACCTAATCCTATTAAACTGAACAAAGCCCAAATAAAATGGCTATGCGCTAATGAAAATGTGGTGAGGACAATGGGCTGAGGGAAGGACTCAA…
comp224717_c2_seq1	98.74	cat eye syndrome chromosome region, candidate 2 (CECR2), mRNA	noncoding	-0.004096	TGCCAACTGGAAATAGGATGAGGTCATAAAGGATATGGAAACAATCCTGGCTGGGCATAAAGACACAGCTAATGACCTACAGATTATGAAGGGACTGAATAGCAGAAGGGAAAATACAACAGGTTATTGTCTAATTACTGCCTTTTTCATTTTAAACGGAGGAGGGCCTGCGGTGTGAAGGAAGAAAAGCTGCAGGAAAGCCTGCATTCATCAGCAACATGGAAGACATTCTCTCCATAGTTAAGGCCGTGACTAGTTTTCTGTTAAACCATTCATTTTGATACCCCTCCTAGCCTCCAAGAAGCTAGCTTTGCAAAAATTATACTAATCCACTTGAGATTTCTCACACATGGTGCTCCTATGTCAGAGATATGTTTCAGAAAATCGGGGGAGTCATAC…
comp224791_c0_seq1	98.18	protein phosphatase methylesterase 1 (PPME1), mRNA	noncoding	-0.073728	TTTTTTTTTTTTTTTTTTAATGCATGTGAGGAACCGGCTTCTTTGAGAGTTTTTCATCTCACCAGGGCCGGCCATATAATTTTAGGGCCTGTAAATTGTGGGGGAGAGAACCGACTGCGCTATGAACTACCTTCCCTTCTAGTTCCACTAAGGGCGGGACTGGGAAAATGGGACCATGAGCTCCTTTGAGGGGTCCTGCCACTTCCTCCACAGGTTCACTCCCGGGGTCTCTCTGGAGAATAGCCTCAGCTGGGGCTCTGCGTTTAGAGGGGAAGCCACAATATCAGCAGTAACCTCATGATCTGCCACAAACAGGCCAGTGGCCATTCTCTGCTTGTGGAGTTTCTGCCTACCTGGTTCTGCACCTCTTGTCACCACACAC
comp224791_c0_seq2	98.64	protein phosphatase methylesterase 1 (PPME1), mRNA	noncoding	-0.018432	CACAAACAGGCCAGTGGCCATTCTCTGCTTGTGGAGTTTCTGCCTACCTGGTTCTGCACCTCTTGTCACCACACACCAGTGAGTGGAGATTGGCACCTCGGGCAGCTGTTTTTCGGAGGAGACTAGACCGACCAGGCAGTGGCTGGAATGCTGAGCTAGCTAGTGGTAGGGAGAGAGAGGGTCTTGGAGGAAAATCCCACCAACAGTCTGACCCTGGCCCAAGCAGTTGCTTGCCATGCATGTGTGAGGCCCTGCTCAGTGTATTGTGGGAAAGTCCCTGTTCTGTATTTGATGTTTAGCACTGATCAGCTACAAGCCTTTATTCACGCAGTAGCTCTGAGAGAGTTTCTTCAGGGTACAGGCCAGCCCTGGATAATTTGTTAGATCCTTTTCACCTCC…
comp225014_c3_seq1	99.36	dispatched homolog 1 (Drosophila) (DISP1), transcript variant X12, mRNA	noncoding	-0.131072	CTACGCTAATGTTTAAAAACCTTGTTGGTTAAATCCTGTTAGCTAAACACATTTCAAAACACAACCTACTATAGCCAGATCCTTCCAAAACTTCAAAAAAAAAATATTATAACCATATTCTTGTTACCCACGTAAGTGTTCTCCAAATCCTGCTAAGTTCCTGACCTTTTCAAATGTTACCTTGTGATAATTTAATTGAATGTCCCCTCATTAATGTATTATTAGAAAAAGTGAACAGAAGTTCCTGACCCACATTCTCTATACCATTCATTAATTTGTATGCTTTTATTAGATTCTCTCTCAACTGTCTACTCTTCAAGATAAACAGTTCCAGTTTATTCTATTTCTCTTCAAGAGATTTTTTCCGTGACTAACTATTCTCGTCACTCGTTTCTGAAC…
comp225039_c0_seq3	98.57	protein phosphatase methylesterase 1 (PPME1), mRNA	noncoding	-0.004096	GGGCCTTGGTTAACGCTGCATACCACTGCTTTGGTTCCCGCCCCTACAAACAGTTTGACAACCCAAGTAATCTGAAAAGGGTCGAGAACCTTGCAAGACTGCAAGATGTGCAGTGGGGGAAAGGGAGATTTTTTGTTGTGTTTTCCAATTATAAACTGACTTCTCCATTATTGGAAACCATGAAACTAATCAGCAGACAAACTGGAATAGACTTAGTCCTGGGTCCTTATTGGTCAGTGAACTGAATCACACGGTGAAGCAATGCCAAGTTGTGACTGATAGGGAGGGCTATACAAGGAGCCAAAAATTGCTTGTTTAGTACCTCAGCATCAGTCGCCAAAGTGTCGCATGGACACAGAACTCATCTGGAATTGCAAATTCTCGTTTCTAATCTAGCGG…
comp225044_c1_seq1	95.59	uncharacterized LOC101937859 (LOC101937859), transcript variant X1, ncRNA	noncoding	-0.0004096	AAAAACATCTCACATGTTCAATTGTTGCATGATTAAATTTATTAAACTGCTGGCACTGTGCTCAATGCTTCACAAGATAAAGCCTGTCCCAAAGAACGTACACTCTCAGCTGAATAGACACAGAGTGGACAGGTCACAACTGGAAGATGAAGTTTTTTTTTTTCTTTTGGTAGCTTATGTTAAGATATTCATTACTTGTGGAGAAACCAGAAAAAGTTAATCTTTTAGGAAGGATTTGAAGGAAGAAAAGAAAGTGAGTTGGCAGAGCAAAAGTACGAATTTTAATATTATCAAAAACATTTGCTACTGAATGTGTGGCAATTTAAAATATCAAAAAACAGAACCCAACCCACTAAAAATAAATGGTAAACATTTTCCTGGTAAACTAATGTATTCTAC…
comp225099_c1_seq2	97.93	BMP2 inducible kinase (BMP2K), mRNA	noncoding	-0.0004096	TTGGAAGATGTTAATTCCAAAAGTGAACAGATGATCAGATTACTCATGGGGGGGAAATCTTGTAATGTGGACTGGGAGATTATAGTAAATCATGTCTAGAACACTATGGTCATTGCTTTCATTTGTGTAGAATAATCTTAACTACCTGCCAAACATTTGTCTGAAATTGGAAAATTCATTTTTTAGTCTTAGATACATCTCACACACAGGAATTATACCTCTGAATTTAACAGTCTGCACAAAGGGATTCTTGACTCTGGCTCTTTTAAGTAAAAGGGAGTTTGCCTTTGACTTCAATGGTGGGAACATTGGGCCCCCAAATAGGTTATGTACTAAGATAACTCCTGTCTTAAAATATCAGTTAAAATGAGCGTAGAAGGCAGATTACTGTCATCCCAA…
comp225369_c1_seq1	98.26	forkhead box J2 (FOXJ2), transcript variant X1, mRNA	noncoding	-0.073728	GCCGGTGAATCTGTTGTATTGGCTACCGGAGTGAGAGAGCCTAGTGGACCCTGGGAGCCTGTAATTATGTTGTTTCGTAAATGTTGTAAAGGTCAGGGGCTCAAAGGGACATTGGAGGGCTGATTTTAGCTTTGTGATCGTTCTCACACCAGCAAGGGACGGCAAGAGGAGGAGGGAAGACCCTGAAGATAAAGAAATCAGAATCTCTGCGGGGGTGAGATACAGCTGGGATTTGGGCCGAGCTGGGAGAGGGAGGTCCTGAGTGCAGAAAAAGGAGAATTTCTAGCACAGATGCATTTGGGATTCAGAGAACACTGCCATTTGTAAGGAGATCAGAGGGAATCCTGTCCTGTTTTCTATGCTGACTTTTGGAGTCTCTGGGAATGTGAAGCCCACCTG…
comp225534_c1_seq1	100	ADAM metallopeptidase domain 23 (ADAM23), transcript variant X1, mRNA	noncoding	-0.012288	GTGCCTATACATTTTTACCCGCCACAGCACCTCCCCTACTAGTCTATTCCACATTCTGAGGACTATTATGCAGTTTCAAAAGGAACTTCCCACATATCTTTTTAATTTAGCCCTTACCAGTACTACTACTTAATATTGTTATTTATTTACCAAGTATCCCCTTTCAAAATGTAACAAACTATCAAGCCAGCATTGAAAAAAGCAACTGAATTCGTTACTGTACCAAAACTACACACTTATACATTCACTACTGTCAAGTAATTCTATATTAAAAAGAACTGGAAACTAGGCCTAAATGTGAAATTCAGAGGGCCCACACAAGACTGCCCACATTAACTAACCCCTCATTCGGCTTCCACTTTAGTCCTTAATGAAGCATTGTAATGGTTTGAAGGGCGC…
comp225586_c1_seq1	96.18	uncharacterized LOC103305843 (LOC103305843), ncRNA	noncoding	-0.0536576	GGCAAATTCTCTCACTGCAGAATCCTGCGGAGTTGCCTCAGGGTAATCCCATTCTCATGTGTTGCTTATCAGCAATACACCCTGTTTAAAGAAACTCTGATGCAGTGGATCCCCAGTCATCCTGTTTCTTTCCCTCCTTCCCTTCCTGATCAGTTTTCCCGGCTATCTAGAGCAGGTTGGTGTTAGTCCCTTGTCCTGCTGAGGAGATCTCTGTTTATAGCCAGAGGGAGCATGGATACAAATTCTCAATGCTGGGAGGCAGGAGGTTCAGTAGGGTGCATGGAGCCAGAGCCAGCGCAGCAGGATTTGATTCCTCTTTGTAATGGTTTGTTTGCCTGTATTTGAAAGTGATACGTCCCCTGTTTCCAAATGACTCGGGGATGGGATGGCATGTTCCCT…
comp225586_c2_seq1	98.23	uncharacterized LOC103305843 (LOC103305843), ncRNA	noncoding	-0.028672	TGGGGGCTCCTGCTGCTTGGGGTTGTTAATCCAGGACACAAGGGCAGCTCAACTGGGCCTGGGGGTTTTGCATGAAGTTCTGGCTCGCCCGTGTGAGTGGGTACATTCAGACATGGGCCAAATTCACACCTGCAGCTGGAGTTTGGATGTCCCAGAGCTTGGGGTTAGCATGGGCCTGGGATTTTGGCTTGGCCCTTTTTGGAGTCAGATCCCAGTGAGATTTGGCTCCAAAAGCCCATATGTTTGGGAGTGGGAACTTGGCTAGGGCCCATCTCTAATGCATGATGCACCATAGAGTACGGAACCACCAGACCACCCGAGGTGACAGCAAGGTTGCAGGAGGGTAAGTGTCTGACTGAGATCCAGCAGAAGTATAATGTTACTTCCTCTGCTCTGTCT…
comp225593_c2_seq2	100	gap junction beta-6 protein (LOC101934209), transcript variant X1, mRNA	noncoding	-0.0065536	TTTGCTGGAAGCCCTTGCCTGAAAACAGGGACTTGGAATGAAAGTGTCCACTGTGTCACTAGCATGACAGGATAATACTCTTCATCATTTCTGGACGTTTGAGTTTTAATATGTATATTTATGAAAAATCAAAGAACAGCCTCAGGGCAGATCTAGACTACTGCTTAAGTCGATCTAACTTATGTCGCTCAGGGGTATGAAAAATCCACGCCCCTGAGAGATGTATTTAAGTCGACCTAACCCCGGTGTAGACAATGCAAGGCTGATGGAATTCAGTTATTGCCTCTCAGGGAAGTGGATCGCCTATAGGAGAACCCCTCCCATCCGCACAGGTAGTGCCTACACTGAAATATTACAACGCTGCAGCTATGTCACTGTAGTGTTTCAAGTGTCGATAGG…
comp225810_c0_seq2	97.05	cathepsin H (CTSH), transcript variant X1, mRNA	noncoding	-0.0004096	TGGTGGTGTTACTGCAACATGAAATGACACACAGCTGAAATGCCTTCTGCATACATGACGAGTCCTCTTAAAACAAAATCTATTGAAATACCTGACATTAAGGTTTCTACTTTTTCCTTAACTGAATAGAAAATTATTGATTCTTTTTAATATTCATTGAAATATTCTCTTTATTTTAGTAAAAATAATCAAATCTTAGATTTAATGAAAATAGACATAGCTTTCTTACACACTTATTAAAAAATAGATCTTTGTCTAAAGAATACAGATTTCCTAAAAGGGAGATCTGTTGACAAGCAGGACAGTCTTCCCAGGGAAGGGGAAGCCTCATTGCTGGAGTAATTTAAAACTGGGCTGACAAATGCTACTTAATAATAATACAACAACTGCACAGTGCTT…
comp225869_c2_seq1	98.64	transmembrane protein 213 (TMEM213), mRNA	noncoding	-0.06144	CCGTGTGTGTGTGTGTGTGTGTAGATTTTACATTGTGCTTGTCTCTCACAACATGTGTCATCATTGCAAAAATATAATACATGCCTCGTTGACCATCTTTGTTTTTAGAAGAGTTTTAATTACATCATAACTTACTGTGTACAAATGGGACTGTTAAATTGTTTGCACTGGTAGCCTGGGAGCTTTTTGGATACTGCCACTTCTTCTAAGGACTCCAGAGCATATTGATGATGGTAGTATTATACTCATGACATTCATAAACAGGACTACATTTTCCTTAAGGGCCTGATGCAAAGCCCCTGTAGTCAATGGAGTGATTCCAACTGAAAGGCTATGGATCCAGCCCCAAATAGGTATTTAAAATCATATGCTGTACTGTGTAGTTGTCTCTTGGTAATG…
comp225998_c0_seq1	92.5	neuralized E3 ubiquitin protein ligase 1B (NEURL1B), transcript variant X1, mRNA	noncoding	-0.217088	GGCCCTATCGGAAGACACACGGCTGAGTGGGAGGTTTGGGGGCCCTGAAAATTTTTAAATCAAAGTGGGGGTCCTCAGGTTACTAAAGTTTGAGAACCGCTGTTCTAGTTTATCTAGTAGCCTACACGTGATAAAATGCTTTAAAAGTATCTCACAGAGACAGTGAAGAGAGAAAAGTAGCCAACTCTTTAATAACACTGTTCAGTGACCATTAATTTGCAAGATATATGTTGGTTACTGATCTCATGTAAGTTTGTCAAAATGCAGTTCTGTTGCAAATAGATGGTGATGAACTAGCCTAGCAGAAGAAGCTTCCTTTGATCATAGTGAATGAATGTATGCAACTACAAACTATGCATTTTCATACAGTCATTTATTGTATTTTGTATTGATTCAAAG…
comp226150_c3_seq1	98.89	sortilin-related receptor, L(DLR class) A repeats containing (SORL1), transcript variant X1, mRNA	noncoding	-0.02048	ACTGGACTCCTTGTTGTTTTTGTGAATACAGACTAACCTGGCTACCCCCCTGAAGTTTAGGAAATGGCTTCTCCATGTATATTTCACCATATAATATCAAAAACTAAAGGGCCAACACAGTTAAAAGTTGTTGTCTTTAGTTCAAATGGACTTAAGAGTGCCAGCTTGCTTCTAATGTGTGTCGTGAACAATAAAACTGACTCAAATGTTCAATCAGGGTTAAATAACTGGAAGAGTCACCATAACCAGGGTACAACTGACAGCCTTTTAGCTGAAGTATTCAATAATTTTGTTTTGTTACAGTAAGGAAAAGCCCAGTCACCTCCCAACATTTAGGGTAACAATTCGCTTCACATTTCATAAAGCTTCTAAAACAAAACAAGAACAAAATCTGGATCT…
comp226150_c4_seq1	98.56	sortilin-related receptor, L(DLR class) A repeats containing (SORL1), transcript variant X1, mRNA	noncoding	-0.0004096	TGGCCGTGAGGTTAGTTATTGGAGTTGGTCCTTAGCATGTGTTTCCCTATATAGGAACAAAAGGCAATAGGCCAAATTCTGCTTGCCTTACTCAGGTGAGTAGTTCTACTGAAGTCAATGGGACTGCTTAGATGAGTAAAGCATACAGGATCTGGCCAATATCAGTGTTCTATAGACACCCACACATCTTCTGAGTTACTGTTATGCTAATTTTTTTAGTGATTGTGCAGAAATATCAGTTTAATAAGAAATAATAACCACATCCCTGGGTTCTCTTTCTTTCTTTTGGCCGTTTCCCCACTTTTCAAGTATTTGAATCTTTCAATAAATCTAGGAATTTGTCACTCAGGGTCAGATTTTTGATCTTGGGTATACTAGTATAAATCAGGAGTGATTTCA…
comp226275_c1_seq3	97.73	5',3'-nucleotidase, mitochondrial (NT5M), mRNA	noncoding	-0.049152	TCAGAACATGCTCTGTAATTTACCATTAACGATCAGCTCCCTGTCGGATAGGCACAGGAATCAAAGTGGGGCAGGATGACCGTTTTGGGGGGCCCAATCCAAGGATGTTGTGAAAATGCTTATCTTTACAGCAAATGCTTCTTGGTTCCCTGGACATCAACAGAGATGGGTCAGGACCAGACCATCTGCCCCCGTCCAAATCCAGAGATGGTGGGTTGTCTCATTTCTAGTCACCAGTGTTGGGTGGGTGGATGGGTGTATAACATATTGTGTGTATCCTACGGGGCATCTACTGGATACAGCTGCCATACATGGAGAGACTGAGTGGGCGAAACATCCTCCTTTACTCATTCCTACTGAAATGAGGAAACATGACAGGTGGTGGCCAGCTGGGTCAGT…
comp226275_c1_seq4	97.89	5',3'-nucleotidase, mitochondrial (NT5M), mRNA	noncoding	-0.04096	CTCTCACACCCATCCACCCCTGGCTATAAGCTGAACTGCTTGGACCATATGCTCAGGTGTGTAAATCAGCATAGCCAGTGAGGTCAGGGGAACAAGGCCAATTTGCACCAGCTGAGGGTCTGGTCTTTAAAATGGTTACACTGGTTCTGTTGCTCAACTGAGATGCAGAGAAGTATTGTTTTTTAGATTTACAGTGTATAACAGATCCACCCAGGATCCTTGCACTAAATATTCAATTTTGTTGTCATTGCAGTTTATATGAAATAGGGTTTTAATATTCCTGGCACCATACTAACTGTAATAGAGGGGCGATTTTACCTCCAGGGCTCCGATTACTCTGGAGAAGGGTCATGTGGCACTAGCAACATGCCACTGACCACTGCTGCTTTCTTTTGGCAA…
comp226300_c3_seq1	98.53	uncharacterized LOC103305995 (LOC103305995), transcript variant X1, ncRNA	noncoding	-0.073728	AAGACAAGCCGAATGTGAGCAAGATACTGTCTGTGCAACAGCATGAAGAGAGTGGGAGGGGACAGAGCATGGGCAGTCTGAGAACAGGGTGAGGCCAGGAGAACTGTATCTGACTGGGGATGCAGTGTGAGTGCCCCTCATAGGCAATGTCACTCACTGGGCTGACGTAGATTCATGGAGCAATGCCAAAGTTATACTGTGGCCTGAGAGGGAAATTTCTCCCCACCTGTCCACTGTGCATCTCCCAAGATCACTCAGGCCAGAGTGGAGTCTGGATTTTTAGCTACAGTTTTTTAGCTAGAGCCCTAAATTAATTTACCATTAATTACCATTACCATTAATTACAATTACCAATTATCTTTAATTACCATTTATTAATTTACCATTCAACAAAAAAGG…
comp226350_c0_seq1	98.43	repulsive guidance molecule family member a (RGMA), mRNA	noncoding	-0.0151552	GAGAGATGAATATTTAAAGTCACATCAGCTTTATGGTGGGGCAGTGACACACCTGCCCCACACCTGGGTACCCCACAAATAATCCCAACCATATCGAGGGGTGGGACATGGAGCTGCCGTCACTACAGGAAGAGTACTGCCCTGTGTAGGCAGCACATCTGAGACTGACATTGCTGTTAGCCAATCAGTATAGTCCATAATGGCCATGTGACATCTGCTGTCAATGGGGCCACTTCCTAGCATGGCAGCATAAGAGAGCATGTTATGCCATGGTCAGAGCTAACCTCTGGAGGGGGAAAGTCCTCCATGATCTTGATTGTCTCTCCATAGCCCAGGCCCTCCCTAGTAGGTCAGTGCTCCAGTGGTGGTTGAATATATTACGGTGGTTGGGCTATCCCT…
comp226350_c1_seq2	97.82	repulsive guidance molecule family member a (RGMA), mRNA	noncoding	-0.016384	TCATGTGACTTTAAATATTCACCTCTCCAATTTCTAAGGGAAATAAAGATTTGATTTTTATGTAGTGAAGGAACTAAAGTGATTGAATAACTCTGGCCTTGGCTAGTCGCACTGAAGCCAGAGGACCTGCCAGCTGCTAGCTACCAAACACACCAAGGGAGTGTAGTTCCCCCACTGACACGTATGCACGGGGTCAGCAATGGAAAGTTCCTAGGATTTGTGCTCACCCAACAAGGTTGGAAGCTGTTAAACTTAGCAGAAGTAGACCATTGGTCATACCATATGGCCAGGATCAAACCCAACTCGGAAACAGGCAGTTCATAGCCACTATAGGAGTCTTAAGGAGGCAATGTGGTCTAGTGGGATGTGAAACAAAGTCTCAATC
comp226350_c1_seq3	97.96	repulsive guidance molecule family member a (RGMA), mRNA	noncoding	-0.036864	TGGGCTCTGTTCCTAGCTCTCACACTGCCCAGCTGTGTTACCCTGGGCAAGTAATTTCATCAATTGTGCCTCAGTTTCCCCTCCCTTCCTTATCTGAGTTCTTTGGGGCAGCAACTGTCCCTCACTGGGTGCCTATACGGCACCTAGCAGAATGATGTCCTGATCTCTGCTGGGGCATCTAGGTTACTCTAATATAAATAATATATTAGAGTATATACGGATAAATATACGGATAATTTAGAATGTCTCAATTATTTCTTTTTCGAGCTGCCCCTGCAAGAGTTCTGTGGCCAGCAAGTTGGTAGATTTACCCTCCAGTGGTTGGTCTCCCCAGCTCCCTTCATTGTGAGATCCCTATTTTAAAATCGCCCTAAACAGAAACACGGGCCACCAGCGGAC…
comp226380_c0_seq1	98.35	uncharacterized LOC103306783 (LOC103306783), ncRNA	noncoding	-0.0045056	AACACCTGATCAATAATATCGACCGCTATTTAGTGAATCACCTTCATGGCAGAGTTTTATGTTTGCTGGCACCGTAAAAATAAATAAATAACGTCGCTAAATCTAGCGCCCGGGCAAGCTCGCTACGTTCCGACGGACACACTTGGAACAAAAGACATTCGCAATTGTTCTAAAAACCCAACGACCAAACCAAACCTTTGTCAACCTGGATTTTGTCTCCTGGACAAAACCAAACAAGCATATTTTTATACCGAACAATATCGGCTCCTAGAAATTAAATTCAAATAGCCAATGAGAAAAAAGACACTCAAGACAATACACTGAATACATAATAAATTAGGCGTTTAAATCCTTTAGACGTCTTTGGCCACCTCAGCCCTCAGGCCACCGCGCTTCGTT…
comp226452_c0_seq3	97.46	uncharacterized LOC103305826 (LOC103305826), ncRNA	noncoding	-0.14336	ACTTCTTTCTAGGATTAGGATACAACTGTGTTAATGTTGAGCAAGGTTTCTGAAAATCTTACCCAGACATTCAGAGTGTGGCTTGCATGCTGGAAGGCTGTTTGAGAGTGGCCCAGGTGGGAACTACTTCAGCAAGACATTGTAAGGCACCCAAGAGTGCAGGGAAAGGGTGACATACCTGCTCTTTAGTCTGGATTGTACCCTGGTATGTCAGGTTCCTGGATACCCTTTTGCTAGCCAAAGTGCAGAACCAGTATTCCACCCTCATTCTCCTCTCCACTCAGACCTCTCTAGGTCCTCAAATCCAGGCTATATCTAAGTCTTGCTGATTCTTTCTGCATAACATCTAACATATGGTCTTTCTTATCGATTCACACAGCTAAAACTCTTATCAGTCCT…
comp226474_c0_seq1	96.52	component of oligomeric golgi complex 6 (COG6), mRNA	noncoding	-0.008192	GGCCCATGTTTATTGTCCTCTTACTACTTGTTATGCAATTCCCATAATTTAACACGTTAATTAAACAATAGTATACAGCGCGTTACACAACTTCAACAAAACTGTTTTCATACATATCATGGTAATGTAAAGATCAAACAATTTAAGATGTCTCACCTGGTAACAGATGAATGAGAAGTACTGAAGAATTGTTTTCCTTGGGAGCGTCTCAATTCAAATATGTTTTATGAATTGGGGCTGGGTTCTCCATATGAAGCTTTTTCCAGGCTTGCTGGATTTCTTTCCTTGCATGATGTTCAGAGTTCAAAATGATACCATACTTTTTACTCTCCCTTTAAATTATTTAAAGACCCATAACATTCATGTTTATAACAGATCAGAGTCATTATTCTAAGAGAC…
comp226474_c2_seq1	98.1	component of oligomeric golgi complex 6 (COG6), mRNA	noncoding	-0.0098304	GCAGCCCCAGAGGGAAGTGCTGGAATGGTCTGATCAATGGCCCCGAGCATGTTTCTGGGACTTCAACCTGGGCAGGCACGTTCAGCACTTCCTTCTCTGGCTGCAGCCTTGCAAACCTGCTTGCAGGTGGTGCTTTTCTTCTGAACAACATTGGCAAGGGCACGCTGCTTATTAACAATCTCCGAATCCCATTAACATTAAAGTCAATAAGACGGGATTGGCTCATGGCAAAATGATGCTATTAACCAAGAGTTGTTAATATTAATCTACTGTATTTCAATTACTCGTGCAGTCTGTGGTGTCATTCACAATGTGGGCTGGATGTAAAATTCTGTAGAAACCCTGCGGATAGCCCAACAACTCTTGTATAATTCTGTAAAACCTACTGGGAATATAGTT…
comp226684_c0_seq1	97.98	RING finger protein 151-like (LOC101943930), mRNA	noncoding	-0.0004096	GGGTGGAAGGTGGTGAGTTTTTAATGCTTAATGGCAGCATGCTTGCTGGTTGACCAAAGTACATTAAGATCAGTTTTAGCTGGAAATGTATAAACTAACTGGGCTTGATCCTCGTTAAGATTAAGGCTCATTTACACCACTCAGGTAGTGTTAAGGGACCTATGTGTAAATGAGAATCAGTCTAAATTCAGTTGTCTACCATGGGTTAATGTATACAGGGCCTGTATAATGAGGGCTGCAGCTATTAACCTCTTATCTTCTTAGTAATTATGTTGGACAAATTCCACAGAGATGAAAAGAAAAAGTAAACATTTGAGTTCCAAATATATTTGATTCTGAGTTTTTTAGCATGAAAAGAAACGTGAAGGTGACTATACAGATTCTTTTTATGCTCTTAAT…
comp226684_c2_seq2	99.25	RING finger protein 151-like (LOC101943930), mRNA	noncoding	-0.0004096	TCACCTTGCTTAATTCACTAGTGGGAGGGACTCAGATACTACAGTGATGAGAACCTATATAAAATAGAAAAGCATATTTTAATGTGTACTGTAGACTAAGTAAGAACATGTTTTAAAACACTGTTTAGCCCTATTGGCTAAGTTGAATTCAACAGTTTTCTCTGAAACCACAGAGAAAGCAAGTGTAGGAAGGGGCCTTGTATGTGGAGACACGGGGCATCATAGCCCCACAAGTTTCTAGACAATTACTTTGCACAAAGAAAGTTAATTGACAGGACCTATAGGATAGTTAAACTAAACTTGTTCTAATTAACTGGGCATGGCTAAAGGGAATAATTTTGTTTCATACAGTTGTATATTTTAATATTGTATAAAGTAACAGACTTCAGAAAAATGATT…
comp226692_c0_seq2	96.51	uncharacterized LOC103305991 (LOC103305991), ncRNA	noncoding	-0.0442368	AGGCTGTCCAGTAACAAGCTCTCAGCACACACCTTGGGGGCTTTTCTGCTGCGTGCCAGTGACAACTAGGATGTGCTTTTTCTAAATGGCATGTTCCTTGTTTTTTCCGTCTTAACCCTCTGCCCTAATGTTAAAGCATAACCTGATGGTGCGTGTTCGCCTACAGAAGCGGGGGCTGTGAAACTGGGGCACTGTATACGTTGAAAATTACTTACAGCTCTGCGCTATTGTGCTCAGTGATTGGGTTCTAAGCTGTGAAAGGTGAAGCCCAGTGATCACAGTGGGACACTAGTAGCTGGTTTCCACCTGGAGTGAGCAGTGCTGGGGGCAGTTTTGGAAAACATGAGCCCTAGCAGAGGAAAGTGCACAGATGCTGCATTTGCCAAATGGGGTAATCTT…
comp226692_c1_seq1	96.24	uncharacterized LOC103305991 (LOC103305991), ncRNA	noncoding	-0.086016	TGTGAAGCTGAGATCTGCGCTCCACAGGGAAATGGAAATAGTTGCCAACCAAACTTGTGTTTGCTGTTCATAAGGGGGTCATAGTAGCAGGAAAACCCGACATTGACATCCTGTGATGTGGTGACGTATGCTGAAAGGCCCTGCTGCCTGTCTCATAGCCTGTGGGGGAGTAGGCGGTGCTCTTCGCACAGCACAATTTGTTCAGTAAGGGAGGCTCCCAGCCCCACTCACCCTCTGCCAGAGGCACCAGTGGACTAGTGTTCTCCTTTTGGGGGGGAGAGAAAAACAGCTTTTGCACTGAGGTAAAATAAACCCTGCCCTTTGATGCTGAGTCCATCATTGTCCCCAAGCTAGGCTGTCCGGTAACAAGCCCTG
comp226897_c2_seq4	100	erythrocyte membrane protein band 4.1 like 5 (EPB41L5), transcript variant X2, mRNA	noncoding	-0.0004096	CCTGCCAGAGAGATTTGCTGGTTTTGTCAATAAACAGAAGACTGTAGAATTTTAATTTAAAACAGCAGGTTGAGGTGAACTGTGCACTAGCCATAAGAGCCTCTTAACAAAATAAAATAATTAAGCATAGTGCATAGTATGTGCAGTCCCTCCCCAGTGACCATCTGTGTCCAATAAATTATACATGGTGGTGAAAATATTGTGCCCCTAAAATCTAAATAATTTAAAGCTGAATTAATTAGTGTGATCTTTTTAATCCCTTCTGTGGCCAAGATTTTTCCAAAGTAACTAGTGATTTTCAATGCCTGCATTTGGGTGCCCAGCTTCAGATATTTGGGATGAAATCTTGGCCCCGTTGAAGTCAATGGCAAAACTCCTAATGACTT
comp226964_c0_seq1	97.37	TM2 domain containing 3 (TM2D3), transcript variant X3, mRNA	noncoding	-0.176128	GGCTGGATGGACCTTTGGTCTGACTCAGCATGGCCATTCTTATGTTCTCTGTTATGTAGAATAGATCTTCAAGTAACCAAGGAGTAGATCAGCTCCTTGTATGCCCCTGTGATATGCTGTAGTTCATGAGGAGACTTGCACAAACGTAGCAGTGAGTTAAAAGTTAGGCAGGCAGGGATTGATGTTAATACCAAAATCTGAGAGGTTTTCTTTTCCTCCATTGGTTGAATGTTGAGTTGGGTCTTGTGGGGTATTGGATAGAATGCCTTGAAAAAAGACATGTAAGGAATATTGGGCTGTGTGATTAAACTTATTTTAGCTTTGAGAAAGCTTAAATGTCTTCATTGAATGGGGAGAGGGCAGTAATGAAGTTAAAGTAAGGGGTGTTCTTTCCTCTTT…
comp227023_c1_seq2	96.45	iodotyrosine deiodinase (IYD), mRNA	noncoding	-0.0069632	TTTATTTAAGAAAGTCCTGCAGGAAAACACAAGAGCAAAATTTCTTATCTTCTAATTTCACTTCTGTTTTAAAAATGATAGCACAATTGTAGAATATTGGCAGATCTAAGCAGGCTTGACATAACAGCAGCATTAAACATGATTGAAAAGGTTCTCTCATACAGCATCATCAACAGTTGTAATACTATCAAGATGTTTGTATTTGGATTTATATTTTTCTGTTTTTTACAGGTGCTTTGCAGTGTCAAAGGTTCTTTGCTGGATGGAATCTTCACCAGAGTCATTTCCATACAATCCAATACAATTTACAGGCTAATTTTCTTTTTGATGTGTTAATGTTAATTTCCAGAGTCAACGAATGGAAAAAAGAGAACAGTTTTTGTTTTTTGACAGTTCATT…
comp227045_c0_seq1	98.21	solute carrier family 24 (sodium/potassium/calcium exchanger), member 2 (SLC24A2), transcript variant X1, mRNA	noncoding	-0.024576	ATAGGCAAGAAAATTAGGAGTTACAGTTACTACAGAGTCTGCTACTCACTTCTTGTGCCTAGGATTTAAAATACCTAGGTACAGAATTGCATACAAAGCCAGATTCTGCTCTTAATTACACACCTGCAGTTCCCTTTGCATTTTTAGTGGCACTTGTACCTGTGTAACTGTGAGCAGAAGTTTGCCCAGTGTGTTTCATATCCCCTATTGCTCTGAAATCCCCTTATCTGGGCTGCAATCCTACCTACAGTGGTGCCACTGCCACCACTCACTATTTTTTTACATGGATACAGTCCTGTGGAAAAGCAGGTGTACATACTTATAGTGACCTCAGCAGAAAGCAATAGAAGTCCTGTGAGGAAAAAATGCAGGGCCCAAATTCTGAACTCAGTTACACCA…
comp227175_c0_seq1	99.25	mannosyl (beta-1,4-)-glycoprotein beta-1,4-N-acetylglucosaminyltransferase (MGAT3), transcript variant X1, mRNA	noncoding	-0.032768	CTTTTCCATGGGTTCCTGACTATGTGGGCTGAAATAAAGACAGCCACAGACACCATCTGGTTTCCCTTCATACTTTGTAAATTTTTTATTATTATTTTTATCATCTCCTTTTTAAGTATCCCTTTAAGGGTGAAATGAAATCCAACCATTTACAGAGAAAATGATTTCAGAATGTACATTTGATTAATCCTTACAAAAATTAATTATTACTGGTGTTTATAAATTACAGGGTTGTTGGTTTTTTTTTTTGGCAAGTCCACGCAATCCTTTGCCAAAAGAGGGCGCTCTGGGCAACACCACAAGTCAGTTCCCTGGGTAGCATCAGTCCCATGGGAATGCTAGTGCATTGCTCCATGGAGGATACTGCTTGATCATTCCTGCAGGAATGAGAATGGACAG…
comp227206_c6_seq1	99.1	teneurin transmembrane protein 1 (TENM1), transcript variant X8, mRNA	noncoding	-0.0004096	CTTTCCATTGACTTCAATGAGCTTTAGATCAGGCCCTGATTCAGTGCATCCCAAGCAATCTCTGCCAGTAGTACTTCTGTGGACCCCCAGACAAACTTAAGGCCTCTCTACTGGAAGGATTCACACACGCCCTCTTTGCCAGTGGGGGTGAAAAAAGGCCTGTCTCACTATAGAGAATAGTAACCTTTGTGTTCACTGGACAGGGATTCTTCAGTTCATGATTCATTTGTAAATTGGAGTGGTATCAGTTTTTCGTCATCGCCGTAGCCTCTTCTCACATTAATAATTATACTGTATGACTCATTTTTTATGTGTGAAATAGACTGGTGGGTCAGATTCGGTGAACCTAAGTGTGGATAGTAAGTGTCGGACATTTTGGGAATGATTCTACACTCTTTG…
comp227229_c0_seq2	97.61	leishmanolysin-like (metallopeptidase M8 family) (LMLN), mRNA	noncoding	-0.0262144	GGGCTGGTGATAAGCAGAAGGGACAGGGGAGGGGGTTGGACCATGGGTCCCATTCCTTGTTCTGCAACGGAATCGCTGTGTGACTTTGAGCCAGTCGCTTTGCCAGTGCTCGTTTTCCCTGCCTCTGACAGGGGGATATTGTTCATCCACTGCCCACAGTGCAGAGTGTGTGAGATTGGATGTGCTGGTATTTGTGCAGATCGTGGAGGCAGACAAAGGTCTTATTGCCAAGTGAACCAGGACTTCTTTCCTTTGAGCCCTGCTCCATGTGTGATCTGTGTCAGGGGCATTCCCAAAGCACATCGTCTGGATGTGTCCCAGGCTTCTGGGTAGCAAATTCTGCCAAACACAAGATCTTTTATAGACAGAAACATTGCTTGCCCTCCAATCTCTGTCTGG…
comp227253_c0_seq1	97.88	MOB kinase activator 3B (MOB3B), mRNA	noncoding	-0.032768	TCTCTCTCTCTCTCTCTCTCTCATGAAGAAACACAAAGATAAATTGGATCACACTAAATTTACATTAACAAAACTACAAGGTTATCATTAGTGATTCAGAGGCCACTCTTGGTTTATTTTGCCTTTGGAACCAGCAGGAAAATCCCATTCTTCCTTCTGATATACGCACTGCCCCATTACTGACAGCTTGCTAGCGTTGTGTGATACCTGCAGCATAAACCCATTCCTAAAGCACTGCACTTGGCAGCAGACATATTCCTATTTTATAGGCATTTGATCCAATTCTGTAGTTCTTACTCACAGCCCTCACCTTCTTTTCCTTTATAGAGCGAACGAAAGGAACAAAAACCAAGCTCTTGGAGCTAAATGTTGTCAAAGGGCAGGAATGGAGGCTGTTTG…
comp227253_c1_seq1	98.25	MOB kinase activator 3B (MOB3B), mRNA	noncoding	-0.0004096	TGGTTTACAAACTAGGATTGATTTGACAAGTAGTCTTCCATTTTATCCTGTTTTTTGTTATATGACTTCAACAGTTAGTGTCGGTCTCGCTTTTCATACAGCTGAACCCTTCATTTAATCACAAACAGAACTAAAATAGTCTAAAAATTTCTTGGACATTGCTAAAAAAATTAACATGTTGAACAGCACTGGTGCATGGAAGGAAAAAAGGAACAGTATATTCAAATCATTTGTTAGAAAAAAGCATTTCTCCTAAAAATTATGAAACAAAAAAGCCTCTGTATCTATTTAGTGGTGGGGAAAAACCACAAATGCGCACACAGGCACGCACACAAGCTCAGATAACTAATTCATTTCTTCCCAGGGAGAATATTCTGTTATAAAACTTTATTATAATAT…
comp227254_c0_seq1	97.52	uncharacterized LOC101935933 (LOC101935933), ncRNA	noncoding	-0.0004096	TAGGGTATTATTTTCCAAACAAGAGGTAAGCATCTGAAAATGAAATTCTCCTTTAATACCGGAGTAGCGAATAATGTTAGCACATAGTTAAACATAAGTAAAGATTAATAGTCAAGCTCAGATGCATGTATATGAAGATCTGGTGCATAAATCATCATGCAATGAGACTACAGTATGTACATTATAGATAAATCAAAATCTGTACATCATTTGTTAACCATTTTGTTACAAAAAACCATTAACATGTGAAAAAAATATCCTGTATTTTGGTTGCCCTGTGAGGAAATAAAGTAGAGATTACAATAACTATAAAGGCTCTTTTAAAAAGAGAGAAAACAGCTCAGTTAATTCTTCTTTGTGGGATCCAATTAACCTTTAAAACTTAGGCTCCAGATTTTC…
comp227285_c1_seq1	98.95	NOTCH-regulated ankyrin repeat protein (NRARP), mRNA	noncoding	-0.0004096	AAAAAAAATATATATATATATATGGGGTTTGTGGGGTTGCATAGAAAATTGAAACTATAGGGACTAGGAAAGGCAGCAGCTTTTCAGTAAAATAAAATTTAAAAAAAAGTGATGCAAAAATACATCAACGCACAATTTCAGAGCAAACCCCCTTCCCCAATGTACAATTTTCAAATTCTAATCATGCCTAAAGCTCCAAGAAGCTGAAGAGGAACAATACTTTTCTTAAACTCACTTAGCAATTCACACAAGAGATTCACAGTCTTAATAGGTATTTTATAAAAATATAAATATGGGTTACATTATGTTGTCTTTACAACATTGGACAGAACTCCCTTTAGAATTGGGTTTATAACCAAGATTTCTTTAAAAAAATCAATCTAGAACTTGGCTTTAAAA…
comp227412_c1_seq1	97.2	cystathionine beta-synthase-like (LOC101931261), mRNA	noncoding	-0.0004096	ACAGAAGCTCGTGTTTCTTCCCTGCAGAGACATCTAGAGTTCAGAAGCACTTGAGGAGCCAGGGGGCTGCGATGAAAGGATCTTATAGGGCCTCCCCTTGCTCCTGACTGGAGAGAATTACATTATATGACCTAAGTGTAGGCATAAGAACTTCAGTTAGAGGTAGGAGGTCAGTCTTAGATAAAAGTTTTCAGGGGAAATGTGTTGCCTTCTTGTTGTGCATGAAACACGCCATAACCGGTAAGAATTCGCTCTTTAGAGAGCTTGATCTGATTTTGATTTGTTCTTTACGCATGTGGTTATTCAGCCAGGTAAAAATAAAATGATATAAGCTGTGTCTTCAGTAAGAAAAAGGTGTGTCTTTTACAGTAAGATGACTCTCTTGTGTTAGCTACCTTA…
comp227412_c3_seq1	98.07	solute carrier family 44 (choline transporter), member 2 (SLC44A2), transcript variant X3, misc_RNA	noncoding	-0.045056	AAAAAAAAAAAAAAAAAAACCCACCTGAGCAGGAGTTGCCCCCGTCAGTGACTCACTGGCTAAACCTCTTTGAAACTACAGCCTGTTACATAGATAATTTGTGTGCTGTGGAGTCAAGTCTCCGAACCTGGCATCATCTACCTGTCTCCTACAGCTTGGCCTTGCCTGACAGCTAGTAATCCCTTCAATAGGGCTATATATACCCAAAATGTCCACAGAAGCTACATTAAAGGATTTCTCACTCTACCCTTACATAAACTCCTGGTGACTCCTTTAGAATCCCCTTCCCATTTTAAAATATAACCCCGTGTGAACTTCATATGTCCTGTTACACATCATATATTTACAGTGCCACTTTTTTTAACTAATCATAAAGGTAGGGTGACAAACTGCAATTCT…
comp227424_c0_seq1	99	uncharacterized LOC103305847 (LOC103305847), ncRNA	noncoding	-0.06144	TGGGCCCTAATTCTGTTGTCCTTCCTCAGGCAAAATTCCCACTGAAGTCAATGGAATTTATTGCCTGATTCAAGTCTGCATGTCTAGGCCCCATATTTATTTTTTTTCACATTTTTAAAAATATATATTTTATTTGTTCATTGTGAATAGATTAAAAATACAGTATGCAGCAAGATCATTCCAAAAAGTTTGTCAAAAACATACTTTTCTCTTTAAAGGAATTGCATAAAATAAATTGTGCATATTTATGTAAACATAAATTTAATAAAAAAATTGACTGTCATGTCTGTTGTACACCAAAATATCTGTAAGATACCATGTTTGTGCCAAGAAGTAAACTAAATCAGTAACAAAAGATTTTGTAGACAAAGTATTAACAATGACAATATTTTGCCTGTT…
comp227431_c6_seq2	97.7	uncharacterized LOC103305818 (LOC103305818), ncRNA	noncoding	-0.094208	CCAGTTTAGAGAATCGTCAGAAAAATAGCATAGACAAAACTTGATTTTTTTAAACGTGAAAAAAACAAGCAGGAAAAAAAAGACTCAGACTTCCTTTAATCATACAATAAAGCAGCAGAAAGGTACAAACCTTCCCACCCTTTGGAAGTTGCCTTTAAAATTATTGAACATTTGGTCAAGTACAAAATACAGTATAAACTAGGTTTTCTACACAACATATGAACTGTTTGAACTGCTGTTTAAGATTCTTGGCTTGCAACTTTTGTAGGAGGTAAAAGGAAAGGAGAAGCAAGTGTGGGGTTAAAGGAAGCAATGAGGAAGATGGAGAAGGAATGTATATAGCCAGTCGAAATTCTACCAATGTTTTTCCATTTGAAACATCTTTAGCTATTGTGTTCT…
comp227472_c0_seq1	96.24	potassium channel, subfamily T, member 1 (KCNT1), transcript variant X1, mRNA	noncoding	-0.0036864	GCCAATCCCAAAGGCGCCCCAGGACTCTCTGCTGCTCTGTATAGAGAATGCGTAACCCAGCAAGTGTTCCTTCCCACCGGGATGCTATAGGGAGGGGTGCAGGATGCAACCTGGAATTGAGGATGATGTAAAATTGGCACTTTAATGTACAGCATGCCAGGCTCTTTCCTTGATATCTCCTCACAGCTCCAGGCTCTGGAGCACTCTGCCCTGTGGCAGTAGTCTGCAAAACTGAGCTCTGTGGCCTGAAAAAGCCTTTCTTCATTGGCACGTTTCTAGGCCACACCAAGGAGAGAGTTTGAACTACAGTGCTTGTCCCCATGATACTAAATTTCAGGGTCAGGAAGGCATTTAAGCAGGGAGCTCCAGCCAAAGCTTTTCTTCCTTTCATAATGTATT…
comp227509_c0_seq1	98.71	ATP-binding cassette, sub-family A (ABC1), member 1 (ABCA1), transcript variant X1, mRNA	noncoding	-0.053248	GATCTGGGGTGGGGGTATGAGGAAGGGGAGAAGCACTTTATCTTGGGGAAAAAATAACATGTATAGTCCTTATTGAAATACAAATATACTACAAAAAGGGTTGCAACAATTTAATAGCATACAGTAAGTGGTAACATTGTTTCAAATACATAAATGCCCTAAATGCAGTTCTGTTATCAGAGTGGTTCACAATTGTAACACGTGTGGCACTTGGATAATTTTGCCTGACATCCAACTCCAAGGGCAGAAAGAAGTAGTTGGAAATCATTTCAGCGAGTGAGAGAGCGGTATGTGAGAACTATATGGCACAGGATGGATTCCATACAGATTAAAAAAATGTACAAGAGGCTGAGATTTCTCCAGGGACTGAAGAGGTGTGAAATATTCCTGTTACCTTCA…
comp227648_c0_seq1	98.12	myosin light chain kinase (MYLK), transcript variant X1, mRNA	noncoding	-0.0004096	TTAAAAAGGCAATGTACTTAGAGCGGGGTCAGTGTACTTAAAGGGGTAATGCACGTCTCTCTCTCTCACACACACACAAACACACACACTCTTATATCTTGCAATTTGTTATTAGTGTATTACTAATTCCACTAATCCTAGACCTCCATGAGTTTGTATGATCTGATATTTCTTTCCTCACCTTTAACCAAGTGATTCTAATTTATCTACTTTCTCTTGAGGTGTCTGTTACCCTGGTACAGGTGCAGACGTCTGCTTTAGAAACAAACTGAAAATGTAAAGAACCAGAAACCTTGTGGTTGTGCTTGTCATTTTAATAAAGATTCATGGTTCATATAAGTGCTGCTGGGAACTATAGGTTATTGTACATCCATTAACTTTGATCTGTGTGTGGAAACC…
comp227751_c2_seq5	98.01	Ras association (RalGDS/AF-6) and pleckstrin homology domains 1 (RAPH1), transcript variant X1, mRNA	noncoding	-0.0319488	CATGTAAGAAAATGTGACTATTCTAGTCAGCCTGTGTACATTGTTAATGATTTAGAATCTGAAGCTTTTTATTTAAAAAACATTTTTTCACCTTTAATCAGGAAACACTGATGGGTCTGCAAGGTGCTTGGAGTTGCAGGTGCCTGAGGGACTAGAATTGATGTGAGAATAAAAGGAGTGTGTTTTTCAGAGCACTTTGCTAAACATAAGTCAGCCAAGCCAGGACAGAGGTGCTTTCAGTACAGCAAGGCCAGGCAGTGATGCTTTAGGTTAGCTGACTGATGCGCCTACTGTATGTCAGTACTGAAAAATACAAACTAGGCAGGAAGAAATCGCTGAGTGAAGGAGGTAGAGTGACATGAACACATAACACAGTCACAGGCCACTAGATTTCTCTTA…
comp227976_c0_seq1	100	uncharacterized LOC103307306 (LOC103307306), ncRNA	noncoding	-0.018432	CTCCCTCCGCTGGCAGGCTCTGAGCAAGGCCTGCCCAGAGAACATGGATGACGAGCTCTCGATCCTGCTGACAGCACCCCCCAGCACAGACAAACTCCAGCACATCTTGGAGGTGAGCAGAATGGGGAGGGGCAGCAGGGGTTTTACCTTAGCCCTGGGGACTCCTAGAAAGAAGAGACTGGAAAATCCATGTTTCTATTGGATCCTTCCGAGTATGCATTCGTGATATAAACTCACTGGGTGACCTTGGGGTAACTCACTTCCCCCTTACGGCATCAGTCTTCTCCACTATCAAATCTACACTGGGGAAGAAGGACAGAAGCCCCGACAATCACCTTCACCTCTGGGTGTCTGGTCCTGGGAGCCGAAACCAACTGGACTATCTGCCCCATCTCCTAA…
comp227984_c1_seq4	98.13	formin binding protein 1 (FNBP1), transcript variant X1, mRNA	noncoding	-0.094208	GAAAGCTCAGCATCAAATATCCCGTCATTACCCTTGTGCTCTTTGGTAGGGAGACTGCCTGCACGCAGTGCCTGCTCCAGGCACAGTGGTAGTTGCAAGTCCAGGCTTAATTTTTGTCCTGCAAAAGTCTCTGTTGGCCAACAGAAAACCCACCTCAAAATAACCATTGTTCACCCCTCCCCTTGAATACACTGGCATGCGTAGACATCAGCAGAGCAACTTGTGAAGTCAGCTGCTCAGGAGCAGAGCGACAAGTTTGGTGGACTGTGCTTCTGAGCATGCCCATGTGTCTAAGGGCAGGGTGAAACACTTCTATTGACTGAAACCAGCAAAAGCAAGAACCTCGTTAATAAAGGCTGCCCCTTTGTCCTTTGCTCAGCCCAATGTATGAGGCTATCG…
comp228175_c0_seq2	99	proline-rich coiled-coil 2B (PRRC2B), transcript variant X1, mRNA	noncoding	-0.045056	GAGGTCTGCTGGCCAGCAGGTCAAACCCCTGTTACTGGGGTTTCTTTTGAGAGGGACAAGCTCTCTCTACCCCAGAGTGCTGTTTTTAAATACTCTCTCTTGCTCACTCACCCCCCGCAAGTAACACATGTGCATACACACACACACACACAATCAAAGACACCCTTCCCATTGGAACCTTTTTTAATATGCCCCCAAATTCTTTTGAGGAAGTGCATACCCACTGTATGCAACTGCACCAAAAGGAGAGAACCACTTGTTAGTCTGGGGAAGGAGGAAACACAGGGATGAATCCAAACTGCCGCTATGTAGCCATATGCTTGTGATGCCAAAAAACAAAACAAAACTGAATTTGTGTACTATGACTGGTATGCAGAGGGGGGAGGGGGAGTTCCCACT…
comp228175_c2_seq4	99.08	proline-rich coiled-coil 2B (PRRC2B), transcript variant X1, mRNA	noncoding	-0.032768	GTGTGTGTGTGTGTGTATGTATGTGTGTATGTATGTATGTATATACATATATCTATCTTGCAGGAATGACTTGCCAGTTCCTGAAGGTGCTTGGGTCCTAAAGCTGATATTGGTCTTAAGTGAACTGAACCACCTCCAGCTAACTTGTTTGTACTATTTAGCTCTTAAAAAACAAAGAATGGACTCTGTTACTCTGAAATTAGGGAAGGAGAATGTCACTTCTCTGGTAGATGATAGCCTACTGACTGTACCATCTACCTATGCTAGATGGCAGCAGGTAAATTGCTGGTGGTTCCAAAGAAGACATTTTGAACAAAGAATGTAATTGGGAAGTGGTCTGAAAGTGTTTTTTTAGAAGAGCAGGTTCTCCAGGATTTTCTAGAGATGCATTTGAAGTTT…
comp228197_c2_seq1	98.59	adaptor-related protein complex 5, mu 1 subunit (AP5M1), transcript variant X2, mRNA	noncoding	-0.16384	TTGTCTTCATACAGCTGCTCTTCCCAATTTGTTTTGTGTGTGGTTCTGTATGAAGTATATATGAACACTTTAGCTCATTTATATTTTAGTAATGGCAAATGAATTGTATCGTGCTTTTAAAGTTGGGAACAATAACCACATAATTACATTGATAGCAATAATCTGGAAATCTACCTTTTAGATAGCATTGTTATAGGAGACAGTAGCAAAGATGATACAGAGATGCAAATACAGTTTAAAAAACAAATCACAGAATATTAACAAAAAATAGCTAACAAAATTATCCAAGTTTGTTAACGTGCTGAAAAGTATCACTAACCCACTTTCGTTGGAAAACTGGGCTTAAAGGCAAGGGAGTGAGAGTTTACGGAGGCAAACCTCTAATTTTGAGAAGAAAAT…
comp228231_c1_seq1	100	thyrotropin-releasing hormone (TRH), mRNA	noncoding	-0.0004096	ATTAAGTTTCTCCCCCTCCCCATAAAAAATGTTTTCACTTTATGTGGTCTACAGATTCTGCAAGGTGTTTATTTGGCATGAACAATTAATAAATATCAATAGTCAATCCCATCGTTACTTCGGGTGTCCTTTATGGTTGTGCAAATGCAATTCAATAACGTGAAAAATATCAAGTCCTCCTGAGTTTAAATTAACATGAAAAAATATTTTTCTAGGAAACAACATCTTGCGTCCTGGTGGTTACTACATGTTTGTATATAGAACTATTTTGCTATTGAAGTGGAAGGCTGATTTGTACAAAAGATAGTAG
comp228469_c1_seq1	100	tripartite motif-containing protein 10-like (LOC101936606), mRNA	noncoding	-0.0098304	GCAGCCCGCTCATGGGAGGAGGCGGAGAGGACTGGGGACGGAACATGGGACCCTGGCCAATGGCCTGGAGAACGGATACCCCAGCGACTGGTGACCAGGAGTCCTAGCTGGTTCTGGCCAGTGGGAAGACAATGGGCTGTGAAGAGAGAACCCCGGGACCTGAACAAGTGGTTCCAGCCAGAGGACAGAAGAGAGGAGAGGCGGCCCAGGCGACCCTGTTTACCTGGAGAGAAGACAATGGACAGAGGCGGGGCTTGGAGGAGGTGATATCGAATGCCCAGCTGGGAAGCAGGGGGGCTCTGGGCTGGAGAGGGGGAGCAGGCAGAGCCCACCTGGATGCAGGGGAGACTTGGATGTGCTGGGCTGAGGGAGGCTGGAG
comp228530_c3_seq4	97.82	uncharacterized LOC103306271 (LOC103306271), ncRNA	noncoding	-0.036864	GGGCTTAGTATATTTAGGGTCAACTTTTTTTCTTTAAATATACTTTCTTGTTACTGTGAACAACTGTTTCAAACCCCATACCTCCATCCATTATCTTCCCATGCTTCCATTTTGTTTAATTCTAAAGTTACCCCAAGCCCTAGTATACCTGGGTTGGCTACTCAGTTTGCTTTCTTCTAGCATGCACATAAGAAACTCTTTTATAGTTTGTGCAGTGGTTGGTCGCAGTAACTCTTGAAGATATTGGGCCTGATTCTTCACAGCCCTACAACAGGTGCAAAGTGGGTGCAAACACTACCATTCTAATATGGCAGCATTTAACACCAAGGTGCAAAATATGGAGAATCTGGCCCATAAAATCCAATAAGCTTGATTGGACCTTTTAATTCGGGTCCTAAA…
comp228540_c2_seq1	95.94	pre-B-cell leukemia homeobox 1 (PBX1), transcript variant X1, mRNA	noncoding	-0.098304	AGACAGGTGGACCCCCCCCACATACCCCACTGCCTGCATGGTGCCTCAGTGAAATGAAGAGGCCTCCACGTAGGTGTAAGGGCCGTCTGCAGAGCCAGCTGTGATGGTACCTCTTGAAAATGAATCATTTGATAAACAGATTTAAAGCCATGCCAACATAAAGCAACCTGCCCCTGGCGATCCCTGGTCTGCTTGAGAATCGAATTGCGTGCCATCCACCTCCAGTGCAGCAGGGACCAGTCCTCGGAAGCAGTTAGCTGGAGCTGCATTTATCCTCCCTACAGTTATCTCCCTCTCATTCTCCCATTCCCCATGGCATGACATTGACTCCTTTATGGTATTTAATGCGTCACGTTTTTCGGTTTCCTTTTTCATTCCTTTTACATTTGTTGTTGTTGC…
comp228580_c0_seq3	94.32	isopentenyl-diphosphate Delta-isomerase 1 (LOC101932042), transcript variant X1, mRNA	noncoding	-0.888832	TTTTTTTTTTTTTTTTAGTTAATTTACAGCTGCTGAATGGTGCTGGCCTGACAGCATAGGAAACTTAAGTCATCTTTTCAGAGCAGGCAAACTGTGGTGTTACCCAAGTGCTGAAAAAAGTTTCAAGTGTAAAGCCAACCTTGATGATAAGTAAATAACAGTAGATATAGTATGAACTTGTTTGGGGCTTAATGAATACTAAGAAAGCCCATGTAGAAAAGAAATTGTAAACCTTTATTTTGAGGGGCACTGAAATACATTTAATGAGGTTTAGTAGCAGACATGAGTTTTGTACAAGGAGATAGACACAAATAGGCAACAGCAAAGTAAGCTTCCCTGCATTGCCTTCCAGTGTGGTGCCTATAACCTGACCAGGAGTGATTCTCTGCAATGAATGGA…
comp228610_c1_seq3	99.28	dispatched homolog 1 (Drosophila) (DISP1), transcript variant X13, mRNA	noncoding	-0.016384	CAGCTATCAGGGCTGCATAACTGGACCCAGTTACCCTCTGTCCAGAGATTTTCTGTCCTATTGCTAAAACAACATCGAATTCCCCTTTTTATCCCAAGGCAACAGGACAGTCACTCTGGCAGCAGTTTACCATTTCTCTATAATAAAACCAACAATGCTGTTACTGACTGCCCTGGGAGTCCTCTGCAGTGTGCCTCAACCTGAAAAATCTTCACTTCAGCAATGAGAAAGGGGAATGTTCTACAGGTTTCAGCACAGACTTGGGAAGATTCAAGTGCTAGTGTGGCTTTGCTTCAGTTTCTCCATAGATAAATGTGGAATAATTTTTACCAATCTCACACAGGGATTCTCAAGCTTAATTAGGGAAAGTTTCTAAATCTGTTTGAAGTGCAATTTATT…
comp228642_c0_seq1	97.3	uncharacterized LOC103305843 (LOC103305843), ncRNA	noncoding	-0.0761856	AACAAACAAACAAACAAACAAACACAAACAAAAACCCAAATGGTAGAGCTGAATTGATTGCAGAGACGGCAGGGACAGAGGAGCCTTTCCTGGCTCATCGTTGAAAGAAACTCAGCGACTGTTCACCACAGATCGCTGAGGGGGAGAGAGAGAGAGTCAGTATAGCAAATAGAAATGGGAGCATGATTAGAAGAAGGGACCACTGGTTCCTTTGTTCTCACACACACATGCAATGAGTCTCCCAGTCTCAGCTTGCCGGTCAGTCTGCTGGAGGAGGAGGGCTGAGAGGAAGTGGGGGCGGTCTCCATTGAGTTTTGTAGGTGGACAAGTTTGTAGCATGCCAGCAGGGCTTCCCAAACAAAGCGCTGCTCGGAGTTTGCTGTGAAGAAGTGGGGGCTG…
comp228642_c1_seq8	99.11	uncharacterized LOC103305922 (LOC103305922), ncRNA	noncoding	-0.024576	ACGTGGCTAATGGGTCCGTCTTTGGCAGCGCCTCCTCCCTTATTTAATGAGAGCTATCTGAGCTGCTTCCCAGACCCCAAGGAGGGATTTTCCCAGGCTTCCTGGGGAAGGCCAGGAAGATACATTGGGGTGGCCTCCACTGCTGAGTATTACTGAGGGAGGGGGTTTAATTTCCAGTGGGAGATCTAGGCCTAGCTGCCCTTATGGCCATGGGGAACGAGTTCCTAGGGGGCCGTTTGCAGAGCTAGGGTTTAACACTCCAATACAGTCCCCTTTCGAACCTTTCTCTGTTAACCAGGCAAAAGAGCACAGATTTCCATGGAGGCAGGAGACAAGTAGATCCGCTCTGCCCCTTCCCGACAGCTTCCTTTCTTGTGTGTTCCTCCTTCCCCTTCCATC…
comp228759_c0_seq1	98.09	chloride channel, voltage-sensitive 6 (CLCN6), mRNA	noncoding	-0.0233472	GCTCTGCAGAGCGGTTAATGGAAGGGCTGCCGGCAGCTCTGAGAGCACTTGGGATGTTTGTTGCAACCGCAGAATCACCTGCAGGGTAAAGTCAGCACTTAGGAGCCAGTCACAGCCAGTCTGGTGCTCTGGCAGGTACCATCCTGGCAGCACCTGTGTCGTTCCAGCAGGCTCCTGCCCTTGTGGGTTTTGCATTCAGATAACTGGGGGAAGCCAGCCTCATGCCTTCAGGGGCTACAGAACTGATTGGCTTGATAAAGCACAGAGCATTCTTGCTGCTTCCGAGACTGGCCCAGCTAACCTGGGGCATGCATCCCAGGAAAGCTTCCCCACAGCCCTCTTACCAGCCCTTTGGTTAACCTGTTCCACGCCATACTGGGCTTTAGCTAGCTGCGGAAG…
comp228909_c0_seq1	99.14	cell adhesion molecule 2 (CADM2), transcript variant X1, mRNA	noncoding	-0.0004096	AAAAAAAAAAAAAAAAAAACACAACACAAGAAAAAAAAGAAAAAAAGAGTTAAATGATATATGTTTTGTGTATACGGTAAATGGACTAATTCTTTATATTAAATTCCTGTCTATGCATTTTGTGGGGTACAAACTTATGTCACAGTGAATGATAGAGAATTTCTACCAATGCTTTTAGCTCTATGGTGAAAGTCTCTCTTAAAGTCTCATGTTCTTAAATATGACAACAAAACACTATAAGCCCAATGGCTTATTTCCTCTTCCACTGAAATAAAAATGGTGCCAGATCAACTCTTGGTAGTGATTCCATGCTGGAGAATGAAAATCTGTATCGTTTGGAGTTCATCTCCCTCTCCCAAGTGTTGCACCTTTGAAAAATAATATTTCTATACGGTTGCG…
comp228935_c4_seq1	98.58	MAM domain containing glycosylphosphatidylinositol anchor 2 (MDGA2), transcript variant X1, mRNA	noncoding	-0.0004096	GAACATAGCTGTAAAATTGTCTCTTCAGTTGAATTACTGAATTTGCACAAACATTTTTCTACAGAATAAAAAAAAATCAAGCCTTGTAATTGTTTTACTGCATCTTGTTGTGCTTTTTATATTAATATTTGCAAATGTTATATTTTGTCGGTGTTTTTAATATTTGTAACCCAATTACTTGCATATCAGTTTTTTTAATCCTAGGGCATTGAACATATCATAAAATAATCATCATCTTTAGACAAAAGTCTTTTTTTAAAGGAAGTTAAAAGCTGAGATAATTTAAGGAAAAAGGTTTTCAAATTTTCATAACCCACTGAATAAGGGAAATTTACAATGCATTGGAAAACTGGCCGGTTAAAGGTATGGTAGGTACTCAGGTAGCTCAAAATCATTTTT…
comp228949_c1_seq1	97.22	ring finger protein 170 (RNF170), transcript variant X2, mRNA	noncoding	-0.045056	AGTCAAAGGAGGAGGATTGTTGAGCATTGCTTTGTAAGTGCAATTTACATTTACTGTGAAGAATTACAGAAGCATCCATACAGGTGCTCAGATACCACAGCGTTGAGTGCATGAAAAATACAGATGCTTCTATATACGCACATTGCCACACAACAACAGAATCATCTGAAATAAGGGCAGCGTGATCTAGTCATTCTTTCCATAAATACTGATAATCAGTGGTTTGGTGAAGAATTTTCTCCTTGACAAGGAAGATATCTATGCAGGGATGCATGGATGCAAAGTAAATGAGCAAATTCAGCATACTGGCTGCATCCTCTGCTCCTGTATAACCGAGCTGAGCACAGCACTCGCCTTCTTAACCATACAGAGCGCTGAAAACTGTCAGTCAAACTACAT…
comp228959_c1_seq14	92.8	RAB3A interacting protein (RAB3IP), transcript variant X1, mRNA	noncoding	-0.045056	TGCCAGTTGACTGATGTGTAAAGAATTACTGATTGGATGGTCTTAATATAGGGGGAAAAAGAAGTAAGGAAAAAAGAAAACAGATAAATGCAGAGAGAATGAAGGACTGGGTGGGAAGAAAGGCTGCATAACCAGAAGGTGGCTATGAGTAGGACAAAAATTAGAAATCTAACACTGATAACCATAGCATTGTCTCTTTGAGCAGAATTGGTACACCAAAGTTTAGAGGTGAGTTACCTGAACATATCCCCCATTAGAATACTACACAGTACAATTGTTTTTCCATCTCAACTAGTCTTAAGAACACATATGAGCTCCCAGTGCAGTGCTGTGGCAAAGAGGGGTATTGTGATCCTTGGATGTATAAAAAGGGAAATAGTGAGTAGAAAGGAATTGATT…
comp229193_c0_seq1	98.48	uncharacterized LOC101939722 (LOC101939722), ncRNA	noncoding	-0.0004096	TTGCCTCACTTTTGGGGGGGCGGAGTGGTGGGTGCTCTATTTGAGGCCCCTTAAAGCAGCTTGATTTTCAAAAACTGTTCACCTGCCCTCTGAAAATTCAGATCCTTCTCAAGCATCTCAAAGAGAGAATCGAAAACACTGAAGCATCCAAAATCACTAATTGGTTCTAAAAACCTTGGCTTTTAAATTCTACTATCTACAGTGGAAAAGAAGTCAACTTTTTCATGGCAAAACTATGGCCCTGATTCTGAACTAACGTGCACTGGTTTTACACCAGTGTAACTCCATTGACTTCAGGGGAGCTACTCCTGATTTACCCCAGTACAAGCGACG
comp229225_c1_seq1	97.65	cyclin-dependent kinase 18 (CDK18), transcript variant X1, mRNA	noncoding	-0.0311296	ATCTGGCTCTGGCCAGTGCCAGAGACATGCTACTGGGTTAGATGGACCAGTGGCCTGACCCAGAATAGCCGTTCTTAGGTCCTTTTCATTCTACTTGCTGGCAATGAGAGGGGAAAAGGTTCACATATCACTGGGGATAGAGCAGGTTTTGGTTAAGACTGTCTCCAAGCCTTGCCTGAACTGGCTGTTAGACTGGGACAGAGCTAAACGAAACTCAGTTTCCAACAAGGAACTCCTTGTGCTCACAAACCTAATACTGGATTAGTAACACAGGGTTTGATTCTCCACTGACTCACAACAGTTTTATACTGAGGTAATTCCACTGACTTCAGTCGGCTGATATACACCTTGCTAAGTGAGAAGAGTACCAGGCCCAAAGAACTTGATGTGCAGCAAGAA…
comp229225_c1_seq2	98.51	cyclin-dependent kinase 18 (CDK18), transcript variant X1, mRNA	noncoding	-0.045056	AGTCGGCTGATATACACCTTGCTAAGTGAGAAGAGTACCAGGCCCAAAGAACTTGATGTGCAGCAAGAACAACTGGGTTAATGCACTCCCATAATGTTGCTGATACTCCAACCAGAGTAGCCAGTCGGGTCGATCACAGCCTTGAAGTGTGCCAGCTGATGGCAATACCATATTACAGTACAATGCATGCTTCTTGTCACACAGACGAGGTAGGTCAGCGGTTCCTGGCTAAATCTCTATTCTAGTTCTTACATCTATGAAATTATCAATTGCATTGGCCATCTCCCTGTTGCAAACAGCTCAGTGGCACCATGCAATTAGCAAATAATGCCCGGTGAAACCCTAGGAAACAAAATACAACCAATGCTTCAGCCTTGAAAACATTCCAATGAACGCAAC…
comp229252_c5_seq1	98.78	ariadne RBR E3 ubiquitin protein ligase 2 (ARIH2), transcript variant X1, mRNA	noncoding	-0.073728	GATCCCCCACCCATTTCCTGCTCATTCTGGCATCTGAAAAGGATAAGCTGCTGCTGTTTGAGAGGTGGGTGACTGATAGGAAAGAAATTAGTGTTCTCAGGATCAAAGGTAAAGGGGCAAATTCTGTTTTGTGAACACAGCCCCCTTCGAGTCAATGAGGTGGCCTGAGAATAGAAGTCGGATCAGGCTATTAACTCTAAAAAGGTACCAATTCCGCCCGCACCAGTAACAGGGCAATCTTGCAGTGTTTGTCCCTTCCTCTTTTTGCAGCTGCTTGCTGTTCCTAGGTCAGCCTGACGTCTCTCTCCATCCTTGCATCTGAGACTCATTATTTCAGCTTTGCTCATGCGAATGCACTGGCTGACTCAGATCTCTAACAGGCATCAGGCTTCCCGGACC…
comp229313_c1_seq1	98.48	zyg-11 related, cell cycle regulator (ZER1), mRNA	noncoding	-0.069632	TATCTTGAGGCTGAGGGTCCCCGCCACCTGGAGTTTAGGTAATCTGCACCCTGACTAGAGGTCTCACTTGTCAGAGACAATGGCATAGTCTTGAGCCTCCAAAGTGCTGAGTGCCCTCCATTCTCATTGCAATCAACAGGAAAGACATTTTACAGTAGGTGTTCAGCCCTTAGCAAGTCTTGTAGGAGCAATAGCCTCTACGTATTGGCCTATCAAGATGTGTAGCCTTAACTAGTAACACCTAATAGCACAAGAATAGTTAATTTGTACAGGGCTAAGAAGACAGGTACAGCACAGATAATCTGAGACCATGAACACTTAACACTATTGATAGTTTATCTTCACCATTCACATTCAACTCTAACTACTCTAGACCCGCTACTGACCTAACAACTTCCA…
comp229560_c0_seq2	98.36	aldehyde dehydrogenase 5 family, member A1 (ALDH5A1), mRNA	noncoding	-0.0004096	TTTTTTTTTTTTTTTTTTTCACAGGTTTTAGATATTTATTACTTGAAAACACAGTTCAGTTTCTTTGCTAAGTAGTATGCGTTCTTTGAACACCCACACACATTACATTAGAAAAAAGCTAGACAATGACAAACTAATCATACACATACTTGAATTATTACATTTTAGTTTGTCTTTTGTTAAAGGATCACAGTTTTTGATAAGAGTACAACATTTGTAAGAAAGATCCATTTGTGCTCTTTGATGTAGACATTACCTAGACAACCATACATATTCAAACACTGAAGTCCAGGCATGGAGGAAAACTTGACAAACTTTTTTTTAAAGTTAACCCAAGATACTGTTAAAGTTATGTAACAAAAGGTTTGTGCTTCCTGTTG
comp229560_c0_seq4	98.24	aldehyde dehydrogenase 5 family, member A1 (ALDH5A1), mRNA	noncoding	-0.094208	CTTATGCTGGGTAAAGAGTAAAAAATTTACTCAAGTTTTATTTAATTCTATTCAGAGAAGAAAATCCAGCCTCATAAAACAAGACACCAAGATTTTAAGACAACCAACAGTGTTGCATCTGACATGGAGGCAACCGGTCAGAGCAGTGCAATTTGAGTGCCTGACTGAAATGACAGATGGGTCCACCTGTCTAAGGTACTTAAAAAATTGCCTGTGTGCTTGCCGTATTTAAGCTATTGTACTTTGGGATGTAGCAAGTACTGGCTGTATTTTTGTGCAGCATCCTCTGCTGTATAAGAAATGGATGAGTAAGATACCTTGTTCTAGCTGCCCTACTTTCATATATGCCATAACACAATGCTCTCAAAAAATCAGGACACTATGTATGCTCATCTGCAA…
comp229631_c0_seq3	97.04	UBX domain protein 2A (UBXN2A), transcript variant X3, mRNA	noncoding	-0.147456	GGGACATGAATTAAAAGCGGACGATGGGCATATTTTATAAGTTGCAAAATAAACCAAACAAACAGAAAGTGAGGACTGATATAAAGAACAAACAAATGAATAGAGGAGAAGGAAATAGCTTTATTGCCAAATAAGGGTTTTAAAATGTTATTGGAAGACTTACATGTGCAAATTGGCTCTGCCCATAGCTGGCAATTTGGCATAGATGGTTTGTATTTTCACTATATATAATATTTCTCTATAACCATCTTCCATCTACCAGCTCTGCATGTCATGCTTGTGTCTTGCATGGTTCAGAATGGATTACACTGCTAGTGGCACATGTAGTTCAAAGCACACCTGTTACGACATTCCATGTCTTGGGGATGGGAACAGAGCAGCCAGTGAGGCAAGCAGCTA…
comp229637_c1_seq1	99.11	potassium channel tetramerization domain containing 7 (KCTD7), transcript variant X8, mRNA	noncoding	-0.108134	GTGGCAAGTTGCACTTTGGCGTAGCTACCCATAATGCACAGCTTTGTGCATCGATGCAGGCACTGCTAGTGAGGACGCATTCCATTGAGACCATGAGCATGGTGTGGCCACGCACAGTCGACTTAATTAATTCGGACACTCCAGGTCGAATTAGATAAAGTTGACAAATGTTGTCGTGTAGACAAGCCCTAAGTTGAGTGAAGACTTGAATGAGTCCTTCACTTATCAGCTGGCTCCTCAACTTTGGTTTCTTTGGCGGGGAAGGGATCCTTAAGCCACAGACTGAACTTTCTACTAAACAGGCCCTTCAGATCCAAAATCTGAAATTTATGAGCCCAAGATTCTTGTTAGGAGAAACGCTTTATTTAATGACTGGTTTTTCTGGGTCGTTCAGTGGTG…
comp229637_c1_seq2	98.17	potassium channel tetramerization domain containing 7 (KCTD7), transcript variant X1, misc_RNA	coding	0.03	GGGTGCTTGGCAAATGAGGAAAAGGGGTAAGTTGCCACTGAAATAAATGGTACCAGAGAGAACAAAGCACCATCTTCATTGTCATCATCACATGTATTCAGTCATGCAGTATAAGTAAAAAGCCAAAGAGTAAATACTTTTGGTTTTTACAATAAGCCATGAATTTTTCTCTTTTATATATTTATATACAAATTAAGTACAAAACTGGTTTTATTTTTCATAAGTCATTTGTGAACAGGACTGAAGCAAATCACAAAAACATACTTGTTAACACTATAAAGCTGGTTCATGTGTGGACATTACTGTACTTGTGAAACTCCGCACCCAAAAAAAAAAAAATGGTCCCAAAAACTGATGGCTTTGGACTGGAGACACTGAATTTTAAACATGCCTAAGAGG…
comp229702_c1_seq9	98.61	microfibrillar-associated protein 3 (MFAP3), mRNA	noncoding	-0.004096	TGGCCAATCCTTTTTTGCATCCTGCTAAACCGCTGGCCTCAGTGATTCCTGGTGGCAGTGTTTCTGCAGGCTAACTGCGCATTCTGGGGAAAAGAATTTCCTTTGATTGAGTTTGAATGTCATAGCTCAAAGATGTTCAGGCCAGAAGGGATGGTCGTGTAGTCTGACCTTGTACGGTCCCCAGGCCATAGGGTTTCCACGTCCCCGTGCCTGGCTTTCAGAGAAGCTGATGTGCCCCTCTGTCAAACTGTCACACTACATATGGTGGCAGCATCCTTGATGGTTTTGTCCCCATGTTATAAATGCAATTTGGAGATGGAACCATAAAAACAAGGCTCCTTTTAAATACGTCCAAACCAGCAGACGTGCAATAATGATTGACAGATGTCTCATCAAATA…
comp229775_c2_seq1	98.64	uncharacterized LOC103306046 (LOC103306046), ncRNA	noncoding	-0.0004096	AAATTCCTTTATGTGATTATGTGAAGGAACGTTTACTGTGGATGATAATTCTTCCTGAACTAACTTCAGTCATTAAGCTATTTAACTCAGTTGCTACTTTTCTTTAATACCAGAGAAGAAAGGCAAAAAAAGTGGGCCTGAAAAGTCAGTCACTTAGTGAAGGGCCACAAAATAAACTTCAGATCATGGCCTCTCTTCTTTTCAGTTGACTGACATTTTCTCTTATCCACATGTATTTAGACTGCAATGAGCATTATTCTGGAAAGCAGGCAGGTTGGCAGTTGGAGAACTGTTGTGGGAAGCAGAAAATTCAAAATGCCTGAAGAAGCATATTGTAGCTACCAAAGAAGGTTGGATTTGCATTGAATTGTCTGGGTGACTTGCAGCAGCTGTTGGAAC…
comp229885_c4_seq1	98.62	leucine rich repeat containing 28 (LRRC28), transcript variant X1, mRNA	noncoding	-0.0004096	GGCCCTTCTAGTGACGTTTGAAATACTTAGGATGCTCCATTTATTTCAACAGTTCACAGCAAACCTGCAGTAGAAACAGATGCTTGTTTTGGCAACTGCGAAGCATTTTAAAATGCGACTCTTTCCAGGTATACATTTTCCTCACCACTGCGTATATTAATACGTTACCAAGTAAGTCTCTTTATCTTGCCATTTTTATATCATCAAATTGTTCCATGCAGATCTATTTCAGCATGTAACTACTTACGACGAAGAACATTGTGTTCAGTCCCCAAGTAAGTTATGGTTAAAAACTAAACTAATCATGAACACAATGTATTAATAAAAATATATTGCAGAACAGACCAAAAGGCCTACATTTTTAGTTTAAAATTAAAAATATAAATCACAGACATCTTG…
comp229889_c2_seq2	97.25	solute carrier family 35 member E2 (LOC101951875), mRNA	noncoding	-0.02048	TCCATACACAACTATCTCGTTTCCCCTGGGAAAAAAAGGGTCCCAATTTTTCTCACTTGCTATCTGTTCACCCTACTATTACCCACTTCATAAATTCCTCTCTTCTGTAACACACTTATTTAAATCTTCATTTAGATCCGTCTGCCTGCATTGAAACGGCAATTCACTGATTCTTTCTCCTGATCAATGACTAGTTAGCAAAAACTTGGCTCTCGGGGTGCAGAACCACACAACTTTCTGAGGCGTTCAGCAAGCCCTGCCTTACTGCAATTCAGGAACTGAAATTCTCTCAAAGTGGATACTGATGACCATTTCTGGTCTCTTGCTCCTCCTCCTCTTCTCCATCCCTTACTGACAGGATAGAGAAGAAGTGACTTGATTCTCTCCTAAAAACAGTTC…
comp229921_c2_seq4	97.44	potassium channel tetramerization domain containing 7 (KCTD7), transcript variant X1, misc_RNA	noncoding	-0.131072	GCTGTGTATTCGGTCAAGTTAATGCATTCTTGGATACACAGGAGGCTTTGGCTCTTATTTTCAAGGACTTGTATTACCCAGCTCCACTATGCTGACTGCTATGTCTTGCGGTTTAATCAATCGTCATTCTAAGCAAAGGTGTGTCGAAATACATTTCAATTAGATTGCCCAGGACATGGTTAGATCCTCTTTAGGGACTCACTTATTAAGAATCAAGGAAGAGTTCCTGTAAATATAACAGACTAAACTTTGTATTTGTTGGAATGCTTTCAGGTTATGCCGATTTGTCTAAACTGAAAAAAAAATCATACAAGCTAAAGCAAACCTCCCTGCAAGAATCCAGAAACCAATTGCTGATGATCACGAAAGAGTTACGTTCTTTAATGGGAGTTTTCCACA…
comp230033_c0_seq2	97.02	lysosomal-associated membrane protein 2 (LAMP2), transcript variant X1, mRNA	noncoding	-0.0004096	GTCCCGGTGTACCCATTCAGGGATGGCAGAATTTAATCCAAAATAACGAGCTTCCACCCTGCTAAGGCCCAAACGTGGAACACAGGCCTTCAAAGTGTATGACAATATTAATGATAGGGGAGGAGTTTGACTGGATCCAACACACCATCCCATTCTTTGGTGGGGTCACTTTTTTTTAATGTGGTTTTCTATAACCTCATCCTTTTGCATACTTACTACTTTGGAAAACAGAGTAAGAACACACCTCTGTGGAGTTAAAGAGAGGTGTAAAGTTAGGCCAGTTCCTTCAATTGAAATACAAGAGGAGAAGTCTAGATTATCCTTCCCTTGCACAGACAGAATGAAAACTTGGACCCAGTGAACCCAAAGTTTTCCCATTCGCTCAAACATAGGCTCAAT…
comp230055_c2_seq2	96.05	KIAA1191 ortholog (KIAA1191), transcript variant X1, mRNA	noncoding	-0.0004096	AATACGACATGAGCACAAACAGCACAAATAAATTAATGGAAGTCAAAGAAGTCTGATTACCACTGATCATACACACTTCCAATCCATAATGACAAATGATTACTAGGGTAGGAGTCCTTGGTGCTATCAATGCAACACCTATGTGACTGGTGTTGCCATTAGTGATGAAGTTTGAAATGAAGCTGTGCTACAAGCCATGCTTCCTCAAGGGGGACATGAGCTAAGCACTGCAGTGCGGTCAGGACGGGTCTTTCCTTGGAGCTCCAAGGAAAG
comp230090_c1_seq14	94.59	dynein regulatory complex subunit 1 homolog (Chlamydomonas) (DRC1), mRNA	noncoding	-0.036864	AGTCGAGGTTGAGGTACAATTGACAGCACTGAGGCATCACCCGGGGAGCATTTTTAAGGATGATAAAAGCAGTGGGGCGGCTCACTCAGGGGTCTCAATAATTAAGGACACAAAACAAGTAGTTCTTTTACATGGGCAGAGAAACACAAGGGCTCAGAGTGCCTCAAATATGCGGAAGGGGAATTCTAAGCATGGGCACATACGCTCCTGGGTCAGAGTATCATTCCTTCCAGAGAGCCCGGCACCGGAAAGGAACGCACCCCTCTACAAGGAAGAGGCCAGGGTGAGGAACCAGAATTTCCACCTTCGTGTCTCCTCCTTACCCAGTATTGCAGAGGTCAGAACAATGACCAAATCCAGCCCTTCACTAGAGAACGAGTTTATTTTTAAAGACCGAAT…
comp230094_c0_seq1	97.55	ArfGAP with coiled-coil, ankyrin repeat and PH domains 3 (ACAP3), mRNA	noncoding	-0.249856	TAGGCATAGTTTTTTCCCTGGAGAAAAACATTTTGTTTTAGAAACTGCAGGATTTGTTAAGTGTTCTACCCTATCTCAAGCTCTGAGGCATCAGATGCCTTGCATTCTCTTTACACGCAAAAAGAAGAGGAAAAGAAGAAAAGAAAGGGAAGCGGGGAGACGGGGGAAAAAAAGTCAAGTTTAAAAAAATAGGCCCTAGTAATGTTACAAAAAAATCCTGACATTAAATACAGCCAAACTGTATTGAATGAAAATTGCACTAGTCCTCTGGGCGTCTCAATAATAAATTAAATACTTAACAACTTCACCGATTAAAAAAGACAGCACAAAATCCATAACAAAAGAACATAAAAAACCCAATACTGTAAGTAGGAAAAGTGCACAAAGTTGCTTTATACA…
comp230094_c5_seq1	98.39	ArfGAP with coiled-coil, ankyrin repeat and PH domains 3 (ACAP3), mRNA	noncoding	-0.0098304	CGGCGATGGGCTTTGTGCCAGGGAAGAAAACTAAAATCAGACGCCCACAGCCTGAGTGGCTAACTCAAGCAGCTGGGTTTTTTCCCTGGTCAGATTTCCTCCTTCGCCCCTTTCTGGGAAGGGGATTTCTATTTGTATGCGTGTCCCTAAATGCTGTCGTCCCTCATGCTGATGCATGCGAGCAGGGCGTTTCTGCAGCAGGTCCAGGGAATCCGGATTGCTCCATTTCCATTTACTGGCAAGACTACTTTGGTTTTTCTTTTTTTGCGGGAGTGTGGGGGGACCTGTTTTTACTCAGAGCCACTTTGGATTTTACGGTCTGTGTTTCTGACGTGCTCCCGGTGTCTCGGCAGAGATACCATCACCGCGCTGTCATTTCTGCAGAGGGCTTGGAGATCA…
comp230201_c0_seq2	94.34	G protein-coupled receptor 85 (GPR85), transcript variant X5, misc_RNA	noncoding	-0.004096	TTTTTTTTTTTTTTTTTTTTTTCGCAGACAAATTAAAATTTATTGAGACAGACAAAAATTTAACTATTTAGGACTACAATTAAGCATTTACAGTTAACAAAGGAGGTTAGCAAAATGTTCACATTCCAGTTAACTCCTTATGGAAAAAGCATTCAGAATTTATTATGCTAATCTAATTTACTATGATAGCCTACATTCCATCTACAGTAGGGACATCAAACTTAAACACGTAATATTTGGATCTCTCCTTACAACACATCACATTTAACAGTAACGGATATCAGCAGCATTGAGAAAAGTATAAAAAGACCAAAACCCACCTACTGTAGAAAGGGCTTTTTCATGTATAGTACCTGTACAAAGCAGTCTATGTATTGAAGAAACAAGAATGGCATACAG…
comp230253_c1_seq1	98.89	uncharacterized LOC103307581 (LOC103307581), ncRNA	noncoding	-0.0004096	GCACTGAGTATTGTTTTTTTTAATTCTACCTCATGACATGCTTCTTTTTGAAAAGGTTATTGCTCTGAAACATTTGACAATAACTTTTCTGTATAAATAGAGAATTGTTATTGTGTTAAATAGATGACATATCACATAGCTACTATTTAAAATGCACAGCACCTGGAGTGACCGTCTAAAACAGCTCATCACTTTGAAGCGAGACCACTGAAAAGCGCAAGGCTGATGATAGAGGTTGCCCTGTTTTGGGGTTTTGATCATGTTTTGTGGTGCTTTGTAGTGTATGTATAGTGTGTTGTAGGAACAGATACATTTTTATATTAAGACCAATTCCGTCCATGTATGCTGTAAGAATGTTGCCTAACTTTTCTGATTACATTTTGCAATAAGTTGAATTAG…
comp230253_c1_seq3	97.45	uncharacterized LOC103307581 (LOC103307581), ncRNA	noncoding	-0.0106496	CTAGCATTTGTTTTTAGTTTCCATGTGGCAAATGTATTTGTTGCATTATGAAGAGCCTGAATTTCACAGAGCTCTGTTTAGCAGAGACTTCAGCTTTGCTTTGCAATACCTAAACTTCTTTCTGTACTGCCATTATTTGTGGCATCCTTAAGGAACAGGGTTTGCACTCCTCCTATAAATACAATATTGTAGGATCAATGAAAAAATGTTAGTTTTCACTCGTACATTTTCCATGTAAACAGTTAGAATCTTGTCTAGGAGATTTCAGATTAACTGTTTACATGGAAAAT
comp230271_c0_seq12	97	aminolevulinate dehydratase (ALAD), mRNA	noncoding	-0.0004096	GTGCTGCTTTCACTGCTGCAGGCCAATCTTCCCAATGCCCTACAGCTTGTGAGGGGGTGAGAGCTCTACCTCATGGCTTGGGGGGACGGGGACTGTACCCCATGGTCTATGGGATGAAGTCATATTTAGGCCTGATAGAATCCTGCTGTGAATTCTAGGGGTCTGTTCTGATCACGTTTAACAGGAGGACAGGGTGTGTGTGTACAACACTGCGGAATAACCATGTCTGTGAGAAAAATAAAAGTCACTGAAAAGCTGGAAGAGACTGGTTTGAACTACCGCGAGAGCTGTAGTGGCTGGAGGAGAGCTAAGCTGGAGATGGGAGACTAATCCATGGGTATGAGAGCAGATAACACAAAGTTACGGGTACATTTGTGTAACCTAGGGAGGTTAAAGCAG…
comp230271_c0_seq13	97.46	aminolevulinate dehydratase (ALAD), mRNA	noncoding	-0.106496	CGACCATTCCTCTACCCCGATGTCCTTCTCGGTCTAGCCGGGGTGTTGGTAACACAGGGGAAGGCTGATGTGGGGCAGTTCACCTGCACATTGATCACAGGAGTGCTAGTTCATTGGGGGTGTCTCAAACGTTCACTGCAAATGTTCTCCCTGCAGTGCACTAGTGACGTAATTCCTTTGCTACAGCCCCCAGCAGAGCTTTGCTCTCCCCTGGTTGGGCTTTCTGCACAGAAACGCTGTCTGGGTCACAAACAGGGAAGCAGCAGAGGCAGGCAGGGCTTCCCTTGCTGGTCAGCCAGACACTGCGCTGACACTCTAACACTTTCCTCTGGTGAACACGCTGTTTCAAACTTTTTAATATGGAGAAATACCCCAAGATGCTTCAGAGCCCTCAGGGAG…
comp230273_c1_seq1	97.93	EF-hand calcium binding domain 14 (EFCAB14), transcript variant X1, mRNA	noncoding	-0.0028672	AACATTTGCCTAGATTTGCTCTGAGCAGGGTGAGATGAGTGGTGGCTGGTCTACATTTGCACCACCTGGCACTAGTGGGAAATCAAGCCAAAAAGTCTAACAGTCTAATCGAGCCACAGTTGGTGTGATTTTTAAATCCTGTTCTGTCAGCCATGGGACTTAATGCTTCCCCCCACAACTAGAACAGCTCTTCCGAAATGAAACAGTGGGATAGTTCATGGAAGATGCATGGATCCTAAATTCTAGTCTCTCACTGTGCTTAACTCCATGGATTCCAGTGTCGTTACTCTTTACTTACCCTAGAAAGGCTCAATCATGGTCACTAGGATGCAGTACTTAAAGGAAGATGCTGCCACAGAAATACCAGTGAAACTTTCTTATACCTTGGCTAGTGGAAGC…
comp230273_c1_seq2	96.61	EF-hand calcium binding domain 14 (EFCAB14), transcript variant X1, mRNA	noncoding	-0.0004096	CAGGCAGCCATCCTAATCTCAAAGTATTGCTCAGCATTCAAATGCTCGAGACTTGTACGGCTTCTCAGTTGCTGCTGCTGATATCAATCCATGTTCTGACCTAGATTGTTAGGTAAGGCACCAGCAGACTTTTGTTGATAGCCCAAAGACTTTATCTACACTACTGTTGACCGGCCATTGGTAGCTGCAGGTATGTTAACATTTGCCTAGATTTGCTCTGAGCAGGGTGAGATGAGT
comp230278_c0_seq1	98.08	colony stimulating factor 1 receptor (CSF1R), mRNA	noncoding	-0.124928	CCCCCCGAAAGGGCATCATTAGAGGAGCTAAGAGCCAAGACTCATGCATGATCCCTACAGTGTTGAAGCCTAGCTCAAAGTCACCAGGAATGTTAAACATGATCCATGTATATGAGGAGAGGATCAGATCCCCTTAGAGTCTCTCACCAACACTGGTGACATACAGGCCCATTGATGCAGTCGTCTTGACAAGCAGTTCCTAACTCTCTGCTAGTCAGTTCGGGCTTGGCTGGCTTTTGGCTTGTAAGACGTTTCCAAAGGTCAGTTTTGCAGGCTGGCATGCATCCACCATGTATTGTTCTACACGGATATGTATTGCTGTGCACCTATAATGGAATCCTTGTGTTTCTGTAGGTGAGTGGGTGCGCCTGCAGGCACAAGAGCTTCAAAGTAAGCTAC…
comp230295_c0_seq6	97.62	NudC domain containing 1 (NUDCD1), mRNA	noncoding	-0.0004096	TTTTTTTTTTTTTTTTTAAAAAGTTTTATTTATGAATTTAATGTTTTAATTATTTTTAACTTGCAGAGTAATACATATTTCAGTTATACACATCCAGGCAGAGGGAACATTCAAAAAGAGTATTTGAAATGGATTATTTGCACCTATAACAACCGACATTTTGTAAATAGCATCCACATTTGCTTGCAGGATGGGGCATTCATAAAGAGCTGTACAAAATGAGAGCTCCATGGTAGGTGCAGATTCTCAGCCAAAACAAAAACCTCGCACAAAATCAGGTGACCACACGCCATACATTTTGAATAATCACATTCTACTATGTCTGAGTCTGTGGTAGCATATGACAGATATAAGCCTCGAAATAAAATGAATGTAAAATGGGAATGCGAAAGTAACAAA…
comp230295_c0_seq11	98.27	NudC domain containing 1 (NUDCD1), mRNA	noncoding	-0.0004096	TTTTTTTTTTTTTTTTTAAAAAGTTTTATTTATGAATTTAATGTTTTAATTATTTTTAACTTGCAGAGTAATACATATTTCAGTTATACACATCCAGGCAGAGGGAACATTCAAAAAGAGTATTTGAAATGGATTATTTGCACCTATAACAACCGACATTTTGTAAATAGCATCCACATTTGCTTGCAGGATGGGGCATTCATAAAGAGCTGTACAAAATGAGAGCTCCATGGTAGGTGCAGATTCTCAGCCAAAACAAAAACCTCGCACAAAATCAGGTGACCACACGCCATACATTTTGAATAATCACATTCTACTATGTCTGAGTCTGTGGTAGCATATGACAGATATAAGCCTCGAAATAAAATGAATGTAAAATGGGAATGCGAAAGTAACAAA…
comp230313_c3_seq3	96.26	unc-5 homolog B (C. elegans) (UNC5B), transcript variant X1, mRNA	noncoding	-0.0524288	CTGCAATTAAAAAAGGGGAAAGTGAAATTTAATTTACATAATATTTAATGCACATTTTGCGTGTGAAACAAAAGATGTTTCTGTTTGCGAATTACACTAGTGACCCTGAAATTCACAACACAAGTGTACACCTAGGAGAAAATGGCTGAAGTGCTGGCAAAGAAACTTTTTATACAAACTTTTTAGACTTCTGAAGAAAACAGATTGTGTTTTCACCATAAAAATGGTCCCAGTATTTAAAAACAAAAAAACCCAGAATAGCTTCCATCTGACTAATCAGGCAAGAAGGTACAGCCTCTCCTACATGTAGGCCAGGCTCCAAGCTCTGAGACTGTCCTTTTCAATCAAGTTTCAAGACTGGGGCTGATTTGTTCTGCCACTGTTATGGTACCTCTGTAC…
comp230447_c0_seq8	96.26	synaptosomal-associated protein, 47kDa (SNAP47), transcript variant X1, mRNA	noncoding	-0.0004096	CTTATGTATAAAGAGATTTTTGGAATAAGATGCTCTCTGGTTGGCTGAAGTCCTTACAAGGTTTTAGCTCTTCAGAAATCTGACGATGGCTTGGCACAGATTCTCCATGGTATGACAGAGATCATTTCCATAACCCTTCCTGGATGCTGGGAGGCCATAAATGGCTTAGCATTCCTTCATTTTCCAAGGAATACACTTGTGATTGGTGTTCCCTCCGCACTGCTCAGATACAGACTCCATCAGAGCTGCATGGGGACCACATAAACCCTGGTAGCTCTCCTGCAGACCTATGGCTTGAGTGTCTCCTGATCAGTGCTATAAATGCTTTGTGCGCCTCTTGGTATTAATGGAAACTAACCTGATGGACAGCCCTCCCGCTTCCAGTTATTTAAAAGAAAA…
comp230637_c0_seq8	94.64	MAU2 sister chromatid cohesion factor (MAU2), mRNA	noncoding	-0.024576	ATCTCCAGTGTATGTCGTCTGGTTTTTTTGTGGCCCAGACTGGAATGCCGTTCTTGTACCCAAGAAGAGTAGTGCCAGTTGATCATGAGGAATGCTACCTAGAGTATACTTTGCTGAGTTCCTTTGAATTATATCACTGACACTTAGCACAGTGCAGCATTCCCATGAAGGGTCCCAGATTGACAGCTCTGGGGACAGAAATCCTCTCTCCTCATAAGACAGTTTTGGCAGCAGCACTGCAAGCTTGCACCACAGCACCATTGTGGCCTCAGTTCTCAACAGGTGGATTCTGTCGCTGGCCTCTGATGGGACTGCCAGTAAAGGTGCCAGATTGTGGTATGGATATCTGCCACTAGGAAGGGTACTGGCGCA
comp230658_c0_seq3	94.34	uncharacterized LOC103306221 (LOC103306221), ncRNA	noncoding	-0.045056	CAGAGCACTTGATGATACCCTGGCGAGGAAAAGTTTCCTACTACGGAGGACACAATAAGGCCGCTCTCCCCAGGAACCTCATGCAAAGGCTTTCCAATTACCTCCAGGAGAGCTTCGTGGAGATGTCCCAGGAGGATTTCTGCTCTATCCCCGGACATATTGACAGAATTTTCCAGTAGCTGCACTGGCAAGGACTAAAAAGTAGAGCGCCTAGGGCAAACTAATCATGAAAAACCCATTGTTAATATTCCTGTTCTGTTCAAAATAAATGTTTACATGTTTAAAACACTTACCGACTGATCCTTCCCCTGATTCAGGGTCCGGGTTAACGCCTGGGGACGGTTGGTAGGGGATCTCTGTGAGGGTGATGAAGAGATCCTGGCTGTCTGGGAAATCAGC…
comp263150_c0_seq1	91.46	translocase of outer mitochondrial membrane 40 homolog (yeast) (TOMM40), transcript variant X1, mRNA	noncoding	-0.0393216	ACAAGTTGAACACACAGGAACTGCAAGTATTATGAATTAGTACAAACTAGCATTTGATTCAGTAGGAAAAATCCTGACACCTCAGTACAACTCCATTGCATTCGTTGGTGCAGCTGTGGGGAGATTCCCTCTCTCTCTGTGCCAATTACACCCCTCCCTTGGATCGCTGGGGTACCAGGGGCTCTGCAGCCTCTTATCTCACAACCCAGGGAGCTGTGGGGCAGACTCTACACCTGGGGTGATGGGGCCACAATCCCAGCTCCCCTGCTCAGCCCTACCTCACCCCTCCCAGCCTACACGGATCCAAAGAGACACAAGGGACCTATTGAGTACTCTCTGCACCCACCACGAGTGGGGGTCTGTGCCCCCCCCAGCAGGAGCAGCAGTAGTTTGGGGGGC…
comp339457_c0_seq1	94.81	coronin, actin binding protein, 1B (CORO1B), mRNA	noncoding	-0.0380928	TTTTTTTTTTTTTTTTATTATAAAGACCTTTTATTTGGAATGAAAATATAGATCTGGCCCTGCACAGAGCTCTGTGTGTGGTTTTTTTCCTTTCCTTAATTGCATCTAGGCAGAAGCCACTTTGTTGGGTCTGAATGGTCCCTGCTATGACTGGCTATTGAAGAGGGCACAGTCACATAAAACCAGGCGTGGGTTCCAGGGCCCGTGCCCTGCTCTGACCCCACTGCACTGGCACGGTGATGGTAGCTGCAGACCCAAGTCTGATTTAAAGGGGAGGGCTGAGCACAGCGACCCCCCGATCGCGACCCCG
comp454952_c0_seq1	97.61	uncharacterized LOC103306176 (LOC103306176), ncRNA	noncoding	-0.118784	CACAATACTTTAGAGTAGGGAATTGATTTAGAATCTAGTGAGTTCACTCTTGAAATTCTCAGTTGTGCTCCTTACCTTATGCCAGTTTGAAATGTGATGAGATTGCATTGCATAGCAGTTCCATCTGTATACTTGTTATAGAAATCCAGGGTTCAAGCTGCTCATGTAGGGGCAATATTGAACGTCCAGCTTAAATTGCCTTTCTGAGTCTAGAAGTAGATATACACATGACCTTTATAAAAGTACAAATGAATAATTTATAGTCTTAATGCTCAGCACTTAAGCTGCCAAGGGCCTCCTGTAAAATGATAAGAGCTCTCAATTCCCATTAATTTAAGTTATTTTAAGTATCTATCTATCCATCCATCCACAGTTTATCTTTAGCACTTTTCACCATAT…
comp535024_c0_seq1	98.32	chromosome unknown open reading frame, human C3orf18 (LOC101936046), mRNA	noncoding	-0.0004096	GTGAACCCCATCCTTGCACTTCTCAGGCAGTTGCTGAGTGATGCACTTGCTGTGTATCTGGAACCAAACCCATACCTTGCCATGTATTAGGGGTAAGACCTATATTATATAATGAATGGACAGAATTCCTTTCAGATTCAAACAGTTCTCTTATATAAGGGGATTCTGTCCTGTGCTGGGGGCCCTTAAATCAATGTAATACAGATAACGAGACTAAAAGAATATTACCACTATTGGCTGGGCTTTAGCATTCTTTTAGTGTAATAGCACCTCCTTACAGGGTACTGGACGTATACGTATAATTTAGTAGATGTGTTATGGTGTAATTTAACTCAAGTTTTAAGCATTCAGATGTAATTAAAGTATTTACATGAAAA
comp571742_c0_seq1	97.61	spermatogenesis associated 24 (SPATA24), transcript variant X2, mRNA	noncoding	-0.02048	GGAGCCTGGTACAAGTGAAATTAATTAGATGGGCTTCCCCTTGTCCTCTAAGCATTTGTGTGCTTCACAAAGCCACCACCTCAGCTGGGTCTCTGCTCAGAGCAGGCCCTGGGTTGCAATAGTGGCTGTTCCTTGATCACTGCTGATGTGGGCTGAAGGCTTATAGGGAAATACTCCCATTGCCTAGCCATGTTCTGCCCCTTCCTAGCCAGTACTGTTTGTGTCTCACAGCTTCCCCTGTCTGACACCCCCCGTACCCACCAAGATAATGGCAGGGACAATCTCGCGAAGCTTGGTAAATACTGTTAGACCCCAGAAGGGTGACGGGATGCATGTACAGACCAAAGTGACTTCAAATAAATGGTTTTAAACTAAAAAAAAAAAAAAAA
comp629781_c0_seq1	99.25	uncharacterized LOC103306718 (LOC103306718), ncRNA	noncoding	-0.0004096	ATGAGAGCCAGCCGGCTCCAGAGCATGCGTCTCGTTCCTGGTCCTTGGACAGTCATCGCAGCTCGGTACATGTACGGCCTGGAATCGGTCACTCTTATTTTTATCAGTGTCAAGAATAAACATGCTCATCTGGCTTAATTTTTTTATTTATTTTGTTTTGAGAGAGAGAGAGAACTGGAAAGCAAGGTAGATAGTACTGGGTTCAGCTGATCAATGACAGTGCTTCAGAGAAGGCTCCCTTTGTACAAGTACTTAGTAGTGACTGCAAGTTTCTTTGTTTTTGTTTTTCGCAGT

## Sheet: transcripts without hits
Table S6b Conserved transcripts not previously annotated in C. picta genome with hits in non coding sequences.
Transcript ID	Conserved in/ annotation	Is DE?	hit similarity	alignment length									Sequence
comp107261_c0_seq1	CPicta	NO	98.87	1154	9	1	22	1171	4269238	4270391	0	2056	GATCTATCCAGTTCTCTAAAGCAGCTTTAATCCTTATGTACCCCAGCTTCATCAAACTTGTACTCCAATGCAAAACCTTAGTGACCTCAGAAATGGTAAGGCAGAATCATTTCCCAAATGCATGGAATGTGACAGTCAGATGTACTGATCTGTTGGCATAATTGATATAAAAGAATATGATCTTACTGTTAAGGTTTTGTGTTAAAGTGCAAATTTGAAGTTGAGGTAATTTATTGCTTTTTGGTATTTGTTGGAAACAAAAGCCTTATGGAGTATAGGAGTATATTATCATATCAATAGTTGAATGGAGAGAAATGCACAAGTCTTTCTACTTAACTTTTTATTTCCATTCTTCTAAAGTTTTGGATGGATGGAATTTGTCCTGCTGTAACCTTAACT…
comp167734_c0_seq1	Cmidas	NO	84.42	77	10	2	397	472	3776484	3776559	9e-11	75	GGGGGTGTGCTGCAGCCCCAGCACTTGTGTGTAAAGAGGTATGTACATGTGCTGGAAACATTATCCTAACACAGGGTCAGACCAAGCAATCTGAGTAGAGCAAATAAACACGTTTGTCCTAGACAAGGGAATGTGGATGTACCCGTCTGCCAGGGTTAAGTTCATAAGCCAGAGACAAGGAAAGTACATCTACAGTAAACACCATCATCAAACCAATCGAAAGAGCTAATTCACAAGAGGCTGAGGAAGGCAGCATGGCATCCGCACACCAGCAAGGGAGACTAACGTTATCTGGGGATACACTTCAAACGACTACATTTCAAAGGGCTAGCAGACTATAAGGGGAGAGAACCCTTCGTTATCCAGCACTTAGGGCATGTCTACATGGTCATTCAACAG…
comp199178_c0_seq1	CPicta	NO	80.64	439	66	14	55	480	4750153	4749721	4e-85	322	CAGAGGCAGCAGGGGTAGTGACCCCCAAAATGGATAAAACACTGAAGATGCAAGATGTACATTATTCTGGAGAGGGTACCTGAAAGGTGCTTCATTTGTATGATGTGCTGCCTGATAGATCTGATGAAAGAGAAGATCTCAGGTTTTGAAATGCAGGTAGAAACTATGGTTGAGTTTTGACAGGGATTTAAGCAAATGATGAAGGAAAGGCCAGAGGAGGCTGAAGGGAAAACTCAGGACTTGCAGATGCAAGCTGGACTGGACAACTGTGAGGGTAGACTACTGGGTGAATTAAGTGGCTAGTGGAAATATGTACTTACAAGAACCAGGTAGAGGAAAAGACCAGCTAGTGCAGGAGACAGGGCTAAGGAATAGGTGTGCTGAGTTGGAAAATGAAGG…
comp201489_c0_seq1	CPicta	NO	82.86	105	11	2	108	212	4417593	4417690	6e-15	87.9	GATATTCATCTCGGACCTGACCCTGAACTCACCCACTCCATCACCCTGGCCACCACTGCCTCCCCCGGTGCCCCATCGTCACTGGCCCCCGCTGTCTCCTACCCACTTCCCCATCCAGGGCTTAATTTGTCCCCAGGCTTGCCGGGACTGAGTAAGTCTGCTGGGAAAAGTGATATTTGTACGTTTGTTGTTAGCACTTCTCACAACAGACTTACTCTGTAGCAAGTCTAAAAAAAAGCAACCAAAAACGCAAAAGAAACAACAAGATAAAAGACAAG
comp204396_c0_seq1	Cmidas	NO	91.19	749	51		4	745	13648433	13649173	0	1003	ACGCTATTGAAGAGACTCTCAACCATCTTTCTTTCACTCATTATCCTGTTTCATTATGAGAATATATTTCTAGTTATTTTAAATATTAAAATCTAAGTTATAGATCAAGACTACATAAAGGCACTGGTGAATATCATACAGTATAATATACATTAAATGTAATCTAATAATATGGCAGCCCACAATCTTGTTTTGACTGGGATTGCCCCAGGTTTTATAAACCGATCCAGAGTATTTACAGCCCCCGGTTACCATGTGAGAGGTTACTCTGAGAGCTGCTCCTCAAGTGGGTTTTTCTTTTGTTTTATAAGCAATGCTCATCTTCTATCACTTGTTAGCTTTGGCTGACTAGGAAGGAAACTAACTGATGATTGCTTCCCTGCTCTTCATTCTTCAGCT…
comp205710_c0_seq1	CPicta	NO	98.62	1806	23	2	1	1805	7166653	7164849	0	3195	ACCCCTTACACTCAAAAGCTAGTCCTGTCTGTAAATCTGATGCATCAGGCTGTCCAGAGTATTCCATCTGCCCACTGGAGCTCTCGACAGTGGGAGGGGGTTGTGAAGAAGGCTTGGGGGGTGCCGGAGAAGCATTTTTAATTCTAAGGCAAAGGGAGCTCACTAGGTTGGCTCTTGGACCTGAGTGTGACAGAACCTTCCTTATGTTGTGGAGCAGAATCAGGACACAATCTTGGAACTTCTACAGTATGGATGTCAGCCAGTCTCCACCTGCTATCCTGTATTAGGTGATGAGCTGGATCAACTACTAGGTCTTTTCCACCTCTAACCCTTATGATCATTCTGTTTAGTAACTATACTTATTTGCCTAACTCTATGCTTCTCTCCTTTCCATACTCA…
comp206148_c0_seq1	CPicta	NO	90.14	71	7	0	2	72	1736215	1736145	4e-16	93.5	TAGGAGCCTATATAAGAAAAAGACTCAAAAATCAGGACTGTCCCTGTAAAATTGGGACATCTAGTCAGCCTACATAGCGGTAATGGAGCGTCAATGGTCCTGCGATCAAGGGAGATCTTTGCTCTGGGCTCGGTTTTATTGGGGGGAGGAGGGGCGAGAGGTTCAGCTGGGAGGAGTTTGACAAAACACCTGCTGCATTTGGGGGGTATTCGGGATATACCATAGTGCCACTGGTAGAAGGGCACAGGTTGATACAGTCGGGAGCTACCATTTTACATCTTCAGGCAGAAGGGGGCCTTTGGGATATACCATCTTATCCCCTTTAGCAGGGGGTTGCATTGTGGATTTACCATTTTATTCCCTTGGAGTAGAGGAGTTGCCTTAGGGATTTACCATTTT…
comp210772_c0_seq3	CPicta	NO	83.06	124	14	7	1	123	2648379	2648496	6e-20	106	CGAACTTGCTTTGATCTGCCAGAGCGCGTAGCGGCCCCCCCTCCCCAGGAGTGCTGCTTTACCCAGTTATAGCCAAATTAGTGTTATATTGGATTGCGTTACATTGGGGTAGAGGTGTATTTTCTGGAGTCATCGTAAGGAGAACCAATATATCAATCTATAGCTCTTACAACTGAACTAAATACTTTCCAGGAACTGTATACCTAGATACCCCGTATGTTCTTAACACTTGAAGATGCTATAGGCAGGCTGCAGCAAATCAATCGATGATCTGAATGCATATGATCAACAAAGCTACAATGGAAATATTCCCCACCATGACAGCTTCAGGCCTTGAGAAATGAACACAGAAAAAACAGCAAACGTCCAAGAGAGTCAAGGACTTGTGTGCAAAATAGA…
comp218300_c0_seq1	CPicta	NO	84.74	321	48	1	616	936	1164521	1164840	2e-84	320	TAGAGTGGCGTAACTGGGCCAAACAGCCCCTGCTGCAGAACATCTTGGATTATTTGCTGCACCTCAAGCTCCAAGGCTTGTCCTTTTCTTCAACCAAGGTCCACCTGGCCACCATTTTGGCGTTCCATCCTCCGTACCAAGGCAGGTCTATCTTCACCCACCATATGATGACACATTTTTCAAAGGGTCTGGAGTGCCTCAATCTGCACATCTGAGACCCAGTTCCCCCCCCGGGACCTGAATCTTGTGTTGTCAAGGCTCGTGGGGTCTCCCTTTGAGCCTTCCTGCTCTCTCCTGCTTCTCTTCTGGAAAGTTTCGTTCCTGGTCGTGATAATGTCGACCTGCAGGATGTCCAAGATCAGGGCGCTCACCTTGGAGCTGCCCTATACGGTCTTCTAC…
comp218425_c1_seq2	CPicta	NO	84.44	90	11	2	459	548	3764928	3764842	5e-14	86.1	GTGGAACAAACAGCTGGGCAGGGCTCCCTCCACTAACTCCACCCCTCAGACCCAGTATGCGGCCCCTGCACCTCTCTCCACTTCCACCAGGACATCACATGTATAAGGCACTCCCCCAATCTCCTGGGGTAGGGAAGAGAACAAGAGCCAGCCTAGGGTTCCTTCAACAGCCCGCTACAGGTTGGATCCACCATGCTTATCCCCTCTCTTGGGTGCAAGCTCTCCCTGATTACCATGCATGACTCCAGCAGGCCATTCTACCTTTCCCACACCCCAGCCTTGTCATGCTCCCAGCTAATGCAGTTAGTCCTGTAGCTCGAGCCCTGTACTGCTGAATGGTCAGAGTTCAAGCACTATCAGTGATGCATGATGAGTTGTTACAATTACAGATGTTTTTTA…
comp219454_c0_seq1	CPicta	YES	96.95	753	20	3	1	752	1096162	1096912	0	1260	CCCACCTCCAAATGCAGCAATAGGTGCATTACATTATGCCACCAATTGCCAGTCTGAGACAACTGGCCATCTTCCTGAGTAATACACAAAGGCTTTCCTTCTCCTTTTATTTGCAAAGGGTAAAATTTTTTTTAAACCACCTAAGTCTCATTGACTTTGTGAGACGTAGCCTCCTTCATGCCTAAATCACTTTTGAAAGTGGGACTTAGGCTTCTAAATGACCTAGGTGATTTGAAAAATGCTACCCAAAACTTTAGAGGCCTGTGGGTCTGATTCTATGAAGTGCTGACCTTCTTCAACTTCCACTGAAATTGGTAGGAGATAAAAGCACTCAGCACCTCCCAGGATCTGCTTGGAGGAATCAGAATGAAAGAACTTGCAGCAGGTATTACATAGAGA…
comp220274_c0_seq1	CPicta	NO	80.79	458	56	15	21	455	1648413	1648861	3e-87	329	AGCTTGATTCCCAGACCCGTCTGTGGAAAAATACTTACATCCCAAGATGGAGTCCAGCAACATGTGATCTGGTCACCTGCCCTTGTAGAGTCATAGCAGCTTCACTTACAGGCTGTCTGTGGTGTTCTCAGGAAGGCTCATCACCAGGTAGGAGATAAGCTTCTCCTAAGGCCTGTTGTTTTCCTAATGGTCCATTCCCCGCCCTCTGTATAGACTGAAAGCCTCTTGTCTAGTGGGCACTCCCCAGGTGTAATTACATTTGAAGTGCAGAGACATAGTCGATATTCATAACTAGAGACAAGAATTATACATGCACACAAGTAGGATAATTATCTTCAGCAAAAAATAACCTTTCCAGTGACATCTCACATGGCTTATCTTGCATAAAATACATCATAA…
comp220411_c0_seq1	CPicta	YES	97.83	736	15	1	1	736	1095080	1095814	0	1269	GTCATGCCACTGACATGGGACCAAGCCATTTTGCTACAAAGCCTACGTGATTCAGAGCACTCTGAGTGACTTGATCTCTTGAGCCTAGGAGGTAGGACACCTGAGGTGGTCAGAGAGAAACTGCCTGAGGAGAGGAGTGGAATGTGGATTCATTGCCAGAACAACAGGTAACAGAGCTTTTTTTCTGGATCATTAGCCAGACTGAGGAAGACCTCGATGAGGTTCAAAAGGTAATGTACAAAGTGATGTGATGAACTCTATGGGCCACTGGAGGAAAAGGAAGCAGGATCAAGCTCTATATGAGGTGATGAGTGTTTATATAAAAATCTAGATAAGATGAGGACTGAACCCTCTAAGCAGCACTGTTAAGTCCTTTTGAACTCCTGTTATAACCTGATT…
comp220549_c0_seq9	CPicta	NO	91.43	245	21	0	1	245	3445103	3444859	5e-90	337	TTTTCCGTGCCAGGCTAGCAGCAGGTACTCCAGTATCATTGCCTGGCAAAGCATGGCAGCATACGGCCCTGGTGTTTGCTGGCATTCACGCGGCATGCGGTCTTTCTCTGTCTCTGAAATCCTCATCAGAGTGATATCACTCATGGTGACCTGCTTTGAATTAGGGGAATGTTAGTATTGGGACTGCTTGCCTGTTCCTTTACAGAACTGTCACCGGCGGTTTACAGCCACATGGTGGAGGTGGG
comp221028_c0_seq1	Cpicta Cmidas	NO	89.62	106	11	0	34	139	1648565	1648460	5e-29	135	TGGGGCCGGGTCTGCCTTCCATGAAAAGTCATGGGAGAGCTTCCAGAGGACTGGAAAAGGGCTAATATAGTGCCCATCTGTAAAAAGGGGAATAAGGACAATGCGGGGAATTACAGACCAGTCAGCTGAACTTCTGTACCTGGAAAGATAATAGAGCAGATAATTTGCAAACACCTAGAAGATAAATCCATGCTGTTACTTTTCACCTTATTGTCAAGAACAAATCATATCAAAGCAATGTAATAGCTTTCTCTGACAGGGTAACAAGCCTTGTGAATGGGGACAGAAGTGGTAGATGTGGTATATTTTTATTATAGTGCAGCTTTTGCTACTGTCTCGCGTGACTGTCTCATAAACAAACTAGCGAAATACAACCTAGATGGAGCTATTACACGGTAG…
comp221242_c0_seq1	CPicta	NO	97.01	67	2	0	475	541	4279224	4279290	2e-22	113	ATAGAGTTTAATGCTGCTGGGGAAAAAGGGGAATCACAATGCCACTGGGGGAAGAATTGAATCCCTTTGACTCACCCCATCGCCTTCAGGTATCACAGATTCTGAAACAACACATTTATGGAGCTCTGCTCCTGCTCTGTGGTATATTTAAACATCTTGGAAATAGAAGAAAGGGTACAAAAAGTAATGATCTTCAGTACAATTCAGATCAATGTGAGAATAACTGGAAATGAGTCACTCTGTCCTGAAAGAGCATACTTAATCTTAAGAGCAATTCAATCACTCTGCTAATGAGGCAACAATATACAGGAGATGCTCAGGGATGATCTAGGATAGAGAAAGTGCTGGAGATTCGGTCAGGATCAGAGGGAAACATGCCAGCTAACCCACACCACTTTT…
comp221299_c0_seq1	Cpicta, Cmidas	NO	86.2	355	40	5	1	351	3648803	3648454	1e-101	375	GGTGGTAAAGGAGGGAAGCGGGGGAGGGGTCTGGGTTTGCTCCTCACTCTAAGTCCCAGCCCCTCTCAACCCCTGCAGGTTCTTACCCCCTTCTCCCTTGGGTGGGGTACCTTCAGTCCTTAAATGCTGGGGGAGGGAATGTCCCTCCCCTACTGGGGTAGGGTCTCCCTTACTCTGGTTTTCTGTTCCTCCAAGTCTAACAGCACACCTCCAAGCTCCAGTCCTCTCTCCTTCCTCCTTCCCCCTGACTGCCTGAAGCAGGGGGTTTTATTAGGTTTCTAACAGGGCCTTAATTGATTACAGGTGCTCCAATTAACCTGTAGCAACCCTCCCTAGTCTACAGGGAACCACGC
comp221835_c0_seq1	CPicta	NO	98.83	1112	11	1	2	1111	4856469	4857580	0	1980	GAATGGCTTTGATACTTTAGAATTTGAACAGCATTTTATCTGATGATGTAGTATCAGTCTTTTGGTATTTTCAAAACAGAAATATGTCCTTGATATTAATATTTGAAAACATGGCTACTGGGTATTTAACTCATAACTTTCATGGGAATTTCATAACTGTTTTTCTTTATGTACATGTACAGCTTTGTACATGCCCTAAGAGAGGCACTGTTACAGAATATCTGCTCAAATTACCTTTTAGAAGAACTGTCTTAGTATAAGTTTACACAGATCTAGGGCTGCACTGTCTGTGAAGGAGTTTTACTTGTTGGAGTAAGCAATGTGCATTTACCCAGGCTCTGTCTAGACTATGAAATAGGAGACACATTTGCACATTCTGAATGCTGCTGAGCACTATTG…
comp223059_c1_seq1	CPicta	NO	97.37	38	0	1	34	70	3854554	3854591	2e-07	63.9	GATAGACCTATCAAACAGTCTCGACGATGATGGCTGAGCATGTCTGCCCAGGTGCCCATGATTGACAGCACATGCTTCTGTGGCTAGAATGAGTTTACAATTACATTGTTGTAAGAGATAAAGAATAATGTAATGTATTCCCTGGAACTCTTAAGGAAAACTTTTTTGTTTTGCTAACCTTGCTAAAGTCTCTAGACCACTGAATGCAGTCTCTGGTGTGGCTTTTTCTAAACTAAACAGTGATCAAACTGTATAGCTTTCCTTAAACTCTTGTGTGCATGCTTAATTTTCTACTTAATGGTGCATCAGAAGCACAGCAATAAAAGTGATTGATCTGAACATCTTTTATTCAAATAACGTTATCTGGGTTCTTTTCCATTGAGTTTGAAGACTCCATGA…
comp223152_c0_seq3	CPicta	NO	93.43	289	15	4	1	289	3314879	3314595	1e-116	425	TTGATTTTAATTCCCTGTAAGCCAACCACCCTCCCCCCTTCGAAATAAAGTAACTATTGTTTTGAAACCATGCATTCTTTCTTTATTAATTAAAAAAAATGAGATAACGGACAAGGTAGCCTGGGTGGGGTGGGGGAGGAGGGAAGGACAAGGCCACATTGCTTATTGTAGCCACACTACAAATCAAAACTGTTTGAATGACAGCCTTCTGTTGCTTGGGCCATCCTCTGGAGTGGAGTAGCTGCGTGCCTGGAGCCTCCTCTCCCCGCGCTTTCTTGGGTGTCTGGGTG
comp224061_c1_seq4	Cmidas	NO	90.08	363	20	6	1	348	3648489	3648850	5e-126	457	TAGTTTTACTGAGAGGTAAACCAGGCAAGGTCAATGATGCAGTGGGGGGTGATAATATTATTAACTTTGCCTACCTTTCACTCAGAAGAAAGTACAGGAAGCTTGTCTCCACTAGGATATTACAGTGAGATAACTATTGTGCATTTGTCTTGCTGTGAAAAACATGTGTAGGCAGTTAAGACAAAGCCTTGAAGACCTTACACATTTTGGAGCTTCATGTTATTATTTACATGCATCTGTAATGCACCTATCGCCATTATATCTCCATGAGCTCAGTCACTGATTCATCATTTCAAAGACTTTCAGCATAAAATAATCATATCAAGACTCTAAGGAGAAAGGTTCTGG
comp224905_c2_seq2	Cpicta, Cmidas	NO	86.27	255	35	0	1	255	4167740	4167994	3e-72	278	ATAATCACTTAAAATCTATCTTTGAAGTCAATAAATCCGTTTGTTTGTTCTACTTGAAGCAGTGTGTTTGGTTTGAAGTGTGTCAGAGACTCCCCTTGGGATAACAAGCCTGGTACATATCAATTTATTTGTTAAATTGATGAATGTATATAATCTTGCGGCATCCAGAGGACATAACTGGACACTGCAAAACAAAAGTTCCTAGGATTGTGTCTGGGACCAGAGATATTAGTTAGTGTCATTCGGTTGCACAAT
comp225000_c1_seq1	Cmidas	YES	82.98	94	15	1	1	94	164755	164847	8e-14	84.2	GTTGTAGCTGTGTTGGTCCCAGGAGATGAGAGAAACAAGGGTGGGTGAGGTAATATCCTTTATTGGACCACCTTCTTTAGGTGAAAGAGACAAGTTTTTGAGCTCCACAGAGCTCTTCTTCTGATCTGGGAAAGGTAATCATAGTATCACAGCTAAAGGTAAGGTGGAACAGATTGTTAAGCATAAGGAGTTAGTACGTTGCAAGAAAATATTCAAAATGAAATGGTCAGTTAACACCTCTGTAGTCATAGGAATGAAGATGGGGTGTGTGTGTGTGTGTGTGT
comp225671_c2_seq1	CPicta	NO	97.37	38	1	0	758	795	66484582	66484619	1e-07	65.8	TACGGCAGTTAGTTACAGAGTGTTGCTGTGTTCAGGTTTCAAATGCCACACGGGATTATTTACATTTGGACTAAAAATTGTTTTCATTAATTTTTTTTTACAAATCGTGAGACCCCTTCTAAGGCCCTCTTTTTATATGCACCTAAATTTTAAGCCTAGAGTAATCTGATGATGTCCTTTTAAAATCAAAATGAAAAAAGAAAGGCTCATCTTTTTCTTTAGGTAGCAATAAGGCTACAGCATCTATGGCAAAAGAACATTTCTAAAAAATAATTCAGGGCCCGATCCTTCAAAGACTTATTACTGGGCATGGAGCTTTCAACTGCAGGTAGTCCTAGTGAAGCCCAAGAGACAGCTCCAAGCACTTCATTTCATAGTAAGTATTTGCAGGATCTGTCT…
comp225961_c0_seq1	CPicta	NO	97.8	227	5	0	1	227	4766682	4766456	9e-107	392	ACCGTGGGGGTTGTTGTGATGCAAGTAGCCAAGGCAATCGTTGATGTACTGCTGCCAAAGGTAGTGACCCTGGGAAACTTGGAGGCGATCATAGATGGCTTCGCAGCGATGGGATTCCCAAACTGCGGTGGGGCCATAGATGGAACTCACATCCCTATCCTGGCACCGGACCACCAGGCCAGCCAGTACATTAACCGAAAGGGCTACTTTTCAATGGTGCTGCAAGCA
comp225961_c1_seq2	CPicta	NO	84.15	467	72	2	1	466	276484	276019	3e-124	451	AATGGTGCTGCAAGCACTGGTGGACCACAGGGGACGTTTTACCAACATCTACGTGGGATGGCCGGGCAAGGTTCATGACGCTCGTGTTTTCAGGAACTCTGGTCTGTTTAGACGGCTGCAGCAAGGTATTTACTTCCCGGACCACAAAATAACTGTTGGGGATGTGGAGATGCCTATAGTGATCCTCGGGGACCCAGCCTACCCGCTAATGCCCTGGCTCATGAAGCCCTATACAGGTGCCCTGGACACTGAAAAAGAACTCTTCAACTACCGGCTGAGCAAGTGCAGAATGGTGGTGGAGTGTGCTTTTGGACGTCTCAAGGGGAGATGGAGAAGCTTGCTGACTCGCTGTGATCTCAGCGAAACCAATATCCCCATTGTTATAGCAGCTTGCTGTGT…
comp225961_c2_seq2	CPicta	NO	89.71	175	17	1	1	175	3443094	3443267	2e-55	222	TTATGGCGGGGTGGGAGGTTGAGGAAATTAGCCTGGCTGCTGATTACTCACAGCCAGACAGCCGGGCGATTAGAAGAGACCAGCGGGAAGCGCTGTGCATCCGGGAGGCTTTGAAAGCAAAGTTCCACAGTGAGCAGGGTAACCTGTGACTTTCTAATTTTGTGTACAGAGAAGCCTTCACCCCACTTCCAACACACGTTTCAAAATAAAAATAGTTCTACTTTGATAAAGCACACCGTTTTCTTTAATACTGTTTTCGCGGGAATTTTTTAAAACTGGGACGCAGACTGTGGTGCGGAGCGGGTGTAGTGTA
comp226064_c3_seq2	CPicta	NO	90.68	118	11	0	2039	2156	1240631	1240514	4e-35	158	CCCCCTTCCTGAATTGGTGCTTACATGTAAATGAATATGCTTATTGGCGTCAGAGATGATGCCTGACAAGGGGGGCCTTCAACTGGAACGTCCAAATCTGTGCACGACACTGGTCTTCTTATCATTTAAATGGGACACAAAAGCTGGGGGAGGGAATCACAAGACAAAATCCACACCAGCTGCCACCCACTGTGGGTCTTGTAGCCAACCACTGGCGGTGTTTTCATACCAAAGGAGAAAGGCACATTGTTCTCTCATCACAGAGCTCAGTAGCACTTTCTATGCTCCTCATTACATTGCAATAGCGTAAGACCATACCCCAGGTCTAAACAGCCCTCCCCGTTATGTGTCTGCACTAAGAATCCTGCTGCCCTTGTTTGCCTGAACAGTCCCACGAAG…
comp226332_c0_seq5	CPicta	NO	91.07	112	6	4	36	145	4326317	4326426	1e-32	148	TGGCAATACCACAACCTCCCTACAATGACTTTGCAACCCCCCCTGCAGCTCCCTTTTGGGTCAGGACCCCCAGTTTGAGAAACGCTGGTCTGCCCCATGAAATCTGTACAGTACAGGGTAAAAGTACACAAAAGACCAAATTTCACAGGGGAGACCAGATTTCACGGTCCGTGACTTGTCCCCTAAACATAGTGAATGGGGGGGGAAGCAAATGCTGTAACTCCTTCTCATCCATCAGACCCTACCCCCAGCAATCCCATGTCCCAAAACAACCCAGCCTCTGCCCAGTACCAGCTACTGAATTCCTTCTCTCCTGTCCATTATAAGTAGCGTGCACGATGGGTGAAATCTTGGCCCTGTTGATGTCAATAGGAGCGTTGCCGTTGTCTTCAAAGGAGC…
comp226503_c0_seq4	Cmidas	NO	90	150	13	2	52	201	6484090	6483943	9e-47	193	TCCAGTCAAGCCAGGGGGAGCCACGGAGCCAGAGGAGAGGAAGTGTGTGAGAGGAACTGGGAGCAAGAGGTGTGCAAGAAGCTGAGAGTGAGTAGGCGTACTGCTGGAGGACTGAGAAGTACAAGCGTTATCAGACATCAGGAGGAAGGTCCGGTGGTGAGGACAAAGAAGGTGTTGGGAGGAGGCCATGGGGAAGTAGCC
comp226619_c0_seq1	CPicta	NO	98.02	404	3	3	3	401	5456484	5456081	0	697	TAGCTGTATTTGAGAACATTTTTAATAAATAATGTGACAAAACTTACTTTTCTGATTATTGGATCCTCAGTATGCAAAATTATGGCTAAAATATGAGGTTTCTTACATGAGCATAATGAAAACATTAATCACATGGATTGTTCCCTTAGTACTGCACATCCTTTCTATGTAACCATTTTTTAAAAAATTAGCTAAATGAAAAATTTCAGTCCTCAGTAAACACCAAAACACTCTTTTTTTTTCCCATTGGGGCTAGTCCTGATAGCTGTCCATAAACAAACACACAATTTTCCATTAGCACCAATGACAAAGAAATCATATAATTACAGAAAAGATAATAAAATCTACAGAGAAAGGACATCATTTGGCAAAATTCAACACAACTAATGCCTCTATTTC…
comp226831_c0_seq1	CPicta	NO	100	96	0	0	1	96	345797	345702	4e-42	178	TGAGGAACAGGTATGTTAGCCCCAGGCTAAACAAATCCCTGGTACCATGGTAACCAAATGGCAGTTGCTCCAGGTTAATCAAGACACCTGGGGCCAATTAAGATCCTTCTAGAAGGCAGTGGAGATAGCTAGATTGATTGGGACACCTGAAGCCAATTAAGGACTGGCTGGAACTAGTTAAAAGCCTCTCAGTTAGTCAGTGCGGGGTGGGTGACAGGAGCTATAGGAGGGAGCTGTACTGTTGGAGGAACGAAGTAGTATGAATCCATATCAGGTGCAAGGAAGGAGGCCCTGAGGTAATTGTGAAGAAGATATTGAGTGGGGACTGCTGTGGGGAAGTAGCCCAGGG
comp227036_c0_seq2	CPicta	NO	93.75	240	11	3	1	237	1567238	1567476	4e-96	357	ACACATTGTTGTTAATGTAGCCTCTCACACAAGGCAGCAGGAATGGAGGTGAGGGGAAATAGTATAGCAGACAGAGACAGATACACACCTTGTGTGTGTGGGGAGAGAGAGAAATGCACACTGCCCCTTTAAGTAAGCTGACCCACTCTTAAGTGCATTGTCTTTTTAAGTGGATCAGGAAGTTGAGACAGCAGCTGCTGCCCCAAGCTCTCTCTGTCTCTCTCCATCAGTGTCCCCA
comp227114_c0_seq12	CPicta	NO	88.61	395	39	6	1217	1609	1256094	1256484	7e-131	475	ATAAGTGGGATGAGAGGATGGCTTTTGAGAATGGGGCAGACCATGTACCAAGCGAGGTGTGGCACTCCAGGCATGTTGACTTGGCCAAAGATAATCCATCTCAAAAACTGTACTAATTACTAATTGTTTTTTGTAGGAGTAGATGGCTTCTGGTTCAAAGAGTTAGTTGTTGGCATGGCTGTAAGAGTAATATACCTAATGCATGTGGACACTATTTTTAACTGTGCAAACTCAACAGAAATCTTAAGGAAAAGAAAATGGGCAAAATAGCTTGTCTGTGTTTTGTAGTTCAGTAGTGTGCTAGGAGGTAGTGCTCGATCCTTTGATGGGAGAGAAAAGGAGCAATCTTGGGACTGGGTCTTTTGAGCAAGTTTTGTTGCAAACTAACATTGTAAAATC…
comp227367_c0_seq1	Cmidas	NO	88.96	163	14	3	5	166	72	231	5e-48	198	TCATAATACAAAGGTGATACAAACCCATAAATGAGTTTATCATATCTGGCAAATTATAACATTTTTGCAGATACCTTACATGGCATATCTGACATAACATTACAATTTTACAATATTAATATTCATAATATCCTCAAGTGCCCCCCAGATTCCATACAGCATCACAAGGTCAAACTATGAACTTTTCCTACAATAGCCTAAGCATACCTAATCCTGCCTCAATGTGGGGAAAGAGACCAGGTGACCTCTTGAGGTCCCTTCCAGACCCACGTTTGTGATTCTATGATGGCCAGGGGTTTGATTGTGACCAACATACCTGACTGGCAAATATCTCAAGTGTAGATGCAGTTATACTGGCAAAACTACATTTTTGCAAATATAAGCTGCTCTGACAATATA…
comp227449_c5_seq1	CPicta	NO	84.69	98	15	0	27	124	1576293	1576390	3e-17	99	GATGGGGTGGGTGTTTGCCCGCGGGGGCTTGTGCTCCAGTGCGTCTGTTGGTCTGTGGGGTGCCATGGGACTCTTTGTCACTTTTTACAGACCCAGACTAACACTGCTACCCCTCTGATACTTTGTTTCTCGAGACATTATTGGTCTGGTGGTGCAAGCCCTTACTCATGCAAGTTGTCCCATTGAAGTCTTGATGCAACTGCTCATGTGAGGAGCAGGTTTGCAGGATTCCACTCCCAATTGCAAGAAATACATGGTTTTATTTGGCTTGTAATCTTATTTAGCCCTATACATAGGTACAGCAAAATGTAAAGGGCAGGTTGAAATCAACAAAATGATATTGGTTATGAAGGAAAAGAGTCCAATATGCTCTTCATAGATACAAATCATTGCTTTGAC…
comp227454_c5_seq1	CPicta	NO	98.28	754	6	4	1	753	6484996	6485743	0	1314	AGTATGTTGTCAACATGAGTATCAGAATCTGGCCCATAACGAGCAATATTCACCTTAAAACCAAATAATTAAACTATAGATATTAATATCTTATTCTTGTTTGACAGTAACTTAGAGAAAACTGCATTCCAGAGGTGAAATTCTGACCCCCTTGAAGTGATTGGTAGTTATATTTCGATTCCAGGCCAGTAAAATGAAATCAGATGTAATACAGAAAGTTATCTATTAGCAAATAGTGAAATTTAATTTAAATAGTTGTCCCTTTTTCTCCCTTTGTAGAGTTGCACCTCATGACATGTCCTGGGAGGTTCTGAGCACTTCCTGTAACATCCTCAACTCCTGATGTGAAGTCACTGAGAATCAAGGCTGCTTAGCACCTCCCAGAATCAGATCCTAAAT…
comp227605_c4_seq4	CPicta	NO	98.02	1865	30	4	1	1860	1089193	1091055	0	3232	GAGTGGCGGGCATACACTTCAGAGCAAGGACGGCAGGTGTGCCTTTGTGCTCATTTTAGTTACTGATCAGCTATTGTTTTTTTTCTTTAAGTTTGCAGAAAATAATTTTCATTTTTTAGCCATTGAAACCCTAAAAATTTCAGTCTTTGGCAGAAAACCAAAATATTTTCAGTTTTTTGATGAAAATACAGAAATTTTTGAAGAAAATTTAAAACTTTTTTTTTTGTTATTTTTTGGGGATCTAAAAACCCTTCCTGATCAGCTCCATTCAGAGTACTTTACATGCATGATTCTGTCCTCCACCGTGGCTCTCTGTATCACTTCTCTGGTGGTGTAGAAAGAAATGGAAATGCTTCTCACAGAATCCCCCTATCTTAATGAAAATCCGTGTTGCTGCAG…
comp227693_c0_seq2	Psinen, Cpicta	NO	91.63	454	38	0	3	456	800648	800195	1e-177	628	GCCCATTCTGCAAAATACTTCTCAATAATACTGGACTGTACACCAGATGTGAGTCATGTTGAACAAATGACGATGATCATTCATTTTGTGGATATGGAAAAGTCTGCAGATGAAGATAATGTTGAAGTGCTCATAAAGGAACATTTTTGGGGTTTTGTATCACTGAAGGAGACAACTGGAGCATTTATGACTGAAACTATTCTACAAGAGCTTGAAACAATGTCATTATCTGTTGAAAACTTACGTGGCCAAGACTATGATAATGTGAGTAATAGGAAGGGTAAAGACAATGGTGTGCAAAGGAGAATGATGGAAATCAATCCTAGGGCCTTTTTCGTTCCTTGCAGTGCGCATTCTCTGAATTTGGTTGTCAATGATGCTGCTAGATGCTGTTTGGAG…
comp227758_c0_seq3	Cpicta	NO	81.06	359	55	11	83	437	3540090	3539741	8e-71	274	CATGCACAATGTGTCCTGCAGTCAAAGCAGGACATCCCATGATGTTATAATCAGGCATCTTGCAGTCTATACAGCTACATTATAACATATTGTCTGTAACATCACTTATTGGCCCATTCTTTCCAGTCATCTTGTAATCTTACTGGCATAAGGTTATTCTTCGGTTACTCATTCATGTCAAGCATTTGATAGCCATACTAGGCTGTAGGCTAAGCTAAACTGTTACGGGCCTCAGCCTGTAGGCTTTGCATTCGAGCCATGCTTTACTTATGTACCTACCACCTATACACTCATCACTCCTAAATACTCATCAAGCATATACCTCTATAATCCTACAATTTAAATCTATTTAGCACACATTGATTATATATGAAATAGCATATGAGTTCACCATAACAC…
comp228608_c0_seq2	Cmidas	NO	84.49	477	45	20	1	472	103204	102752	6e-122	444	GCCCCGGAGTGAGTGTGAGATGGGAGAAGCGAATCTGCTGTTCCCACTACAGTACTCAGTCCCCCTGTGCCTCTCACTGTGCGCATCTTGCCGTGCTGAGTGAGATTCTACTGTGCCTATACTGTTTAAAGAGACAGTATGTATTTTTAGTACTGTATAACTTGGCCCCTAAATGCAAGGCACCTACTTCATCTGGTGCTCAACCGAAGAAACAGCAATGTGTTCCAATGCTGGAGGAAAAACTAGCTGTGTTGGACTTATTGAGAGACGGTATGTCCATCGCCAACGTGGCGCGTAAATACGGCCGCAACGAATCTAGCATCTGTGTCATCAAGATTCGAGAGACAGAAATTCATCAAGCCGTGGCATCAAGTGCTCCAGTAACTGCTACGGTGATGG…
comp228610_c4_seq2	CPicta	NO	91.07	56	3	2	1130	1184	56538	56484	2e-10	75	CCAGACTTCTCTGATCCTTTGCTAGTAAGTTAGCATCTGTTTCCTGTACTGTCAGATAATTTTCTCTGCTGTACTGTTTCCCCCAACAATAATGGTAAACAGGTAAAAATGTAAGTAGAGTTTAGAGAACTTGTTACATTGCTTTCCAATACAGATGTGCCCAAACCAAAACCCCAAATCTGAGCACATCTGAGCTTTTAGGACATTTGGGTATGAACTTTGCAGTCCAGACCCAGCTATATTTTCACAAGGGCTGAGGAGCTGCTGAATTTTTCAGATTTTGTTGGTAAAAATGACAGTTTTCTGTCAACATAAATCTATTTGGGTTGTTCTGAATATATTTTAAGAGAGAAGTTCTTGTATTAGCAAGGCTAACAGATGTAGTGAGACTTATCTAAT…
comp228683_c0_seq1	CPicta	NO	92.98	57	3	1	1740	1796	4527804	4527859	2e-12	82.4	TGTCCATCCCTCCTTGCTCAGGAGAATGACGGCCATGACACATGGGAGCAGTATTAAGAGTGGCCTAAATGTTCAGTTTCGGGTACCTAACAATAGGAAACATAACTATTGGAAAAACCAGGGTACTTTGATTTAGGTGTGTGTCTATGGATTTAGCTTAACATAAGGTGCCAAAGTTTGAAAATATTGCCCTAGGGGCAGAGAGAAAGAGGAGGAATGGTTTATCATCTGGAATGCTTCCAGACCTACAGATAGGAATAACAAACCATGTACCATTAGTGTATGGGGCTTAGCTACCAAGGTGATAGCTAGATAGAAATAGATGTGGTGGATAGAAATAGACAGACAGGATTAGTGTTTTGTTTTTAATTGACGCAAACAATGAAAAAAATGTATCAT…
comp228946_c3_seq1	CPicta	NO	90	240	21	2	1	237	3651419	3651658	4e-81	307	GCATGGAGCCCGCTCAGCTCACCGCTCCTGTTGTGAGCATTGTAAACACCTTGTGCATTATCCTGCAGTATGTGCAGAGCCCGCAAAAGCAGGCGAGGAGGTGACGACAGCACGATCACAATAGTAATGAGGACATGGACACAGACTTCTATCAAAGCACGGGTCCTGGCAATTTGGACATCATGGCGGTAATGGGGCAGGTTCATGCCATGCAACGCCGATTCTGGGCCCGGGAAA
comp228947_c0_seq4	CPicta	NO	94.34	159	9	0	278	436	1293122	1293280	6e-62	244	GAAGAAGAGGAGGAGGAGGAAAACGGGAGTGATGGTGGTGGGCCGGATGGAGACACCCCGGAATCCCTGGAGCCATGCAGCCAGGAGCTCTTCTCGAGCCAGGAGGAAGGTAGCCAGTCGCAGCGGCCGGTACTTGGTGGAGGACAAACAGAAGAGCAGGTTCCCAGTAAGGGTTTTTTTTTCCGGGAAGGAATTTTTTCTATGTGGGCACTTTGGGAGAGGAGGGTTAAGCATGCATGCCTAGATGCGGTTTATCACATTGCGGTAATAGACCTCAGTAATCTCTTCGAATGTCTCATCCAGAACGTGTGCAATGCGCTTGCGCAGGTTTATCGGGAGAGCCACCGTGGTCCTTGTCCCAGCCAGGCTAACGTGTCCACGCCACTGTGCCGCGAGGGG…
comp229105_c7_seq1	Psinen	NO	97.5	40	1	0	588	627	667517	667478	5e-09	69.4	CCAAACCCTTAATCATTTTAGTTGTCCTTTTCTGAACCTTTTCTAGTGCTAGTTTCTTCCAAACCTAGCAGACAAATGATTTTTTCCCCACATACTGCAAGTCTGTTCACATAATGCTGACTTTAAGAATTATTCATACAAAGCTGAAGAAATTATAAGTATTCCACAAGTTAAAAGTCTCTCTAAACACTTTTGTACTAGCAGCATTTGATGAGTTGTAAGTGAAAAAAACTGAACCTTTGGTCCTCTAAATTTTCCTTTAATTAACTTTCAAATTTCAAAATTTCCCGTTGACGTACAGAAAAGCAGCTATAAAAAAATCTTTAGGTAGCATACTTTTACTAAACATAATACATCATTTTACATGACAAATCTTGTCTAATCTTGTTTCTATGCCAT…
comp229198_c2_seq3	CPicta	NO	82.61	92	16	0	1113	1204	2455942	2456033	2e-12	82.4	GGATATCACTGGCCTCTCAGGTAGAAGCTATTTTCTCCAGCCTATTAATAGTTTACTGCACTCCACCTGATGCATAGTTTGTTCTTCCCTGTAAACACAAAGGGAATGCTGTGAAATGGAGTGTTAATTTACACTGTATTTACGGATCAGTTTTTTATTGGTTAACTCGTCAACTAGATCTGAAGTGTTTGTTCTTCCATTTAATGCCTTGAAGTCAGTGCAACAATAAAAATTTACCACACACAGGCACGATAGAGAACAACTTTTAACGTGGCATGCTGTGTGTGTGTTAGTGCAAAGAAGGGCTGCTCTACCTTTATGCTAGTGTGTGTCACACTTCTACTTGCAGTATGAAAAAAACAAACAAACTGGTTGCTGGGGGTGAAAATACAAGACAGA…
comp229941_c0_seq4	Cmidas	NO	93.42	684	43	2	2	685	1649086	1648405	0	1013	ATACTTTGCCTGGTGGATACAACATTTTGGCGACGAGGATGGATCTTCTGCCTCTGAACCCACCTGCATCCTTTCTGCAAAGCCCAGGTGAGCCTCCAATTGCTTTTACTGCCTGGATCCGTATGTTTGAGACTTATCTGCTTGCAATCAGTGCTACAGAGATTTCTGAAGTAAGAAAGCGTGCTCTGCTAATCCACTGCCTTGGAGCAGAAGGGCAGTGTATATTTTACACTTTTCCCCTTGCAGATGATAAATATGAGACTGCACTCACTGCATTAAAGAACTTTTTTGTGCCAAAAGTGAATGTAGTAGCTAATCGCTACAGATTTCGCCAGCGTGAGCAGAAACCAGGGGAGACTAGAATGCAGTATATGGCTTCCCTGAGGAGTCTGATTGTAA…
comp229983_c0_seq3	Cmidas	NO	97.78	45	0	1	1313	1356	546844	546800	7e-11	76.8	CCAGTGGCTGTGAGGTACATTGCCTCTTGGCTTGTCTATAAGCCGCCTGTTACAGAGGCACGTTCCAAAGCAAATGCCTGCTGAATATACTTGGGTTTGAATTAATGATGAAGTTGCCTAAGCCCACCTAGGCCTGGATTCTGCTACCCCTACTTATGACAAAGAGTATCTCACTCAGATTAGTCCATAGAAATCCAGGAGGCTACTTGCCTGGTAAGGTACTATTCATTGTAAGGGTAGCCAATTCGGGATCTTACGGCCTGCTCCAAACCCCACAGAAGTCAACAGAAAAGATCCCATTGAACTTGGAGTCAGGTCTACTTTGCATTCCTCTGCTGTCCCATCTGAATCTTCCTGTCCCTTCACAGCAGGGCCATATATGCCAGACCCAGGACACTA…
comp230101_c0_seq13	Cmidas	NO	94.24	608	25	3	291	895	618197	617597	0	920	CACTGTAAATAAAGTTCTGTTAAAGTTTGTTAATACCTTGCCTGGTTAATACAACATTTTGGTGATGAGGGTGGGATAACGACAGTCAATTGCAGCAGTATCAAAGGGTCCTACAATGTCAATCGCCACTTTTTCCCATGCAGATTCAGGAAGAGGAACAGGCTGTAATGGAGGGTTGCACATCACTGCTGTCTTATCATGCATTTGGCAAGTGACACAGGATTTTATGTGTGCTTCAGTTTGAGAGTCCTTTCGAAACTAGCTTGTGCATCCGTTGTCCACACTAAGGTTGAACTTCTCCGTAGTAATTCTCGTAACGGTTCAATGACAGAAGCATAATTGGGAATGAATTTTGCATACCAGGAGGTAAGACCCAAGAAGGAACGTAAGGTTTGCAAA…
comp230174_c2_seq2	CPicta	NO	97.14	489	13	1	46	533	2375126	2374638	0	824	AAGCAACAATAGGGGGATTGAGAGAGATTCAGGATGACCCTGCCAGCAGGTAGGGGATCTTGGGGGACAACTACTGCACTGGTGGGGTGCAAAATAAACTTTATTAAGAAAATGCAAAAACAGGGAAAATTCAATAGTGAGGGGTACGGGGTTTGTTAAGGTAGACAATTGGGGAGGGGTTTCTTTTAGTAAATAGGATAGGGGGTTTCAATAGTGGGGTACAATACAGTGGGGTCCAATACAGTTGGTAACCAATTAACACTGAAGTATAAATGTAACAGGTAGCTAACAGTTTCTATGTAAAGGGTGTGTCACAGCAGCATATAACCAACTAACAGTTATGGGTAAAATGTGTTAAATAACCAACAACTCTAGGTAAAAATATGTCACAGTGGTGTA…
comp230183_c1_seq9	Cmidas	NO	87.21	86	5	5	35	114	746569	746484	3e-16	93.5	CCCAGGTCAGTGGATGCTCAGGACCTTATATGAGAAACAACTCTGTAGCCAATCCTTAGTAAACTAACTAAAGATTTATTAACTAAGAAAAGAAATGCGTTATTAAAAGGTTAAGACATATTACTGTTGGATCAGAGAATGTAGTCCAAAACGTTAGCAGGGATGTTAAATTTGCTAGTTTCTTATAAGTCTCTCTGGGTTGCCCAAATAGCTTTGGGACCTCAGTCCTTTTGTTTAAAACTTCCCTGGTCAGAATTCACCATCCAGGGGTAGGAAAGAGGTGGCCAGGAGCCTTTGTTCTCTCCTTTTGTATCTTGACCCTTTGGTTTTGCTGGAAAAATCCTGGCTGTCTCAAGGGGTCGAGCAGTTCCATGGCATAAGTGCTTTGCCCTCAGTTCC…
comp230288_c0_seq1	Cmidas	NO	92.86	448	29	2	1	446	79244	79690	0	647	TTATGAAACCCGGAAGGCATTTGTTATAAAACAAAGCAGTGTTTTCTCGGGATATTCGAACTTTGACTTTCCGCTACTTCCAACACTTAAAAGAGCTATCGACACATTGCACTGTCAGTGTTGATGAGATTGGAATGTACATGCAAGAACTGGAATCAGAATTTTCTGACAGATTTCAAGATTTCCAGCGATTTGGCCCAATGCTTTCTTTTCTAATTAAACCTGAAAAGTTCAACGAAAGCGACTTGGATTTGTCTGTATTTCAGTGGATGGGTGTTGAAGATTTCGAAATGCAACTCATTCAGTTAAAAAGCTCAGAATTGTGGGCATCAAAGTTTGGAGATCTGTGGAGTGCACTTGAAGCTACCGAGAGAGTTCCTGGGGCCTCTACTCTGACCT…
comp230288_c0_seq2	Cmidas	NO	87.14	350	26	9	1	332	79539	79887	1e-102	379	CTCATTCAGTTAAAAATCTCAGAATTGTGGATATCAAAGTTTGGAGATCTGCGGACTGCACTTGAAGCTACTGAGAGAGATCATGGGGCCTCTATTCTGACCTGCTGAAATTTAACTATTTGAAGAAAATTGGGTTTGCGGTGCTTTCAGCATTTGGATCCACATACCTGTGTGAACAGGTATTTTCACACATGAAATCTGTCCTCTGTCCCTCTCAGAGCCAGTTAACAACTGATCATTCAGAAGCCTGCGTGCAGCTTAAAGTATCCAAATACGTGCCAGACATTGGGAAACTCAGGAAGGAAAAGCAAGGGCAAGAATCACACTAAACT
comp230343_c0_seq7	Cmidas	NO	89.76	371	38	0	3	373	77464	77834	2e-131	475	TAACATTTTGAAACGAAGCACGAGAAAACCTTTCTTGATGAAGCAGACAAAACTGAATCGATCAAAAACGCAGTAGTAGGATATGAGAAGCAAAGCAGTGTTTTTAAATGTTTAAGTGTAAGTAAAAATCAAGCTACAGAAGGAAGTTACAAGATTGCACAGTGCATTGCAAAAAACGGAAAGCCATTTACAGATGGGGAATATATAAAAAGTTTTTCTCAGTAGTTCGGAGGTTTTATTCAATGATTTGCTAAATAAAGATACGATCATATCTAGAATAAAAGAACTTCCTGTCTCTGCTAGAACAGTTGAGAGACTCATAAACAAAATGGCAGAAAACATTAACAAAAAGAAGACAACAGCATTAAAAGACACAGCAGTGGTTAGCGTTTCAGTTGA…
comp230479_c1_seq2	CPicta	NO	90.64	235	16	4	1	231	2093815	2094047	4e-81	307	AATATAAAATCAGCTTAGAAATACTGATTAAGAAAATGTAAAACAGAAGAACTGCATCATGTATTCCATAATATTTAATGTTGTATTCAGCAAGACAGCTGACTTGCCCTTACTACAAAGTGCTTGCAAATAAATCTGACAAACTTCAGGGTATATCAAAAAAACCTGTGACTGACATTTTTATTCCCAAGTTTAGTGCTTGTAATTAGGTACCTTCTGCATGTCCAGTCTTCACCATCTGGCATGCAGTAGAAAACACGCTCCATTTCT
comp230479_c1_seq6	CPicta	NO	92.31	208	13	2	1	206	2093751	2093957	1e-76	292	TTCAGTGAGTTAAATATGTAGTCATCTGGAATGATTGCTTTATGAAGGCTTAAGAGTACATTTAAAATATAAAATCAGCTTAGAAATACTGATTAAGAAAATGTAAAACAGAAGAACTGCATCATGTATTCCATAATATTTAATGTTGTATTCAGCAAGACAGCTGACTCTCTCTTACTACAAAGTTTTTGGAAATAAATCTCTGATGCTTCGTAGGGCCCCATAAATCCTAAGG
comp230626_c0_seq9	Cmidas	NO	87.75	653	74	4	2	649	4164198	4164849	0	758	CGGCTGCAGCAAGAGACTAATCGCCTGCTGATGGACCAGGCTGCTCAAGACCGAGCTATGTTGCGGGAACTGGTAAACCAGGTAAAGTCCCTTACAGAGCTGAATCGCGGCCATGATGGGACGCGACTCATACGGGCCAGCCATTGGCTGCAGAAAATGACACGGGAGGATGATGTAGAGGCATATCTTCTGGCCTTTGAGAGGACAGCCCTACGGGAGGCCTGGCCTCGAGATCAGTGATCTGGCATCCTTGCCCCATTCCTGTATGGGGAGGCCCAGAAGGCCTACCATGATCTGCCTGAAGAGGCTGCGGCAGACTACCCCCAGCTGAAAGCAGAGATCCTGGCCAGATCTGGGGTAACGACAGCAGTGCGGGCCCAGCAGTATCACGGTTGGAGG…

## Sheet: tr in C.picta genome anno.
Table S6c. Transcrips in C. picta genome with annotation
Transcript ID	annotation (by blast similarity)	CPC classification	CPC score	Sequence
XLOC_000161	LOC102449709	noncoding	-0.04096	GCACCTGTTTGTAGAGTACACCCTGTACAATAGCAGACATTTTAAAGGGCCAGGAATATACAGTGTATAAATCCAAGCCATTACACATGCATCACAACCACATGTCACTGTGGTATGAAAATACTCAAAAAGCACTAACATTTCATATCTATTTAATAGTGGTAAATACATTACTGAGAATGTGTTTTAGTTCAGCCAGCCATTGTTTACTTTTAACCAGCATTAACAAGTTGCTTTGAAACATGACAAAGGTTTGTTGTCAGGCTAGCATGGAGAGCATGTTTTATACAGAGTTGATTCCAAGCATGGAAATCTTTTGGTTCTTGTACAGATCTACCTTCACAGTGGCATTAGTTTATGGGGGAGGGAAGGAGGGAGCATGGATGCTTTGTTCAGGAG…
XLOC_000211	CRTAP	noncoding	-0.0094208	CCCCCCCCATTATCTATTTTATTTGAATGAATGTTGAAGCTTATGAAAGTGAGTTAGAAGCAAGTGAGGCACTGTAGTAGCTAGAAAGAGTCCATGTTAGAATACTCAATACAGCTCTGCCAAATAAACTCACTCCCAACTTGCAATACTGCTAATAGTCCAGTCCTGATTCACAGTCTACAGCTCAATAGAGATGGTCACTATACCCAACTGTCTGATAGTTTAGACGTGTGGACAAATACCCATTGGGAATTAGACTTACAGCCAAAGTCTGTGATCCAGTTCAAGCTAAAACTTCCAGGAAATTCACTATCTTACAAAAGGCCTGTGCAAAACCCTCTGTCCAACATAAGATCTTAACATAGAGCTTAAGTGGGGCAGAAGGCCTGGTGCTAACCA…
XLOC_000222	LOC102453666	noncoding	-0.0004096	ATGCCCAAAGCTTGCTCCTGCTTTACACATCTCTAAATGGAATGAGCCAGATTCTTGGCTGCTATAATTGGGCATAGACCCAATAAATTCACTTGAGCTACTTCAGTTTACAAGATCTGAGGGTCTGCCCCATTGAAACTGCTCTGAGCGACCTCTAATATTCCATTTAAAAAAAAAGTGGTCTGTAAAAGTGGCAATGGAGCACTTGTGCCCTTTTATTACTTTAAGATGGATAAAGACCTGAAGGGTTTCTCTCAAAGAAGTTGGGGGACTAAAGAAGGGGGGAGTTTCTGCTTGATTTTTTTTACACGAGGCATTCAGGTTTTCTCCATTGTGGGAGACTCTGGTGACTAGAGAGCAAGTGAAATTATGAAATCATCAGAGACTGAAAGCTGAGCA…
XLOC_000250	TPCN2	noncoding	-0.0004096	AGCCCTAAGTAATTAGCCCAAGGTCACATGAGAAGTCTGTGGCTGAGGTGGGAATAGATCCCAGATCTCCTGACATCCTTAACCACAAACGTAGCCTTTCTCCCTGTAGATTGGAGTGTATGTGCCAGTATTATTCTCTCTGTCTGCAGAGCTGTTGTTTTCCCAACATGAAACTAGGGGAAATGTTCAGAAAACACAAGTCTAAGAGACTTTATTTGTTTTTAAGACTAAATACATAGTGATGTATGTAGCAAACTGTTTAAATGGCCACCTATAATTATCTCCTTTGCAGAGTATGTGAAGAATTTCAAGACTGAGTATAAAATGTAGTTGTTAGGTATAAGAAGTGCGTGGGTTTTTTAAAAAGTGCATTAGAGGGCTAACAAACTATTGCATTCC…
XLOC_000267	SAMD8	noncoding	-0.0004096	CACCCATGGTAATTATAAAGCCAACATGGCTTTGTAGGGTTGGCAGTTTGTAATTAGTAGATACCCCAGCAATGATCTAACGTGAACTGTGAATTACCTCACCTGCCTAAAGGCCTTTTTGTGTCAAGGATTAATTGGTAGACCACTAATAATCCATATACATGTATTTTTCTGGTGTTCCTTTGAGACATGGAGAGATTTTGAAAGATTGTCTGATTTTTATGATTTGACTGAAACAGTGTTTTGTTGTGGGCAAAGTTGACATGGAATTAACCTACAAAATAGTTCTCCTTCATTGTAAATGTCTTTCTGAACACTAAAAGGCACAGTACTATATTACATCTGTTTTCAGTTATCCATTTTGTAGTTTCTGGTAATGTTCATAGCTTGAGCCACAAG…
XLOC_000393	LOC106731768	noncoding	-0.0004096	TTTTTTCAGATATTTATATCAAAGCAATAATACTCATGGCCAAGTCCAGTAGAGACCGTATCTTCCTCATAAACTCTTCTTTTAGTTTAAAATGCATGTACAAAATTGCACATTACAAAAATCAAACACGTAATCTCTTTGCATGTAAACAATTCCAGCACAGGGATGAATGTTATACATTCCAAAATGTCTAACCCTCCATGGAAAAAAACCCAAACAAACTGCAATCTCCATAGAGGTGCTAGTATTGCAAATTGATCAGTGGATTTCTGAATTATATACGACACACAGGGACACAAACCAGAGCACAAGGCAAGTCGCCTTTCTCTCTTAAGCATGTAAAACAAAGACTTAGAATCCAATCTTGCTCCCGTTGAGTCCCTAACAAGGCCCCCAGTG…
XLOC_000401	LOC106731768	noncoding	-0.0073728	TAATATTACAAGCTAAAAAGAATGGTAGAACAGACTTAAGAAGGTAGTCATAAAAACCACATTGCAGACATTCAAGATGAGGTCGGATAAGACTTTGGTGAGAATAACGTGCCATGTAGCTCCACAAATTGTGGAGGTATCACTGGAGAAACCAAGTGATGTTTTGTAGCCCTAATAGTGTTATGCTCCTCACTGGCCCCATATTATAATTCTGCCACCATTTTGGAAGCAAGGTTGTGGTGATTTCTCTTCATGGAGCTCATCCCCTTCTCTAGATATTGGTGAATTATCCCTATCGGAAATGATAGACAGTGCCTTTATTTAAAGCTATATCTTTAAATACTTCAGATGAGCAAAGAGCACCTACAAAATGGACTAGATTGCAGCAAGTGTCAGGTG…
XLOC_000560	LOC102935868	noncoding	-0.0004096	TTGTTTAATCAGTCGAAGGTAATCAGTTGAATTGATCTTAAACTGCTTTTAATTTTAGGGTATGTCTATTGGATGTTGGTGAAAAAGTTTATTTGCAAATAGAACAATTTAAAAGGCTATTTTGATTTGCACAAGCTTCATAAAATGTTAAAAACTACAGATATTTACATCTGAGACCTCCTAACAAGATATTTTCAAGAACCATACAGAAAATGCTGACTGTAAATATTCAAATTTCAAGGAATTAAAACTAGATAGATTATATTCTAACTGGATTTCTGAAAATGAGTGGCACCCCCACTGTCCTCTATCTCTCTCTTGTTTATGGATTAATGCAACAGATGGAAGCCTCTATCCTGAGCTGCATTCCCAGAAAAACAGTAACATACCAAAGTAAGT…
XLOC_000560	LOC102462376	noncoding	-0.0004096	TTGTTTAATCAGTCGAAGGTAATCAGTTGAATTGATCTTAAACTGCTTTTAATTTTAGGGTATGTCTATTGGATGTTGGTGAAAAAGTTTATTTGCAAATAGAACAATTTAAAAGGCTATTTTGATTTGCACAAGCTTCATAAAATGTTAAAAACTACAGATATTTACATCTGAGACCTCCTAACAAGATATTTTCAAGAACCATACAGAAAATGCTGACTGTAAATATTCAAATTTCAAGGAATTAAAACTAGATAGATTATATTCTAACTGGATTTCTGAAAATGAGTGGCACCCCCACTGTCCTCTATCTCTCTCTTGTTTATGGATTAATGCAACAGATGGAAGCCTCTATCCTGAGCTGCATTCCCAGAAAAACAGTAACATACCAAAGTAAGT…
XLOC_000738	ARID5A	noncoding	-0.012288	CACAATTTTTTTGCCTGTGGGGCCAACCCAATGTGCCCTTTCAGTTTGAATTGTCTTGTTCTCTGCTTTCTGAGCATCTGTGCAAGATATTTACAGGCGTTTCCCTGTCTGTCTACTTGGAGATCAAGGTGTTCTTATGTATCTCTGATTATCCATATCATCTAATTTCTCCGTTGCAGTTTTGGGCCGTACCTCCTTTTTTCACTGGTTTGCTGAATGTGTGCTCTAGGTCAGACCCAGCTTGTTCTCTTGTAGCCGAGGTGAGAGTGTTCATTTTCTCACTTACGGCTTCGGTTTTGCTCTCTGGTCTTTCAAACCTTTGTTCCAGTACCCAAATCACACC
XLOC_000899	LMX1B	noncoding	-0.049152	CAAGCATGTGTAAGTGCTTTGCTGAATGCAGGGGGATGACTCCATGTTTAACTCCCTTGCTGAATAACTTGGTAACTGCTAAGGATAAGCACAGAATCATAGATTGATTTCCTGATTCTACTGCAGGCTTCCTAACGGTACAGCTTGGCTGCTCTTAGGTCTGCACAATGTTGTTTCATTTAGCAGTGACTGTGAAGGGACTTCCAGCTATTTTGCAGTGGGAACTCTGTTTTTAAGTGGACACCCTTTTTTAGCTGTGTATGGCTGTATTACTTGTATATTTATATATTCTGTATTTATGTTACCAAAATGTAGTATTTTGTAGCTGTCTGTTACAATTTGTTTAACTTGTACAAAATATGCATATGCTCCCTCATACTTAACCACCTGCCTTTCACA…
XLOC_001149	RALB	noncoding	-0.026624	GCACATCTATGTATTTACTGGGCATTATATGTTGGAATGACTTCAATGGCAGCCAATTAAAGTTCCAATTCGAGCCTGTAAAGCGGTTTGCAATGCATTTTAGAATAGAATCAAATTAAAATAACCTTGGATAATAAAATTACAAAACATTAATCTTTTTTCAAATGTAATAAAGAGGGTAATTCTTCCTCATACCAAACTACACAACACACCATCATGTCAAATCCATTGTGAAAAGAAAGTTTAACAAAATTATGAGTTAGTGGTTTTGGTAAGAGCCAATAGAATTACGTTACACTACCTAATATTTCCCCCTCTCCCCCAAATGAATGGCTATCCAACACATTAAAGGTGAGGAAAGTGGGTTTGTTTGTTTTTTTATAATAGCAATTGATTAAT…
XLOC_001149	RALB	noncoding	-0.026624	GCACATCTATGTATTTACTGGGCATTATATGTTGGAATGACTTCAATGGCAGCCAATTAAAGTTCCAATTCGAGCCTGTAAAGCGGTTTGCAATGCATTTTAGAATAGAATCAAATTAAAATAACCTTGGATAATAAAATTACAAAACATTAATCTTTTTTCAAATGTAATAAAGAGGGTAATTCTTCCTCATACCAAACTACACAACACACCATCATGTCAAATCCATTGTGAAAAGAAAGTTTAACAAAATTATGAGTTAGTGGTTTTGGTAAGAGCCAATAGAATTACGTTACACTACCTAATATTTCCCCCTCTCCCCCAAATGAATGGCTATCCAACACATTAAAGGTGAGGAAAGTGGGTTTGTTTGTTTTTTTATAATAGCAATTGATTAAT…
XLOC_001282	CENPP	noncoding	-0.161382	CCGAGCTTACCGCGGCCTCAGGGGACGGGGTAGCAGTAACATTGAATCTGAGAAATGGAGAGTGACATTCTTCAAGTTTATGAAGATGAAATTCATTCTTTGGAAGAAGAAATTGAACTGTTAACTCAAAAGTTTGAAAGCAAACAAGAATCTACATTTTATTCTGATGAAGAGATACAAATATCAATAAAATCACTCCAAGGAGAAGCTAAACAACATGAATCCCCACCAGATCTGAAAGCTGAACTTGATTGTTTAGAATCTGACCTCTCTTTTTTAATGAAATTTACTGGCATTTGGTTCACAAATTACTCCAAGGAAACAGTGGAAAAAACTGGAAACAAAACTATACAGAAACACAGATTATCAGGAAATTGCTATTCACTGCCTTTTCAGATG…
XLOC_001405	CPSF6	noncoding	-0.0004096	CCTTTGCATTGAACTTCAGAAATAAAAACTTCATATTCTCATAGAAGAAAAGTAGTGATCAGATATACAGATTTCCTGTAGCAGGCAGCATTCCTTATAATACATGTCTTTTGACTTTGGAAAGAAGCAGCATTAATTTTTAGGATCAAAATTAGTCAGGTAGTAGGTGATATTATATGTCTTTAGTGTAGTGAAATGATTGTAGCATACAAGGCAAGACTGAATGTGCATTATTCAGAACCTCTGGTAGTCTCCGACAATTTAGATTTTTTTTTTTTTAACAGTGGGATAATTCGTGGTGAAAAGTTCCGCATTAAAGATTCTATAATGTTTACAATATCGATAAAATGGCATCTTTTTAAAATAGGGATGGTCTAAAGGGTCATCTTAGATTCAGAT…
XLOC_001410	CNOT2	noncoding	-0.0004096	TTTGCATTGTTCATTGTAGCACTATTGGTAATAAAAAATGTTTGTGCATTTTTATGTGAAGATCCTTCTCGTATTTCATTTGGAAAGATGAGCAAGGTCTGCTTCCTTCATTTTACTTCCCCTTATGTTTTTGAAAGGCAGTTTTCGCCAAGATTAATGCAAGAATATCTGACTGTTTAGAAGAAAGATATTGCCACAACCTCTGGTTAGTTTCCAGGGTTGTGTATTACTGAGCTTCATCTTTCCAGAATGAGCAAAACACTGTCCAGTCTTTGTTACAATTTTGTAATAAATGTGTACATTTTTTTTAAATTTTTGGACATCACATGAATAAAGGTATGTATGTACGAATGTGTATATATTATATATATGACATCTATTTTGGAAAATGTTTGCCCT…
XLOC_001629	LOC102933092	noncoding	-0.0126976	TGTGGCCTTCAATTGAATCAAAAATAAAAATCATAAACATGTATAAAATAAATGTTAATCTGAGATCGGCACCCTATTAGGCCTCATGACCCTTGCTGTGACTCGGATCAAATATTGTAAGATGCGGGAATCAGCTAATCATGATGCTACTTCTGAGTTCTGAAAATGTGACATAGTCAGCTGAGCTTGCATAGGAGGATATGCTCTTCTTGACTGAAGCAAAAGTGTTCCAAAGACTCCAGTTATAACTAAAAATGCCATTAGCAATCCTCCAAGGATCAAGGTTTCAACTGGTGGAAGTTTTCCTTTATTTATCTTAGCTTCTCCATCATCTGCCAGCTTTCGCTTGATGGGACCAAAAGAGACTGTGTGAGTAGGAAATGGTGTGGTTTCTCTTTT…
XLOC_001629	LOC102933092	noncoding	-0.0425984	TGTGGCCTTCAATTGAATCAAAAATAAAAATCATAAACATGTATAAAATAAATGTTAATCTGAGATCGGCACCCTATTAGGCCTCATGACCCTTGCTGTGACTCGGATCAAATATTGTAAGATGCGGGAATCAGCTAATCATGATGCTACTTCTGAGTTCTGAAAATGTGACATAGTCAGCTGAGCTTGCATAGGAGGATATGCTCTTCTTGACTGAAGCAAAAGTGTTCCAAAGACTCCAGTTATAACTAAAAATGCCATTAGCAATCCTCCAAGGATCAAGGTTTCAACTGGTGGAAGTTTTCCTTTATTTATCTTAGCTTCTCCATCATCTGCCAGCTTTCGCTTGATGGGACCAAAAGAGACTGTGTGAGTAGGAAATGGTGTGGTTTCTCTTTT…
XLOC_001629	LOC102933092	noncoding	-0.0126976	TGTGGCCTTCAATTGAATCAAAAATAAAAATCATAAACATGTATAAAATAAATGTTAATCTGAGATCGGCACCCTATTAGGCCTCATGACCCTTGCTGTGACTCGGATCAAATATTGTAAGATGCGGGAATCAGCTAATCATGATGCTACTTCTGAGTTCTGAAAATGTGACATAGTCAGCTGAGCTTGCATAGGAGGATATGCTCTTCTTGACTGAAGCAAAAGTGTTCCAAAGACTCCAGTTATAACTAAAAATGCCATTAGCAATCCTCCAAGGATCAAGGTTTCAACTGGTGGAAGTTTTCCTTTATTTATCTTAGCTTCTCCATCATCTGCCAGCTTTCGCTTGATGGGACCAAAAGAGACTGTGTGAGTAGGAAATGGTGTGGTTTCTCTTTT…
XLOC_001653	EPB41L2	noncoding	-0.1024	TAAACAAACTTTATTTGATAACAGTATTACAGAAAGCAAAATATCACTTAATACAACTTCAAGCTGCTATAAATCTAATTTGGCATCTTAACTATACACAGAGTCAACAGCAAAGAAATTGACATAGTTAACAGGTTTCTATACAGGTTTCCCCAGTGGCAGCCTCAACAAATGGTGTTGCTTTTTTATTACCTACAAGAATGGACCCACCCCTTTCCCTTCGTATCCTAAAAACCTGTATTGATCATTAAACTATCTGAAACATATACCTGCTCAACATCAGAATGTCAGTTCTAACATGTAGACAATGAGGTTTAATAGAAAGCAAGCATTCTACACATGTACTTGAAAGGGAAGTGCTGACATTTGGAAACGTTAAGAAAAAAAGCACTAAGGTTT…
XLOC_001654	EPB41L2	noncoding	-0.0004096	ATAACGTGTATTTACCTGAATAAGCTGAGAAAATCTGTAAATTACTCCAGTAACAGACTTGAATTGAAATATTTGGAAAAAACTACATCTAAATTAGTCAAAGATTCTCCTTTCTGCACAACTTCACCTGTTCCAGTGAACAGTGCTATCAGAATACTTTTTGTTCACTCTCATATGATCAAGAATCATTTATAAAAATGGCAGGTAGTTGTGCAAATAAATCAACCCCTCTAAAACCTCAAAAAAGCTAAGAATGTTAAGAAGTGGTTATAAAAATAAACAAGAAAGATGTAAGGGGACTATATAGACCAGGGTAGTTAAGGTAGTGTTTGGTGTTGGCATTTCAACCTTGAGTGTCTGGTCATTGTTGCTAGGCCTGGTGAATTCAATGCAGTAGTG…
XLOC_001661	ARFGEF3	noncoding	-0.0110592	TCTAGCCCACTATGACAGGTCTTTAAAACAGCCCCAGTCTAACTGCCTCAATTTGCCATTATTGATATTTTAACATTTTATGTAAACAACAAAACAACCACAACTACGATAATTTCATGAATAATTTGTGTAGAAAGCTTGATGAGGCACAATAAACTCTAGGGAAAAGCAAACTCAGAGGGCCTAATTCGGAGTTATGCTAAGGCCCAGTTAGGTTTATAGAGGGAAGAAATGGCCCAACGACTGTAGAGGTGATGTAACAGCTCTCCCCTAATCCTCCTCCCAGCCCTCTGGTGTGTGTGTCGGGGGGGAAAGGGGGGGGGAGGAAAGGGGGCACATCAGGAACATGTCTGGATAGCACAGCCCTATGGTCACTTTCTGCTTCCCATGGGCTGATGG…
XLOC_001683	LATS1	noncoding	-0.0004096	AGTGTCATTTTATAAAATTGTAGTGTTTTGTCAACGAACATTTATCATACAAAAGACATATATACACACGCAATACAATAGTAAACTTGAATAGTGCCTTTGCTCAAAAGCATGTTAAGACACTCAACATTTTTACCATTATGTTGACTGAAATTTGTTCTCTCTTTGCTTTGGTTGAATTAAAGCAAACAGATTAAATGTCTGATTTTAAATGCCAACAACATTTGGAACTGAGTCATATGGTATGTAGGGTAATGGTAGCAGCAGCAGCAGCATCTAAGAACCCAACCACTGCATTAGCTAATAACTAAACAAAATTAAGTCCAAATAAATCATACCCACTCTCAGCTTTGCAATTAGCAACAGCAGAAGATTTTTTTTAAGTCAGTCTCAAAATGA…
XLOC_001746	PIM1	noncoding	-0.200704	AACCGCATGTATAAAAAAAATAGGATTTCTGAATTCCCCTGTACAATATTAACTATTAACAAACGCAGCAGACTACACACTGATTACATATACAGGCTTGACAGTGATGGAGTCCAGGGTACCTTCCCCGACAGCTCAGAAAAACCAGTGCTATATACACATGCGCACATGACGTCCCCCCCAAGCCCGGACAAATACCCGTGGAAATGCCTTTAAAACAACTGAACACATGCGTGGAAGAGAACACCGGCAGCCGGAACTATTTACAGA
XLOC_001747	PIM1	noncoding	-0.331776	GCAGTTGTTTGCCCAACTCTAACACAACAAAGTAGAGTGGCTCACCTGGAGAGACCCTCTGTCGGAAGTAGACCTGGCCCCTAACAATCTCCTCATCATGTTCAAAGGGGATATCCCCGCAGACCATGTCATACAGCAGGACCCCCAGAGACCAGACTGCTGCTGACCTGCCGTGATACCGG
XLOC_001750	LOC106731268	noncoding	-0.4096	CACTGCATATTTACATTAACAGCCACTTGAATGTCTAGTGTATATAATTCAACAGTCTTTATGCATATATCTATAGAATAGTTTGCCCAGCATACCCCTGAGTCTTTGTAATATGTCGCAATTAACCATATTACCCTCCATTTCCCACTACTCAAAGAGAGAACATTAAAAATACATCAATGCTCATTTGCTGGAATCTGCACAGCAAAAGGAAAGGCCAGCACCTCCCATGTTTAACTCAACACGACAGTCCCTCAATCCTTTAAGATACCTATTTTCAGGCATTCCAGAAGAGAAGAGACGAGAAGAGAGAGCTCTTGATAGAAATATACAAAGAGAAGAAAGTTGAATTCTCTGAGAGGTGAAAGGTTTCTGTTCATTGGTAGCAAGGCTGCTGGA…
XLOC_001788	S100A16	noncoding	-0.0831488	ATCCGGGAGCGGGCAGAAGGGGAGAGCCAGACCCACGGTGAGCTCCGCTCTTGGCAGACGGCTCCTGCACGAGGAAGAGCAGATGACAGCCAAGTCAGGGACTAATGGGACCGAGATGTCGGGCGACCCGTCGGAGCTGGAATGGGCCCTGCACGTGCTGGTGAAGAACTACGACAAATACGCCAGCGGCTGCTGCAAGAAACCCCGGCGCATCAGCAAGAAGGATTTCCGCAAGATGCTGAGCCGGGAGCTCAACCACATGC
XLOC_001920	MEX3A	noncoding	-0.016384	TGCAGTTTAGTGTCGCCCGCTAATGGACAGGGTCAGTAACGCTATGAGACAGACACGCGAGACTTTGGATGCGCACCTCATTCATCTCTGGGCTTACTGGCCTGATGCTCTCCCTGTGTGGCTCAGATAGTCAGGGTGCAGAATATTAGCAGGCTGGACTTAGAATTTCCAAGAGAAACTTGCCATCAGTTTTTGCTCTGAGAGTTGCACAGCGTGTGCGTTCGGCCGGTGCATCACACAGAACCCTACATGAATCCCACATGCCCACCTAGAAGCCATACAACAGTGTCAGAGGGCCTGATTCTCGTTTACTCCAGTCACTTGAAGGCACCGGCCTTAGGTGCAAATGAAACTCAGGCCCCAAACCCAACATTGCATGATCCACGAGGTGGTGAATGC…
XLOC_001921	MEX3A	noncoding	-0.0004096	TCTGATTTTTAAGTTTTTTAAAATACATACAACTTTGTGTAACTTTTTTATTTCAGGGAAGGGCCATTTGCACGGTAACTATCACCTTTTACATACACACACGCACACACAAAAAAGAAACATATATTAAAAACACTTTTTAAGCAATACTCTGGATACAAATGTATTTTTTTAACCTACATATATTCTAACCCTTCTAAACTTTTTAAGGATCACTTTATCATAAAATAAAATATCCTTTTTTTTTCTTATAATAAATTACCTAATAAAAAGTATTTTTATTAGCCCAGTTCCTTGCTACATTTACATGTAATAAATGCATTTATTAAAATAGAATATTAAATTATAAAGAAATGTTCTAATTTTTAAATCTTATTTTTCCTCCTCTTTCTCTCTCTC…
XLOC_001928	SMG5	noncoding	-0.148685	GCGTCTCTGAAGTCCGCGTGAAAATGACATTTAAAAGCAGTTTGAGAAATGTCCAATTTAGCCTGGCATGCACAGATCGACACGAAAGGTTCTGTTCTGCATGCCAGGGACAGACTCAATGGATCATAAACAGCAAGGGGGAGAAATAATGAACGGAGTAATCAGGAGGTACAAACATCTTGTACTTTATTAAGCCAGTCAATGTGTTCCAACCACGGTCAAACGCATGCCATGAAATCAGAGGTCAAAAGGCCCTATGCCCCACATCCTCTTTGAGTTTATATTATCAGACAACTGACAAGTGTGTGGCACGGTTCCCCTAGGACACACATCGCCTGGACTGTAAATCCACAGTGTGTCCACTCCTCCCTGGTTAATCGCCATTGAACTGTGAATCCA…
XLOC_001985	LOC102453771	coding	0.266	AGAGGGCCGGGCCTGAAGATGGCGGATGATAAGGACTCAAGGCCAAAGCTGAAGGATCTTGCTTTTTTGAAGTCTCAGTTGGAAAACTTACAGCAGCGAGTGGAAGACGAGGTGCAGGCTGGAGTGGGCCAGGATGGTTCTTTGCTGGCATCTCCATTTCTCAAGGGGTTTCTGGCAGGTTACATTGTAGCCAAACTCCGATCTTCTGCAGTTCTAGGATTTGTGTTTGGGACCTGCACTGGAATATATGCAGCTCAGGCCTATGCAGTTCCCAATGTTGAAAAGACAATCCGAGACTATGTCAGCTCGCTGAGGAAAGGACCAGACTAGAGGAGAATCCTTTGGACAACAATGCACTCCAGAAACAGCTCTTCTCTTGTTAGACATCTTTGACATGAT…
XLOC_002065	NRG2	noncoding	-0.0679936	TCTTATTTTATTTATAATATAAAAAATGTTCAAGTGTTAAACAGTCAATAGTTCAGACATTCAGACAATCCAGAGCAAATGTTTACAATCATCTTATGACTAATTAGCAGAGTTTCCATCTGACCCCATTGTGGGTGAGGAATAGAGGGTTAGTTACTTTATTGCTAAAAGTTAAATGAAATACACTGTCAATTGTTGTATTATCTTCTCAGTCACAGCTTCACCATGCATCCAATCTACAGTATCTGAAATGCAAAGGACATGCAGAAGTGAAAATATAAAAAGAAATAAGTCAGGCTACAATGTAAACAGGGTTGCTGCAGTGAACTGAAAGGAGGGGCACTTTCACATGTGAATGTTCCGCTGCTTGGACACACAGCACTGTCTCTTTGAGCCACG…
XLOC_002160	SIN3A	noncoding	-0.0004096	AGAACCAAGATGTATTTTTATTTACAAAAGAAAGGAGAGAACAGTTTCCACACAAAAGCACTACAACGATAACTCCCTTTGGTAAAAAGTGTAATAAATGTCTCCATAGGTCTGTTTGTAGGAACTAACTCTCAAGCCACCTGGTACTATGGTACACAAGAAGCTGGTACAGTTATGCTAGC
XLOC_002357	LOC102451386	noncoding	-0.0118784	GACAGCTGTGTGTTCCTGAACAACAGAGCTGAAAAATCATTTTGAAACTCTGGACTCGGTGGTTTCTTAGCCAGCCAGCGGCAATGGGAACTCTGCTCTGGCTGCACTCTAAACCCATACGGGATTCAATTCAGCTTTAGGGCTTTTAGAGGGAGGGGCAAAAGCGGAAAGAGGGATAAAAAAAATAAGCCTAGATGCTAATCTTGCACTGGTGTTCCTTGGCCCAGCTAAAGGCTTCTCTGAGGAGAAGGCTGATAGATGAGGCCTTCACTATTCAAATGTTTCAAGGGACTTTCTCAGGAGGGTTTGGCAAGGGCTCAGAGGAAGATTTTTATTTTTTTTAAACATGGAAATGCTAGACACTAAAGAACAGCGCATCTCAGCACATGGATTAAGAGA…
XLOC_002392	ZBTB7A	noncoding	-0.0004096	GGTCCACACACAGGGTTTTGTACCAGTATAACTGTTTCAGGTACGGGTGTGACTTTTGACTGAAATAGTTATACCAGTACAATGCCTACTGTGGATACAATGATACCAGTATAAAGATATGAGAAGGGAAATAAGCAACACTGGTAAAAGCCTCTTTCTACCAGTAAACTGCATCCACATGAGAGGGTTTGTACCCCTTTAACTCTTCCGGGACAGGTAAAGGGGTCCAGTGCCCTCATGTGGACACTGAGGGTTGTTGGTGGTTGCTAGCCAGTCCCAGCCCTGTGATCTGAAACATCTTACATGGGTCAGTCTCAATCAATCCCTATTCCCCAGCTATATAGAGAGTCAAGAATACAGATATAAAGTAAATATTGGTGTGTATTACCCAGCTCCTCA…
XLOC_002455	LOC106731750	noncoding	-0.08192	CTGACACTCCTGGTCGAGGGTTGTTCTTTTGGCAGACTAGACATTCAGCCTGCACCTGGGAGGCCAGAGGCCTAAGTCCAGAGGTTAGAAAATATTTATTCATAAGCTGGGAAAGAGCCTCTCTTCCTGCGTGGGTGGACTGATGTAGTTTCTGTAGTACTGGCCGTAGTAGATTCCTTGGTAGGAGGATTTTTCCTTCTGTGGAGTGGAGCCATCCCTCCTTTTCCCGGAGCCCAAGTGTGTTGGCTAGGTTCCTTTCTTCGTGAGAGTACTGAGGGGTCGGGAGCTCCCCCGCTGATGGGATGAGGGCATGCATATGGGCATCTTCAGCTTCCTGCGGTTCCAGGGTAGCAGCTCGCTTGGCCTCTCTGTCCGCCCTGGCATTACCCTTGGCCACAT…
XLOC_002455	LOC106731948	noncoding	-0.08192	CTGACACTCCTGGTCGAGGGTTGTTCTTTTGGCAGACTAGACATTCAGCCTGCACCTGGGAGGCCAGAGGCCTAAGTCCAGAGGTTAGAAAATATTTATTCATAAGCTGGGAAAGAGCCTCTCTTCCTGCGTGGGTGGACTGATGTAGTTTCTGTAGTACTGGCCGTAGTAGATTCCTTGGTAGGAGGATTTTTCCTTCTGTGGAGTGGAGCCATCCCTCCTTTTCCCGGAGCCCAAGTGTGTTGGCTAGGTTCCTTTCTTCGTGAGAGTACTGAGGGGTCGGGAGCTCCCCCGCTGATGGGATGAGGGCATGCATATGGGCATCTTCAGCTTCCTGCGGTTCCAGGGTAGCAGCTCGCTTGGCCTCTCTGTCCGCCCTGGCATTACCCTTGGCCACAT…
XLOC_002528	LOC102448719	noncoding	-0.01024	GGTCCCAAATTTGGCAAAAATTTTAATCCTTCTTTCCATTCGAAAATATCTTTTGAAGATAAAATAGACTTTAAAACACACTTACAACGCAAATTTTTAACAACTGTATATAGATTTTCCTGTGTTTTCAAAGTTAAAAGTACCCAAGATTGAGGCATATACTAAGACATTTTTGTTCCAGTGTGATACTGATCCAATACCAGACATGATGACACACGATGGGCATTAAAACCACACTGTCAGCCTTAGTAAATTAGGAAAATTAGGTATCATTTGATGATATTCTATTGTTGCTATTGTAATCACAGTAATTTTCACTGGTAATGGTGCTTCGTGATGAAGTGCGGTTCTCACAGGAAAATTGTGAAAGGTATCGAAAGATTCAGAATGTAGCATCTG…
XLOC_002565	LOC102448719	noncoding	-0.065536	ACCCACAACTGCCTCCGTAAAGAATGCATATTTCTAAACTTCTGTGCCTCTCTCCCACTCCTACTATTAAATGATAAGGACTCTATCTCAAAATACATGTTAAAATACTCTCCTGTATCCTAACTGTCAGAACCGACATACTGTATAAATGCTACCTATTGTTTCAGAAGTCATGCATCCCGCTGTACGAAATTATGGCCAGTTCCCAAGTGAAGATTTGTTACCAGAACAGCTTCTCAAGGCGTAATGAGAGCAGATTCAGAAGCACTGTGTTTCCCAGCTTGTTAAAAGAAGTTATTTTCAGTAAGAGATTTCCAATGATCAGCACATATTTTTCAGAGCATACACATATCATGGTTTAATTGCTGAAGAGGGGAAAATATCCTGTTAATGCTACAT…
XLOC_002567	KIAA0319	noncoding	-0.180224	GAGGCAAAGTACTGATTTGTGGCTGACCTGCACTTAATTCATTGCCTATGCTACAGGGAAATGTATTTTCATTTAAAGTACTATCAGTTTCAAACCTTTGGGCTTTTTTCTCCCTTGCTACACCTGGATCTGACACTGAGCTGTGTCCAGAATCCTAAAGTACAACTCTTCCTTATGCTTTAGGACCTCCCTTCCCCACTTTCTTATCCCACTCGCCCTTCTTCTAGACTAGAGGGATGCTCACTATTCATCTCTATTTCTCAGACCAGTCTTCCATAAATTGTCCAGCAGGTGACAGTCGTCATTTTCTCTGCACCATCGCCACCCGAAACTCAAGGTCACTATAACTTACTCCATTATCGTCTCAACATAGCAAAGACCAAAACCCACACTCGTTAT…
XLOC_002590	CD226	noncoding	-0.147866	CGGCCCTGTAAGTTATAGTCAAAGTACATTTTGCCACATTTTTCTTTTATTTGTTAATAAGAGTAGTGTATATTTCAGTTCTGTTTAAGTGTACACTCTGCCAACACCATATTTTTTCACAACTTAAAGAAGGTATTCAAGAAAATAAATGTTTTAAGGTTTAATACTATATCCTGCAGAAGATGTAAAACCTCCATAATTGTGCACTAATGTATCATGTAGGAAATTTCTCACTAGACTCCTTCTGTGTATCTGTGGCCAGAAGCATGAGAACTGAGGATCCTCGTGTTTTCTTACTTATAATTGCAGACACTGTTTTTATTCATATAAATGTTTAATCCATTTCTGAAATGTTCCAAGTTATTTGCTTCAATAAAATCTTGCATCAGTGAGTTCCAC…
XLOC_002685	STARD4	noncoding	-0.0004096	TTAGCCCTTGTTTTGTTGTGCAGTGCACAGACCATGATTTCATGGAGTGATTATAGATTAAGATTCTTAACTGCAGCTCTCTCCAAGCTGCTCTCCACTCTGTCTTTCTAAATAAAGTATCTACCCACACTCCAGAGTCAGTATGAATGCATAGTCTGTCCTTATGACATTCTTGGCACAAAGACCAGCAATTAACAGCACACACTGCTGCAGTGATTTGGCTGTAGGTGCAGCAGGCTTCCTGTAAAAACTGATTCTATTGCTGAGTAACATGGCAAGCTAATGTGGTTAGAATCATTCAGAGGCTGAGTGAGCCTACCAGGCTGCATTTTAGTTATGTTTAAGGGACACA
XLOC_002739	LOC102932912	noncoding	-0.0253952	TATGGGGCTCTCTTTTTTTGCTAGGCTCTCACTCCCCCTTACTGGGACCTTTCTCCCGATCCCTTTCTTCTTCTGATCTCTTCTTGGAATTTCCCTCGTGCTGGGATTTCTTTCGCTCTACCACTTACTACGATCTCTCGCTCTCCCTTGATTTGGGAGCTCTTTCTCTCCCTTGTTTTGGCTCTTCCCCAGGGTGGGATCTCTCGCTCTCCCTTGCTAGGATTTCTCCCAGTATCTTTCTCCCTTGAGCTGCCTGTCTCCCTTGCTGGGGTCTCTCTCCCTTCAGCCCCCTGCTCCTCCTCTCCCCCTGCAGAGGCCCGGCTCAGCTCCCGAGGTTCCGTGCAGTGCGCAGGGGGCTCTGTATGGCTGCA
XLOC_002739	EPHB6	noncoding	-0.0253952	TATGGGGCTCTCTTTTTTTGCTAGGCTCTCACTCCCCCTTACTGGGACCTTTCTCCCGATCCCTTTCTTCTTCTGATCTCTTCTTGGAATTTCCCTCGTGCTGGGATTTCTTTCGCTCTACCACTTACTACGATCTCTCGCTCTCCCTTGATTTGGGAGCTCTTTCTCTCCCTTGTTTTGGCTCTTCCCCAGGGTGGGATCTCTCGCTCTCCCTTGCTAGGATTTCTCCCAGTATCTTTCTCCCTTGAGCTGCCTGTCTCCCTTGCTGGGGTCTCTCTCCCTTCAGCCCCCTGCTCCTCCTCTCCCCCTGCAGAGGCCCGGCTCAGCTCCCGAGGTTCCGTGCAGTGCGCAGGGGGCTCTGTATGGCTGCA
XLOC_002885	EIF4EBP2	noncoding	-0.012288	GGGGGTTGCTGTTCATCACCACTGTCCTCCCATTGCACCTTCCCTTTTAGAGCTAATATTTCTCTTCCACAACTCCTAGTACCTGTTCTGTGTTAATAATACTGCCCCTGGCTACATTTGAAAAATGCTACTTTATGAAAAATCAGTATTTTCCCATGATCTAAACTCAAATTTAGTTTTGTAGTGGCACTCATTTGGCATCAAAGATGCAGGGCTTGCCTCTTTTTTTGATAACTGATTTCTATATGGATGTTTCACTCAGATTGTTGCAGCATCTAGTTTTCAGTGACCATCTTCTATCTGTTCTTTCCCCAGTTGTCCATCTAGGGAAAACAGCCCCTTCCTCTGAACTCATGCTGGAGGTTTTTGTAATGCCTTTTGGTGGGGAGGGAGTGATGT…
XLOC_003148	GFRA3	noncoding	-0.0004096	ACAGTGTGCCACTGGGACTCTAGCCTTCCATCTCCAATGGCTGGCTCACTGATTGAGACTGCAAACTCATGTCCTGAACATCCAGGACCAATGCTTGGCTCATACTGGGGCAGGTGCTTCAAAGTTAAATAAATCCTGCTTTAATCAAAAACTTAGAGAAATCCCAACTGGCGTTTTTTGCTTCAATCTTCTCTCTCCTTGTATTTACCTCCATACACACCCCTGCCTCTCACATCTATTCACCTGCATGTGTGCACACAACCCTACTTCTCTACACACCTGTACATTCACATCCACATGTACACAGAGCTATTTGCATAAAAGGAAATCAGATTTATTTTCAAAGTTGTAGAGTAAATGTTTCTTACTTAACCCAATTTTCAGCGACTAACCCTG
XLOC_003290	RSU1	noncoding	-0.006144	CTATGGCAGACACATGCAGGCAAACCCCGAACCTCCAAAGAAGAACAATGATAAGTCAAAGAAGATCAGTCGTAAACCTCTGGCAGCAAAGAACAAATAAGTCACTGGCATGTGCCAGCGTTTTTAAGGCTTTTTTTCTTCTTTTTTTCCTGCATGTGCCTAAAATATTTCTAAATGTTTACTGAAGAAATGCTGTTACTCGTTTTATAAGAAAGCAAAGACTCTCTTCAATCAACACCAATCTGCCAAATGCACTGCTTTTAAGACCTTGCTTAAGGAATACAATATTATACATTCTCCTAATTACTACTAAAACCATGTTGCCAATTAGTATATCACTGTCAGACACCATTTTTAACTTTTATATTTATATGTATATGAAAAACAATATGAAATATT…
XLOC_003298	MYEOV2	coding	0.481	AGGGGGAAGGCGCTGCCGGCCGGGGCCATTCGCGAGCCGGGGACCTGATGAGGCGATGAAGCCAGCAGTGGACGAGATGTTCCCCGAGGGCGCCGGGCCCTACGTGGACCTGGACGAGGCAGGAGGAAGTACAGGTTTATTGATGGACTTAGCAGCTAATGAAAAGGCAGTTCATGCAGATTTCTTTAATGATTTTGAAGATCTTTTTGATGATGATGACATCCAGTGAAATTACTCTTCCAGCTATGCAATGCTAAGGTGTGGAATCCTCCTGTAGGATTGTCTTTTGTTTGCTTAAAAAAAAAAAAAACAGAGAGAATCTGTATGTTATCTCTGAAGAGCCATTGGAAACTAGAAGATTGGTAAAGATGACAGAAGAAAGGAGTTGCGATCTGTTAT…
XLOC_003409	ZBTB38	noncoding	-0.139264	GCCATTCTTCCTTGGGATGTGGGATGCTGCAGCCTGACCTGCCTTGAACCCTGAAGCCAGTGCCTCAGCACTCCCAACCCCCCCCCCCCCCCCACGTGGCTTATATGTGTCCCCTCAGTGTGGGAGCTCTGAGCTTCTATAAAATGGCAGGCAAGCAAAAAATACAGGCTTAGCAAAGAAATTTCTTAACCACAGTCACTTAAGAAAGCACTAAAGAGTTACAGCACTCCTTGAGATGCCCTCCTTTTAGCGTGATCTAACCCCTTCTGTGAGCCTGAGATCTGAGCATTGTTTCAGGCGAGGCAGACACTCCTGCCTTCTCTCTTGCTCCAGCCTGGTCTTCTGGCTTGTGACAATGGAAGCCCCCCTGCCCCACTTAAATACAGTTGTCCTTTTTGC…
XLOC_003471	SPIRE1	noncoding	-0.069632	ACCCCATAAGCAATATTGTCACCATGAACGTTGAAAGAATTTGTTTTATACACATAAGAGCCGCCACAAAGGCCTGTTTGCTACCTTCATTGCAGCTGTTAGCAAGGCTGAGCTGGCTTTGAATTCTCAAGAACTGTTTTCATGTATAAAATACAAGACCATTGCATTGCCAACGACAGTTGTTTAAACCCCCGTTGGGTCTCCTCTGATGCACTTATACAAGTCCTAGTTTTATTAAACACAGTTAGAAAAAAAAAAAGATTTTAAACACTCATTTAAATGAGCTCACTGTGCTAGTCCCACATTCTTTTCAACAGAAA
XLOC_003748	DGKE	noncoding	-0.139264	GGTGCCAAATGGGTGAAATACTCTCTGGGCAGTACAAATCCATGAATAGCTTTGTAATACAGGAGGAGAATGGGCAGTGAAGGTAACACTTCATCTAACACCTACTTGGTAATTTTGGAGAGCTGCTTTCTGAGGATGGCCCTAATTGTCTCAGCCAGATCATCGCTCTTTGCATACTGATGGGAGGAGAATTATGCTGCATGTAGGAGTGATTAGAAGTGAATGTCTGAATAGTCAAGGGCATTTGATGGGTAACAAATTTAGATGGTGTATGCTCGGAAAGCCTTTCAGAAAATTCTATTTGAGGGTGGTAGAAGATTGCACTCGCTATACATGTTTATCTCCAAGTCAGATATGCCATACCCACTTTTCCTGCAATTGTCTCTAGTTGTCCACAGG…
XLOC_003749	DGKE	noncoding	-0.0004096	TGCTTGCCTGAGGAGTATATCTTTGGTCGCTTTGACAGTGCACTGACCAGTTTAGTTAATCATTGCATGTAGGTGTTGTGTATTTTGTTGAGAAGTAAAAAAATATTTGAGTGAGGTGTTCGTAAGCAATTGTAAATGCAGAGTAACTCCCAGGGAAATCAACAGAACTCCATTGATTTCAGTGGAGTTACTCAGATTTACATCTGTTAATTTTGTGTCCTGCTCGTTTTTATGACTTAGAAGAGAAGATGTGCAGAAAGGAATCCTTTTGAAAGGATGTCTGCTTCATATTCCTCTTAGATGTTTGTAAATAAATAAAAACTATTTTCATACCACTGATTCTGTTGCTGAATTTCCTAAAGCATCTTTCTGTTGTCTTGTTGATCTGTATTGTATTTC…
XLOC_003772	ABCA5	noncoding	-0.0004096	TCCATCTTTATTTCAACAGCACTTTCTATTGGGAAAAACAAAAAGAATTGCTAATTGTTTTACAAATACAGCAAAATGATAAAAGAAAAATAAACCTATGTACAAAATTAGACAACATAAATGCCCATGATAACATATGACTAATATCAGGATGTGCATTAAAAGAACGCTAACAATGTTTAAATAAAAATTATTCCTGCTACGAAAGAATATAGCACATATCATATAGATAAACTAAATGCAACTGTACAATATATTTTAAATAAGGATTTCTCATGATAATGTGAGCAAAATATGAGTTATTAGAACTCCAATACAAAAATACATCCTTATAATACTACTAAAGCAATTTTATCTTCAGAGTTTTGTATACACTTTTACTAATTGATCCTCACAACA…
XLOC_003772	LOC102452890	noncoding	-0.0004096	TCCATCTTTATTTCAACAGCACTTTCTATTGGGAAAAACAAAAAGAATTGCTAATTGTTTTACAAATACAGCAAAATGATAAAAGAAAAATAAACCTATGTACAAAATTAGACAACATAAATGCCCATGATAACATATGACTAATATCAGGATGTGCATTAAAAGAACGCTAACAATGTTTAAATAAAAATTATTCCTGCTACGAAAGAATATAGCACATATCATATAGATAAACTAAATGCAACTGTACAATATATTTTAAATAAGGATTTCTCATGATAATGTGAGCAAAATATGAGTTATTAGAACTCCAATACAAAAATACATCCTTATAATACTACTAAAGCAATTTTATCTTCAGAGTTTTGTATACACTTTTACTAATTGATCCTCACAACA…
XLOC_003778	KCNJ2	noncoding	-0.0172032	GACAGCGTTCATACTTAGTGATACTGGGCCAAATTAATCCCACATTTGTGGCCTGATCCAAATGCCTGTTGAAGCAGATGGGAGTCTTTCCATTGGCTTTACAAGTTTTGGATCTGGTCCTTAGTCTATGGCATGACCCCAAGGATGAAGTTGGCTCAGTGTCTTTCGTGTCTGGCACAGGTGGTTTTATGTATCTTGCTTGGGGAGTTGGGGAGGATTTAGTTATTTCTGCCCTTCCCTGAAAATACTTGAATAAGACTTAATGTCTGAAACATAATACCGCCTACAATGACAAAAGGCATTTGTGAGACAGGTTGGGCTGTGTTGTTTCTCTCCTCTGTCTCTTAGGTGCAACTTGTTTTTCGGATAAGTAGCAAGGGTGGAAATCACTACATTTTA…
XLOC_003947	INPP4A	noncoding	-0.0004096	TCCCCATTAGATAAATATTATCAGATAGGTCAAGTTTGGAGCCAAAGACCTTGAAAGTATTGATTTAATTTATCTTAAACTGATGCATTTAAAAACAAGTCACCATCTCAATATTCTTGTCAGTTTTTTTATTGTTTTTCATCCTAAAGACGAGCACATTTACAGCATACATGGATTGGATGAACTAGGAATATATAAAACACTAACCATATGTTTATGATATATTAATACTGCCCAAAACCAAATAAATAAAAATATTTCAGTGCACAAAGCCTGGCAAATACAACGGTGTTGGGACAAAACAGTATTGTATTATACAATAACTTTACATATATAAATGAAACAAAAGGCAACTGCGCTGTGGGTGCTTTCACAGAACATACACAGAACATACCTGGC…
XLOC_003952	AFF3	noncoding	-0.04096	TCTGTGCCAGCCATACTTCTATCATCATTGTAACAAATTCATTCAGTCATTGTTAAGTGTATGGTGTCAGCAAAGTGCGAGGAGATTTTATTCTTTAATCTGAGGGTTTTCCACTGAACTGGGAGAGGGGAGTGCTGCAATCATTATAAAAAAGAAACATTTCTTTTTGACATATTAAGTATTAAGCGGATTATGCGAAGGCCAGACATACTGTACAAGGGAAATGTTGTTAATATAGCTTTGACCATGAACCAGCGCCCCTCCAGAAATTTTAGGAAAGTTAAAAAACATATGACTTTGACACGGTGTTCTTTTAAAAATCTTCTTCTAAAAAGATTAAGGAATTCAGTCACTATTCTTTACATAAAATTCAACCTCTTTTGTTTAAAACCATAATCA…
XLOC_003953	AFF3	noncoding	-0.118784	GGGCCTACACTGAATACCATGTCTCCTCACATGCCCAACATCTGCCTACACCCCTTCCCGTTAAACCCTGTGAGATTTCGAATAAAGAAAGGACTGTGGAAGGGGCCTGGGACTTACTGCCACACAGTATAGATGTCTATGCTCAGTGGTCAGCCATACTTGAACCTATACATCTCCTCCACTCACCCTTGCACTCCTTGATTCACATCTTACAAGATCAAGGCCTAAGTGTGTCTGAATATCTCATTGACTAAGTGTTTGTGAACATCTCAGAGTATCTCAGGGCATTTTTAATGCAAAAAACCTCACTGTATTGCCTTTGTGTCCAACTGTGGCACACATTTTATTTGATAATATTCCAGTTCCTTTCCCATGCCTGCATGTACTCATCAGCTGGTA…
XLOC_003955	LONRF2	noncoding	-0.08192	GTTTATTCAAAATGTCACATAAATTAAATACATTTCCCATGAACATTGCAAATATACATGAAATGAACATTGCAATTTTTAAAAAAAAGGTTGGCTTTGCTTATGCAACAAGTACCAAATGTGGTTAGAACATGGACTTGTCCTGAATTTACTAAATACAAAATGGCGGTTTAATTTATATTTATACATATGTACATACAGTTTCCTAACTAGCTTTAAAACAGTAAAAAAATTGTTTCAAGTTTATCTACATTACACATACTTGTTTTAATCTGGTCACAAGCCCCAGATGAGATTTTTTTATTGATACAATCATTTCACAACTGCAAATTTAAGGCGCTACCAAATACCAATTCCACCAGTGTGAAAGGTAATATGAACCGAGTGTACAGCTTTTTG…
XLOC_003966	ZBED1	noncoding	-0.0004096	TGCTGATCCCTGGTCTACAATGTAGCATGAAGGTATAAGTGGGATGCCCCCTGAAAGTCTGTGTATCATGTCATCTTGGAAATCATTCAGTTGTTGCAGAGATCAGAGACATTCACTCTGTTGTATTAGTCTCACAGACTATGCTATAAAATGCATGTGTACATAATAGCACTCAGATACTGGGATGATGGACAGCAGTATAAAATGCTAACACAGAACATGTATATGTGTGTGTCTGTGATTGTCTTATGCAACACTGATTTTGGAGAGATGTCCACCAGA
XLOC_003968	ZBED1	noncoding	-0.049152	ACCACATCAATTTTAAGAGTAACTTTTACCACAATTTGTCACCTACTGAATTTGTCCCTAAAGGAGCTGAAGCTGTTAACATAGTGCTTAATGTGTGCCAGGGTTGAGCCCCAGCACCTCTGGGCTTGCCACATCAGGTATGAAAGTAAAAAAAAATTGCTTGAGACCCGGCACTTCTTTCATTAAAAACTAAGAAACCAGAGGTTTAAATCTCCTCTTACACTACTGTAATTAGGAGTAGCTTAACTGAAATCAGTGGAGTTACACCAATGTAAAAGAAAATCAGCCCCTCAGCCCCTCTCCCCCCCGGTCTGAATTCAGCTAATGTGTTTTGGTATTCTCCCAATCCCTATTTCCATGTGGACTGTCTGAAGGCTAAAATTATCATGCAGTGCAGCC…
XLOC_003989	KIFAP3	noncoding	-0.016384	GTTTGATTTACAGAATTTTTTTCAATCTCATCCCTTTTGATTTACTGAGATCCAAGGCCTGTATTATTAAACTCACTCACCTAAGACCAATGTATATGCCAAGGGAAAGATTTCAAAGGCACAAAGGAAAGTTAGGGAGTTGGGCATCTAACTGCCATGTGTACCTCTGAAAATCTCTCCTAAAATATGACATTGCCTGAAAAACCCTATGTGATGTTTCAAAACTTCATGTGATCAGTTACAGTTAGTCAAGCTACACATAGCAAACTGTGCATCTGTGGGTGAGAGAGAATGGAAGGGACTTTAAAAACAGCCACAATACTAAACCAGACTTCCTTCCAGATGCTGCCTCAAACGCTATTCTTGGAGATGGGACAGTTACTAGCATTGCTGCTGCTA…
XLOC_004103	LOC102460566	noncoding	-0.0856064	CCAAACGGATCCCTGTGGTATACAGCATACCAGCTCCCAATGATTCTGAACATGGATCTGGGCAGAGTCCGAATCTTCACCATCTCCAGTCTCCTCAAGAAGAAATCTCATATGTGCAGCATTCTTTCTTCAAACAGATGAATTTGCATTTCTGGAGAAGGTGGCTTCTAGGAATGTTACCTCTGATTTCCTTAGCAGTCACTGTACTCGTGTTGGTCCTGTACTATTCATTATCTCCAGCATTCTCCTTTATCTATATTGGTGGA
XLOC_004149	LOC106732307	noncoding	-0.069632	ACAGATGTATCCAAAAGAAATTTAGGAAAAGAAACAGTAACTGACACTTTGCATACATCACCTGTGATATTCTATAGCATTCATAAATACAAAATACTGGAGCAGGTTCACAATCTTGGATCATTTGCATTTTTACATGTTGTGCTGCATTGCACTTATTTTAATGGAGAATTTACAAAGGTCCTCAGTGCTCTATTTTGAGTCTCTATGTACTGCTGCCTCCACTGCTCTTTCCAGAAGTTCCAGTCTTCTGGAGCCTGCTAGTGCTTGGCTGCCGGGGCATTCTTTGGACAGATCCTTCCCGGCTGCAACGTTCTGCAAGGCCTTGGGTCCCGCTGACTGAAGAATTGGTTTTATTTCTCCCTGGATGGACAAATAAATATGTTAACTCTAAAGTTC…
XLOC_004149	LOC106732307	noncoding	-0.090112	ACAGATGTATCCAAAAGAAATTTAGGAAAAGAAACAGTAACTGACACTTTGCATACATCACCTGTGATATTCTATAGCATTCATAAATACAAAATACTGGAGCAGGTTCACAATCTTGGATCATTTGCATTTTTACATGTTGTGCTGCATTGCACTTATTTTAATGGAGAATTTACAAAGGTCCTCAGTGCTCTATTTTGAGTCTCTATGTACTGCTGCCTCCACTGCTCTTTCCAGAAGTTCCAGTCTTCTGGAGCCTGCTAGTGCTTGGCTGCCGGGGCATTCTTTGGACAGATCCTTCCCGGCTGCAACGTTCTGCAAGGCCTTGGGTCCCGCTGACTGAAGAATTGGTTTTATTTCTCCCTGGATGGACAAATAAATATGTTAACTCTAAAGTTC…
XLOC_004165	LOC102937101	noncoding	-0.110592	TACGTCATATCTAGGCTATCCCTCTATTCTATCCCAATAGAAAGCTCTGGGAATTAGCTCCACTGCTGTATTTCAGAATCGTCCTTTGAAAGGGAAGTGGTAGGGAGAGGATGGTCTGTTCTTGCATTGATTCTGGGTACCATAGGGACTGATTTTCTAGTTCTAAGGGAGCAGGGAAGGACACTGAGCAGAAGCTGACCATAGACACTTCAGAGACTGCAAAGCTTCTTACATATATGAGAGTTGTACCCAGGGCGATCAGAGTCTCATAATTTTCCTGCATGACATCCTTGTAGATTTCCCTCTGCTCTTCATCCAAGAGGCCCCCACTCTGCCTGGCAGAAATACAAAGCCACCTCATCGAAAGTCATCAGCATCATATTTCCTCCCTCTGTGATC…
XLOC_004175	CBLB	noncoding	-0.0004096	TCTGCCAATCTGAATGGAATTTTTAGTCTGTAAAGCCACTACCTATGCTATTACATTATAAAGGTTTTTAAACACATGTACAAAAAACAAGTCATACCAAACAGGCTGGGAATGCTATTAAAAAAACTAGAAAGAGCTTGTGTAGAAATAATTTTAAAATATTTTACATGACTGTTCGTCTTGCTTCTTAATTGAAACATGGTGGTGTCATTTATTCTAAGATCCTGAATAAAATTTAGAAAATGAGAGCATCTGTGCCAGTTTTATCCAATATGATTGGAAATTCCAACACATGATCTGCAGACTGTTTGCTTCTCCGTGCAATGCATTTTTTCCATCGTTGCTATTACTGGCAGTTATGTTAGAGCTATAATTAAGCAATTCTAATAAAATTGCAAC…
XLOC_004280	LOC106732378	noncoding	-0.06144	CTCTGAGACAGCTTCGCCCCACATTCGCCGTCCAAGCACCAACATTTTTATGCACCAGCTCCTCTTGGACGTCGAACACAAAATGTTTCCCCCTCTGACAATTGAACAAAACTGAGTATTTACAATGAAGCAATGAGATTAAAGGGAAGGGGGGAAAAAAAACATTCCCCACCCCACATCCCTGGGAAAAATGAGATGATCTCTGATCGTCCAGGTTAATAGCCGACGTGCGGCCATTCAACAGTCTTTGCTTCGCTTCCTTTCTATATCTATAGCTCTAGAAAGAGAATTATCAGATATAGAATTGCTTTGTTGGTCTTTTTAACATGGAAGATGGGGGGGATCCAGAAAACAGATTTGATGGACACAGAAAAGGGGGGTGGGGAGGAGTGGGGCATT…
XLOC_004281	LOC106732378	noncoding	-0.0393216	GAGGCGATAGCCCAGAGACCTGGGCCCAGGTTGCCGAAGGGCTTTAGGCACCTAACGATGCAGATAGGTGTCTAAAGCCCTTGGGCAACCTGGCCCTAGGACTCTCTCTTTTAGTTTATTATGCTATTTTTTTTATTATTTTATTTAATTTTCTTTAAAAGCCGCTAAGAAAGGACCCAGGGTTCAGATCCACTAACATGATCTATCGTTTACGTCTCTTTTTCTATTTTATTTTTTCCCTTTTTTAATTTTTTTTTAAATCTTGTAGAACATCTAAAAACTTCATTCCCCCCCCCCCTTTAATAGCTGCATGTTCTCTATAAATAAAAAGTTTGGCACTTCAAAAAAACGGTCGGGTCTTTTTCAGATAGATGCCGCATAGGGAACGGATCCCCTCAG…
XLOC_004507	PCSK1	noncoding	-0.0004096	TTCTATTTTTCTCTGTTATATTAATGGGACTTGACAGTACTTGGCTTAAATTTTTACATTAGGTATTTGTTGTGTTTGAAGCAAAACTTCCATCCTTTATTGCTTCACATTTTCTCATAAATTGTGACAATACAAAAAACGATATTTTTAATGGATGCCTGTCATTAGGCTCACAAAGCGTTTGCTTAAATAATTTATATTTATGCCTAATGGGATGGAAGCTTGAGTCTTTTCAATCTGTGAACTGAACCGTTAATGGTTGAGGAGTTGATTCAAGGGAAAATATACATTTTCCATGGTTGGAGCTCTCTAGAATGCCATTTATTTGAATGAGTAGCTGGTGAGTTCTCATTTTGTGAGGCTGGGTATATCCACAGGTCTTGGG
XLOC_004508	PCSK1	noncoding	-0.024576	AGCCCCACAATATCATCTTCTGCATTGCCAGAGAAATCCTTTGTAAATTCTCTGTATACAACAAAATATACATCATCTTCTCTCCCCCTCCACCCCTGTCTCAGGGATGAGGCCACTCATCCTTTGTAAATCTAATTACATTTCATATTTCCCAGCTAAATGAATCCATAACCTGCCTTTGTCTTTTCTTTAAAAATGTTAAGACCACACACTCTGGGCTCTGCTAACATACTGTATTATGCTATTATTAGACAAATGTAATTTTAACATCACATCACATACATGTTGCAGCTGTAGTTGAACATGCCTTTTAAAAATACTTTATTGGATGAAATTGTCTCTTTCTTAAGAAAAATCTGGTGCTTTAATATATTTTATTATGCCTTTTAAAATTCTGTC…
XLOC_004510	LOC102451133	noncoding	-0.0004096	CCCCCCCCCCCTGGAAGATGTTATCTTTCATTGCACTCTGAAATTTAAAACAATGCTGCCTCATTAACCATACACTTTTTTGTATGCATTTCTTGCATCTAGGCTTGTATTTTGGCTTTCTTTGTATATTTCTGAATTAGGTTTCATGTAGTTAATTCACTCCATCGCACAGTAAATGTTGTTCTCTCACATTTGGCTATACTGTATAGAAGAAAATGCTTGAGTAAACTTACTTTTACATTTATTTATTGGGTTTTTTTAAATTAAGATGCTACTAAATGTTGGAAGATTTAGTTACTTTTTTTAATGAGGCATGGATTCACATGATTCCTGGAAAGTTTTAAAAGGATGTAATTTACCACATTAACCTCTCAGGTCATATTACTAAAGAATTTAAAC…
XLOC_004577	KAZN	noncoding	-0.0937984	AACCGGGTTTCTGTTGTCTAACTGCCCGAGCCGCTGAAAACCTGCCAGAGCTGAAGAGAGCAGCTAGTCACTTCCTTGAATTGTGTTCTCTCTTCCTCCAGTGCTGTTACGAGAAGAAGTGACCCAGCTTCAGGAGGAGGTTCACCTGCTCCGACAAATGAAGGAAATGCTAACAAAAGATCTGGAGGAGACACATGGCAGCAAGTCGACAGAGGTTCTCTCCGCCACTGAGCTCAAACTCCAACTGGCACAGAAAGAGCAAGAGCTAGCGCGAGCCAAAGAAGCCCTACAGGGTA
XLOC_004786	RNF150	noncoding	-0.028672	ACTGCTGTCTACACTGAGGCTTAGGTCGGCTTAACTACATCTCTCAGGAGCATGAACTGTTCACACTGCTGAGCAGCATAGCTAGGTCAACCTAAATTTTAGGTGTAGACCAGACCAAAGAAAAGAAAATCCCTATTGTGGGAAGAGAATCCTCTTGCTTCTCCCCTCTCTTGCTGTTCTTTTCATCCATGTGAGTGTTTCTCTGATTTCCCATTCACAATGTGGGTGAATGGTGAGAAATCTTTAGCTTCTCCCTGGATGAATTTCATACCGAATAATACCTTTAACACAACCCTTTAAAATGTCTTCCAGTTGCTGACCATGTTCAGTATTCTGCAGCACCATTCCCAAAAGCCATTGAGCTGATCAGAGACTGTAACTTCACCTCTGGGGAAGGCC…
XLOC_004787	RNF150	noncoding	-0.0004096	GGCAGTGCATAGAGGCCTCAGTGTAAACAAAAATTAGGTTGTCTTCTTTGTCTACAACACAATGAAGTTTAAATGCTTAGTAAAAGATAGTGCCCTTGTCGTTTGAGGGTTTCAGGGTAACCTAAGCACTCATATCAACACTAATGAGGCAAACAGTCTTAACAGCTGGATTGTTAAGGAAAACTGAGCATTGACTAATTTATTTTAGAGAGCCAAAGAATTTAACCATATATTGGTCAATTAGTGTCAAAGAATTTAATTGATTTGCTTAGAGTAATAATTTAAATAATGAAATATTTTATAAGCGATAGGAAGGACAGGGTGACACTGTTACGTTAGTGAACTTTTTTCTAATAGCACCAGTTGATCCAACACAACTAGTTCTTTTAGTTTAGCACA…
XLOC_004792	SETD7	noncoding	-0.01024	ACCGGGTCAGGCCAGACTCTGCAGCTGCGCTGCCCCAGGGGCTTGCAGCCCCGCTGCCCAGAGCATTGCGGCAGCACAGTGAGCTGAGGCTGTGGGGGCGGGACAGCAGGGGACGGGCCAGGGCTAGCCTCCCGGACCAGGAGCTTAGGGGACGGGCAGAACGGTCCCAGGGGCTGGATGTGGCCCGTGGGCCGTAGTTTGGTATAGAGGGTCCCAGTCTCCACTAGTGTAACATCTGCAGAGAATATGGCCCATACTGGTCTTGTTCATTTTGAGTCCTAGTAAATGAGTTTAGTGATAGGTGATATACTAAGATTCAAATAGCAACTGCAAAAGGGGTTATACTGAAAGACTGAAACAATGAATGTAAAAACATCAGTCGCTATTGTTAAGAGACAT…
XLOC_004798	CUX1	noncoding	-0.02048	GGGATTATTTAATCTCTTATTTTTTGACAGATGTATGCCAAAGGACAAGTTTTGCCATCAAACAAGCACGCAACTCCCATTGACTTCAGTGGAAATCATGCACAAGAGCACAATCTAGAGCTCTTTCTAGATTCTTTCTATTACTAAATCTGGTGACTTTGCTGTATCACTTCAGTTTCTCTATTAAACTGAAACAATCAGATGAGCCCTGACCAGATAAAAGTTAAATGACAAACAGTCATATTAGGAAACTACCATAAATACTAACTGCCGCCCCACTTCCCCCAATCCATCCATTAGAGGCATATCTATGGCTGTTCATTTTATTTTTGGAGATATTCGTACTACCAAGTAAAGTACTCACCCAAAGATCCATGGAAAGTGGAGAAGAATCCCAGG…
XLOC_004799	CUX1	noncoding	-0.0770048	AGCCTATACTTCTTTCATAAAATTACTATTTATCAAACTTTCTGTAATCAGAAAGATAAGGTGCCTTATCTTCTCATCTCTTCATTGAGAATAATCTAAAGCACAGTGATCTAGATTTCAGCATACACAAGAGCCTACTTTTTATTTCAGAAAAAAAGACCAATCAAGGTGTATTTCAATAGCCCAGGGTTACTAATCCCTTTGATAAAGAGCACTTAATACTACTGTGCATTTAAAACTTTGTGCAATAGAAGTTCTAGTTTTATATTTAGGAGCTAACACACTGTACACCCAATGTAGGCAAATGTAAGCTCTAATCTAGGAGGATTCAGGTGACTGAAGAGTATATTCACACTGGTTATATTTGCATGATGACATTTTGGAATAAATAGTCCACCA…
XLOC_004867	RPS6KA6	noncoding	-0.012288	GGGATGGGACTTGGAGAAGGTTTGGGGTGGGGTGGGGCCTCAGAAGGGGCGAGGCAGGGTGTTCGGTTTTGTGCGATTAGAAAGTTGGCAACCCTAAGACTGTAAACTGGTTAGCATTTTATTGTGGGTACTGACTTAAAAATAAGCTACAATACTGTAGTGAATTTTTTACTTTCATCCTTTATAAAAACAGAATGGAGAGCTACTTTATATATAGGGATTTCTGTAGTGCTAATTACCATCTTCCTAATATGATCCAACACGGGCTAATGTCTCAAATATCATTCCCCAGCAAGAAGCCTGCCAAAAGTCATAGTCTCAGTAGTGCAATTGTAATCAAAGCCTTTTTTTCTCAAATACATATTTACGTAGGGCCTGACCAGCTATCACTAAAGTAAG…
XLOC_004876	BRWD3	noncoding	-0.0004096	AAACCCTACAAAATGACTCATAGCTATAGTCTGTGCAAGCTTGAGCCCTACAATAGCAAGGTCTTGCTAGGACAAAAGTGAAGTGTATTAACTGAACTGTGAGGGGAAGTTAACTCATACCTATATGTATCTATATCTGCTTCAAGTCTGCAATAATCCCTCACTTTCAAACCTACTAACTTCACAAACTGCAAAGCAAAGATAAAAAAGGAGAGACACAATGGTATGTTTTCTTTAAAAAGAGAAGTATTAGAGGAGTAATTCACCTGAAAAATGAGCCACGTAGGAAAATTATTTGGCGTATTTATAATACAAGACTTGTGATATGTAAAAGTAAGAGGAGGCAAAAATATTTACAGTTAGGAAACCAACTTGTGGGTGATTTCAGTTTAAGTTCTT…
XLOC_004877	BRWD3	noncoding	-0.0004096	TTATGCCCCTATCTTCACATCCGCTATCTCAGGTCCCTTTAAATGAATACTTCAGGGATTTTTAATGCCACTTGATGGCAGACCAAATGTAATATTTATATGCAACGAGCTGTTAGTTTTTGTATTGTAAAAATGTAAATTTGTAAAGATTTTTTTCTAGAGTTTTTTTGAAGTCACTTATGTAATTTAGGATGTTTCATTTTTCCAGCTGTGGG
XLOC_005003	TMEM87A	noncoding	-0.02048	CCCTCCACACTCGGATCCTGCCTTGCTGAGCCTGCCTGCCCACAGCTGGTGCATCTGGCAGAGAGGGATATCCCAGCGCTTGTGCTGTGTCAGGGTTAGGGGCAGCCTCACCACTGGGTCTGTGTCCCAGGGGGAGCTGCACAGGGATCTCCCACCTGTGCTCCCCAATGTCATACTGGAGCCTCCACCTTTTAACAAGTAAACTTTGCAGAATTTTAAAATACTGTGTGCAGAATTTTTATTTTTTTGGTGCAGAATTCCCTCAGGAGTAACCACTTGCACTGTGAAGTGCCCTACTGCTCATAAGACTACTCTCAAAAATAAGTTATCCAGAGTGATGGTACAGCTGAGCCCATAGCATTAAGCTATTTCATGAGAGGAAATGGATTCTCACCCCTG…
XLOC_005181	TTC39A	noncoding	-0.0004096	GTTGAGCTTACTTTGTTTTGTGCTTTTCCTATAAAACAACCAGTAACCGTGAACACAGTGAAATTTACCAAAATACATAGTTTTGAATAATCATTTTGTCTTACAGTGGGAGCTAGTAATGCAGAAGTAGGTCCATAGAGAACAGAATATAATGGAATTATCCCAATCCTGCAGAAATATTACTGATCGGAGAGGGAAATCCCTGAAAAATTTTACCAAAATGGAATGCAGATTTCTTGATCTTTGTTTCTGTTGATAAATCTTAGAGCAACAGTGATTAACTGACCATCTGTTTAACTCAAGGGATTTGTGTGAGGCTATTTTTCATTGTTTGTTTCTGCTTTTTTTGTTTTAAAGCAATTCTAGAAGCACAGTATTTCCAAAAGTTAAAGATTTATT…
XLOC_005233	KLF13	noncoding	-0.0004096	GCATATAAATGCTCATGTGTAGACTATGACAGTGAGCAGTATAATGGGTTTATATATTTTTAAGCGTTGGGGATGACTATATAGCCAGCAGGTGGAAGAGAACGTAACTAAATAGTGCTTGTTTACCCCCAAAAGAATAAAAAATATACAGTGCAAGAAACAATATTTGAGGGAATGTTGACAGAGCAATGATAGGTATCCATTTTGTTACAACTAGTGATGAGTCAGACCCAAAATCATAGAAACAAACATCTTGGGACTTTGGGAGAATTTGAATCTCCATCTGAACTTTGGGGTTTAGACCCATCTTTAGTTACAACTATAGTTAGTTGTGTATGTACATTGTGTGTGTGTATACGCGCACATGTTCATGCGCGGACACACGTTTTATAGACATAT…
XLOC_005235	RORA	noncoding	-0.016384	CTTGATGGCTTATACTTTTATTGTGACTAGAAAAGGAATTTTTACATACTGTACACATTTACATGTACAGTATAATTTCATTTAAACTTGCATGTATTTACAGAAAACTGAGTGTATTACTCAATGAGGTTTGTGAAGTTCATGTGCTTAATCATCAAACCAACACACATTTGTAATCAGCACTTATTCTGGTCTCTTTATTTTAAACATTTAGTTACAGGAGAAAATATAACCAGAGGGTTTTGCATAATTTATATAACAACTAAACCTAAACAATCAGGGAGAACATTTTCCTAGCATAAAGTTTATGATGTATATGTTAGTAGATAAAAAATTAAGAGATCCTCCATTGATTGCTGTTTGAAAGTATCAAAAAGGTGATGTGAATCAACAAGGGAT…
XLOC_005236	TLN2	noncoding	-0.114688	AGGGTGTGTGTTTGTTAGTGCCTGTTACCAGCAATGTCATGACATTGCTGGTAACATTCCCATAGAACTTACATAGCATCTACAAAGTCAATAGCTTTTTTTTTTAGGTAATATATGTTACCAGTCTGCTACTGATTACTGTAAGGTAACCATCTACGCTGGACTTACCATATTAACTAATGCTGCAGTGAAATCTGACAGGTTAGGTGCTAACGTTGTTGATACAATATTCTACATTAAGCAAAATCTCAAAAGAGATGAAGCTAGTGGACTGCTGAACTTCACTACACCTAGCAGAGATGTGGAATGGTAGCACGGTAGCTAGAGTAGAGATTTTTCTCTACCGTCCAGCCTTAATAACGCTACCCAGTACAAGAATACAATTGATGATAAATGGGG…
XLOC_005354	AAK1	noncoding	-0.016384	GCCTCATTCAGATCCACTGGATATTTTCTCATCAGGCTTCCTCAGCCAGAACATAATCTACCCTCCCTCTACCTGTATAAGATTATTAATCCCTTTTTCTTTCTCTCTTGGGGGGAGGGGGAAGTAATCAGTGACTACCCCTCTAATTTCACAGGTGGCAAGTCTAGATTTATTGTAACAGTAAAGCATTTACAGTACACGTAACAAAAACGAAAGGCCATGGTTTAGCAGGATCACCACCACAGCTGATCATAATTCAGGAATGTGTTTCAAAAGCAGAACAAGATTACAGGGTGAAAATACCTAGAGTAAAAATACTTTGAGTCTTTGGGTGTCCTAAAGAGGCCTGGATTTAAATAAAAAGCTAAACAATAACCAACTCTCCAACATGACAATCTT…
XLOC_005355	AAK1	noncoding	-0.0864256	TGGTTGCTTCTGAAAAGGGACCTTTATCGTTTTTGGCCAGAGCCAAAACTGAAAACCGATTGCTTCAATTTACTGGCTACTGGGAAGTGGCAGAAATAAGAAATTTAATAGAACTTGTTTTTTTAAGTTGTGCTTATGTTCAGAAAAGTGATTTAAATTGTTGCATTTGTATCTCTGTCTAGTGAACAGTAAAAAAGTCAAAGCCTTATGAAATCAAGATTGCCAAAAAACCCAGAAGCTCCATAGTACATTCTGCCACGCGCATTAAAAACAGTGAACTTTAGATGATACAGCGAGATACCAATAAAAAATGGAGTTCAGGTTGAGGTTGTCGTGCTGACAACTTGAGAGGTGGGGGGAGGGAAAAAGTTGATCTGGAAAAAATCAGATTAACAGGGC…
XLOC_005356	TGFA	noncoding	-0.024576	ATCTCATAATCCATTCTGGGATCTGCTCCTTGCAATTATTTGACCTTCCAGGATCTGATTTTTAAAATGGTGGTGCTTTTAAGAAGATACCTAGATATTTGACTCAAAAAGTGGGATCACACTTCATTAATATGGAATGTACTTTTAAAAAAAAATCATTGCCTAGTTGAAGAGGGAGTGGAAAGGACAGGGGAGAAATAAAGGTTCGTGTGACAATGGGTATTAGGTTCACAATTTAAAATGAAGATCTTAATTCCTCTTTTCTTTCCCCACAATGGCTTTTCCATACACATAAGTATAGTCTATCCTGTGCTGTGTTGCAGGCTTTAAATTAATTGAAACTGTTCCAGGATAAGAGATTTAAAATTATGCTTGTTCCTCGACTTTTTCTTTACTGGT…
XLOC_005491	FOXN3	noncoding	-0.0196608	ACTCAGTAATTTTTATTGCAACTGGAAGACAATACATCACAGAAACTTTATGGTAGGTTTTGGGAAAGTGTTATTTACAATAATAATTGATGAAATAGTTTGTCTTTGGCAATATGATTACACATCAAGAAAATGTAAAATGCAAGTATGCTTCTAAATCAACACTTTCATATTTCCTAAAGATCGGCTGATTGCACTTGCCTTCGGACTGCTCATTTAGGTAAACACAAATACAACTTAACATCACTGTTTATTCCCCCATCACAGTTCTTATTTCAATATTCATGAAATTGGCAGTTTCATACGCCAAGTACAGCAAAAAAAAAAAAAAAAAATTGGCTTCTTATTACTGTACTAAATTAACTTATTGGCCAGTTAAGGTCATGTGACCCTTAAGCA…
XLOC_005492	FOXN3	noncoding	-0.0401408	CTCTCTTGAGTCCAAATAAGTAGGGAATTTGGTCCATAGTTTTCAAAGCGAGGCAGTAATTCAGTCAAATGTAGAAGACCAGTGTGTGTGTTTAGGGATTTTCTTCTCCCACTAGTATAAATCAGGAGTAACTCCAAGGACATCAGTCGAATTACACACTAGTATGTAACCCATGGATGAGGAGAATTGGGCTCACAGGCTGATTTTCTAGAGCTAAAGGGCTGTGTGTATCATCTCACCAATCCTGGTTTTAACTCCAGTGATGCCCCTGGAGTTACTCCTGGTTTCAACACTTGTGAGATCACAATCAAGCTTCATTTTTTAGGAAGATACATTTGATGAAATAGCAAAGCTGCTCAAGACCTGTGCTTAGCATTTTTAAAAGGCAAAACTTCATCA…
XLOC_005551	PTGER3	noncoding	-0.0004096	ACACCACAGTTTCTACAATGTCTCTGACAGAAGTACATCATTTTATCAAAATGGATCTTTGAAATACTACTGTAGTGAAATTTACATACATTTAGAATAATATAGAAGGCATCTGCAAAAAGATACAGCAAAAATATCTTCCCCACAGAACCAGATAAATGGGAAAACAAAACAAATAATTACATTTCTGATAAAGATCTTTGAATTCATTTAAGAAAGTGCTTCAGTTGCCAGTCATGTCATATCGGCCGTGCCTGGCAAATAGTGCTTAAATTCTTTTGGTATAAACAACTAAGATGCAAATAATCTCTCATACTTTCTTGTTTTATAAAATGCTCTTCTTCATATTACTGCACCCAAAGACAGATTTGATCCCCCTTTTCTCTAAATTAAAAAAAA…
XLOC_005696	LOC102456761	noncoding	-0.167936	CCCATACACGCTGCCCCCACCCATGTCACAGTTTCAGGGTGACTGCACCTGTAGTCCCCTCCTTGGTGCACCAAGGGCACCCACTTTAGCTTCAGGCTCCCAGTCCTCATCTCTTCTGGGCAGAGTCTCACTCCCTTCTGATGGGGGGGTGGTTAAGGCTGCACAGCTCCTTAATTTACACAGTGATATTCCCGGTAAACCAGACTATCTGCCAGCAACTGCATTTTGCCTTCTCTCTGAGGGCTATGTGCAGGACATGGCTCACAGGCACGAGTTACCACCCCGCTCCTTTTAAGCAAGCACATTTATTCTTATGGTGAAAGCATTACAGAGAAAACACATTAGAAACAATAAAAGAACCTGCACACATGCTAAAAATCTTTCCAGAGGTCACCCAAA…
XLOC_005861	RCOR1	noncoding	-0.0004096	CCACTATAATTCCTCTTACAGTAAAATGATAATTCAAAAACAAATGTTGCTTTTCAGTGGTTAAGCAATTTTATAATGCTATGAACGTTCATCACAGTAAGTGTGCTGAATAATAGAAAACAGGCAAAAAAGACATTAAAATATTACTTACAACAGCATTATTACAACATACTTTCTTCAAAACCCCAACGAGTATTTGATCACTTCCCAAGCTATACAGCATTTCCATTATATTTGCAAACTTAACCTTATACATCTTTTAAAATTTTGAAAAAATTCTTTTACGTAATCTATAAGCAGTTAACAAAATTGATAAAATCTACATAATGGAATACTATACACTCCAGTATAAATTTAATTTTAGGAGAATATGAATGTAAACACTCATTATTATACAAC…
XLOC_005862	RCOR1	noncoding	-0.0004096	CAAGACACAAATGTTGTGGCTTCATTACCGGTTATGGCTACTATGGACTTAAGCGTCTGATTGTACATTGTTGCTATACTGTTAAGCACAACTGAGGCATGTATTTTTTCCCTTGGTTATAAAGATTATATTACAAAAATTGATCACCGTGTTTCAGACCAGTTAAACACAATATTCAAGTAACAAGGTGTTTTAATGGATAAGTGGAAAAAAAAAAAGTTACCTAGCACTTTACACAGCTACATAAAAATTAAATAGAACAAATGTAATTTGTTTATGCATATGTAATACACTTTTATATCTTTAAGATTTCTAAAACTAAAAGTTAAACTATCATTTGCTTTAACGATACCATATTTTTGCACAATAACTTATACTTAGG
XLOC_005864	CEP170B	noncoding	-0.167936	TGTCACATGATAAAAGAATGATTTATTAAAGAAATTTTATGATAAAATTATATAAAACAACAATTTATTTTTAAAGACAGCCACAATATCACCTTGGAACAAAATGTACAGATACTGTCTATCATCAAAACAAAATAAATTACCATTCAAAAAACAAGAGAAATAAACAGGGTGTGAGAAATAGGAATCAAAATTATACACAACATTTCGAGAAGAGAGTGTGGAAAAAAAGAGAGAGACAGTCATTGATCAATTCAAGTTATACAAACGTGTTTCAGCTTTACTCTCAGACAGCTTGCATTTGTGTTGCATGCAAATGGAATGATCCAGTGAAGAGTTTAGAACAGCAGAATCGGCAGCATAACAACAGCAGATAGTCAGATAGGCACAATTCAGCAC…
XLOC_005872	FGD5	noncoding	-0.0004096	TGATGCTGCTGCTGAGAGAAATGTGTATTATAAAAAATGAAAACTCAGAGAAGCATGATTTGTTGATGGTGTTCAGTATTAAAGAGGTGGTGTGTGTGTGTGTATGTATGTATATATATATACACACATATATGCCATGTTAATGGAATTGTTAGGATAATCCCCATTATTAAACTATGATTTTGATGTAAAATCCCCTGTAGACAGTCAGAGAATGTCAGAATAGCTTAAATTTCTACACTGCCTTTTTTTTTTCTTCTCCCCTTTCTTACTTATCTGCATGATGCCACTTAGGATATGGATGCCTCTATGTGTTATCAAACAATTTCACTGTTAGGAAGTAGTAATCAATCACACTATCCCTCAAGGTTTATCCTCACTTACAGAGTATTAGGGATT…
XLOC_005901	ZBTB1	noncoding	-0.0299008	TTGGGACTTGTCTCCATATTATATTATAAAACTGACTTACTGGTGACTCTACTTACATCTCTGGAAAACAAACTGAAATCTCATCTATAAGGGCAGATAACCATAGGAGCCATATGCTAGGTGTTGAAGACTACACTGAAATGGCCTGGCAAACCCTGCTAATCACTTGCTGCAGTCCCTTTCTAAAATGAAAATTGCTAAGGTTGCCATCAAAACCTTTAGACTTTTTAAAAAATTTAAAACTTCATCAATACAAATTAACAAGATCTAATTTTAATATATTCAAGGCAACTACAATAATAAATTAAGAGTTAAAACAACATCCACATTTGTTCTAGTCCGGAGAATAAGGTAAAAAACCCCAAAACTACATGGGGCCATGTGGAAGGATACAACTGG…
XLOC_005950	TBL1XR1	noncoding	-0.0516096	GGACCTCTTTCAGATCTGATTCAAATTACAGTTGTCAGAGCAATACAATGCAAAGGGAAACTGCAACAGAAAATGTGCCTAGAAGGGATATGGGTTTTGGGGACAAATCATTGTGATGTAGAACCAAAATAACATCATAGTGTAATTAACATGGTCCAGGACAGTATAGAACATCTATATCAGTCTTCTTTAGACAATAATCATGAAAACTGAACAATAAAAGTCCTTTAAACAAGTACAAAAAACTGTCATGGGCTGGTTTACACTTTTACAACAATTGTAGTTTAACTGGATAACTGAAGAAATGATGCAGACATTTTAATCCAGTGCTATAGGAAGGCTCACAGAATTAGACCCAAAGGATTTGTAACTTCAAAATGAAACCATTACAACTACAAT…
XLOC_005951	ZMAT3	noncoding	-0.154419	ATGGTGAGAGCAAGACGATTTATTGTAGAGTGGAGAAAAGATTCATTTTCATCATCTCAACTATTCCCCTACAGAGTTCAATGCAATAAAAAGAGGGACAAGTGTACAAAACGAACCTGACAAGAAGGCTCTAGATGACGTACATTCAAAGCATTTGCAAATGATGCTACTATACAGATGCAGATACAAATTAAATCAATTTCTTCCAAAGTGGACTGAACCAATTCTGTATCCACATTCACTATTTTGTGTTTTGTTTCAGAAACATCCATAATCCTCCCTTTCACTACAGATGCCTTATTCATTTTTTATATAACTCCACTGGCCTTTTCTCATCACTGGGGAAAGGATTCCAGCTATTATTGTCTAACAATTTATTTAAAAGCAGCTTTTATTTTT…
XLOC_005952	ZMAT3	noncoding	-0.0004096	ATGCGTAATGACATCTAATGCTTAATAAAACAAAACAGTACCTCTTTCGTACTCCATATAAATTATATGGATCCCATGTATTGGTCTCATTGCCTTAAAATAAAAGCTACAGCTGGAATGAAATGCATATGTATTTAAAGTTAACATTGAGATGTGCTCAATTTAAAGCGTCCACCGTTTAGACAAAGGTTGCAATTGTGACTTAAGAAAAAATCTGGAGGCAAACCCTGAATTTGTTTGCCATGAAAACATAAAGGAACATTTTTTTATTTTATGTGAAGAAAAAAAACACATACGTGGGGAGAGGGGGAAGAGCCACATTTTCACAAAAAATAAATATCTAGTCTGATTCGAAATCAAAGTGCGCTGAAGATTTTTCTATTTAAACAAAAACAACCC…
XLOC_005955	PIK3CA	noncoding	-0.018432	ATTATGGTAGCACCATTTATTTCAGTGGAGCTATGCTGATTTACAGTATCTGAGAATCTGGCCCACTATCTGAAATTATCTAATCCATGGTCATACCCAGCAGCCCTGTTTTATTGAATAGCTCAGGCGTGGAGAGACAAGTTGGGCAAGACTTGATCTTTAATCCTCTTTCTAAGCCTATCCTGTTCTCCTAGTTCATGAGGGCCCAAACCTGATTCTTCATAGCAGCAAATACATTTAATCCATCTCTAGGCTTGATTTTAATTTTCTTGGATCCCTTGAGATTATCAACTGGCCAAAATTGTCTTAATGTTGTATTTTTAGTGGAAAAGGTCTAATCCTCTTTTTCTGCCTTAAGGCCACCATGGTCTCAAAACTGCTTTAATTTCTTGTAAAGTT…
XLOC_005958	GNB4	noncoding	-0.065536	CTACAGCAAGTCTGGTTAAAAGCACTTGTTTATTGGTTACAATATCAATTCATGGCAACATCTTTCACTGAGCCACTGTACAAATACAAAGAAAAGATCCATTGGGGGGGAGGGGGAGAAGCTATAAACAGAGTTCATAGCAAGTGATTTTTTTTCAACAGGGAAGTCTATACAACAGCCCTGTTATAGAACAAGTGGCACAAGTCCTTGTTTTGAATTAGCTTAAATAAAAGCTTTAAGACTGTTTCTGAATACATACACAATCCAAAGGCAGTGCAGAATCACTTCATAATTGGTAACATTACTGAAGTTTTCCATCAAAGTAGTCAGCAACAAGTGAAAGTAAAATTAAAACCATTAGATGAGAAATGCTGGGCAATCAGAGTTAAGTGCCAAATT…
XLOC_005970	ATP11B	noncoding	-0.0004096	GTATGTTTGATAACATGGATGAAAGAGAGCACTTTGTCCAGAGCCACCTTTTAAAACTAGATTGAATTCTCAGTGGATCTTAATACCTGGTATGGGGGAAAAGTCAGTTTTTCAAGAGCATATATTGTTTCACACAACGTTTGGTGTCTAAAGCATACCGGGTAGAGACTGGGAACTGGAAATGACATAAAAGTCTGCTTACATTAAAAACAGTTCAAGCTAAAATATAAATATTATTTAAAATATCCATTTAAATATAATAGAGGGAGACCACAAAAGTGGAGAGGCAATGTTGAAAACTTTATAATTTCAAAATGATCTCTTGTTTGTGAAAATGGTTATTTAAAACAGTTTACACAATTTACAATACAAACTACCCAACTGTCTCTCCTTACTAGA…
XLOC_006043	GRM8	noncoding	-0.08192	ATCCACAGACTAGAGGCAATGCTATATGCAATAGATCAGATCAATAAGGACCCCGATCTTCTTGCCAATATCACTTTAGGTGTCCGGATCCTAGATACTTGTTCCAGGGACACTTATGCATTGGAGCAGTCCTTAACCTTTGTGCAAGCTTTGATAGAGAAAGATGGTTCAGATGTGAAATGTGCTAATGGAGACCCACCTATTTTCACTAAGCCAGACAAGAT
XLOC_006126	LOC102944917	coding	0.046	CTCTTGTTAAAGCAGATCTTGTCAAAGAGGAAGATTAGTTATCAAATAAGAGTGTGAATTTTGTAATCCTCTATGAGTTTACTGTACGTGTGCCTTTAGCCAGAATCCATCTTGACTGGAATGGTGTTAAACATGAAGTTATAGCTGGTGGAAGGAAGTTATTGCCTAAGGATCTTTTGATTGGGGATGATATTAAAACTTTGTTCAGTCAAGTTGAGGACATAAACCAGTCACAGGAAAGAAATGGTCCTGAACCTGTGTCTACTAGGGGCAAAGATTTGCCTATGGAGGGTTTCTCCAAATGTTTGTCTGAGGAAGATGGCTGTTTGTCTGTGCAAAGAAGCAGTTGAAGCATACGTGAATGAAGTTTCTGAATGTCTGTCTGATATCTCAGAAGTA…
XLOC_006126	SLC25A12	coding	0.046	CTCTTGTTAAAGCAGATCTTGTCAAAGAGGAAGATTAGTTATCAAATAAGAGTGTGAATTTTGTAATCCTCTATGAGTTTACTGTACGTGTGCCTTTAGCCAGAATCCATCTTGACTGGAATGGTGTTAAACATGAAGTTATAGCTGGTGGAAGGAAGTTATTGCCTAAGGATCTTTTGATTGGGGATGATATTAAAACTTTGTTCAGTCAAGTTGAGGACATAAACCAGTCACAGGAAAGAAATGGTCCTGAACCTGTGTCTACTAGGGGCAAAGATTTGCCTATGGAGGGTTTCTCCAAATGTTTGTCTGAGGAAGATGGCTGTTTGTCTGTGCAAAGAAGCAGTTGAAGCATACGTGAATGAAGTTTCTGAATGTCTGTCTGATATCTCAGAAGTA…
XLOC_006132	SNAI1	noncoding	-0.176128	CCATGTGTTGATGCACTATTTAATTGTGAATGCTTCTCTTTGTTTTATAGGTGAAAAGCCTTTTTCCTGTACACACTGCAATAGGGCCTTTGCTGACCGCTCTAATCTCCGAGCCCACCTGCAGACTCATTCAGATGTAAAGAAGTATCAATGCAAAACCTGCTCCCGGACTTTCTCCCGAATGTCACTACTTCACAAACATGAAGAAACGGGCTGCTCTGGAACTCGCTAAAGGTTCTAAACCCCAAGGACTCTTACATGCAAATACATGTATTGTTACTAGTTTCTATAGGAGGTAGTTTCCTTCATATTGCCATTACAGTGTCTATGAAGCCCTGTATATCCAGCTGCTTTGGGCCTTAAATGATATTTTTACCATGCTCTTCATCTTTATACCTC…
XLOC_006132	LOC102930122	noncoding	-0.176128	CCATGTGTTGATGCACTATTTAATTGTGAATGCTTCTCTTTGTTTTATAGGTGAAAAGCCTTTTTCCTGTACACACTGCAATAGGGCCTTTGCTGACCGCTCTAATCTCCGAGCCCACCTGCAGACTCATTCAGATGTAAAGAAGTATCAATGCAAAACCTGCTCCCGGACTTTCTCCCGAATGTCACTACTTCACAAACATGAAGAAACGGGCTGCTCTGGAACTCGCTAAAGGTTCTAAACCCCAAGGACTCTTACATGCAAATACATGTATTGTTACTAGTTTCTATAGGAGGTAGTTTCCTTCATATTGCCATTACAGTGTCTATGAAGCCCTGTATATCCAGCTGCTTTGGGCCTTAAATGATATTTTTACCATGCTCTTCATCTTTATACCTC…
XLOC_006232	UBE2K	noncoding	-0.04096	CCCACCCCAGTGTGGACCAAGCCTAAGGTACTTGACTCAGTGCCAGCTCAGATGCTAGTAGCAAGGCAGTGTCTTGAGCTGGATGGGGAAGGAGAAGTGACCCAATATTAAGCAAACATTCATAACTTCAGGTCCCTATGAATTTGAATCCTTTGTAAGGAACATTTTTCTATTCTTAGGTAACTATCAGAGTTGAATATAAGGTTATGTTGTACCAGCTTAGTGTAACTGCAGCCAGGGCTGAACCCTAGGAATCTCTTACTGTTTGGGTGTTTAACATAGTGACTTTGCAAAGACTAAATTGTAGTTCAGTTTTTTATGACTGAACATCTCTGTATTCAGGGCCCTGTGCATTCATGACTGTGGCATTGCTATACAATCTACTCCTGCTGCAGATTT…
XLOC_006233	N4BP2	noncoding	-0.0004096	CAGGAGTCCTCATTCTTAGTTTTATAGATGCCCCATACTACCTTGTAAGGAGACCATTTTAATAATCATGCACTGTATATAAGTGATATTCATTGCATGCCCTACAGAACTTGTATTCTAATTAAGTTTTACTGTGAAGAGGTGGAATTTAACCACATTCACATCCAACATGTTCATCAAACATGTGCAGAACATGTGTGGATAGGAGAATAATCCCAGTGTTGGTATTATTAAACCAGTGTCGTCGTAAATGTGCTGAGATGCATTAGACATAGAATTTACATTACCAGTGCTTATATCTTTAACTGTAATTCACGTTTCTAGAATGGTAATTAGCCCTCTTCACAGAATTGAAGAGAGGATGGAGTAGAACACCCTGAAAAAGAAGAGTACTTTGAC…
XLOC_006265	HOMER1	noncoding	-0.0487424	GATTGTATTTTACTTTAGATAAAACTGGGAATGCCAGAAAACAACGTTGGGTACTGTAGCCTGAAAATGTGAAGCATCTACACAGGCGAGGAGAGCAATCACATTGTTGTGTATAACTTGTTATATGACAACTATGGAGTCTTGTAAAAAAAAAAATCATGAAAAAAAAACCCCAACAAGAAAAAGGAAAAAAACCACAAAAATATAATTTTTATTTTGAAAAACACTTGCTGTTCTCTGGAGAATGTACTTTTTCTCTTTATTTTTTTCTTAAAACTTTTTCAAGTATTAAAAAGTGTGCAAGTGATGGCAGCAGTTACCTTAATCCTTCAGGTGCTACTGGATTTTGCATTGGCGTGTCATGTTGTGAAATCCTGACTTTGACATAAAAGGTTTTAT…
XLOC_006347	TET3	noncoding	-0.0004096	GGGTTTAGACTGGTGTGAGATCTGAATTTGCCTCCTAGGGCCAGATCCTCAGCTAGTGTGAATGAATGTAGCTCCATATGACTTACATGAAGCTGTGATGGTTTAGATCCGCTGAGAATCTGGTCCCTATAGTTGGTATTTGCTCAGCTAATTAAGGGTTAATTCCTGCCAGCTCCTGGAAAAGTTCTATAAATTGGAAGGGGTGGCAGAATCAGAACCCAAGCAAATAACTGTAAATCTTATTACCGTGGGTAAAAAATGAAAGTGGTTTTCTTCGTTGGCTTTCTTCTTGCAGGGAAAACAAATGCACTTCATGGTCCCAACTGTGCTCTTAGTTACTCTCGTGAAATCTTACCCAAGATGCACAATGCAACGAGGGTAGAACTGGTGCCCTGAATT…
XLOC_006348	TET3	noncoding	-0.124109	GGGCCAGATTCTGTTTGCTGGTGTAAATCTGAAGAAAGTCCATTGAAATCAATGCAGATGTCCCATGTTTTCACCAGTGTAACTGAGAGCAAACTCTTCCTTTTGCATTCAGTTAGGGCCTGACCCAAAGTCCAGTGAAGTCAATGGGAAGCTTTTCGTTGACTTCAGTGGTCTTTGGACCAGGCGCTGACACTGCTATCACATGACTGAAAGTCAGGTGACATTGATGTAAATGACAGCTGAATATAGCCCAGTGGGAGTTCTTTGTTTTTTGCAGGATAGACCATATAGCTGCTTCTTTTAGGAATACCTGCTTCATTTCTACAGCTTAGTCTGACTTTTCTTTGTATATCACTATTTGTGGCTAGAAACATAGAGATGCCTAAAACTTATACAAAT…
XLOC_006353	ERLIN2	noncoding	-0.0638976	ATGTGGTCCATTAAGGTGCAATTTGATTTGTTTTTAAGTCTTCAAGTATGCAGCTGTGAAGAGTCCATAGATTTTTATGATGGTGTGTGTGTGTGTGTGTATATATATCTATAAATAGATATATATAGATACACACACATACATACACACACACACATATATAGATAGATAGCTATAGATATATATGCAAAATCAACTGGGGGGAAATAAAGGGCTTAGCATAATGGCAGGAGAGAACATCTATTCCCCCCAAGCCATCTCCTCTCACTTGGCAGGAAAGCCTGTTTATCAATCACTATTTTATTTTGCAACCTACACACAGATACTTGGTGGCTCCAGCCTGAGTTCAAACACCGTTGTCAGTGGCCAGCTTATTTCATTTATAATCTGTTGTTCCTT…
XLOC_006485	B3GLCT	noncoding	-0.057344	AGTACCAAAGAATGTAGCTCTGGTATCAGTAGAAATGTCTACTGTTCAAGGCACTGATATTGGTAAGAAAAAGTTACATTATGTTGGTTACACCTATTTCAACATTATTTTAAACCACTATGAATGTGATCACTATTCAAATGCTTAAAAATCCACAAGCTACATTCACAAAAATGTGCATACTTCTCAGTGATTACCAAATTACTTCCCCATTTAGACTTGGAGTAAGTATTGCATTACTCTGGAACTGAAACAAGTGCTGAACTACAGAAAATATTTTAAAACATGTACAAATAAACAATTTCGGTAATATGGCTTTAAGACCCTGCATTTGGTTACAACATAGCAAGCAAAGTTAGATAACAGGATATACACACGATATGCTGTTGTCTTAAAAGG…
XLOC_006498	ATP8A2	noncoding	-0.0004096	CTGCTGATGACCCTAAATATATATAGCGAGAGAGTGATGAAAAAGAGCATTGTAACCAGGGCAGTACCTGACACACTGATGTGCAAAGAAAGAGGGGTTGTGAATTGAAATCCAGATGATTGGGTGTCCAGTACAACTAGCAACTACTGCTGTGCACACCAATGTTTTTCAAAGCCAAAGTCGGAGATAGGACAAGACTGGCAGATAATTATGAAAATGACAGCTGGGTTTCTTACCAGCGCTCTATCAGTCTATCTACCAGTCTGGACCCCCTTATGTAGTGAAAGGCTCATCATACAAGAGTGTATATGCACTTGCCCAATGAATGACCGAAGAGCAGAGGCCTGT
XLOC_006500	NUP58	noncoding	-0.0004096	GCAGTTTTTTTAAAAATATGACATACAAGAGAACTAAGGTGACAGGACCAGATTCTGCAAATAGACAAATAATTATGACTAGGATCACAGCATTCATTTCTTTTATTGTTTTACACAATGGTAGGTTGCACATGTGGACAAGACAGCACACAGTTTAAAAAATTAGTTTCACAAATTAATACATTACAAGAAAGTCCAGTGGTTCAACATTTTAAATTTAACTTTTTTAAAAAAAAAGCAGTAACAAAGAACTACAAATATCAGGATTTTGACTGCAGCCCAATGCAAGTTTTGAAAAAGGTTTAAGTTGAAATGGACTTTTAAGCTTTTAATTCTGCCTTAAAAAACAAAAACGCACACATCATTAATTGCCTCCCAAAGAAAATGCTCATCTCTTAG…
XLOC_006516	LOC102445428	noncoding	-0.098304	GGCGGAGAGCTTCTCGTGTGGACATAGCTATTGCCGCTCGCAGGGCCTGGAGTAGATGAACTGACGGGAGCACTCTCTCCCATTGGCTTAGAGTGGCTACATTACAGAGTGTACAGTGGTTCAGCTGCATCAATATGGCAGTGCTGGTGTGAGATCTCTAGTGTAGACATTCCCTAAGAAAGGAGGAAGTTTCCTCTAATCTGGAGAACCATGAGTCATCATGCCAGGAGAAACACGAAAAAGGGGGGGAGGAGAAAAAAGCCTTTTAAAAGTAGGTTTAGGGCTGAGGTTTTTTAATGCAGAAACTGAGGGCCAGCATCTAGGCAGGATACATTGGGAAACTGTTCAAAGGCAATAGGTAACTTGTATTAGAAAAGGGAAATTGTCTAATATAGAAGT…
XLOC_006516	LOC102445428	noncoding	-0.028672	GGCGGAGAGCTTCTCGTGTGGACATAGCTATTGCCGCTCGCAGGGCCTGGAGTAGATGAACTGACGGGAGCACTCTCTCCCATTGGCTTAGAGTGGCTACATTACAGAGTGTACAGTGGTTCAGCTGCATCAATATGGCAGTGCTGGTGTGAGATCTCTAGTGTAGACATTCCCTAAGAAAGGAGGAAGTTTCCTCTAATCTGGAGAACCATGAGTCATCATGCCAGGAGAAACACGAAAAAGGGGGGGAGGAGAAAAAAGCCTTTTAAAAGTAGGTTTAGGGCTGAGGTTTTTTAATGCAGAAACTGAGGGCCAGCATCTAGGCAGGATACATTGGGAAACTGTTCAAAGGCAATAGGTAACTTGTATTAGAAAAGGGAAATTGTCTAATATAGAAGT…
XLOC_006516	LOC102445428	noncoding	-0.028672	GGCGGAGAGCTTCTCGTGTGGACATAGCTATTGCCGCTCGCAGGGCCTGGAGTAGATGAACTGACGGGAGCACTCTCTCCCATTGGCTTAGAGTGGCTACATTACAGAGTGTACAGTGGTTCAGCTGCATCAATATGGCAGTGCTGGTGTGAGATCTCTAGTGTAGACATTCCCTAAGAAAGGAGGAAGTTTCCTCTAATCTGGAGAACCATGAGTCATCATGCCAGGAGAAACACGAAAAAGGGGGGGAGGAGAAAAAAGCCTTTTAAAAGTAGGTTTAGGGCTGAGGTTTTTTAATGCAGAAACTGAGGGCCAGCATCTAGGCAGGATACATTGGGAAACTGTTCAAAGGCAATAGGTAACTTGTATTAGAAAAGGGAAATTGTCTAATATAGAAGT…
XLOC_006516	LOC102445428	noncoding	-0.028672	GGCGGAGAGCTTCTCGTGTGGACATAGCTATTGCCGCTCGCAGGGCCTGGAGTAGATGAACTGACGGGAGCACTCTCTCCCATTGGCTTAGAGTGGCTACATTACAGAGTGTACAGTGGTTCAGCTGCATCAATATGGCAGTGCTGGTGTGAGATCTCTAGTGTAGACATTCCCTAAGAAAGGAGGAAGTTTCCTCTAATCTGGAGAACCATGAGTCATCATGCCAGGAGAAACACGAAAAAGGGGGGGAGGAGAAAAAAGCCTTTTAAAAGTAGGTTTAGGGCTGAGGTTTTTTAATGCAGAAACTGAGGGCCAGCATCTAGGCAGGATACATTGGGAAACTGTTCAAAGGCAATAGGTAACTTGTATTAGAAAAGGGAAATTGTCTAATATAGAAGT…
XLOC_006522	ALKBH3	noncoding	-0.0700416	TTTCCCATCAACATTCATGCACTTTAGAAATACAGTTTTAAATGCTGTACAGTGCTTTAGGCAGACATCATAACAGTATTATACTCGTGTGATTCACTGAGAAATCAATTCTGCCCAATTTAGAGCTTGAGTACCGCAGTGGCTTGAGAGTTTATCCTTTACAATCACCAATAAAAATGAAAATTTACGCATAGCAGACAATTAGTCACTTGACTGTTGTCAGCAGGAAACAATTTTCTTCCATAATGTAGGACATAGCACTGGCTAATCAGAAGCAGACTTTTTCTAAATGCTGACTTACTCTGACAAGAGAGAGGGGCATCATCAAGCTTAGCTTAACTGATGTGAGACAATACAGAGAATGTTTATCAATGCTTGTGGTCCCACATTATATAGAAA…
XLOC_006524	LOC102445428	noncoding	-0.0004096	ACATTTTTATTTTAATAACAAATACATGCTTGCTATGTTTCCTGTTATGAAAGAACATACAATAGCATGTCACTCCAACAGCATACATTATTAATACAAATCTAAATAAATTATAGAAGCCTGTGTGCATAATCAAATTGTATCAAACAATTAAATCTACTGTGGAATTTAAGTTTTGTTGGGTTCAACAACACAGTGTAATCTGGATTTCTTTGCCCTTGAACAAGCATATACATTAGGTTTAATGCTGGTAATGCAGCAAGCTCAGCATGTTAACTGATACACGTGACATAGGATTGTGATGTAGGAAAATATCTTTGTGAAGAAGTGGATAATTAGCCAAGTCAGCGTGATGTGGATTTATCCATATATCCATTACTATTGATTCTTGGTTTTGAT…
XLOC_006549	ABCD2	noncoding	-0.0208896	AACACGGCTACTCCTCTGATACTTGTCACTGGTGTAAGGCACTTTGTGATTGACTGATGAAAAGGCCTATCTATGATCTAGGTCTTTTTATTAATGCACCCTTTAGTTTTCATGAGCTACCACCCTGATAATAAAAATGCCCAGCAATTACAGAGTTCTTTAAAATGTTACAGCCCTGTGTAACTATCAATTAATGCCTACAGCCCCTCAGAAAGGTGGGTAAACATTGCTATCCTCACTTACAAATGGGAGAACACACAAGTTCGCAGCCATGTTTTCAGAAGTCTCTAATTTTGTGTGCACCTCTGTTTTTTACCTCAGTCAGAGCTCTGAACCTCTTGACAGTCAGCCTGAAGGGCCTCAAGTGCAGCATGCTTCTGGAAACGTTGACCTTCTTAG…
XLOC_006590	LRRK2	noncoding	-0.131072	GCACTAGTGTGTGAGTCCCCTCCAACAAACACTGGTTTTTAATTACTTTTAAGGTAAGCATCAAGTCAGCATCTCCCACTGTTCCTGAAGAACCATTTTGCAGTTCTTTCATGGCACCAGGGATCATGAAAGGTAAAATGACTCGAAGAGCCTCCAGCTGTACAGATGGCACCTTTTCATGTTTCCTCATGGCCTTTAGGACTTCTGATGCAACTGCTATCACTATGTCCAGATGGGGGAAACTTCCTTCAAAAACACGATTCAGCATTTTGCAGGCACTTTCAGCCACTTCAGGGGAGTCTGAATGTTTCTTCATTATGTCCAATGCATTAATGTGTATTCCTTTTGCCAACAGAATCTTTCTAATATTTACATTTTGTTCTGATAAAGTTGCCAAGG…
XLOC_006700	LOC102458516	noncoding	-0.0004096	CCTCAGTTCTACAAACCATCTTTTAAATAGCCATAAAAGTAGATATGGACACTCACAATACAATCTCCTATTAGCAGAGTTCATACACATTATTGCACATAAATAAAAGGAAGAATCCGTAAGGAAAAGAAATTTACAATCTATTAACTACCCTTTCACCTTAAACATTGCAACTGGTGGAAAGTTCTGATTTTCCTTCCAACATTTATTTGAAATATACATTAGAAAATGACAAGTTAAAATCATGAAAAGGGACACTTGAATCATAAAAATACTGATATGACCAAGAAGAAAATGGAGGATGCTGCAATCAGTTTCCTCCATAAAGACTATCTCACAAGAACCAAGCCATCAGAAGTGTTTCAGTACAAACTTGGATATCTTTTCTGAGTATGTAGT…
XLOC_006705	LOC102458516	noncoding	-0.0004096	ACTGGTGTATATGATAACTACAAATAACACTGTTTGTCAAAAAAGTAGCATGGTTTAAAAATATGAGAAAATTAGGAAATTTAGTGAATAATTTTCAAAAACAGACTGTATCATATATTGGGGTAAATTTTTCTTTGCTGGCCCCAAAACTCAAATCTGCGAGCACAAATATTTGTGCACCCAAACCAGGCAATTTAACATCTAATTAGTGAATCTGCCCGGGCAAAAGTCATTCATACATGTAAACTAAATGTTGGGGCACATAGGTTTAGCAGCCATGTTGAGGCCAATTTAAAAAAGTGGCATTTAATAAATTAGATTCATGCTGGAAGGGGAAAAATATTTTTAATAATAGGGATATAAAAAGTATAATACCTCTTCTTACAGATCAGAAACAGA…
XLOC_006706	LOC102458516	noncoding	-0.0667648	AGCCCTTATAACAGATTTGGAAAGTGTCAGACTAATACTTAAACTTTTTCCACTCTTTTTCTTGCCTTTCTTAATTCCACGCCCTTTGTGGATTTCACCTTTCACAAAAGTCAAAGCTGATATTGTTACCTCCATCCAGATAGGGTGAACAGGCCTCTGTGAGCTTCCCCAGAATGGGAAGTTCTACAGAATGGATCTCACTTCTCAGCACTAGTACTTATGCCTTTCATTTGCCAGGCTCTCTCAGAATGGAGCTTGCTTACTAGCAGGTTTTGGTGATGCACAGCCAAATCTGCGAGGGATTAGGTTAAAACCATATAACTCATTTCACTTATAAACCACCCACGACTGCAGGCTTTCAGAAAGGAAAAAAATAGTTTCAGCCCCATGTGTCACCAA…
XLOC_006812	LACC1	noncoding	-0.008192	CACTGGGAAAAAATAAACAGAAACGAAATCATGAAACTTTGGTTATGTATTTCAAATGATCCCTTTGCAACTTTCATAATGAGCTTAAACATTTCAGACCACCCAGCATACAAGCGGGGGAAGCTGAGAGCCAAGAAATATACAAAATAGAAAAGAAACATCTCCTCTCCAATATGTCCCTCTCCTCTGATTCTGTGTCTCTTAAAATGGCATGCCCACAGCTAGAGCTTGCACTCCTTTTTACTGACTTCTTGGTGCCTGCCAGCTGTCCGATTACTAAGTAGAACAAAGCTCTTGGCTGCTTAGTGCACTGGGAAATCAGTGTGAGCAGAAAGGGTGGAGGAGTGGGCACATAGAGAGGAAAGAAGGATTTGAAAATACCTCCCCATTGTGTAGATA…
XLOC_006889	RSPO2	noncoding	-0.0004096	CTGCAATTCAGCTGCTTTGACAGTATTGGCTGCAAATAACTTGTGAAAAATGTCCACAAGTTTGTTTGTGTTATTTATACTTTTTATTTTTTGAACCTGAAGACTCCAAGGGCCGGAGCGCACTGAGTTGAATCAGTGGAAGTGGTGCCGAAGTGTGTCAAAGACTTTGCATTCAGTGCCTGGGAAATGGAAATGGCCAATGTGTTGACATAAAAGTGCAACAGGAAAGAAGGCTGCAAATCACCATTAAATAATGGACTTGTGCATATTTATATAAAAGAGGAGGTCTGGGTGGTGTAGGTACTCTTGCATTTATGGCCTTTGTTTCTCATATTTGTACATTTCAAGAGTAAATGTATATGAATATCTGCTTAGTGTTAATGTGCATTATTCTCTGCA…
XLOC_006931	AMPH	noncoding	-0.0004096	CCTCTTGCCGTTTGAAGTTTTGAACATATTCTTCAAACTGTTCATCTTTTGTTTCATCCGCTTTCCCTAGCTTTTGAAGTACCTTCTCCTGCGCCCTGTTCAGCCGTTTCTGGACGTTTTTGGCGAAGATGCCCGTTTTCATGTCGGCCATGGCTGCTGGTCCAGGGAGCCTGGCGAGGAGGCGAGTCAGGCAGAGCCCAGCGGCTGAGGCAG
XLOC_006961	LOC102448005	noncoding	-0.0004096	GGTATCCTAGTTGGAACTTCATTTATTTTCATGAAAATTTCAAGTTATTTTACAGATATAACTAAAAACACAATTTAAAAAAAAGCAACCTTCATCTGCCTAGCGTCTAAAGTTATGTGTTTAGCTAATGGTTTTTAAACTGGCACTGCTAAGGTTAGTACAAGCTAAAGTTACATTCTAAAAGGATACTATTATTTGATGGTACCACTTTAAATAACGAATGACAAAGAACAACACGGTAATAAAAGTAATAATGATAATTACTCCAGCCAGAACAGGTTAGGCATTTTAGAACTCACTACTCA
XLOC_007085	FZD4	noncoding	-0.024576	TGGAAGAGTGTTGCCATTTTCATAATGTACTAAAAATACTGTAATGATAAATAATTAATAATAAATAGTGTGTAATAAGCATGTCATAAAAACAAATTTTGTATTTCCAAGATCACTGCTTTTATAATTTATACTCAGGTAAAGGAGAAAATCCCTGGAAACATTCATTTTTAGGAGGGTTCACTAAAATGTCAAGTCTCGTGAAAGGGGTTGACAGGTTGTTAAAGTTTGGGAACCACTAGATCAAGTCTGAAGCACGGCAGTTATGAAGACTGAATATCTGCAACTCAGTTTCTCTCATTTCAACATAGTTATGAATTTAAAACCAAAAAATGTGTGACTAATCCTGCCTTGAAAGTGCAGTTGCTGTGGCTACAGAGCTCAAAACTTTACAACAGT…
XLOC_007326	LOC106731716	noncoding	-0.049152	ACTGCCAATTGAGAACAAAAACTTTATGCCGATACTGTACTGAAGCTTTGTAGTGTTCATTCAGTTACAGCATTTGCATCTTCTTGATTATTTTGAAGATTAGTTTTCTAAGGATAATGTTTTCAGTGTTTAAGATCCCACAAACAAAAATCTGTCTATGGAAAAAGAGAGATATTTTGAATACTAAAGTCCTTTATTCAACAACACAGAAATATCACAAAAACAACTTTACTGGGCAAACTGAATGTTTTTATACAGTTTTGTACATGCCCCATAAGTGACTTTTTTTTAATAAATACACTGTTTTCCAAAACTGCTTTTTTTCATAATTGCACAAGCATACATACACCTTACACAAATATCTTTTAGAAAATTTAATAGATAACTGCACAGTTCAGA…
XLOC_007411	P2RY2	noncoding	-0.0004096	GCCGGGCAGTTCAGGTGTACCTCCCCCCACTGCTGTGTGCTGCTCCTGCCCTCTGCCTTTGAGCTGCTCCCAGGAGCCTCCTGCTTGCTGTGCAGGGGATGGGGGGAAGAAGGGTGCTGTAATGACAGACAAATTAAAGATTTCATGGTTTTAAAATAGGAGACTACTTGTTGTAGGCCCATTTACAGTGATTTAAAGGTCCACAGTATATTTTGGTAGCTTCTTTATGCAATCATAAAACCTTTAAACAGAAATTGAAAGAACTGTTAACAGGAATTCTTTTGGAAAAATCAGATCCCAACACATAGCAGTTATTTTTAGGCAAAATAGTGAATGAACTGTGTTGATCCTGTTCACACAAAGATGAGTTGCTTTAGAACGTTACTAACAGTATATTGC…
XLOC_007478	ERC1	noncoding	-0.053248	AAACCCAGTGGTATCTGTTTTTCCTCACCCTTATAGCTCCCACCCGTAGCTGCTGCTAATGTTTGTGTTAGGAAATTCTCATATCTGATAAAGGGTAAATGGAGCAGCCCCCACACATCCCATTGTCAATCACTGCCATGAGGGTTTCCTTACAAAGGGTGGTGGGATAAAGAATCCTCTGATTCCAATATAAAGCAAAAGTTACATCACCAATGTCCATACTCCACAAGGACTTCATTAAACTAAAAAGGAAAGTAGTACAATCAAGATGTCTGGGATTAAAAAGAAGCCCCTACTCAACTGAGCATCTGCACTGACCCAGACAGCGGAAACAGAAGGCTCTGGATAAATAACACTGCCCAGTGAAGCTAGTGGGGTGGGAGGATCAGGCAAAGAGCA…
XLOC_007528	NKAIN3	noncoding	-0.008192	TCTGGTATTAGCCATGAGATGGCACAGTTAGTACAGTGTAACAGCAAGCAAACCGTTGTTCTGTCGCTCATACACCTTTCCATATTATAATTTATAGTCATTACTTGGCCACTGAAATTCTTGGACCAAGGCCGTGTTAAAAACACACACACAAACACACACCATAATTAACAACAATTTGAAAGATTCAGTTTTGTGTGTGTATTTTTTTAACTGCAGCAAACAATCTTATGCAGCAGGCTCCTATCTGGTGAGATTAAAAATGGGATTGAAGTGGGGTTTAACCAGAACAGGGACAACTTGAGCTGGAACATCAAATTTATATTTTACCATCATGTGTCAGAAACTCATTTCCTGAGAGCAGCTTACGCCTTTGGCTAGCTGGAATAAACAAGGCCT…
XLOC_007639	CACYBP	noncoding	-0.110592	ACATCCTCGCTATGTCCACAGTGTTCCTGGGGACAAACAGTCCTTTCTCCATTAATTTTAAATAGAGCAAAGTTCCAAAAGATTATGGACCCTTCCAGACCACCCGAAATCTTCAGCTGCAAGATGAGCACTGGGAATTCATAGAGGATATCTTACCAGTACTTTCCACTTTAAAATGTGCTACAACTGCCATGTCTGCTGAATAGTCAGTGTCAATTTCAACTATTTATCCAATTTGCAACAGTCTTCTCCAAACTGACCTCAGAAGCGAAGCTCCTGTCAAAAATGGAAAAGTTGCTGATTTCAAGGCTGCTGTTTGTCATTCTCTGGAGCATCACATGAAACCCAATGATCCTGTCTTAACTGCCAAACCTGCACTTATTGCCTCCT
XLOC_007639	LOC102463756	noncoding	-0.110592	ACATCCTCGCTATGTCCACAGTGTTCCTGGGGACAAACAGTCCTTTCTCCATTAATTTTAAATAGAGCAAAGTTCCAAAAGATTATGGACCCTTCCAGACCACCCGAAATCTTCAGCTGCAAGATGAGCACTGGGAATTCATAGAGGATATCTTACCAGTACTTTCCACTTTAAAATGTGCTACAACTGCCATGTCTGCTGAATAGTCAGTGTCAATTTCAACTATTTATCCAATTTGCAACAGTCTTCTCCAAACTGACCTCAGAAGCGAAGCTCCTGTCAAAAATGGAAAAGTTGCTGATTTCAAGGCTGCTGTTTGTCATTCTCTGGAGCATCACATGAAACCCAATGATCCTGTCTTAACTGCCAAACCTGCACTTATTGCCTCCT
XLOC_007643	TMEM161B	noncoding	-0.0004096	AATAACACTGATCAAACTGATACACCTGGAGAACTGACATTGATACATCAAGAAACAGCTTGATTATCTTTCTATCTTTGTTCTGATTACCATTTCTAGCCATTGCCTCTTGAATGTTGCATCCAACTCTGTGGTTCTGCAGGTTTCGGGTTTGCTATGGGTGGAAGATATTCTCCCTTCAGTGACTTTCGTTGACTTAGATTCTGCGTAATCCAAAGGACTTCTTGTACAAAACCTAT
XLOC_007661	GALNT10	noncoding	-0.0401408	GCAAGACACGAGAAGTCATTCTTCCGCTCTACTCTGTGCTGGTTAGGCCTCAATTGGAGTATTGTGTCCAGTTCTGGGCACCGCATTTCAAGAAAGATGTGGAGAAATTGGAG
XLOC_007680	MAEA	coding	0.083	CCCCTCCTGGGGTCCTGCAGTAATTTTTATTGTCAGAAGGGGGTCACAGTGCAATGAAGTTTGAGAACCCCTGCCCTAGTTGATAGGTAGGGAGTAGTATACTGGACTACCCTACTCTTCAGTGGTTTTTGGCATGACATGGCCATCAAACAATCTCTCAACAAGGACTGTGGGAAGCATCAGCATATTTGCACAAAAGAAAAGGCTCTGACCAAGTTTCATCTGACAACACATTTTAAGACAGCTGTAACTGCTATGACAAAACAGATGTGTGGAATGCTGCCTTCATCAACAGATTCCCCACAAAGATGCTACCACAAAGCATATGGCTGCAGACAAAACTACTGTCCAAGATATTATAAAAGTTGTGACTTAAAGAATGACAAATTCTTTTTGCAT…
XLOC_007799	ASB14	noncoding	-0.0004096	TTGGGATTATTTTTTTCTTATCCTTTGGCTTTTAAGCCAGCTGGTTTAGTTATCCTGAGTCTAGCTGTCCATGGCTCACAGGGAGTCATAGATATTTAGACTATTTCATTTCTTGTTAAAGTACCCTAGCATAAATATTAGACTTACTTAAGCCTGGAAAGGCTCTACACGGAATAAGAGGGAAGAGGTGTGTGGAATTTATTATGGTATGTGGGTCTTTAAGATGTGACCTGATATTATTGCATCTCTTCCATTTGTTTCTTAGTTTCTGCATTAATGTCATGATAGATAGTTGTTTGAGCCTGATAGTTGAGGAGCAAGAAGCATCTTTTTTCTAGCATCTTAGCATGACTCGGCTACTAAAAAGAAGCTGAAAACCCATTTCTTGATGTTGCAAGT…
XLOC_007801	ASB14	noncoding	-0.0004096	GACTAGCCTGTGCACAGCTTTGGCTGTGTAGAGGTACCCCTGCTCTGGCAGTGAGTAAGCAGGTAGGGCTAGTGAGCCTACTGCCATAGTCTGGAAGGGATCTAAAGTCACTGCTAAGGGAGATGGAAGGATGAAGAACAAGGCCAATTACTAGTAGACAGTGGTTGAAGGATAGATCAGCCCTGTGGTATAAAGCAGATTAATAAGGTACCATCCCGCTCTCATGAAGGGTAGTATTACCTTCCAGCTTTATTGTTACATAGCCTATGTCAAAGTAGCTGTCTGGCCGTGTGGAGTGGATTTTACCCAGCAGAACATGTGTGAATGTGTGTTAGTTTCCAAATGTAATTGCTCCTTTCAAACAGTGGTTTCAGGTTAGCTTCTGGGAGCTGTAGGAGG…
XLOC_007823	CAV3	noncoding	-0.131072	AGGCTCTGGCACTCCCTCCCCACCAAGTACCAGGCAGCACAGCTGAACTAGCATGGATGGGTGTGTGAACTGTACCAGGAAAAGGTCTGATGCCACTTACTTCCTCCACCAAGCAAGAGGGAAGCAGGGAAGCTTCTGGGATGATGCAACTACTCAATATTGATTAGACTGCGAGGTGCTAGTAAGCCCATTGGAAGGATTTCACTAGAACACTGCACGGCAGAATCCCTGACCCAAAGCAGTTATAACCTAAGTTGCAGATGAATGGGTTGGCAGCCCAGGAG
XLOC_007922	UNC119B	noncoding	-0.032768	TGTGAAAATCCTGGTTTATTACTATTGCTTGGGACAAAATAACATTTTATACAAATAAGTCATCTAGTTTACTCTGGACAAGGGGAGACATGACAAGACACAGTGGAATGAGGATCCAAGGTAGAAGGACAGCAGAGGAGGGAAATATCACAAGCAACTTCATTGATTCTTCTTGCATTCTCTGTGAAAAATATCTTTAAAAAGGAAAAAATATATTTCTGTTAAATCTCCACTGAACTGCTACTGTCCTTTGTAAACTAAGGGGGACCTGCAGTACCCAAGGATCATTCTTGGATCTAAAGGGACAGACATGGATGATATGGAGACAATATGGACCAAGACTTGGAGGGCTCCCAGGGTAAAGGGCATCATGAAGCAGAGAGCCAGTCCCAAGTACAA…
XLOC_007940	USP24	noncoding	-0.098304	CTTCCCATCTCTTTGGAGTTTGACCGAGTGCAGCTGCTAGTCCATCGATTGTCAGTGAGCCTCACTATATGCCCGGCCTATCGCATTTTACTATGCCTGCTCTCAACAACGACGTTCAGCACTCCACTCTGCTGTCTGATCTCTTCATTGGGGACTCGGTCGTGGATTGAAATTCCCAGAATTCTTCTTTCCATCGCCCTCTCC
XLOC_007987	KCNQ3	noncoding	-0.069632	GAAATTTCTATTTATTAATAAGTGGTGCAAGTTTTTAAAGACAGAACATAAAAAATCAGGTAAGAAGTATTGTTTGCATAATATATTGAAATAAACATATTAAAGTTGTTCAAATATCGGACAGTGCCAGAATATAAATTACACATACAGTTTAAAAATTACAATAAATAATATTATAAAGAGCACTAAAGGCCACTTGTATAAAAGTTGTGTTCCCTTGTCAGCCAGAATCTGAAAAGCATCTTTGTAGCCTGGAGAAAATTTCAGTGAGCAAGGCACAAATACTAGTAGTAATCATATGCCCTAAACTACAAAACAAAATGCAGTTGGCTATGTAACCTTACATCTTAGCATATTTTTAAGAATGAAAATTGGATCCCACTTCCACTGTTTTGCCTC…
XLOC_008235	UBFD1	noncoding	-0.0258048	TGCTTGTAGACTATTGGTGGCAACATAATTTTGGTTCTGATTTGTCTTTCCAGTTTGAACATCCCTGCAGTATAAATCGGTGTTAAAGGTGTTCTTCTCCCCTTGTTTATAAATTGGTCACATGCATGTTCCACTTGTAGCTTGAGATACTTCCTTTTCATATGAAAACTGGTACTAATGTATCTTGCCATATAATATATACATTATAACAGGGATAGTTTTGAAGTAGTACAATGTCAGTTTCCTAGGACAACCTCTGAAAGTTCTTAGCAAGTACATTAATTCTGGTAATAGAGTTGCTGTCAGTTCCATTACCTTTGAGCAATATGTAAAACTTAAATGCAGATATCATGCTTTTTATTTTCTAATGTCCAATTTTAGTATTAAGGCTAAAACTGC…
XLOC_008236	UBFD1	noncoding	-0.073728	GTATCGGTACAACAGTGCCACTGTAAGGTCTTTAGTGTAGACGTAGCCATAGTTAACTTTGTTCATAAAAACTTAGAAATACACAATAACTTCAGCATACGTTCTACAGGCTGCTGAGTCCAAGTTCAAGAGCCATTGGCTACTCTGTGTCTTTACACTGAATTCTCCTTATGTAACCATGGGAAATTCCTTGTTGGATCCAGGTTATCCATTGGTCCTAAGAGCCCAAGGAGCACATGGGCAGTGACGGAGTAAAGAGTACATTGGTATATCCTTAAGTAATAAAATCATTTATTACAAAATAAGTGTTAGAGGTAAAGTACTAATAAAATATATATTTCTAGATTGGCTGAATAAGATTGTTAAAGATCATTCGTATAGTCCTTCTGTAGTGAGTTT…
XLOC_008241	E4F1	noncoding	-0.0004096	CTGTCAGAGTTCTTTATATAAAAGGCTATTGTCTGTGAGAGAGATAAACCTACATTACTATGCCTTATGAGGATTAAAGTAGTGTGGTTGGAAGGCATGAAACCATGGTCTTTCATCAGTGGTAAATTTGCCCAGAAACTCTTCAGTTATTTATGAATCTGGTTCTCTCAGAGCAAGACAGCTTCCATTTAAGTTGAGACTTAAATACCAGAACACTACTGTCCCATGGTTTGAGGTAAATGCTTTGCAAAGGATATTCCTTTATTGGAGGCAGCTGTACAAAAAGTTAGACGGTCTGAATTAAGACTGTTAGTCACTTATTGCACCTTAAAGCTAGGCAGAGGTCATTATAGTACTGGCATTTTCATTTTAAAACAA
XLOC_008244	SYNGR3	noncoding	-0.0004096	CTCACGTGTACAATCAATTTAAGTAAACATTTAAATTGATTATAATTTTGCTAAAATATTAACACAAGTATGTTTTGTGCTGCTAAATTTTCAGTGTTCCCTCTAAGGAAAATATTGCTACAGCTCTGCTGTACCCTGTAGGAAAATAATTTGATTTTCCCCCCCCAGCAAGGCTGATTTGGTAGAGAATCACAATGGTCATATAATTAACTTAGGAGTGTAATGTACTAGGATTCAGATGTTCTCTGTCCTCTTAATGTCAGTGCGTTCCTGTC
XLOC_008244	ZNF598	noncoding	-0.0004096	CTCACGTGTACAATCAATTTAAGTAAACATTTAAATTGATTATAATTTTGCTAAAATATTAACACAAGTATGTTTTGTGCTGCTAAATTTTCAGTGTTCCCTCTAAGGAAAATATTGCTACAGCTCTGCTGTACCCTGTAGGAAAATAATTTGATTTTCCCCCCCCAGCAAGGCTGATTTGGTAGAGAATCACAATGGTCATATAATTAACTTAGGAGTGTAATGTACTAGGATTCAGATGTTCTCTGTCCTCTTAATGTCAGTGCGTTCCTGTC
XLOC_008268	MMD2	noncoding	-0.0229376	ACAGTATGACCTTGGGCAAGTCACTTAATCTCTTTGTGCCTCAGTTTGTCCATCTGTATAACTGGGATGATATTTACCTGCCATGCAGGGTTGTTGGAAAGCACTGTGAGATCCTTGGATGCAGGCACTATAGACGTGCACCGTATGATTATGTTACGGAAGAAGCATTGCAACTCAGCAACGCTCAG
XLOC_008273	FOXK1	noncoding	-0.0004096	TTTTTTTTTTTTTCAGTTTTAGATTATCCCAAGGTATGGGTTATAGCAGGTAAAGAAACTTAAAAAAACAACAACCATATGGTACAATCTCCATTAGCCAAATATTGTAAGAGATGCTCAATTTCAGATAACTGAAGTTTTGGGGAAAATAATCAAGGGGTTTTTCAATACAATTAATAGATGAAGGGGGATATGACCCTGTTCTGAACAACTGGGAGTTTCAGATAATCAAACTTAAATGTCCCTTTAGTTTAAGACCTTACTCTGTATCCTTATCCCAGCTGTTTCCATAGTCATTTATAATACCCAGGAGAGAAAGCCTGTGGAGTTAATACCTTGTGTAGAACGTGTGGTGTGGTTTAACTAGCAACTGGAAGAAACAAGAAAAAACGGGCTGAA…
XLOC_008360	LOC106732184	noncoding	-0.12288	CACATCAGTCAAACTATATGGCTCTACCATTCTCCAGGCCAAGCTTGGGGGAGGCACATACACCAGCCATACTTCTACATCCATTTTATACACAGCTCTATACAATATACAGAAACCTTTATATACATATATCTTTATATAATATGCTATATTAATTTGTATCTTTCTTTACAGCAATATTAGTTTAGATCTTTCATACATAGGTACAAAAAAGTCACGTGAGAATGGCACATGAAGAGTGCTTGAGTTTCCTTATAGCCTTCATGCTGGGGCAATGTGGAGCAGGGATCCAGCAGGCAGCATTTTTGGGAAGGGCAGTGACCTCTTGAGCGAGTGTGAGAACATGGGCTCCTTTGCTGCTTCCCCAGTGATTGCATATGAAGGCTCTCTAAGGCCCAG…
XLOC_008361	LOC106732184	noncoding	-0.024576	TGCCCATGTACCATGTACTTTGGAACATCAGAACTTCACTAGGACTATGACGAACAGCAGAAAAGTGGAGCTCCAATCAATATTGATGGAGGCTTTTGCCTACACTGCATTGTATTTATTTTTGCAAAATCATTTAAACTAGTGGCAAAATAACCATTTCCCTCTCTCATGGACATAATGGCTGGATGGACCTCTCCTATGTAACAGAAAAGCAATACAAGGCATGACCATGTTAGCAGGGGATTCAAACACAGGGATGAGAGGAGCAGAAATCCCACCCCACTAATGTCAGAGTCTGGCGTTGGAAGATCACTGTTCTAGAGCCACAGTCTAAGTGCAGTCAGTTACACCATAAATACAATGCACAGTTTAAACACAGTAAGTTCCTTTCATCATGAA…
XLOC_008368	FADS2	noncoding	-0.0004096	TCAGTGTGTTTGTACATCTGCAGCTGCCCGAGAAGCATATACATCAACAGGTTTCACTATGGACAGCAATGACTTTGAATGTGAGTGAATAAACCACATTGAACGGTTTTATAGTCAACAGTTATGAATTTATTGAGAAGATACACTAGAAAAAATAGTTCCTTTGATTTACTGAAATATTTATTGAAGAATGATACAGTCAGGAGCTTTTCTATGATGATTTTTGAATTGATGCTTTTTTTTTAACTACCTCTAGACACACACTATATTTTAGGGCTCTGTTAGGGTGGCTTTTAGAAAAGTATCTGTTGGAAGAGGCTATGGCCGATGTATAGCAGCTTGTTACAGAAAGGAGGCATTTTGACACAGACCTCTATTGATATGTGTGGATGGTGTTAT…
XLOC_008501	LCOR	noncoding	-0.1024	GACATACAATGCAAAAAAAATAAATGGACCACGTGAATTAAAAATTTAAAAGTACTTATCACATACATTAAGACACAGCTTATTTAGTCCAGTCAAAAAATCAGAACTGCATTAAAAAAATTAATGTAGTGCAATCAAACCAAAAACCTTAATTTGTGATCATAAGTGCTCTACTACATAAAACGTTGATCATAGCAAGGAACAAAAGTTCAAATCACACAGTACAAAAAAATCTGTAAATAAATATAAACTACAGTACAAGAGAAATATTAAATTATACAATTCCGTCAAACTGTAAACAGTATATTGAAATGAGGTCCATAAGAGTAAAGGGGGGGTTCCTGTATTTTTTCCCATGACACTTGAACTTCTAGAGGTCAGAGAGAAATGCCATTTTCC…
XLOC_008502	LCOR	noncoding	-0.0045056	TCTACCACTCCTAAAACTCGAGGACAGCCAAGAAGAGAGACTTAACCCTAAAGAAACTGAACAGAAAGACTTGGGAATTTGCCCTTCCACCTGACACCAGTATAACTATCCTTTTCAGTACAGTTTGAAAAACAATTTGATATGAACAAATAAGTTATTACGGCTTGTACAGAGTTTAGTAAACCCCAGGACTGGGGGATCATTTTGCCAGTTATCTTCACAAAACCCTAATCAATTTCTTTAGGAAGCCAACCTACTCTTTAGCGCTTCCCTGAAGGAAATGTTTACAGACTCTTTTAAATGCAGATTTGCCATGAAACACAGCACAAACCATAAGCACTGGAACTAAGGGTTTCGGGGTGCTGCCACACCCCCTGGCTTGCAGTAGTAATAAGAGTT…
XLOC_008648	FOSL2	noncoding	-0.0004096	TTCTTTTTGTCTGGGGTGAAATGATTCCTATCAAGAAGGTTCTTAAAGGCGACTGCTAAATTGGGACTCTTTGCTCATTTTGATCTTTGTATAGTTCTTGCGATCATGGAAAATCTTGGCTCTGAAGCAATCTCTCTGGTGTTGTCTCTTTTCTGTTGTTATTTTACTGTAATACAGGCCTACAGTATTTGCACTAAAACAAAAAGCTTGTTAGAGAAAGCTTGCTGCTATGAAAGAAAGAACATATTAAAACAGTTTTGCTTTTACAATTTTAACTGAGTAGCATTTTATAGAATAAAATCAATTTAGATTGGAAAAGAAGAATGAAGTCGTCCCCCCCCCACCCCTCTTCTTTTCATCCTCCTTTCTTTTCCTTCCATTTCTTCATGGTTTGTTCCT…
XLOC_008651	SUSD4	noncoding	-0.0626688	GCCACCATGTCAAGGCTAATTCCCCACTCTAGCACTTCGAGTGCAGAGATGCACTATAAATAAGTTTCTATTGTTTTGGTACAGGTGAGGGAATTTTGCAAGCTCAATTTTATAGTCACCTTTAAAGAAATAACATCAATGTTGAAATCTAGCCAGTTTCAAAAACTGGTTAAAAGTAGTTCCAGCAGCTACATCTCCTCTGCAGTCCCTCTGCCAGCTTCCCTGGTTTGATAATGTCCTATTTTGAAAAAAAAATGTTTCTCTCCCGTGTTAACATGTGAAAGACCCACCTAGCAAGAGGAGGAATGCTGGCGCAGACGGCACACACAGTGCTGCCAAATGTAGACTGAAAAAACAGAAACATGTTCCTGTCATCTCCAGTATAGTTCTCTTGAGTGG…
XLOC_008719	COLEC11	noncoding	-0.0004096	CCTGCCACTCTGGCAATTAAATCATGTGTGTTCTAACCAGACAAACATGCTATGCTAAAATTACTAAAATCAGAACCAGTGGCTATGAAAAGTTAATACATTTCAATTTCAGTTGTTAAAAACAAAACAAAAATTTTAAAAAATCTTATTTTAATTCGCTTTCTCTTGCTCAGAAGTATCTTTGACACTCTTACAAACCCAAAGTTAAACAGCGATTTTTTTTAGCTAAATCAGGCTTTTGCAAGCAGTAAGGTCCACATTCTCTCTCAGAATACAGTACATCAAACTTTGTTTCTTAACCTGCACCTAACCCACACCAGTTGTCAGACATACTTCGAATGTTGCCACTCACATGTCCAGTATCTATCTTACATCCAGACTTTTTCCTCCTTACATGCT…
XLOC_008720	COLEC11	noncoding	-0.0004096	CCCCCCTTTTTGTCACCACAACCAACAACTGTGGCCCACATTATACGAACAATTAACTAGTCTCTAACAAAGGGCTCGTACATTTGTTGGTAACTTGCAATGTAAAGTTTCTTACAGAAAGATCAACTGCACAGCTAGAGTTAAAAGTCTGAACAGCTTTTTCCATTATAAATGTAGATCCTTGGGGTTTAATCTCTTGGCTATTTAATTTCCACATTAGGCTGGAACCTGGCAAACAACCCACTTTTTTTTATTATTATTCAATAATTGACTAGATGATGGTAAAATTATGTCAGTGCAAAAGCTCAAAGAGAGGGGACATACAAATGTAAATGTAGAAAGGCCACAATGTCAAATTAAGGGTCTAATCCTATTTACCTTTACTTACGTAAGAAGTGC…
XLOC_008725	DLGAP2	noncoding	-0.0004096	TGGAAAACACTTACTGTGGAAGTTAGCGCATGCAAATCTTTTTGTAGTAGATCTTCCCTTTCAAGTAGGTCATAGTCACCACAGAGTGCTTGTTACTGGGCTCAAGTCTATGAAAATTGTCATTATATAGAAAACTACTAGCTTTGTTTATAGTTATCTGTGGAATCCACAGCCTCATATTCATGCTTTGATTTCCCCCTGTGGAGGTTTAAATAGTCTGGCCATCTCACTTTAAAAGGGCTCAGCATGTATCTATTCTTTACTCCACTTTATACAGTGATTTTTCTGAATTAACAAAATTTCCCTTTGAAGTCGTGTGACTTCTACTGCTCTAGAACTGTTCTTTCATGAAGAAAAGCCACTATGACTGTGCAGTTTCTTCTGTACAGAGATAAAACT…
XLOC_008897	RBL2	noncoding	-0.0004096	TTAGCCTCAATTTGAAAAATATTTACATTCAGAAAGTGCCATTGCAAATATACAGCAAAACTAACTTACAATTTATGCTTTACAGCCCTATCAAAAGTGCCTCCCCTTGAACTTTAGTTCACTTTAAAACATTGCACAGCTAAAAAAAAATGCATTAACAGAATTGCCTACAC
XLOC_009237	LOC102456266	noncoding	-0.0004096	CTAGGAAAATATAGTGCATTAAAAAATGCTAGCTAACACCTTTTTCTAGGATGACCATAGCCAGCTGAATTATGTCTACGCTGCCATTTTAAAAATACTGCCTATTTTCCTAAGCGAGACATAACCTTAGAGACGTGTGCTCAATTTCCTTATTGTCAACACACATTTTAGTCCAATTGCCCATGCATCAAAACTTTATTATGTGTGTGACTTACCAAGCTAACTGGTCAATATTAGCATAAGCAAAATATTTATACTCTTTGGGATTTAAAAAGGGAACACCAATTTACTTCAATGTAATTTGCAGTAATAAAAGACTGCTTCTGCAGTCAATGTAAAAATGGTGTATGCAAGCGTTAGAACTTGTCATCTACCAAGATAGAAGATTGCGAGTGGAAA…
XLOC_009365	CSRNP3	noncoding	-0.0004096	CCAGCACAACTGCAACAACACTACAAACAGTCTGTAAGGTGGCAGACCATGCTTTCTTTGGAAATATGTTCCTAGTACTCTTTTTCCCCTAATAATTTATGTACTTGTAACACTAAAACATTTTCTTCTGGTACAACATAAAAGAATTTGCACACTGAAGATTAGTAAAAACAGCACAGAACTGACTGCATTTTTTCCTAATGAAGTAAATCTAGCTTCTCTTGGAAGATACAACCAACTAGCTTGCATATTAAGCTTTAACTAAAGTTAAATATGAAGCTAGAAATTTGCTGGCAAAATTATGGCCATTGTAATTGTTTCCAAGGAGCTATAACTCATTCCAACTGGAACATTCACTTAAAAAGAAAATTGGCCAGGAAAAAAAATGCAACAATTATC…
XLOC_009434	ACER3	noncoding	-0.0106496	ACCTAGCTACTTTCTCTCAAAGGGGTGGTGGATTTACTGCAGTGATGGAAAAACCTCTTCTGTCGCTGTAGCATCTACACTATGGCACTACAGCGGCACAGCTGCAGTGCTGTACTTGTGTCGCTGTAGCGCCTGAAGAGTAGACCCATCCATAAGAGCAGCAGATCTCAAACTTTTAGAGTGGGCTACAGCTGACAAGACAGTGCCACATGGACCATCTTCCCTTCCCATTTGTGAGCTCACTACATCTCTGTGGCTGTTACATCCATGGAAAAGTAACATTCGCAAAGTAGCAAGTGTATTTTGATGCAGTTTAAAGGTTGGAAACTTTAACTCTGTGGCCTGTGTCATGCAAGAGGTCAGACTAGATGATCATACTGGTCACTTCTGGCTTTAAAA…
XLOC_009803	MPP7	noncoding	-0.004096	TCAATGATCGATTATATCAATAATTTATTGTTCTGCATAAGAAGGTAAAATGAGATTTCAGGCATGACATCAATGTCTGAATTGATGGCAACTTCAAGTATAGAGCTGGATACAATAGTATAAAATGTTAACATTTGTTTTACTATGGAAAACAGCAAAAATACAATAAAAATATCTGTACTTGGATGTAAAAACATTCAATTATCTAAAAACCAAACAGCACAAACTGAATATGCATAATATTTAAAACATGTTTTGTCACCTTTATCCATAAAACCTTACAAGTCAGAAACATACAATACATTATTTTTATTGTAATTGAGGAAGTTTATCAAGAAGTGGGTTTGTAATTCAGTAAAATGGGCATGCTGTTGTCCAATTAATAAAACTGTCAAGCTA…
XLOC_009804	LOC102459566	noncoding	-0.024576	CCTCAAGTCTATTTGCAAAGTCTATGTAATTCTTCATATGTGCTGGTTTGTTTAGATAACTATATAGAAATTTTTAGCAAAACAGCAGCTTTATTTATCTGTATTGTACATTATTTTCCATGATTTTAAATGTGCTAAAACATATACAAAAGTTAAGGTAGAACCCTTTCTCAGATATATGCTCATCACAGGGTTCTGTGGCTAACCTCATTTCTGAACAAGAGGAACTGTAATTGTGTTAGAGTCCAAGCATTTAGCTGTTTCAGGTTACGTTGCTTTTCAGCTCTGCAGCTTTGTTTAAATTCCCCACTTCCTTCTTCAGGACATTTAGCAGCATTCTAGAACTATCCAAAATCTTCATATAAGCAGTTTCAGTTTCAGCAAGGATTTTATCAAGCT…
XLOC_009804	LOC102938115	noncoding	-0.024576	CCTCAAGTCTATTTGCAAAGTCTATGTAATTCTTCATATGTGCTGGTTTGTTTAGATAACTATATAGAAATTTTTAGCAAAACAGCAGCTTTATTTATCTGTATTGTACATTATTTTCCATGATTTTAAATGTGCTAAAACATATACAAAAGTTAAGGTAGAACCCTTTCTCAGATATATGCTCATCACAGGGTTCTGTGGCTAACCTCATTTCTGAACAAGAGGAACTGTAATTGTGTTAGAGTCCAAGCATTTAGCTGTTTCAGGTTACGTTGCTTTTCAGCTCTGCAGCTTTGTTTAAATTCCCCACTTCCTTCTTCAGGACATTTAGCAGCATTCTAGAACTATCCAAAATCTTCATATAAGCAGTTTCAGTTTCAGCAAGGATTTTATCAAGCT…
XLOC_010018	RAB4A	noncoding	-0.0004096	TAATTGACTTACCAAAGCAAAATGGCTTAGCAAAGCTTTCCTCCCACAACATCAGGTATCTGAAGTCTATAATTCATTGTTCATGGAGGTTTTAGATTGTTAGTCTGTAAAGGTTTAAGTATTTTATAAAACCCTCTATCCTACCTTTTGAGTGTATTCCTGCACTATGCCATTATGTTTGATGCTTGTATCTAATCTTGAATAAAGAATGTT
XLOC_010021	PGBD5	noncoding	-0.098304	TTGGAACTCAGAATTTAGCTCATGGTGTACAAAATTTGTAAAAACTTATTGCAAGCGTGCCTTTGTGTAGAACAAAAACCATTGTCACAAAAATAGTTTCCCGCCACACTGAGCGATGCAGCTGTGGGCCTTACCATGCATAGGGGCCACACACACATTTTCTGAAAGATGTCTATTATAAAATTGCTCTGAGAAGTTTCAAACCAAAGAGAGAACAAACCACGCTGTACGTTTAATCAACGGTCTTTACAGTTTCAATAGAACTCTAGTTTTGGGAAGAAAATGGAAGTTTGCAACTAAAATGCAATCGTTTGTGAGCACAGACTGACAACAGTGGTGTATCAATTGCACTTACAGAACTATGGACTATCCTTGTGTTCTGTACAGTCATTTCATTTG…
XLOC_010022	PGBD5	noncoding	-0.127386	AGAGGGAGTTGAGGGTAACCTTACATCGTAACCTAGACAAGGAGGAACGTAGTAAGAAGAACTGTAAATACGATTACATTTGAGCAGATGATAGAAGGATATTTGCAAAGATCCCTATTCAAAGGCAGGCCAAATATATACATATTTTAAGATACAACAAAGCTGCTTTGCTCTGTAAATGTTGTTGGCTTTCTCTTTGGAGCTCAGACTTAGATGAGCATTTGGCTCCATGGGAATTCCATAGCAGAGAAGGATGGGAAATCTATTTAACCTAGACTTTTTTTTATTTTTTACTAGAGATAGTTGTTAGTAACTGTTTCTCTTATTGGCTGGGTTGCACTACATTGTATGTTGTTCTCTGAATTACAGACCCTCTGTCTCCCTGCTCTGGGCTCCCCC…
XLOC_010139	LOC102452388	noncoding	-0.04096	CCCTGCCGGGGCCCTGCTGAAAATGTTTGAATTGGGCCCTGCACTTCCTAAAGCCGGCCCTGCGTAAAAGCATGTATATTTGTATTTTTTTTTGTAAAAATGTACTGGGGGAGTGAGGGGGAGAACCACA
XLOC_010231	EXOC6B	noncoding	-0.016384	CAGAGTTTGCAACATGGAGGGTCTTTCCCACCTTGAATTCATTAGTTAGATGGTTTCCCTTTGTCTCCCAAGATTTGGGATAAAACGCAATTTACACCCCATCGCTGGAGGGTGAGCAAAGGCATTTTGGTATCCCAAGGGCATGTAGAAACTGGTCCTGAAAGTGAGGGGGAGTAAACGAAGCCTTTAAACATGTTCTTCTTTGATCAGGTGTATGCCTAATAGAACTGGCCCAGCCCATGGGTGGGATAAATGGAAAATGGTTGTTTCTCCATTGCATAGTCTCCTTGCAAGTGCTAGTACTGGAACCAACTAGAAAAAGCCGGGCAGTGACTTAAGGTGAATTCCGAAGCTAGGAAAGAAATGATCTAGAGATACAGTAATGGCAAAGTGAAGATA…
XLOC_010249	FBXO41	noncoding	-0.0004096	CTTCGCAGGTTTAGGGCACTCAGCTTCGGGGTTCCAAACTAGGCCCCCCTCTAACAATGGAACGGCAGAGTCGTCCTGCCATGTCCCATTCTCTGCCTGTCTCTCTGCCTCTGCAGCAGGGAGTCCCTCAGGCTAACTACACAAACCGTTAGAAAAAAAGAGTGGTCTCTCTTTGAAGTATTTGTACCATGCAACTCAGCACATGATCAGTAATGTTCCTTAGCTACTGGCTAAAATGCTTTTCGACTTCAAAGCACTGCAGGCATTACTGGAGCTGAGCAGAAGTTATATAAACGGTGTGGCTTACGTTTCATTTTCTATGCCCAAAAGATTGGCTCGTTTTGGGGTGTGTGCGTGCACACATGTGGTTTTTTTATTAAAGGATTGCCACAGAACACG…
XLOC_010250	FBXO41	noncoding	-0.0708608	CCCCCCACTCCACCCAACCCAGGAAAGAAATTTGCCACAGAACATACCTAACTCTCCCGATGTCAGATGGGCAGGCTTCCCATGTGCTATTGGAAACAGCTTGAATAGTATTGGAGGCAGAAAAATAATTGTGCTAGCAGCAAGAATCTTCAGTCTTCAGACGTGACTCTCAGATATGATCGTCTTTAAGCATAGAGTATAAACATGCTGAGTATATAATTTTCCTTTAAAGTCTTTTTTGTTTTGTTTACAGAAATAAATACTTACTTTGCTTCTTTTAAGATCATTCCATAGTCTCTGCACAATGTCAGAAGGTGACATCTCAGTTTACAGGACTTGTAGCCACTAGTCTGACTTATGTTAAAAGGTAGCAAAATGTGGCTTTTCGGAGGCTGTGTT…
XLOC_010264	PANK2	noncoding	-0.136397	AGACCCTTTGTACCATTGAACCCCTTATTTTGAGGTATAAGATGCAGTGAGCGAGTGTGGGCCCTCTGTGCATTGCTTAATGTGAGATTTAAATGATGCAAAGGGCGTCATTCGGAATCCCTGTGCAGAGGTGAATTCATACACGTAGTGTTTTAGCAGCAGGAACAAAGGACCTACACTGGACCTCTCCGAGATTAACGTACATACATGTTGGTTACAGGAAAGTAGCTTATCTTTCTATAGCAATTACTTGAAGCATGGTCATGAGTTAAAGGATGATGAAAGAGGCTATGTGACAATGCTTTCATATGGTCTTGTATACAAATGGAACCTGTGGAGGGAAGAGAAATGTACATAAATTCTGCAGTAAGCTATCTGGCTTAAAACCAGGTCATGTGC…
XLOC_010376	PDP1	noncoding	-0.024576	AACCAGTATTTATGTATGGGCTGGAGATTTACTCAAAATGTATGCAGTGAACTGAGGCAGTATAACTGTACTTATTGAACGCCATATGACATAATCTACAACCGTCTTCTAATAGACTTCAATAAAAAGATCAGTTATACAGACGTCACTTTGTTTAAGGTAACACTTTGTTCTGCAGCACACAAGGAACATTTTGCCTTTCTTCCCCTAAAAGCCTGGCTATGGGAGAGAGTTCTAACACATTACAGTACTGCCAGAATTGAAGCTACATTCTGTTAGGCTTTGTACAACACTGTCTAGTGAGACAATTCCTGCTCTGAAAATCTTATTCTAAATTAACAAGGCAGACAAAAGGTTGGGTAGGAAAATAGGAGTGATGCGACTTCTTTGCCAGGGTAA…
XLOC_010491	ZBTB37	noncoding	-0.065536	CATACCAAGTTTATTTCTTTTAGTTTTTCATAATCACTTCTTTTGCACAACAACAACCTCAAGTTGACAATTAAATGCACGTGGTAGACCTAAAGGAACCAGACAAGGCTCCGTTACAGTGATGGAAAGTCTGTTCATAACACCATTTACAGTATCTTATTGAGCTATTTGGGAAGAACAAAGATAGCACGCACTGGGTCATGAGGAGTGAATCCTGCACAAGGCCAATGACATTCAAACCCAAACTGGCTCCAGAGAGAACAAGAGGGCAGCCCGGGGGAACTGAATGGGCCCGTTGTTTAATTTTTGTCTTTCCAAGGAGGTGGCTGATGATGGAATAGTCATACTCAGCACTTGCAGAGTGCTTTCCGTCTTCAAAGTGCTGTGCAGACATTAACT…
XLOC_010525	TRPC5	noncoding	-0.057344	GAGATGAATGTGACATCAGCTCCTGAGGCAATTTTAAAGTCAATAGTCTTGCCATGAATATTCAGTTTCACTCTCCAGGCAGGCTCTCCATCGTCACATATGATAGATCCCAGAAAAAATGGATCTTGATTGTCTCTAATATGAGCACTCCCTGACTGCTTTGGTGCCGCAAACAGCTGAAAAATGTCATGCATTTATTACACCATGTGCCTCTGCCTGGACATGCATCATCTCTTGAGATATTACTTGTTCCACATCTTGTGCATGTAGGCTGGATTTTGTCCCTCTTTGTTCTCTCTCCTTGCCTCAGGGGTTTTATGATAACTGTTAACACCTTGTTGCTGTTAACACTCCAGTATCTGTTTACAGTTTCTAAGCTAGTTTCAGGTTTCTCAAGTT…
XLOC_010529	AMMECR1	noncoding	-0.262144	AAAAAGCTTTAATTGTCACTTTGAAGTCTCTTCCTCAGAGCCATGTGCTATTAGCTGAGTTAGACAGCGAGCCCCTCTAACTCACACAAGTGTTGCTCAGTCATGCTTCAAGTGGCCTTCCTTCTGCCCCAGACTGTGCTGTCACACTGACTTCTCCCACCTCTACCCCAGTGCTAGACACAGCAGGTAGAGGGCACAGGAGTGAGTTTTGACCTGGTGTATGAAGTTAATCAAGGCAATTGATGTGGCACACCCTGACATTTGTATATTGACCTCTTTACTTGTCTTCAAATGTGCGGTTTTTTGAAACTGTTGTCTGGAGTAGGTTACATCTCTTGTGTGTGTTAGATCGAACCAAAGAAGCCTCCAGCCATGCACAAATGCTGCTCCTAAAGCCTG…
XLOC_010533	LOC102459993	noncoding	-0.0008192	ACAACCTCCTACAATATAGTAAGCTCCTTTTAAATAAATACCCAATAAAAGGCACAAACCTGTTATACATGGGGAAAATGCAACATATAAAACGATGAAAGAGCCATTAAATAAATAATCCCAAATGAATAAATCTGTTCAGCACCTTTTTTTTTTTGCACCAGTGCTCTCTATATGATGAAATCCCCAGCCAAATATCTGGTAAAGGATTAGACTTGAAACACAAGGCTACAGGTTTGAGATACTGAAGGAGGATTCCTAATGTACATCATTTTTTTTTTTAAACTGCACCAGTTATTACAATCTCTTTAAATAAATGCACATGAGATACTTGTGGAAAAAAGCTATGCAGTAATGTATTTAGCAATACGTGACAATCAAATACATCTTCAGAGTAAT…
XLOC_010534	LOC102459993	noncoding	-0.0004096	AGAAGATCAAGGGGCAAATACTGAGCCTTAAGAATCTTGACAGCGTCCTGTTTCCTTGCAGTTACATTATTCTTAATTTATGAAACCATACGTTGTGGGCTAAAAATGATAATCCAGCTTTTTACATGTTCAAATATGTTCACAAGGAAGTTGCTAAAAGCAGTTCTGTACACTTTTGTGAAGTCAGAAATATGCTAAAACCACCTTTTCTTCAAAGGTGATAAAACTATATCAAGATTTTTACGT
XLOC_010638	MKLN1	noncoding	-0.0131072	TTTCTTGCTGATCAGAGTGAAGGGTGGTCATTCCTTGTAATCAGAAGATATGCTTATTCTGCCTTTTGCTCCCATGCACAGTACCCCATATATGTAGTGTTTAGATGGAAACAGTAGAAATTTAAATAAATACTGATCTGTTAGGTTGCCTATAATTTTGTGTGTATGTGTAAATTGCAGGTTAACTTATGAGTAAGGCCACAGGTACTGTGTATGGAATTGTTTTCAAAACCACGTTGAAGCATTTGTTTTGAAAAATCGGTGGGTGCAGACGCAGTTGCAAAGGGTTTGCAAACAGACCCTGGAGTTCAGACTATAGGTAGATCTGCCTGATGATGTACTATAGAAAAGCCTCTGCACTGATTTCTTTCTTTGAGAATAGTTTTGACTATGACACAG…
XLOC_010645	MKLN1	noncoding	-0.049152	CCTCTCCCCTCCCTTTCCACCTCCAGTCTCTAAATTTGCACCATTAGGAAAGAGTGTGTCCTCCCACTATCCAGATTCCTTATAGATCACCCACCTGCCCCCTTTTTAAAATGAAATTAGTGCAAGAGCAGCCTCTTGCAAATGCCAGGGCTGCACTTCAGGCAGACTTTGCTGCCTCTCTTCTCCACACGAGAGCATTACATTGGTGTATAATGTTAGACAACGCTTTTCCGCTTGCTGTGCCCAGCTGCAGAGAGAAGCAAATCTATTTAGAACGTGTTCGGACCTAGCAGTTGTAATACAGAATAATCAACAAACCCACCAGGGTGGCCATCTTGGAAGATGAAAAGTACGACCTAGCAAATACATCTGACAACTGGAAGCAAGGGAGATCCAACT…
XLOC_010668	NRXN1	noncoding	-0.004096	CTCACACTAGACAGTTGACTCACTCTTATTTCCCCTTTACACTGTGGTTAATGTAAATGCCTCCCTAGTATGAGAGGCCCAGGTTGTGAGTGCCCAAGATGCACGTGTAAGCTAGGATCCCTTACAAAGAATGACCCACGTGTTGGGTGGTCAATCTTGGCTGAACTGCAAGAGATCTTCAGCAAAAAAGAAGACACCAATAGGCTTACTCACTTATCAACTTGGTTTCTCAAGAGGTGTCTAGGGATGTATAAGTCAGCAGAAATTTTACCAAAAACCCACATTACCAACTTTGGAGTGGGGGGGAAATGTCAAAAAACCCTTCTCCAAGTGGATCCACAAACCCAGCAAGAATGCATCAGTATCCCAATGTGTGTGGACTTCTTTTTACATGTTATC…
XLOC_010668	NRXN1	noncoding	-0.0090112	CTCACACTAGACAGTTGACTCACTCTTATTTCCCCTTTACACTGTGGTTAATGTAAATGCCTCCCTAGTATGAGAGGCCCAGGTTGTGAGTGCCCAAGATGCACGTGTAAGCTAGGATCCCTTACAAAGAATGACCCACGTGTTGGGTGGTCAATCTTGGCTGAACTGCAAGAGATCTTCAGCAAAAAAGAAGACACCAATAGGCTTACTCACTTATCAACTTGGTTTCTCAAGAGGTGTCTAGGGATGTATAAGTCAGCAGAAATTTTACCAAAAACCCACATTACCAACTTTGGAGTGGGGGGGAAATGTCAAAAAACCCTTCTCCAAGTGGATCCACAAACCCAGCAAGAATGCATCAGTATCCCAATGTGTGTGGACTTCTTTTTACATGTTATC…
XLOC_010930	ZDHHC7	noncoding	-0.0004096	CTGTGCCTGGAAAGTAAACAGCTCCCTGTTCTGGGACTTGCCTTAAACTTGTCCAGTTTTTGTTTTTGCTTTACCATTAGCATCAACAAGTTTATCCCACCTCAAGCAGTATGATATGCTCAAGGATCTCCCATTAGTAAGTTTACATTCACAGACTGAAAATATACTTTCTTTTCTTAGTGACTTGTTTCTCCATTTCTGTGCAAGTCTTTGTGGAATCTTAATTCTTAATCATACTGATTCTTCATCACATTTATGTCCTAGTATGTGTCGGTTTACTAAGGGATCCATTCAATATACCATGGTCCAATGAACAAAACTGTGCAATACTTCAGAAGATGTATACAGTGCTTAGGGAGTAGGTATGTAATATGGAGAATTGCCAGATGAACACATCCA…
XLOC_010932	CRISPLD2	noncoding	-0.0004096	ATCAGTAAATATTTGGCTAAAACAGAGCCTATTCCACCTAAATATGGGCAGCTGGTATATACAATTGAACACAACTAAAGATATGCCTTAATAATGCCATGCAGGATGTGACCCTTCCTAAATACGGTAGAGATAGGATTTAACTAATAGCACCCAGAACCTCAAAGAATGATCGCTCATCGACGTCCTGTTGTACAGCACATATAACACTAACCAGAGACACAGACTTACACGAATACCTGTTTCTGAAAATCCAAATTGTTTGGCTGAAGATAATTCAAGCTATAGAATGCTGATATAATTTATTTTATATTCACAACTTCACTTTTTATGTTTTTCATTGTCCTCTTTTGTAAGAAAGATACATTCTAGGTCAATTGAATTTGTATATATACTTCT…
XLOC_010933	LOC102457238	noncoding	-0.0004096	ATTAATCTAAACAGCTACTAACAGCATAAAGCAGATATCATCCTAGCTGTTTATACCACACTCAATGTTGGTATGAGTGCCTCTAAGTTAACTTCACTGGCATTATGAAGGCAATATGTAGGTGTGTGTCATTTCTCAAAACAGGGAAAATTGTACTGAGTTCATAGTAATGTTAGGGAAATTTTGTGATTGTAGGAAATGTATACTGTACCACCAGCCTTACATTTGTTGTACTGTCATTAAAATATCTAATAAAACTTAAATGGTAACTTACAATAGTCAGATCATACGTAATGTAAAATACTGTATGTGCGTGCACAAGAGCTTTTAACTTGGACATTGTACAAATCACTAAGGCCTTGGCAGGGATATTTCAGCTACATTAAGTGTAATGAACAA…
XLOC_010934	MLYCD	noncoding	-0.0004096	AGCAGGATCATTTTGAACTTTCATCCTTCTGAAAATTGGTGTGCAAGTTCTCAGCCTGAAACAGATTTTTTTTTTAATTTCAAAAATAACCTCATTTTTAGACTTGGGGCAAAAAATGGGGGTTTAAATATTTTCTCTAAGGAAAAACAGCTTAAATTTAAGAACCTGAAATTTTTCAAGCATGTATTCCCAAGAGGCACTTATTCATCTGAAGTTACACTGGCTAAGATAAGAATTATGAGTATTTATAAGTAAGCTGATCACTTACTGCGATGAGGAAGAAATCTCCCTTTCCGAATAGGTGCACTGTAGAAGTTTTATGAAAAGTTCCCTTGATTTGACAATAGCTTTGATACCAGACTAGATGGATGAATGATCTGACCTGGTATGA
XLOC_010949	ATMIN	noncoding	-0.0045056	CAGTTTCAAATTGTGATAATACCATACTCATTTAAGGTAATACCCCAATATCAAATGTTAATCCTGTGGGGGCTGGGAGAAATGGGGCCAAATTCAGCATCAAAGCCCTATTGTATTACTGTGCTCTGTAATTGCATATTTTAGAGAACTGAAATAAGACAACCATTCATGGGTACCAGCAGTGTAAACTCATTTCTATTGAAAAAATGCTGCTGGTTTCCTTTAGGCCATAGTCACTGGTAATAGTGCATGCACAATTCACTCCTTTGTAAACAGAGTTTTAGGCTTAAACCAAAGAAAGGATAACCTGCGGCTCAGCATCATGAGCCTGTGGGGTGGCTAGCTATTCTACTTGGGTGGCTAGTAGTGGGAAACTTACCTGCTGTAATTCCACTCTCT…
XLOC_011021	MXD4	noncoding	-0.0004096	ACACTTGTGCTGGTGCCTACTGTTCATCACCTCCTCAGCTCTACTTGGGTCATGTTGTGAGTATTTTCTGTACCACTGCCTGGGTGGGGCTATGAAAATGTCAAAGCAGCTTAAGGTAGCATTAATTTTTTTCAGATTCCCCACAAGATTTAGGGGGACAATGCATGTCCCCTACTCCATCCTACCTTTCCCAGCTGTTTCCACAAATTGATGGATGGCTAACCAACCTACCCCCCCCCTCCCTTTTTAGAAGACTAAGATCTGTGCAAGAACTGGATACTATATTTCCTTATGCAAAGCTCCTACTGACTTCAATGTGAGTTTTGCCACAGTGATGAATGCAGGAATGGGCCAAAAAAACGAAACAAAACAAATCAATGATAGAGCTAAAGTTCATGT…
XLOC_011086	PCDH15	coding	0.058	AAAGAAAAGGATCAAGTTAGTAGTTGATCCAGAATATGAGACCAGCTCAACTGGAGAAGACAGTGCTCCAGAATGCCAGAGGAATCGTCTTAATAACCCCAATATTCAAAACAATGTAAATGGCAACATCTATATTGCGCAGAATGGGTCAGTTGTGAGAACCCGTCGCATTTGTCTATCCAATAATTTAAAAGTCACATCCCCTGTTAGACTGGGGAAACACTTCAAGAAATTGGACAAGTTAGCAGTGACGCATGAGGAGAATGTCCCATTGAACACATTGTCAAAGGGGCCATCTTCTAGTGACAAACTGAACACAAGACCGTCTAATGTCTCCTTTGCCTCAACTACTAGAGGGGCTGACAACATAGCAACAAAGTCTGGGGGCAACAAAATGAA…
XLOC_011275	LOC102945022	coding	0.194	TAACATTGCAACTGGAGAGACTCGAGGGGGAAGAGGAGCCAGAGAGACGCCCCATCGCTGCGGGAGACAACACGACACAAAGATGAACCCGAAGCTTATTTTCTGCTGTGGATTTCTGCTGCTGCTTCTCCTCAGCCAGGATCAAGCGAGGGCCAAACCCCTCTCCAGTTTACAGAGCCTGTCCAGACTGTTAGATGAAGATCTGGAGCATCCCCTGGCCTCAGAGGAGATGGACCAAGAGCGAGAAGACATGATCCCAACAGGTGCCTTTGACCAACAGGACCCTGAGCTCCAATGGGCCCGAAACTCCAGGGACCAGCCCGAGGGGGTCCCCATCAGCGACAGTACTTTCCAGAGGCTCTTCAGCGATCTTCTGGGGTCATCCAGGAGATACCGAGG…
XLOC_011275	NPPC	coding	0.194	TAACATTGCAACTGGAGAGACTCGAGGGGGAAGAGGAGCCAGAGAGACGCCCCATCGCTGCGGGAGACAACACGACACAAAGATGAACCCGAAGCTTATTTTCTGCTGTGGATTTCTGCTGCTGCTTCTCCTCAGCCAGGATCAAGCGAGGGCCAAACCCCTCTCCAGTTTACAGAGCCTGTCCAGACTGTTAGATGAAGATCTGGAGCATCCCCTGGCCTCAGAGGAGATGGACCAAGAGCGAGAAGACATGATCCCAACAGGTGCCTTTGACCAACAGGACCCTGAGCTCCAATGGGCCCGAAACTCCAGGGACCAGCCCGAGGGGGTCCCCATCAGCGACAGTACTTTCCAGAGGCTCTTCAGCGATCTTCTGGGGTCATCCAGGAGATACCGAGG…
XLOC_011353	VPS13D	noncoding	-0.0086016	TATGAGATCACACTCTGCTTTTGGTAAGGGAACACTGTCAAGGTTAATGAGTCAGACATTTGATGTCAAGTACCTCTGTCTCTCAATACTGTATCTATTCAAAAAGTTGAATTAGGAGGTGCATTTTTTAAGATTCCAAAACAAATGATGCAGTGATTTTTCAAATCAACTCAAATCTGTGCCAGCCGCCTAACACTTATGAGCAGCCCTACAATAACAAACTAACGTATTAAATCACACTTATTAAATCAAGGGGTGGTGGAGGAAGCGTGTGTGAAACCAGTAAATTAAGATTTCAAGTTTTGTCCTTTTAAAATATCTTGCCAATGTCCCCAGCAACTGGATGATATCTGTCTACAACACAGCTCTGAACAGGGTGTGGTTATTTTTCTGAAAACT…
XLOC_011463	TMEM201	noncoding	-0.0004096	CTGACCAAATAGGTACTTTCTGATATTCTTACAGACACCCGGGATAGAAGTTAAGACTAGGATGTTTCCAGGAAGGGTGGCTGGGAAATATAGCAGTATCCAGAGATATCCAGAGGCAGCACAGGCTCCCAGCTGCATCCCTTTAGAGACCCCCAACTAGTTCGGCAATGTTTCACAATGTTACTGTCACCAAGGAATAGGGAGTGGGATTTGGACATTCACAGGCCAAAATTTGCCACTGAGTAAGCGGACTGAACTGCAGTGAGTTCTGCCTGCTTATGTGCCAGGAATGCTTACGTTTAGGTCTGGGCTATTATAGCATATGACAACTTGTCCTTCAAACTCTCTCCACTCCCTTAACAATATACATCACACCCACCGATACAGCCACGCTCTGGA…
XLOC_011464	TMEM201	noncoding	-0.028672	ATAGGGGCTGGAAGAGGGTTGCTAAGATAATGCAAGAATAGGTGCCAGTGACACAGGGAGAGCAAGACTTGATTTTCCACAGCTCGAGTCACCAGCAATAAAGGCCACCCACCTGGACCGGCAGCATATTGATTAGAGTGTTAGGTTATCACTTTGTTTGTCTAGGAGAGGGCAGGATGGCTCAATAAGCGACATGAAGGAAAAGCAGTTTCTTAAAGCACCTGATCCCCACGAGGAGGTGAGATTTTCAGATTAATGGGGAAGTCTCTTATTGCCAGCAGACTACCACGGTGGTTGGGTGTGGAGGAGGTGGAGGAATGCCCAAAGCAGACAGTAGCCAGGCATGCAGTGGGGAAGAAACATGGCAAGCGCAATTCAGTAGTTCCAGAACAGAAGATG…
XLOC_011471	UBE2J2	noncoding	-0.008192	AAGAGTATCAATTTTGCATTCCCAATTGAGGCACTTTTTTAATAAAAAGGGACTCCACCTTCAGATACCCAGGGCTAACTGCAAGGCCAACTTACTGCCATGCAATAAAAGTGGTGGATTTTTGAACAATGACCTCCTGAGCTTATTAATCCTTTCCCCTCCAGTACATACATTCACAGAGGGCATGAATGTACCACAGCCAAGGTCTCCTTGCCTTCATCTTCATTCCTGTGGCCCAAAGAGCCTTCATGAGAGAAAGATACAAAATGCTGGGTAGCAGTCTGCTTATAGGGAATGACAATGGTAGCAAAAGAAGGCATAATGAGAAGCCTAAAACGCATTTCAATGTGATGATGATATAAGAGGCAGCTCAACCTTTGCTAC
XLOC_011472	UBE2J2	noncoding	-0.0004096	CCCCAAGACTGACAGAACTGAACAGTTTCTAGAAACAAAAGATACAACCGGGGCTTCTCTTTACAAGAACAGCTTAAGCACATACAAGAGGCAAATTAAAGAGCAATTATAAATAAAATGTGATCAAAAACAAAACCAATTTTTAAACAGTTTATAAATACGTTTTAAATCAAGCCCAGCACACGCTCCCCTCCCACCCCCAAATAAGGTCTGTTTTAAGATGTCTTTAGTCTGGAGCTATTCTTTTAGTTCTTCTAATCCATACCTATTTCAGAGAATTGGTCACAGCACATATTTTCTGATTATCTAAGCTACATGGCTCATGGGTTTGACTACTTTTTTTTTTTTTGGGTAATCCAGTAATTTCAAAATACCAAACAGAAGCAGAAAAATCAAACA…
XLOC_011473	UBE2J2	noncoding	-0.0004096	ACTACGCTAATAGTTTTAGTGCATATCCATGCTATCATAACCTTGTTACCGCCCACTGGAATGCAATCCTCATTCAGTGGTCATATGCATGGGACCATGGCTAAGAATTTAATTTAATAGAAGCAGAGGGCTTCCATAATTCAAGCAAAATAAGAAGTCTTAGAATAAGCTCTTTTTGTAATGGAGTTTGAAAACAGGGTCAAGTAATTTAAATGGAACTGACTGTAAATAAATGGCTTAAGTTTACTGTAATTAGAGCACTTCAGAGGAATCCACTAGTCTTCTGAAAAGCTGGCTGGGTATTCAGTCTTCTTTTTCTTTCCTCATTAGGCCCTGAAGAGGCAATGTCATTTCACTCAGCGAAAAACCCAGAATCCAAGGATCTTTCTTCTGAAAACT…
XLOC_011481	ALDH4A1	noncoding	-0.049152	GGGGTTTTCCTCGTAACCAGACAATTACCATAACCCGTTTTCATCAACGAGCTTCAGAACAGCCCCTTTTCACAGAGAAGCCCATTTGGTACGTGACTTGGAAATCAACATTCATAGTTAATTTTTATAAATCAAGAGCACAAAGATGAACCAATATCACAATGCTTCTCGGAAGAGCAGCACCACAGCACAGGATGGCTGAGAATGCTGGAGGCAGATAGGTGCTTGGACTTGTGCCCTTTCAAGACAGAACAAGAAAAAACAGTATACAGGCAGCTAGAGATCAGATCTACAGTCGCTAGTTTTTGGCACTAATAGGCGAATTGTGAGTTCCAGTGGATTACCTCAAATTCAAATGCTTCGGGCGCTTGCTGTGCATGTTTGTAGTGCTCCTTCCAA…
XLOC_011490	ROBO1	noncoding	-0.0004096	TCTACGCATTAATAGTAATACAGATAACGGGTCTGAAAGAATTCTCTTCTGAAGAAGGATTTGATTTTCCAGGGTCCTGATATTGGGAAGAAATCCGGTTTCATCCCCCTTTATATTTAAAAGTCTTTTGAGCAGCTTGTCTTTTTTAACTAAAAAAAAAAAGGTCTCTCTATGCAAGGAAAGTTGCAAGGACTGAATCATGGAACTGCTAGTTTTCTGAAAATCTTATCTCACAGGATAACACTTAAATGCTGCTGAGCTGGTGTAATGCAAGGAAGGAAACATCATGAAATGGGAATATTATCCTTTTT
XLOC_011544	LOC102446561	noncoding	-0.0057344	TGAGGCATCCTAATTCAAAGAGTACTTTTGAAAATTTTGGCCATAATACTTTCCTAAGATGAACAACTTCAAAACACTTTTCTTAACATCACATGTATCCATGGTCGTGTTGTTATTCATAAATTGTATTCCAGTAGCACTGAGGTTCCAACCAAGCCTGGGGCCCAGGCACAGTAGAAGCAGAGTAGGAGATGATGTATTATCCTTTGTAATCACAAAACAAAGTCAACAGTGATGTCCCTTTAAGCATACTTGGGACAAAGGTTAAGTCCTATCAAACTACTTTGCTGTTTGAATTTGTTTATTTAAATAAAGTTTGCTTTTGGACATCTATTATTTCTAAAAGGGGTTAAAACATTGGGAAAAGTGTAAATGGTCATTGCTTCAACAACACAGCAA…
XLOC_011611	LOC102448193	noncoding	-0.028672	TTGCCACGGCAATAAAATATTCACAAACTATACAAAAACGCTTTGAGACAGACAGTAAAACATGTGCATTTAATAACACTGCACTTCAGTTACACTGGATCCTGGAAGAAGGAATTCCCAGCACAACTTCATTATCTGCTTAATTGCAGAGCAGTTTCCATTAGACATACACATTCACAACATTCAAACTTGTTTGGTCCATCATCTAATGCTTCTTCCCTTCAGTCTTGCAAATGTGTAAGTCCAGTTGCCTGCCCTAAGAAGCAGGCATTTACCTTCCTCATCCTCCTCCAGCCATGGGTGGTGGACTGGGACCTCCACCGTGATTTATCCGACCCATTCTACGACGAGGATTTCCTGGAGGCCCTCTTCCATCATCATATCTTGAGTTTGAGGAAG…
XLOC_011611	LOC102933590	noncoding	-0.028672	TTGCCACGGCAATAAAATATTCACAAACTATACAAAAACGCTTTGAGACAGACAGTAAAACATGTGCATTTAATAACACTGCACTTCAGTTACACTGGATCCTGGAAGAAGGAATTCCCAGCACAACTTCATTATCTGCTTAATTGCAGAGCAGTTTCCATTAGACATACACATTCACAACATTCAAACTTGTTTGGTCCATCATCTAATGCTTCTTCCCTTCAGTCTTGCAAATGTGTAAGTCCAGTTGCCTGCCCTAAGAAGCAGGCATTTACCTTCCTCATCCTCCTCCAGCCATGGGTGGTGGACTGGGACCTCCACCGTGATTTATCCGACCCATTCTACGACGAGGATTTCCTGGAGGCCCTCTTCCATCATCATATCTTGAGTTTGAGGAAG…
XLOC_011756	SPAM1	noncoding	-0.012288	AGCTGATTAACAGACTGTACTCAAAGAGCAGATCTCAATGGTTCTCTGTCAAACTGGGAGGGCATATCTAGTGGGATCCCGCAGCAGTCTGTCCTGGGTCCAGTACTAGTCAGTATTTTTATTAATGACTTGGATAATGAAGTAGAGAGTATACTTATAAAATTAATGGATGACACCAAGCTGGGAGCGGTTACTAGCACTTTCACATATTGGATAAGTGGTCAGAAATCAACAAAATGAAATTCAATAAAGACAAGGGCAAAGTACTACACTTAGCAAGGAAAAATCAAATGCACAACTACAAAATGGGGAA
XLOC_011764	SMARCA1	noncoding	-0.380928	GTGTGTTTAGCATGTTACTAATCTCTTGCACTAACTAGCCCTCAATTTTATTTTGGGGCATAAGGGCAGCACAAAACAGATCTGAAATTTGTAGAGGTATATAAATGAAGATGACTATCATCTAGGACCATCAAAATTTACATTGAACTCTTCTCTCAAGGAATCCTTAGCAGTAATGACAAAATAAATGGGTATCAACACACTGAGCGTAAAGTCACTCTATGACACATGAGCCACTAGGGACATTCACATTATATTCTGAGAAACTCAAGGAAATGTTTTTGTTAGAAATGAATGAACAAGCACTATCATCACCTCTGGAAAAACCAGTGCTGTACAGCACAACTGGCAGCCTGGAAGGGGGCATTTAAAAACAGGCTCTTTCTAGAATATTTTTTT…
XLOC_011770	EXD2	noncoding	-0.024576	GGAAAGTACAGATCCCGCATTTTAATCTATGCAACACTGACAGTGACAGATAACATCTAGTGCCAGCAAGCAAGTTATCAGAGGCTGGCCATGCACCTTTGACTCCATTACTGGTTGTTTTTTCAAATGTCACAGCTGCACCACTCTTCTCTCTTTAGTCCAGGAACATTTCGGGAAATGTTGTGCAGAAAACATCACAAAAACAAATACATCAGTTGCCGTGGTTGTTTTTTAATAATGACCCAGATATTTTTTAAAAAGGTAATGACTTGGTGAAATAAACTGAATATTCCAAAACCAGGAGGAAGTGATTTCCCCGTTACTCATGGTTCCTTTGTGTTTCATTTTCTGGAGACCGTGCAAAATCGATTCACTAATAATAAATAATAGTCACATAAT…
XLOC_011847	CNPY3	noncoding	-0.158515	GGCTGCAAGAGCTATGGACAAAGAGGGCTGGGCTGGGGTGTGCTGTCACTGCAGTCTGTACACACACCTGCAGAAACACTTGGACGCACATACATGAGGGCATACTGTACGGGTTTGAATTTATTATAATTGTTTATAAAATAGGCTGGGGTTTTCTTTCTCCTCATTCCTCTACATGCTGAGCAAATTCCTCTTCAACAGGCGGAATATATCCCTTGGGACCCAAAAGAGTTTTCCCAAGTTCTGGTTTCCCTTATAAAAATAGGCAATGCCTACCTGAGAAGGGGGGGGGAACCTTTGAGCAGCTCCCTCAGGTGTTGGGACTGAAGCAGCTGCACTTGGCTTCAAAAAAGTAAACTGCGCAGGAAGAAGTTGCTGATCTAGAGAGAAACAACTCCA…
XLOC_011849	TTL	noncoding	-0.094208	CTCTCTCTTTAATTGTTATTCAGGACAGAGTTGAATACAAATGTCAGAGAACCATGCACGGCTCACAAATCCTGTGAGACACATACATACACACACATCATGATAGTAATTTGAAAACACAAACTAAAGATCTATATGATGTAACTTCAGGAGCTCTTTATGTATGCTACAGTGATCGTTACAGATCCTTTCAACGTTATTGTTTTCCACAGACTATTTTAGCTGACATTGATAATGGAACATTATTATTAACCTGACTTATTGCACAGTGTTTTCCTCTTAGCAGAGAACAATGCTTAGAGAACAAGAAATGCATTGACCATACACACGCATGCAGTCCTGAAGGGGCTTGATTACAATGCGATACAGAAGTTTGACCTCCTTAATGAAGCTGGTTTT…
XLOC_011855	HLCS	noncoding	-0.0004096	CTTTGCCAGTCTATATTTTTCTCTCTCACCTTCCTTCGTTTCAAGATGGACAGATAAGCCTTCCATGGCTTTAGGCTTAACAGCTGCCACCTCATTCTTTGCTATGTTTTTGGCTTTTTTATACTCCTGAAGATGTTGCTGTTTAGGTGTCATTTGCCAGAATTTTAAAATGCTTTTTCTTTTCCTTCATGGTCTCAAACTTTCTCATTCCACCTCCGGATCTCATGGGGGAAATAGACTCTTGCTTTTGTTTCACCAAGCATCCATTCTTTGCACATTCTTATACTTTGCTTGCAATATGATCCCACCACTAATTCATATTTTCTTTAAACCCTTCTACAGAGATCTTCTCCACTACTTTCATTTTAAACTCTTACAGTAGAACCTTATGAACTAACC…
XLOC_011857	ACSS1	noncoding	-0.077824	GGTGGGGACAAGTGGAGTAATGAAACAATGTGCATGTTAGACATGTACACAAATCTATACAGAAAGCATTTGGTTCACTACAAAACTGTGGCAATAGACAAAGAGAATTTGTAGTCAATGCAAAATCTTATTTCCCTTTTTAAAATTTCCTAGTAGCCCTTCAGTTAAAAAAAGAGTATAAAGATAATTCAGGATGCTATATCAGCTGCAGGAAAGGCAAATGTGATCTGGAAAATACAATTTCTCAAGCTAATGTTGGCCAATAAGATGTTTGGAAGATTCCATTACCTTTGCTTTTGTTCTTCATTAATGAAGCCAACGTCAGTAAATCTGTTCCGCCCCCCTCTTTCAAATGTTTTGCATATCTCTAGCTCCTACATGACCAGCTTGGGTGAGTAG…
XLOC_012085	PI4KB	noncoding	-0.0004096	GATACCCCATGATCGGATGTACTGAGCCCATAGTAACAGCATTGCTGCAAGTAGCAAGTGAAATGGTGTCCCTATATACAAGTTACCCAGCCAGTTGGGTGACTTCTGCAGATTGTTGCTACATAATCTGGATGGGAGCCTATGGAATGTAGTTTTCATTTAACATCCTCATGGAGAGTACGTTTGAACAGCTAAAAGGGGATGGGCTGCTTGACCGCAAGAGGAGAGGGACAAAAATAAGATCCTAATAGGCCATAGGAATGGCCTCTCCTTGAGCAGAAGCGAACTCCCTTTCTGACAGCTGCTGCTGGCTACACGGACTGTATGTGAACCTTTCAATGTGTGGGGATTTTTTATTTTCCTATTCAGTAAGGATGGGCCAAACTCAGAAATAAAATA…
XLOC_012159	ABLIM1	noncoding	-0.0004096	CATTTCTTCCCATAGTAATGGGCTTTTTGTATCATTAATGAAACTGTTCTGTGCAAGCAGAGTGACTGTGTGTGAGTTACTAACAACCCTGGCAGTAAGGGGGCCTTATAGATGGTTGGGGTTTAAGTTTTGGGACATAAAACTAACTTTAAAAAGAGATTTTGTTTTAAGTTGATAGGTTTTAGCGATGGGTTGTTTTGGGTTAGGTTTCATTATGTTTTCTCCCCTCCCTTCAGAAACCTGACAAACCAGCCTTTTTTGAAAGATTCCCTTTCTTTTTCAATGGTTTGCGGTATAGCTCTATTTCCGAGTCTTTCTGTAAAAGTGAATTGATGTCTGTCTGTACAGTACGTCCTCTTGTTTGCGAAATGAGAAGTTGACCTAGGTTGCTGTTCTGTA…
XLOC_012164	VTI1A	noncoding	-0.160154	ACGTGCATGTTTGTTTCCTGCTACATTTAGTCTAAGCGTGTGCATATATGTTGCATATGCACATATGTCACATAAGTTTATATTCACATGAACACATATGGAGAGTCCTTGGAACAGCATCAAAGATGCCTATTGGTGATGGAAGAGATACAGCACTGTAGGGCTTTTAATCATGACCAAAAGCCAGTGACTTGGTGGTAAAATATTCATGTGGTGTTTCCCTAGCCTCATGTGACTACGGAGATGACAAATTATTATCTGAGTTAGTGCAAAGTGCCAGACTAACTTCACTGAATAGAATGGCTTTACAAGGTGACATCTCATGACGTACCACCACTTCTCATATCACCATCTCTGTGACAACACCTGTACAGGGAGGCATTACAAATACTCTACCAT…
XLOC_012165	VTI1A	noncoding	-0.028672	ACCCCCCACCAAGCTGGCTCCAAAATAAGACAATCCAGCCTGCCTTAAACAGAATAGCAAATGGCCTTCCATCCCAGAGATGGGAACTGACGTCAGTCATGCTACATTTTCTGATATTTTTCCCAAAACGTATAGCGTTTAAAACTCTTTAAAACTTAAGCGTCTTTAATTAAATTGCTTTTGATTTTGGATCAGTGTAGACTTAGTTTATTGATTCCGCTAGCGGAACTGTTTAGTGAGTATGAATTTTACCCACCGCAGCATGCGTGCGTTTTAATTTGTCATTTTCGACAAAGCCTTGAAATATTAGGAACATTTTACTCTCTGAGATTTACATTTGTAAGTACTTAGATTCACTCATAGATCCACTAAAGATGTGACAAAAGTGGTTCGGGGAAG…
XLOC_012239	GRID1	noncoding	-0.0385024	CCTTCCTGCACCGCATGGAAGGGGTTGTTGGCTTCTATGAGCTTGATGGAGTACGTGATTTTCTCACTCTGTAAAATGTCGTCATTGAGGTTCAGATCGGACACCGCCTGCTTGAAGACTTCGTCGTCCTTGGCAGCATTTCCTTCAAAAATGGCACCAATGTGGATGATGGAGTCCGCCCGTACTGAAACGCACTGAAATATCCAGGGGAAAAGCCAGAGCATCACCACTTCCATTTCCAGCCTCTCGCGGAGCACATCAGCCCGGGTTTGATGGAGAGTCAGAGAAGGGGGAAAAGAAGAGGGGGGGAAAGGTACCCAGATTAAAAAAAAATATCAGAAAATCCCAGACCCCGAAATCCCAAGGATTTTCCAAGATTGAGACGATGGAGAGAACGGG…
XLOC_012258	LDB3	noncoding	-0.0004096	TGGTCCATCAGTGGTCAGTAACATGGGTGAAATGTTTTATTTAAGGTTATTTCTTTTTATATTTAATAATGTGAATGTCGACAGCACTAAACACACTTATTAGTGTCTAATGCTGGACAGGATAATGTTTATTTGCAATACTTGTCTCCTGGTAGTAGACATTAATTTGTTTAGTATTTATAAATGGTTACATTTGCAACTGAGTGATTTAATGCCTGCAGTGATCATGCTAGGAGTCTAGCTTTTATAATGTACTGAAATGTTGACTTTACACCACAAGTGCCCTTGGTTTTAGATTTTTTTTAAATCTCTAGTTATTAGTTCAGAAACAGATTATAGTGTGGTTTTTGAGGTGTGAGTGAGCATATCTTGCATGGATTATCTGTGCCAATATTCTAG…
XLOC_012264	BMPR1A	noncoding	-0.0004096	TTCTCAAATCATGAGTATACAGTAACTTTCATTGGCTCAATTGAGAGCCGGTAGGTGCTCAGTATGTCTGAAAATCAGTAAATTAAGGCCCTAATTCAGTAAAGCACTTAAGGATGTGCTTAAGTCCTATGTGAAGTAACTTGAAAAATCAGGGCCTAAATATGTGCTTACGCTCATAGCTTTAGATATCAATTTCTTAAAATCTTGACATTAATCTTAGCAAATTTATTAATTAAAATATTTTTATACTTAATGTAGACTTAAGACAAGTTGCATTGCCTTATACGGATTCCAAAGCCTTTTAAAGGAGTATCAGACTCCTTCATCCTAAATGAGTGATCGTCTCATTTTGTTGGTCAAACTTACTTCAGTAATTATTTGTCAACCAGTATTTTAAAA…
XLOC_012265	CHAT	noncoding	-0.0004096	GAGTTCATAGTACCAATATACAGTTTACTTCAATTATATATATATATCTTGATATAGATATTTGTTTCCTTAAAGCATAAAACTTAGAACAGAAACAAAATTAAGATGCTATAAATACACATTTACATTTGCCATAAATCTATACTATGTTATAAAAATAAAAATGTCACTAAAATATTAATTTTGTATTCTTGTAATTCACATACCATAAAAGGTTCAGATACATTGTTATAGCCATTTCCTGCTGAACTTACATGCATAGTGTCACTGAGACTACTCACAGGGGTAATGCCAGCAGTATTTTATCCCTTCAAATGCATCACCATTAAGATTTCTCCCACTTCTGTTTGTTCATTGTGGATTTTTATATTCACGAGAATCCTCTTTTTAAGTGAGATA…
XLOC_012440	CCPG1	noncoding	-0.0004096	GGCCTATGGAGGTTTCCTCTCGCTGGTTTAATCGGTTCGACGAAGGGGTCTCGAAGATCTGAAGATTTTGCTTGGCTACTCAGATGTCTTTAGAGTATCTTTGAAGACAGGTGTGACAAGTTACAGCTTTGGCTGTTAAAATGTATGGTAAACTGCCATTACCTCATATCTTTCTGGGGGCTCTCCTTGGAGTTGCAGGAGGATTCTACATCTATAAACCAATATTTGAACAATATCACAGAAAACAGAATAAATTAAAAGAAAAGCTGCAAGCACCAGAACTAGAAGAGAAGAAAGAATAGCAGAGA
XLOC_012473	PGAP1	noncoding	-0.0004096	GTGTGTGTGTGTGAATGAGTTCAGGAATTAAATGTAAACAACAATTTTGAATTTCCTGATTTTAAGGTTTGGATTCAAAGCAACCAATGTAAAGAAAATTTAGTTGTATTTAAAAATAGTGGAGGCCTCCAAGAATGCCACAGCTAACACAGGAAGAGTAAGAAACTAACATCCCCCTTTCTCCTGCTACTCAATCAAGTTGCAGTTATGATCCATACTTAAAAAAAAATTCTTTGGCCAACTTCATATGGACTTTCACAATGTAATCAGAGGCTACAGACGTTTACAGGCTAGAACTGCAGTGTATTCATTTAATTGTTTAAGGCACAATGTTTTGCCCCACAAAACTACATGCTTTAAATCACAGTGAGAAAATATTATGTCATTTTCATTTTGGTT…
XLOC_012477	RFTN2	noncoding	-0.098304	GAGAGAGAGGGGAAATGGCAATTTTAAACCATTTAGAACGCCGCCAAACCTGAATGGAATTTCATGGGACAAGTAAAGGCACATCCTAATCCCAGAGTTTTTCTCTGCCAGATTTAAATACCCAGAGGTGTTACAGCTTCTCAAAAC
XLOC_012690	PPP6R2	noncoding	-0.0565248	AAGACAATGACATTGTGTCCCAAGCCAGAGGCCAGATAGCAAAGTTAGTGTAACACTGACCTGTCTTGAGCAGTGGGCTGTCTCTGCATTCCAGTGAGTTGCACAGTGCTCTGTTTCTGGGGCGTGACAGTTCACTGCAGGAGCTTGGAACATTTAGCAACTGGTTATTTCCGTCCACGCCATCAAAACTCAACCCTATGGATGTCGTCGTCCTACGTTGGGCTGGAGAGCGTGCAAAGACAGTAGCATGTTGTGTTTGCCATCTGAGAGGACAGTCATCCCAGGACGGCTGCCACGCAGGGACAGGAGCTGATGTGGCACAGACAGGTTATCAGGTGCTTGCTGGCTTTTTGGAGACTAATGTATTTTCAAATTGATATGGAAATCTTTTTGTTCTGT…
XLOC_012752	HSPA13	noncoding	-0.0004096	AAGGCCACATCCTGCTAAGTTCGATTTTATTTTCCAGAAACCCCATTGGACAATGTCTGTGGAATGCCCAAATCTGCACAATACAGAATTTCTACAGCATGTTTCTAGTGACCTTATTTGTCACTATTGATTTAATAAAAAGGGTTACAACAATTCTAGATAAATTGAGTTGTTTAGAGCTGCTCCTTCACTTTTCTAGCCCATATTACCACCTCTTGTAGGTCACTGGTGCACTTCTCTCTTCCTGCCCTTAGCTCTGCCTTATTTCTAACAGTAATGCTTCATACCAAAAGGAAATCCCAGGGAAAGAGAAACAAAAGTTTGGTAGATCTTATGCAATTACTTTTATTTAAGAACATTTTAAAAGGCTGTATATAAATATCTCTGAAGTATGATATT…
XLOC_012820	ETS1	noncoding	-0.105677	TGCCCTTTGTAACTCCATTGACTTCAGAGGAGTCACTCCTGATGTACTCCTGGTGTACATCAGGAAGGGGATTGATCCCACTGAAGCTAGTGGCCAACTCCTCATTAGCTTTAATTCTGGATCAGTCCCAAAGTGAAGGGGAGAATCAGGCCCTGAGTTTTAAATGTTTAGACCAGATTCTGAAACCAGATCCACACGGGTAAATCCCTACCAGTCTGACTGTAGGATTTGGGCTTTCGACTTTAAATATCTTTTTTTTTTTTTGGTAAAGACAGTATTAAATATTTGAACTGGATATATTTTCTTTAACGGCTGAACTAATTTCCGAAGCTCTGTGGTGAATCAATACAGAGAGTGGGAGGGTGGAGAAACTTTGTAGATCAATGCAGGGGAAACAGA…
XLOC_012822	ETS1	noncoding	-0.0004096	TCCCCCCTTCTAGGCTAGAGACTGTCACAGAAAGCACAGTGTGCTGTTTATACACTGGAAAATTGCAGATTTTTTTTTAAATGCATGTTGACTATTGAACAGGGATGTGTGACCCAGATGAGATAAAGTTAAGGCCAAATATGTACCTGCACCTAAACCTCCAACTGCATCTTTTATGAGGTGTGAAAAAGTTTGGTTAACCTACATACACGCAATATCTATAGAATGTGTGTGAAAGAAAGCGTGCACTGGGGTTGCAATTCACCTCTGTGCAAAGATCCAGCACGAGTCTTATTTTGATGGGTT
XLOC_012824	ETS1	noncoding	-0.0004096	GCATCTGAAATTTAGGACACATCCAAATCCCTGCACTTTTTGAGCATCGCTGTTTGGGAGGTGACCTTGATGGGGTTATTAGAGCTTGTTGAGTTTCTTTTCATTCTAAACACTGCAAATGTGCTTTCCTTGGCATGCGTCTCTCTGATGGGGTCTATAGAACATCAGTCGAGCTATTGTCTACATTCCAAAGAATTTTAAATACATGATAAATATATGTATACATGTGTGTTATAATGGAAT
XLOC_012901	LINGO2	noncoding	-0.065536	AACTTATCAAGATCCACTTTAAAATAAATTATGTTGTTCATCACCTTTTTCTTAGCCTTCATTTCGAGTTTTGACTAAGGACTTCAGGACTCAATGTGAGTAGACTACAATTTTTCTTTGCTTGCTTACATTTCATTACCTCCTGGAAGAAAGCGAACTGTTATGATGGAAGTGTAAACTTTCTTCAGTTTTCTCAATAAGTTTTACAAGTCCATGGAATGATTTATTTAGGATTGGTTATTTTGGCTATGTATGATACACACCGTAACATAAGCCCTAAGAACAAAACAAAATGAAACAAAAAATGACATCCAGGACAGTTCTCATGAGAAACAAAGTTCTTTGTCATTAGCATTAGCAATATTTTGAAACAAGCTTTCAGACAAACCCAAGTTGCCA…
XLOC_012905	SVEP1	noncoding	-0.200704	TAAAAATCACGTAAAACTGAAAACAAAGGGCCTTAGCTGTCCCACACAGAGTGTTACTGGAGGCCTTTTGTTCCATATGACCTGTTTGCAGTACACCGCCCAGAAACTACAGGAGATGGAGTGGGTAGATGGAGAAAACTGAGCTATCTTTTTATATACACACACATTTATATATATATTGTTCTTGTCTCTTTACAAAAACCAAACCGTATCTTTTCTACTGTGTCTGTATAGTGTGTGCCCTTTCTCTCCTTGTGATGCCCTGATTCTGTCTCGCCCTGATGCTCTCTTTGGAGTAGAACAGTGTTGTGTATGGAGGCACTTTGTGTTGGTAGGAGACGGCTTAAGAGGAGCTGCATGGCCTGCCTCTAGCACTGGAAGTTCACATGGATGAACAGT…
XLOC_012970	ADAMTS17	noncoding	-0.0004096	CCATTTGTATTACTTGATCTCCTGATGACCCTAAATCCCGTCCCATTTTGTAATGGCCAAAAATATCAACAAAAATGTTTAATTCTGCACTTTTGCTTTGTATCATTTTATAGATGCTTTTACTATGAATTTACAGCTACGCTCTGGCCTCAGTTACTACATACCAGTGAAAAGAAAGCTGTTTATTTCAGTGTAGCCATGATGATATTTTTTTTTTGTTCATAAGAGATTGATGCTCTTTGATTACAGTGGTGGTATTTCCATATTGTAAACAATACTCTCTGTACTGTTACTAAAGTACTGTACATTTCTAGTTGCACAATTGTGTTACAAAGTGTAGATTCTCACTATCTTATGTATGGTGCTATTTCTCTGTTGTTGGTGGAAAAGAAATCTTAG…
XLOC_012980	AKAP13	noncoding	-0.0004096	CATAGGCTGTGTCTCTAAGATGGGAGCACTTGCTTTCAGTTGAGATGGCTGGAGCTTTTCACTACAGATAGCTCTTGAAGTCTGACCACAGGTCTAAATTTAGATTGGTCTGATTTATATTTTCTTTCACGGGTATTTGTAGAGTCTGGTAATCTTCACACCTTCTTTGGGTTCCTAAAACACCCTGAAGCTTTCACTGATCCTGTCCACTATGCCAGAGAGCCTTGAAGACAGGCTAGGGAGAGTGTAGTGGGTGCCAAATCTCATGGGAGTTGTCTGGGATAGCCGGATAGCTAGGCATGGAAGACTGGTCAGAGGTGGCAACAAAGGATTTGATTGCCCCTTTAAACTTACCATAACATTCCTTGTTAACCAGAACTCTGGAAACTATTCTGCCTG…
XLOC_013089	TRIM33	noncoding	-0.167936	TCTGCATTTTTCTAATTTAATAGAAATAACCAAAACAAAGTGGTTTTCAAACAATGTTTTAAACTGATCTAGTACAACTTCTACACCACATTCCAGAGCATTTAACAAGAAATATTTACAGGCAGCTAGTGTATTAAATAACCATGAAAGAAAAAAGTTGCCTTTATTACACACCAGCAAAAAACACAGGAACAGAACAATTAGAAACTGTAACTGTTAAAGTTAAATATGATTATTCAGATAATACAATACCACAGAAACAGCACTTTTTGAAGAATCATACTGAAGGATGAGCAAAGTTAACTATGTGCAAAAAGAATACCAGTTTAATTGCTGGAAACAAGAAATTATTGAGATTGCTGTGAATTTAACCCTTCCATGAGTATGCTTACATATAAA…
XLOC_013187	CCM2	noncoding	-0.0004096	GGCAGGCCCATGTGTAAAGTCACCAAGTTCTATGCGTGACTCTCCAAATGTCTGAGACGATCAACTGGGCAAAACAAAAATTCATATCCTTGCAACCTAAAGAAGTAACATGCCAGAAGGTGCATGAACTTGGAGGTTGAAATTTAAACGTTGTGGTTTCTTTTCAGGTTAACAAATTCACCTTTTCCCAATCTTTCCAATGCCGTGGGGGAGTGAGGCATTGTAGCTTCTTAGTGTGTGTTGTGTTGGAGAGCACTGCTGTTAAAGGGGACACAGTTGATCTTACTCAGTGGGTAGGTGCAGGGCGCTGGTGTGGGAAACCCCTGGTAATAACAGCTTTTAGCCTTTCCGTTGGATGCAGGCCTCTTGTGGATTCCTATTCAATATTCCTGCAGGATT…
XLOC_013236	MPDZ	noncoding	-0.0004096	AACACGAATTCAGATATAACGCAGTAAAGCAGTGCTCCGGGGGTGGGGGTGGAGGCTGCGCGCTCCGATGGATCAAAGCAAGTTCAATATAACGCGGTTTCACCTATAACGTGGTAAGATTTTTTTGGCTCCCGAGGCCAGCGTTATATCGAGGTAGAGATGTACTTGTGAATTGATAGCTAAATGTAAGTGGATTAACTAAAAAGACCCCTCTTTTTCAATAATTATTTTAGATGTTACATACAATAGACTTAAGAAAAACAGATGGTGCCAGTACTTGAGGCAACTGGTGATGCATTATTAGCCTGTCCTCATTCCCAGTATAGTGTGTGAAATGCCCATGTTAGAGTATGTAAAGTCTCTTCAAATATTATCTATATTTGTAACAGAAGTAGTGTA…
XLOC_013401	LOC106732636	noncoding	-0.045056	AAAAAAAAGAATTTTTATTATCACCATTATCAACATTTGTCCTTAGCTTAACACTGAATTGTAAATCACTCATCGCATATTGTCTGAATAAAACCTACAGACAGGCAAAAAGTACAGGAGAATCCTCCCTTCACTAGAACTGACTATCCAATGAGATGCGCTGAACACCGTGCGCCAAGAGTTACACCTCACTTCACGTACTACAGCGTTGGTCTGGACAGTACAGTCTGCTGCAAAGGCTTCCAGCCAAGGGAGTCCATACAGCTTGCAAACAATGAAACGTGGGAACACTGGAAAAAGGACCCTCTCTGAGTCACAGAGAAGCGGGATGTCAGCCTTCCAGCTGTTTACAAGTGATCACGTGTACTCTCTCCTCCGCTGCAGTGACATCATGGCTAA…
XLOC_013431	RALGAPB	noncoding	-0.0135168	CTTTAAAATTTATTGGACTAATGGTGTTACATTCAATATTTGATGTGTTTCTTATGGACAAAGAATTGGCCTAAATACATACAAGCCTTTGTGCCTTCCCTAAACAAATAAGAGATAAAGTACTAGAGACAAAGGAACATAGTTCACATCTTCATATTTACAGTTTGCCTTTACTTTACAACTTAGTGCCAGTAATATTTACAGAAAAATACAATAGGAACAAAAAGATCATATCTTGGCAACATACAGAAGTTCACACAAAGTGTACATGATTTTAAGCACATGATACCTGGCCATCGCATTTCAAGCCACTCCTGCTAAAACCCAGTGCGGAAACAGTATATGTTTGGTTCCTTCAAAGACATCAACCCTTAAACTGTGTGATCATTGAATCATATC…
XLOC_013538	ZNF618	noncoding	-0.0004096	CAAGCTACTAAGGAGAAAAAGAAGAGGGAGAGAAACCCTGCCTGTGAAAACTGAGACACCCTTGTGACATACTTTAGTGACCACTGGGAGAAAATAGGGCTGCTTACACGATAAACCTTCACCGAGTTCAGAACCCAAAGCAGGAGCGGCTTGCCAGGGGTTTGCAAACAGTGTGCATGATGCACCTGACAGGATTTTAGTTCATTCTCCTGGAGTCAGTACATTACATCTTAGTAAGTCCTTTCAAAGGAGCTGAAGGGAGTTAGACCCCACAACTCCCATTGAAATTCAATTCCAGTTCAGTGGGAGATGAGCCATCCAATTCCCCTACCTTTCCTTCGAAATCCCAACCTTCATCAAGACCATGTTTGCTATTGGACAGGGTTAGTAGTTTTGTGG…
XLOC_013581	LOC106731466	noncoding	-0.0004096	GAAACCCTTTATTTCAACCAAGAGTATTACAAGAAATCCATAAATGCGGTAAAACACACGTCATAGTTCTCTAGGGTTTGATAACAAAGCAAGTACTGGCCCGATACCAGCCTTTCTAATAAAACAGAAATGAAATATATTAACTCTTTAATACCCAAGTGCTGGTTTACAGGAGATGTCAACATTCAGTTAAAGGCAGGTTATATGGTTTTTCCAAGTCTTTTGGTACCTAAAAACCATCCACGTGAGGCAATTGGTCAGTGAGAAAGGAGATGATCAGGAACAAATCTCTTTGCTACCCGGCTTTGGGCAGAGGTAACACTACCATTCAGTCGGAGTTCTAAGCACAGAAGAAGAGTAGCGGGTTAGCTGAAAGTTCTGTGGCATGGGGATCCTCTC…
XLOC_013709	NDST1	noncoding	-0.0417792	TCCCAGCCGGCAGTCGGGTATCCCCCCTGGCTTTTTCATGTCACCATGGCAAATCCATTCAGAGTCCCCTGGCAGAGCAGAAACACCAGCAGCGTCCCGGCATCGACCTCGCTGCCTCTTCGGAGTCGGGCGTTTCTCTCAAGGGGCGCAAGGGCACGTCGGCTCCCCGGGTCCGTTCATGGTGGCCCAGTTCTCCTGCAGCTCCGGGCGCTTCCTGCTTGGTCTTCTTCCCTCG
XLOC_013736	TNIP1	noncoding	-0.0028672	TTATTGCAGCTGAAAAGGGGTGAGGGGGCTAGTTTTTCTTACCCCAATCCCCATGGGTTCCCCACATGGAGAAGACCATTTCCATGTATTTGGGATGTTTCGCCATCCATTTTGCCCACACGTTTTCACATGCTAATGTTTTAAACTGATACAAATCCAGCCACTCAGCCTAGGTTTTGAAATGCACCCTGTATAGCAAATATCCTGGAAAACAATACCCCTCCATTCCCCCAGGGGGCAAACGTCTACCCCAGAGACGCATGTACAAATCTCTGACACGGGTTGCTTGATTGGTTGGTTTCTGTGCAGAAAAATTATTATGAATTGTAACGATAACTATTCCTTTGCAATACTCCTTAATAAACTATCTGGAGATTTTTCCACCCCAG
XLOC_014003	PIK3C3	noncoding	-0.0004096	GGGCCTGTATTTGGCTAACTTATCAGCCATTTAAAATAGCTTTTTGTAAGCAAGGAAGAATGATTGTCCTTTCCAAATGAGAACACTTTCCAAATTGGGAAACGGTCCAGATGAATCCATTAAAAACTTTAAGTCCAGGTGAAAACTGTTGTGTGTGTGGGGGGTGA
XLOC_014095	ZNF318	noncoding	-0.053248	TTCTCTCCCCAGGGCAAAACACTAAATTATTTATGATGTGCTAAGTGTACATATTTGCTAAAATACACCTAGATTTTTTTTTGTGAGGTTACCATTAATTCAGAACTCATCGTGTGTATGAGAAGTTTAAATTGTTTCTTTTAACATGCCTTATGTTGCACTGGTCTACATGGAATTTCATGAGTTGCCAGATTACCTGGCTTTGATTGGTACTTCTGAAGTTCCTCAACACTCCTTAGGCTTGAGGAACTTAACTAGTACCTCACTGGCATATTTTGCCACCTCTCTATTCACCCTTAATTTCCAAATAATTAATATATTAAACACCAGTCCTAGAACTTATCTGTGAGGTTTCCTTTAAGCCCTTTCCATGCTGAAAACCGGACAATTATTCCCTCT…
XLOC_014096	ZNF318	noncoding	-0.106496	CCTGCTCTTGAACACCTCCTGCTCTCCCACTGCTACTTATCCCAATGTCTCTGTCAGTACACCTCAATCCTAACACCCTATTCCAATCCAAGCACACTGAACAAAGACGGTCAGTTGTGCCACGCTCTGGGATGAATATTTGCTAGGGAGTACAGTAAGGGGAAAAAAATCATTTCACATGTAGTTTAAATCAGGTTTCAACTTCTGGAGAAAAATATTGTGGCAGCAGTTCTCAAATTATGGTTTATAAAGGGTTCTTGCTTTCAGCTTGTGCTAGCTGCTCATTTACAGTGTCTCCTATAGGCAAACAGGCTCCTCACTACAGAACACTGATGCTTGTAGAAGCAGCTGGGGAGAGAGGAAATGAAAAGAAAAAGGAAGACAAGATTAAAATTACTT…
XLOC_014148	KIAA1549	noncoding	-0.0004096	CTAGCTTTCATTCTGCCAGCTTCTTTCTTTCACCTGTATATTCCAAATTGACCACTGACTACACAAATAATAATTCAAAGAAAATTGTGAAGGGTCATGAGAGCTTGCAGGTTTCTACAAAGTGGAATGGTATAACCATAGAATTAAAATATAAGCATTGGTAACACTGCTTCTTGTGCATGTACATACTAGCTAAGTGATAAATGGGATTGATGAGATTCATTAACATATACTTTATAATGAACTCTTTGTTCTTCCACAAAGCTGTAACACAACAGTACAATAAAAAGGACAACTGACCAAACCAGACACCTAACTGGCCTAGGTAACCAATCTCCCTCATCTTGAAACTCACTCTGTTTTCCTTTTCAGAAAAAAATTAACATGGTCTGGTTTCCT…
XLOC_014288	PTPN3	noncoding	-0.06144	TTTAATAACACATTTATTACAATGTATACTTATTACATCTTAAAGCTTTGGTAAAATCATCTGCTCCATTTTTCTTGTCTCTCTCTCTCTCTATTAATGTTACATGGACAAAGTGCAGAAACAGATAGATAAATTATGGTTACTACAGAAATCTGGAATACATGCATTAATGTTTGCAATTTATTTTGTGAAACCTGGATTTGATATTTACATTTGAGTGTGTATACTAACTCCCTTCCTCATCATCCTCATGACAGTAATTCAATTTCTATTGGAAATTAGGAAAAGAACAAATTTAACAACAGACCATCATTTAAGTAAATGAAGCCTTGATTCAGAAGGGTGGGCACTGATTGATAACGAGAGTCAAAAAGGCTACTTTGCCAAACTATCACTTAC…
XLOC_014302	MSANTD3	noncoding	-0.106086	TGCCCCCAAATTATACTGAATGGAAATTGTGTATGTTTGATGGCTGTATGCCCCAGAATGCATGCTGTGTGCAAAAGGTATTTGAGAGTTATTTCTCTATAGTTGGAGTCTAGCAGGCAGGCTGCCAAATGTGCTGGGCACAACAATCAAGGAAATAGAATGAGGAGGAGGGCCTATTGGACAGTTATGGGAGATAATCAGCTGTGTTGATGGGGGAATGCAGATGGGGTCACAGTGCATAATCAAACTGATAAGAACCAAACAATATCTTTGTCCAGTCTTCTGACTGATCTTGAAGAAATTTCCCAATATTTAGAATAGCTAGAAATCTTCTTTTCCCCTTCCTTTCCCTGCTAAGTGCAGGCTAGATGGAAACTAGAGAATTCTTTCCCTTAAAAA…
XLOC_014304	MSANTD3	noncoding	-0.045056	GCCAGCCCTGTAGAGCTACAGTGGGGTGGCCCCTTTTTAAGAAGGCTTACCTTACCCCAAAAAAATCAGCTTTTCCTTTCCCATGGCAACGACTCAGGGTGGTGTTGAAGGTTATAGTGAGAGGTTCTCGCCGCTTTCATTTTGTTTTATCCTGCAGAGACTTACCTTCTTTTGCACCTACGTTTCACCAGCTGTGGAATTTCTTTGGTCATGGGGACTGTTTTAAAACCAAATGGCGCACTTTCACTGTGTGCTGAAGGTGCTACTGAATAATGCAGAGACTGAAAATATGACCTGCAAAATACTGCCAGCCCAAGAGCCTGAGAATCCCAAGAGAAAACCTGAATCTAGGTGCCTCACTTTTTAGTGCTTCTTGTGCAACTGGTCAAACCATCAGGC…
XLOC_014347	LOC102936721	noncoding	-0.028672	GGCCAGAGACGGCAAAGCACAGCTAAGAATAAAGTATGTCTCAATCAAGAAGAATCCCCAGGCATTTTGTTCTCTCTCACGACCAGAATGGAGTAGCAGTACCAAACGAGGAAAGCCAGAATAGACTATTAACAGTTCCAGACAACACAGAGCAAATGGCGTTTAATATCAGCTCTGCCACCCAAGTTGGCCATCAGCTGGCAGTCATTGGGGATGAATTTAACAACACATACACTAGGAAGTTAGAGGACATGCTGTTTCATCTTGCACAGGGGTAAAACGTGTTATTGGATATTTTCAGTGTTCAGATACTTTTTATTAGTATTTAGATTTTCATTAGCTAAATAGACTTGTCATATGCAGTACTTGAT
XLOC_014483	PPFIBP1	noncoding	-0.0004096	GAGCCACTGGCCTAGAGCTTGTTCATCAGCAATTTCTTGTGATGATTTTATATCTGAGCTATTTTGATTGGACAGGTAGATCACATGGTAAGTGTCTGTTCCGTGACTGGCTAAGTGTAACACTTGGAATAAGGTCTCCAGTGTGAATACTTGTTAATTTTAAGTTTGCTTTCTGTGAATATCTGCAGTATAATTACTATTTGTTTTGAAGTAGTGCCCAACCAAGGATCTTGTTGTGCTAGGCACTGCACAAACACAAGAAGACATGGGCCCCTGCCCTTAGGAACCAATAGTTGCTTAAAATTCACTCGTTTGCAAACTCTCTTGGAAGTGACCACAATAGTTAAAATATTCACAGAAAGAGATCCCAAGGGGATTATAAACATAAATATTGAAACA…
XLOC_014486	PARVB	noncoding	-0.0147456	AAGACTAGACCCTTTGAATGTATCTACCTTGTCACAAGACACCTTTACAGCAGTAGATAGATTTCACCTGATTGTGCAGACATATCTGCGTGTCTAATGATGCGATAGATAGTTAAATGAACAAAGAAGGCAAGGCTAGGATGTGGTTTGTGTGAGCAGGTTATGGGCAGGGCTATTAAAAGAAATAGTATTATGCTACCAAAGTAAGTTATTTGTAGGCTATGTATTTTATAGCATTCCTTCCCCCAGAATGCGGAGGAGAGATTCAAAACCACTATATTATTGCTTTCTATTTATCACATTAGTCACATTTTATGGGCTGCCAGGTTTTATGTAAAGCATTTAACAGAGCGGCCTATCAAGGAAGACAGTGTTACTGCATTATCTGGGCCAAGTTCA…
XLOC_014491	PTAR1	noncoding	-0.0806912	TAGCTCTCAAGTACGCTCATGTCCCATTGATGTGAATGGGAGTTGAAGGCACTCAGCACCTCCCAGGGCCAGGCTTTAGAAAACCGGGGGAAATTTATTGTGTATCTGACATATTATATATTTTGACTTTTCTAAACCCTGCTTTGACTCTGAACACTAGAATCAAACCTGTTTTATGAGGCAAAAGAATTTTATTTATCAGTGAGCGTATGTTTAGGTACCATACAGCTTGACTAAAGAGCAGAACTCTTAACTGAAAATTGTTTATTCAAGCATTCTTATCTGTATTGTATGGAACCTGCTCATAATTCTAGAAAATAGATGGTTTAAAAAAAAAAAACACTAACATATCTGTAAGTTGTGCACATTGAATTTTCTGAATGGAATATGATTATGGTG…
XLOC_014499	GLIS3	noncoding	-0.0004096	CCTTATATATTATTAAATCCACACTTAAACTCTGGTTCCAAAGCCAGAAGAATTTTTAGAACAAACCTCTGAGATTTATTTCCCTATATCTGTTTCTAATTTCATTAACTAGTCCAAACTCTAAGTAGCCTCATGGTGAGAAACAATGACTAGAGCAGTCTTGTTTTAAGGCACTCCACCAGTCATGTCAGTGTGTTATAAATTTCCAGTTTTATTTTGTATCATATGCACAAACCCTTCATTTTACCTTTTACATAAAAAAGACTTCATGAAACAAGACAAAATAACTTATGATTATATGAAACATAACTGTAACAAATCACAAAACTATACATATTAATAAAAAAGTAGAGCTAATTCTTTTAAAGATTATGACTTGCAATATGCAACAGATGTGCC…
XLOC_014559	GALNT5	noncoding	-0.14336	TTGGTTCTCTTTCTGTGCAACTTTGTTTCTTACAGTAGCTGTGCTGTGTGTTAATTTGACAACTGATCTCCCTGTTGCTGCAGCTAATGGGGTCTGCTGAAGCCTTTTGGGAATAGTTTGCTTTGTTCTCAGCAGGTCAGTGGAGTTTACAGTCTTTACATGCTTTTTTCTCTCTTTCTTTTCCATGGGAACAGAGGGATAGGGGCTCAGCAGTTTCACTGAGAATGTCCCAAGTGGCACAATCATTTTCTTATAGGCCATGCTTCTCTTTTCTGTTGGTTTTGCTGTTCTCTTTTCATTCTGTTTGTCAATTTCATTTTCAGCCTCTACCACTTTCTCTTCTATATTTCTATATTTCTCTTTACTAAATCTCCCCCTTTCAAAGCCTTTCGGGGGAGG…
XLOC_014563	LOC102454151	noncoding	-0.0004096	ACTGTCTTCCTTATACAACTCTGCCTGATTGAGAACTTTTAAAAACAAACAAATAAAACTGCACAGAATTATAAAGGTCCCTTTGAGGGGACCTACATTTCTATGAGTCTCTATGATTTTTGTTTTTACTCATTTTCACTTTTAAAAAATGCAAACCTCTTCTACAGGCATTAGTTCTGTGGTTTTGTTTGTTTGTTTGTTTGTTTTGTTCTCTATGAACTGATTCTGTTCATGCATGTCCCACTCCCACAAATGACTTGTGTAGAATTACTGTTTTAAAGTCCTAGGTAACATCCATTATAATTTTAACTTAATCCTGTAGTCCTAAACTCAGATAAAGGTCCTCATTAAAGTCAGTGGGGAGCTTTGGCTGAGTAAGGACTGTGGAGTCAAGGTCTA…
XLOC_014565	KCNJ3	noncoding	-0.0442368	GAAATGACTCTTCCTGATTGCCTACCTTGGCAAGCACACCTACCAGCTCACCTTTGTTGTGTGCATCTGGCCATGCTGGCTCTGCACACAGATGCTACTAGACATGCTCCTACCTGGAGTAAACAAGTAGTCTTGGATCTCCTTGGCCTGTGGAGAGAAGAGACTGTAAAAGCTATGGAAATATAGACATCTATGTGCAAATTCCACTGGCGATACTGAAACTGCAGCACAACAGAGATGACCAGCAGTGCTGTGTGAAAATGAAGTAACTTTGCCAGGGATACCAGAAGGGGAGCGAGGCAACAAGAAATCTGATGCTGCCTTGTAGACCTGCCATTTTTAGAATGACCTGCAGGTCATACTTGGCAGTGACCCTGCCAGCACCCTCATTCTGTTTTG…
XLOC_014647	HOXA9	noncoding	-0.0004096	AGGTATTTGCTGGCACGTTCTTTGACTTCTGTGCACAGACTACAGCATCAAAACTAAGCGGAGGGTTACAGTCCTATACAAAAAAAAAAGTGATAAGGCTCCCAGATCAAGTCCAGTGTTATGAATTAAACTAATGGCTGAAACATTTGAAAGTATGACAATTGATTTAATTATCTTCTTCTGTTTATGTGTGTGCTGCTTATTTCCTGTTGTTGCAAGGAAAAAGAGACCAATGGGAGGGTGAAAACATCTCTGTCAACTGCATTTGAAAAATATTATTCAGCATAGAGACCAGCAAACGGCAGAGCAACTGCGTAATAATTAAATTCATGTGTGAATATTCTGCATGCAAAAATATGTTTCTCATTAGTTTTACATCACTATTTGGTCTCTCGCGCG…
XLOC_014654	ROS1	noncoding	-0.0004096	CCATTGTTAGCTCTCCTTCCCTGCTAAGTAGTGGACCCACATATTCCTTTGTCTTTCCCTTGCTCCTAATATATTTAAAGAATGTCTTCTTATTGCCTTTTATGTTCCTTGTTAGTGTAACTGATTTTGTGCTTAGCCTTTCTGATTTTGTTCCTATATGATTATGCTGTTTTTTTGTACTCCTCCTTTGCAATCTGGCCATGTTTCTACTTTTTGTAGGATTCCTTTTTGATTTTCAGGTCATTAAACAGCTCTTGATGGAGCCATATTAGCCTCCTACTATTCTTCCTATCTTTCCTTCACATCAGG
XLOC_014758	LOC102454880	noncoding	-0.045056	CAAGTCTGATTGTAGCCCTTGAAGAGGGGCTGGTTTGGAAAATACATCCACTGAGGCAGACAGATATGGAACAAAGAAGCTAGAGTAAAGGGGCCACATTCAGTTCTCAGTTATGAAGCATCTGACTGGATTCACAGCAGGATAATGGAGAACAGGATTTGCTCCCAACACATTTAAACACGGCTGTAGTTACAGTGTCTCAGTTCTGGTCCTTGCATGGACAGTCCGATCCTCTATTCCCAAACTCCACCCTGCATGGTGCTCTCTTTTCAAGTAAAGCCTAGTCTCCCAGCTCCGGTGTGATCACGACCTGCCCATCCAATAACCCGAACTGGACCAGTGCATATAGGGCAAGGTGGGACATACCATACTGCAGGAATGGTCAAGCACTGGACAGAG…
XLOC_014859	LOC102449480	noncoding	-0.13312	TTATTGTTGGCCTTCAAGCTCAAAGCTTTTCCAAGTGGATCACAGATACTGCATTTTTGCAAATGGTTGTTAAGAAAGTTGTGTGAAATCTGACTGGAGGAGAAAACAAGGCTATAAAATTGGCAGCCTTTGGACAGGAACGTTTTGTCTTTCACCTAGGGAGGAGTTTCAAAAGGTTGCCTCCGGTTTTTTTACAGAGTGAGTGAGTGGTGTTTAAATGGAGTTATTTTCTGCAGGAAAGGCTGTTTATTAGTAACAGTCCAGGCGGAAATATAGCCAGCAGCTGGCATAACTAAACATTTTTGTGGCCACAAAATGCATTTATTGTGGCTCAGGCTTATGTTTTTCATTAATGAAAAGCCTGAGTTGCTGATATGCAAGTCAAGGTGAGAAGGAACA…
XLOC_015023	KCTD2	noncoding	-0.0004096	CCTCAGACCTCTGCAGCTTGGCCATGGGCTCCTCACCCTCAGGTTTTGCCTGCAAACCCAGAGGTTTTGTACAGTTTGTCACATGTCAGTGCCCTTTGCTACTGTTTTTCTTTGTTTATTAAATGTGTTTGAATAATGATTCAGATGCTGTGATTAATTTTTTTTCAATAAAGATTCTGAAATGGGTTGGA
XLOC_015030	UBE2O	noncoding	-0.0004096	GAGGATAGTAAAAACCCAGCTCTTAGAGAGCACTTTTCATCAGTAGATTTCAAATCACTTCACAGATGGAGACACTGAGGTACAAGGAGGGGAAATGACTTGCCCGAAGTCACCCAAGCAGGCCAGTGAGCGAGCCAGCAGAACTCAGGTCTCCCGAGTCCCAGTTCAAGGGTGGTGATTTCGAGAGCAGAAGAACCACCTCCTCAGTCTGAATAAAGGTGGCAGGATCTTTAGTTCTGTTGCATGCGATATACTCACCACACAGGGAAGAAAAAAAAAGCACAACCAGCGTATTCACAGAGGCAAAATTTAATGGCAAATCACCTTTTTCTCCTTTATTACATCTTAATTAGCCAAACCAAAAAAAATTTTGCAGGTAAAAAAAAAAGTAAGTCACAC…
XLOC_015191	TWF1	noncoding	-0.02048	CATTTTTTTATTGATAAACTGAAATTACAAAATAGATAGTAAGGAGAGATTTAGTTAACTGAAGTGTTTGAAGGGGTTTTACATTCAATACATATGTACTGGGGGAAAGTTTCCATAAACAGTATTTTAATCACTTTTAGATTTATCCAATGCCTACATAGAGCAAATGATATTAACAGCTTGATTTGTTATACAAACCTCTAACACAAGTTAACTTCTTAATTTAAAACTCTCATTTCTCCCATATTTACCTTTTGCCGTATGAGTGTTTCAAAAGTAATTTATCACTTGCTCATCATCATATTTTTCTATTAACAAATCTACTAAATAAACTAGGGGATTTGAGTTGTTATTCATTACATTCCTAACATTCATTTGTTCTAGCAGCTACATCTTTCC…
XLOC_015293	UBTD2	noncoding	-0.0454656	AAATGCTCCCTAGTGATGTGGATGCCACTTACTGTTCATAGGACATGGTGGACCATCCATGATAACTCTAGGGCTATAGTTCTCCTTCCAAGGGAGAAACGTAATAGTGCATATGCCACTGAGCCCACAAAAGTCAAATAGTTTGAAGACGTGGGTTTTTTAATCAGCCGAGCTTCTTACTATGGACTTCGAAACTCTTATTAAATATAGCCACTGACTATCCATGAAGAAGTGTGTTCCTGTCCTTTTGAGGAGGGCCATTTGTTGGGTATCTATCCAATGGAATGCTGTATTTGTACATTTAAATATGAAGACCAATGAATCAGAACCATGTGGCAAATTGAGAACTTAAAATCCTGACTCTTGCCTTAAATTTTGTTCACCTGGAACTCCAAAAAA…
XLOC_015296	CREBRF	noncoding	-0.0004096	TACATGTTGAGAAAACACCACTTTTTTTTAATATCCGTTTTACATTGGAGATATCTCAATGTCCGCATTGCGGAAGTGGTACTCTAGAGTATATTTTTTTCACTGCATCCAAAAACTGAATGATACCTTGCTGATGATGTTTGATTTACATTTTACAATAGGCCATGATTTTTAAAGGATATAGCATAGTAAGGTGTGTGTGCTGAATTTATACCCCTCAGCCTCTTAGACATTCATGAACTTCCACAAAGGCAAATGCTGATTATGCATTTATTAACTGTCTTTCTATTGAGCAATGGAGCCAAAAATAAAGCCAGATCTATTTAAGACCAATCTCAATTTTATTTTTTAATCTGGACAAAAATCCTAAACTCTTTATTTTAAGCAAGCAATATATAC…
XLOC_015454	NUFIP2	noncoding	-0.04096	TAGGTGTTATAAAGATTCAGTATTTTAACAAGAATGTTTTTGTTTTAATATGTAAATAAGAATATGCTTCTTTAGTTTGGTTTTATCCTTTTTGGGCCTATGTTAGTCTCATTTATCCTTTCGAGAAGGACTTTCTTGTGACCTTGAAGACATTTCATTAAGTGTTGCGTTTAAGAATGAATCTACAATTGTTCACGTCTTGGATTAATGCTACTGCTGCTATCAGTAACTCTGAAAATCAAGAATGTGATGCACTTTTTACATGACCATATAGTTCTTCTAAGGACGGTTTGACCCCTCCTGTAACACAGCCACGAATTCTGAGGCTAACCTAGAAACTTTGGTGCTGAACCATCTATGAGAATTACTATGCAATGCAAGCAAAGGAACACTGTGTAT…
XLOC_015455	NUFIP2	noncoding	-0.036864	AAAGTGGGTAGAAATTTTTGTAGGATGAGGGAAGAATTGAGGGGTCTGAAATTGCATGTGATCATGCTTCTGAAACATAAGTCAAACTGCAATATGGTAGGTAAATATAGAGCAGAGTCTTCTGCCTTCATTAGCTTGTCAGCACTGTATTTTTTGTTGACCGGTGTTTGCTTTTTAATATAACGTGCCTTGCATGCCTGTTTAATTAAAAAAAATATATATTTCAAATTGTCAAACTCACCAGTGATTCGTTGTGGAGCTTTGCATTGGTAATTCTGGACTTCTCACCCCCTTGTATGGCATAATGAATTCCCCCTTCTGCAATCTGGGATTGGCTATAGTTCTCAGTAACCAGCTGGATCAGCTGTCAAACGAGGGCATAATCTTAAATTGACTCTG…
XLOC_015754	CORO1C	noncoding	-0.0004096	TATATATATATATGCATGTGCATATGCCTGTCAGACACACATACGGGGACTGCTTTCCCAATTAACTGAGGAAGTGCCAGACGAGAGGCTGCCTTTGCATGGGGCAGGTTCGCATTCCTTCATCTGGGCAAAGGAGTGAGCGCTGAATTTCTCTTCCAGTAGTTTAGCTAGAATGTCTCAAGTTCTCCATTTTCTTGTATTTGCATGTTCAAAACTTATGATGGAGTCTCTTGTTCTGGAAGGTGTGAGTGGTTCTGACCTAAGGTGAAGCCGTACCATTGGGACAGTTAAGTGAACTTTTAGCAGGTGAAACGTAAGAGTTGATGAGAGAGGACAGAAAACGTGTACAGTGTCACAGGATGAAAGCTTCATAAAACCAGCTCTGGGTTATTTAAGGCA…
XLOC_015755	CORO1C	noncoding	-0.0004096	GGGGGGGTCTTTGTTTTTCTAATCAGAGGGAATGAAGTTTCTGAAATGCCAGATTTAACTGCCCGACCAACACTGTTGTAAGGTAGAGTGATGGTTTAAAGAGAAGGGGGCGGGGAAAGTCCTCCTTGGTTTTTTAGTTTATAGCTTGTATTTTATTTAAATGAACTGATGATGCCTAGCCAGGCTCAAACGGAGTCAGTGCCTGAAGCTTTTTTTAGCCGTGATATCCCAGGAGAGAACCAGCAA
XLOC_015773	SETD1B	noncoding	-0.0004096	ACAACAAAACACTTTCTTCAAAACAAGATACATACTGATGACAGAATCTATATGCACAAAACATCCCTAAATTTATAAATTTGCTTAACAAAAGAGAAAGCAGAAATCCTAAATCTTCAAAGCAGAGATTTTTTAAAAAAGAACTTAAAAAAAAAAAGCAGAATTTTCATTTATTGCAAACCATTTTACCTGCCTCCTTTTAAAGGAGGCCCTTAACCTTCACACTGTGAATTAAAACAACCTGTTTACAGAAGCCATGAAACAGCAAGGAATGAGGGCAGCTTTTTAGGTTTTGTTTTTAAAACTGCCGATCGGATTAGAGTGTCCTTTACAATGTGTTTCTTTTCACTTGTACAAATATTACAATTGCAATTAAAGAGGAAATTTATAAAAACAAAA…
XLOC_015773	LOC102445204	noncoding	-0.0004096	ACAACAAAACACTTTCTTCAAAACAAGATACATACTGATGACAGAATCTATATGCACAAAACATCCCTAAATTTATAAATTTGCTTAACAAAAGAGAAAGCAGAAATCCTAAATCTTCAAAGCAGAGATTTTTTAAAAAAGAACTTAAAAAAAAAAAGCAGAATTTTCATTTATTGCAAACCATTTTACCTGCCTCCTTTTAAAGGAGGCCCTTAACCTTCACACTGTGAATTAAAACAACCTGTTTACAGAAGCCATGAAACAGCAAGGAATGAGGGCAGCTTTTTAGGTTTTGTTTTTAAAACTGCCGATCGGATTAGAGTGTCCTTTACAATGTGTTTCTTTTCACTTGTACAAATATTACAATTGCAATTAAAGAGGAAATTTATAAAAACAAAA…
XLOC_015774	LOC102445204	noncoding	-0.0004096	AAAAAAAATATTTATACAGAATTTACATTATACAAAGCTTGACACAAGCTGTAAATGCCACCAGCTCCTTTTCTATATGCATTCCTTCTCCCTCCCCCGTCTTCCTGACATGAGTTAGAGCTGGAATCTTCTTTTTAAAAAGAACTCCAAAATTACAATAGTCACTTTTAATAAATTATTTACATGCTCTTGAAGTACAAAGAAATCAGCAAAAAAATTCAACATGTTTCTACAAGAAACAGTGTCTGAAGAGAAGATTCTTAAGTTTGCCTATGTACAGAAGATGCATTTTTTTAAACTTCAAAATCCTTTTTTCCTTAAATTTTTATTTTATATAGAAATGCACTGAAATGATCCCTGAAAAAGGTCACAAAAACCAGAACTGAATCTACTGTTTAC…
XLOC_015774	SETD1B	noncoding	-0.0004096	AAAAAAAATATTTATACAGAATTTACATTATACAAAGCTTGACACAAGCTGTAAATGCCACCAGCTCCTTTTCTATATGCATTCCTTCTCCCTCCCCCGTCTTCCTGACATGAGTTAGAGCTGGAATCTTCTTTTTAAAAAGAACTCCAAAATTACAATAGTCACTTTTAATAAATTATTTACATGCTCTTGAAGTACAAAGAAATCAGCAAAAAAATTCAACATGTTTCTACAAGAAACAGTGTCTGAAGAGAAGATTCTTAAGTTTGCCTATGTACAGAAGATGCATTTTTTTAAACTTCAAAATCCTTTTTTCCTTAAATTTTTATTTTATATAGAAATGCACTGAAATGATCCCTGAAAAAGGTCACAAAAACCAGAACTGAATCTACTGTTTAC…
XLOC_015775	LOC102445204	noncoding	-0.158515	GCAGGCGCATTAAAGTGATTCAGTTTCAGGGGAGAAAATTTAACAGGGAACACAGTCAATCTTGTTGTTTGTTGTTAATGTAAGCCCAAGCAGAATTAAGGATATGGTCTTCAATGACATACAGAAAAATTCTCCTGTAAATACCCCCACAAAGAAGAATGCTTGGCAAGCTTTAATTTTAGTTCTTCTCCCCTCCTTGAAAACTTTCCACATTACAATGAGCTTTTAATGGCTATGGCAACACCCAGTTTAGCAGGGCATGAGGTTGTGCCAGCCTTGGGCTGATGTCTATACCTTACACACTATGTTCTCTCCATTCTGCTCTACAATCTCAGGTTTTGTAGGCTACCGGCCTTTGTAACTTGGAAGAGTCATAAATGTGTAACTGGTACAGCAGCC…
XLOC_015775	SETD1B	noncoding	-0.158515	GCAGGCGCATTAAAGTGATTCAGTTTCAGGGGAGAAAATTTAACAGGGAACACAGTCAATCTTGTTGTTTGTTGTTAATGTAAGCCCAAGCAGAATTAAGGATATGGTCTTCAATGACATACAGAAAAATTCTCCTGTAAATACCCCCACAAAGAAGAATGCTTGGCAAGCTTTAATTTTAGTTCTTCTCCCCTCCTTGAAAACTTTCCACATTACAATGAGCTTTTAATGGCTATGGCAACACCCAGTTTAGCAGGGCATGAGGTTGTGCCAGCCTTGGGCTGATGTCTATACCTTACACACTATGTTCTCTCCATTCTGCTCTACAATCTCAGGTTTTGTAGGCTACCGGCCTTTGTAACTTGGAAGAGTCATAAATGTGTAACTGGTACAGCAGCC…
XLOC_015782	VPS37B	noncoding	-0.045056	GCACAGGTAAAGTGAACAAGGTCACTATTTACAAAGTTTCATACAAATGTCAGCAGAAGTAAAAACCATCCAAAAACACATTTTAAATGCTACCTACAGTCTAAAATCAAGTTACACCTCTCAATTTAAGCTCAGTGCCCACTCTATGTTATAAAGACATTTCCTTAACGTAGATTATTTTTAGGACGTATTTGCCATTTGTAGCAAAAATCACACCACACCGTATATTAAAGAACATTTTGGCAAGAGAATTGAGCCATCCCTTCATATAGGATCCTACTTGCCAATGGTATTTTAACCTCTCATTTTAAAGAGTACAGATTAGTATAGTTCTAAACATCCTATCTACAACAGAAACTACTCGGTTTTTAACAAAAATAGTTGAGAGACACTATCACA…
XLOC_015878	LOC102454117	noncoding	-0.0004096	CCCTCTGCTGTGTAAAAACTCAACCGTGCTCTTCTGAAAACTGTCTTCCGTTGATTAGCCCCTAAACTTTCTTCTCTTCACGTGCCTTGTAAAGACGACTAATTTGTCCTTCTTTGAGTCAGGAAAATTATTAGCAACGGTCATTACATTAAATCAGGACACTTGGTTGTAACCTCCTCTCCATAAAGATGCTCTGCTCAACAACAACAACAACAAGACCCCACTATTTAAATTATACAGACACACTTCTCCTCTTGAGCTAGAGAAGAAAAAAAATAATTACCTACCAGTTTTATCACTCTCTCTCTCTCTCTCTGTCTCTCTGCTGGGTGCAACTTGGGAGCTATCGCTCATAAACCACTACCGCCACTCCTGTTCCTTAGCCATCTCTTCCCCCAA…
XLOC_015889	TNFAIP1	noncoding	-0.012288	GTTTTCTGACAATCCTTTGCATTAAAAAAAAAAAGTCTTCTGTATAACCAAATGGCATGCCAAACCCCTTCTATTGGGAAAACGGAGGTTTTATTGAGAGACTTGGAGACCTGGGCTCTAATCCCAGCATCTGCCACTGACTCGCTGTGTGACCTCAGACAAGTCACTTAACCTCGGTGAGCCTCATTTTCCTCCTCAGTGAAAATCGGGGTGAGACACTCCCTACCTCAGAGGGGTCTTGAGGCTTAATTCATTAATGTTTATAAAGCACCTTGGACTACTGTAATTGTTTTTACCAGAGACATCAAATTATGGTGACTGTTCATAATTTAACTGACATTCTGTGAACAAGCTGCTTTCTGACCACAGGAGCTTTCATTTTGTTCTGGATTCTAAATC…
XLOC_015963	LOC102456928	noncoding	-0.0004096	GCTCTAATAAAGTAGTAGTAAAAATGTTTGCAGTTATCATTCATGTTATGTTGTGTTTCCCACCGCATCGTTCAATAATGGTGACTTCTACGGCCTTCTAAGCCAGGTTTTACCCCCGTCTATTCTTATTGTTAAAAACATGTTCATATGTTGAGTGCCTTTTTCAGGTTCCCAGTAATCAATGACAAATGGTTGCTACTCAAAGTACTGTTATGTATGACACCTTTTTGTTTGAAGACAGCTTCTTGCTGAGAATATTGTCTATATACTTTGGAAAACTTATGCCCCCTGTCTGTCTTGCTTTTTATATAGTTGTAATGAAGACCAACTATTGCAATTGTTTACCATGTAAATATCTCTGTTCCACTATGGTGGCATAAGTGTTTTTCCTTGATGCAA…
XLOC_016056	LRRC66	noncoding	-0.0479232	TCACTTCAAAAACATATGGATTAAAAACTCAACACTCTGTTTTACATATTGAAACAACAATCAATACAAATGCTGAGACTAACTTTCTTCAAGAACAAGAGATTTTGGAAGTACATAACACTATCTTACACAGAGGCATGTAGTGTGTACTTCAATATTCCTAGAGTCTCAAATGTATCTAGTAGTTAAATAAATACAGGAGCACACAAGAAATCTTCGACTTTAAACAAAAACACCAGAAAATATAAAGGGATGCAGTTAGAAGTTAAACCACAAATAAATGCACAACAGAGGGTGTATATGGCATCAATATTTTTTCAATCTCTGTAAAGTTTATGGAAGGCAACCAAATATATTAAGAAAATTTACAAATAATTAGCAAGCACCATACATATTAAT…
XLOC_016083	PHC3	noncoding	-0.0004096	TCCAGCTTCAGAGGCGGATAGAAAATATCAGAACAGAATCTTTTGATAGAGTCAGTTCAAGAAGTTATAATTAAATGCAGTGGTTCTAATGCTGACCTCTGTAGATATCGACAGAAAGTCTGCTGATAGAAACAAAGTGTTATATCTACTGAAGGAAAGGGAAATACACATTTTTCTGCAGGTCCCATTTGCTCTTCAAGGTCATCTGTGAAATAGGAGCCAAGTATCAGCACACCTTTGACCAATTCTTTTCTTTTAACCAGCAAGTGTGCATTGGTCTAGGTTAACTAGCAGCAAGCAAACTAGAAGTATAACAACTTAATGCCCTCTTTGTGCATACCAGCATACAATCAACAAAAGTAATGTGTGTGCTTCAGTACTCTCTGGGAAGAGTGTCAT…
XLOC_016142	MYNN	noncoding	-0.0004096	TTGCAGCAATAAGTTAATGATCTGTACTCTTGAGTACCAATTCTTATCCTCAACTTTGATGAAAATGACTCAGCTGCTGAGTTCATTTCCCTTAAATATATTAATTTAATATAGCATATAATGTAAAAAAATGTGTAAGAGTTCCAGCTGGGTGCTGTCGAACTTTGAGAGAGAGCTCTACTGCATATCTATGACAATGCCTGGAGTACTTTCCATGCATCTCTTATGTGGAGGCTTACTGCTCTCAAGTTCAATTTGGAGCTGGAAGTTATATCAAGAGGATTGATGGTCCATGTAAAGAGTGAATAGGGGGAAAACTATCTTAAATAGTCAAATGCCGTTAATAGTTAACCAAATTTCTCCTTTCTGAAAAATGAAAGCAGGAGCATTAAAATTTCT…
XLOC_016320	LOC102941459	noncoding	-0.0004096	CCCCCCACAATTTAATACTCTTAATTTGATTTGACACCTTGATTTCAGTTTTCAAAATGAAATTTTACAATATTAACTTCTCAGTTCATTAAAATCTTAACTTGCTTAATTATCATTGGAAATTTAATGAGTCTTTGTACTTTCCATATTTCTATATGAATACAAAGGAGAAAACTCTGCCCTCCATTACACCTGGTATTCCCTATTGGATTATGCTAGTACAATTGACAGCAGAATTTGACACGTGTCCATTTTAAATTCAAATGACTCATTGTTTCTGTTAATTGGAAACCTCTTCGGTCTGGAAAAAGGCAAGCACTGAAGACCATAAGGTTAATGGAGAAATGCCTTTTTTAGCCATTACTAACTATTCCATTTTTCTTCCTTAGAAATAGCCAT…
XLOC_016374	UBC	noncoding	-0.0004096	CGGTAACTGAACTTGCTCCTGCTAGCATCTGAATAAAAATTTCACTGCACCTTGTTCCAATAAAGTTGTTGCATTCACAACTTTTTTGTCTGTCCCTTTCAAATGTAAAGGTGCACTAATTTAGTCAGATGTGATTCAGTGCACTAGAATTGTATAATAAATGACACAGCTGGTAAATAGACATTAATCCAACTGTAAAAACTTGTACGTTGTTAGTAAAGGTGGTAATATTGGCCACTAAATCATAAGGTACTTCTGAGATGTCTGGAATCTAGTGTCTTGTGGCTGAGCTGTATCAGCTACTGGTTAGTAGAATCAGACTAACCTTTAAAGGTTGCTATTGTGCTTGTGGCCCCTTTTGTGCTAGGTAATGTGCACAGATATATAGGCACAGTACCT…
XLOC_016380	FAM101A	noncoding	-0.04096	GAGAACGGCACGTTTGGACGTTTCTTTCAAGTATGTTTTCTAGTCTGAAAGCGCGTTTAAGTGTTTGCACAGCAAACAAAGCCCAGAACTGGGGGTGGATT
XLOC_016442	EBF3	noncoding	-0.0004096	TTTCCTCTCCCTCCTCTCTCTCTCTCCCTCTCTCTCCTTGGCGACTGGAATATAAGAGATGACTTTACTCCCTGTGATCAGTAGGAGAAAAGCCCAGTTCAAGTCTTGCTTCTTTCTTCAATCTGTCCTGTATTGGCACGACATAAACAATTTACTGAGTACTTCTCTACAGCTAGTTGGATGGCGTTCCAGTTTGGTGGTTAAAAAAATAAATAAAAAAAGGAAAGGAAAAGTGTAACTACAGCCGACGATATGGCGAGGGTTTTGTTGTTGTTGTTTTTTAGAATAAATATTTTTGTTGTTGTTTGCAGATGCTCTCAATGTGGTGTCATCCTAGTAAAACAGCATCAAAAAAGCTTCAGGACACTGCTGAATCGACCACTTCTGGCAAGGCTCTCC…
XLOC_016442	EBF3	noncoding	-0.0004096	TTTCCTCTCCCTCCTCTCTCTCTCTCCCTCTCTCTCCTTGGCGACTGGAATATAAGAGATGACTTTACTCCCTGTGATCAGTAGGAGAAAAGCCCAGTTCAAGTCTTGCTTCTTTCTTCAATCTGTCCTGTATTGGCACGACATAAACAATTTACTGAGTACTTCTCTACAGCTAGTTGGATGGCGTTCCAGTTTGGTGGTTAAAAAAATAAATAAAAAAAGGAAAGGAAAAGTGTAACTACAGCCGACGATATGGCGAGGGTTTTGTTGTTGTTGTTTTTTAGAATAAATATTTTTGTTGTTGTTTGCAGATGCTCTCAATGTGGTGTCATCCTAGTAAAACAGCATCAAAAAAGCTTCAGGACACTGCTGAATCGACCACTTCTGGCAAGGCTCTCC…
XLOC_016613	LOC102936964	noncoding	-0.0098304	TTTGCTTAAATAGAAAGTATGATGTGGCAGCCATGTTTTTTAAAAGGCTTCCTGCATGTCAGTACACTCCAGAGGCTTGGTGTTTTACAGCCTTTTCACAGTTTGTCAGCATTGGCTTTGCTGATCGGTTTGGCAAACCAGGCTCCTCCAGTTTTACCAACTGTGGCAGTAGGAAGCTTTCCTTCTTCGTAAGATTCTTTGTAAGAGGTACACCAGTAACCATCTTTTGTAACTTCAATAAATGGGTAAAATTTGACTGACAAACATCAGGAACTGCCTTTTAGATTGTGGCAACACGGTTTCTTTAGTAGATAGCTGGATTTGTACTTTGGGCTGTTCAGATGTGGGTATACCACTTGAACCTTCAGATGACATGTTGGCATATTCTTAGTTCTTGGT…
XLOC_016613	LOC102448506	noncoding	-0.0098304	TTTGCTTAAATAGAAAGTATGATGTGGCAGCCATGTTTTTTAAAAGGCTTCCTGCATGTCAGTACACTCCAGAGGCTTGGTGTTTTACAGCCTTTTCACAGTTTGTCAGCATTGGCTTTGCTGATCGGTTTGGCAAACCAGGCTCCTCCAGTTTTACCAACTGTGGCAGTAGGAAGCTTTCCTTCTTCGTAAGATTCTTTGTAAGAGGTACACCAGTAACCATCTTTTGTAACTTCAATAAATGGGTAAAATTTGACTGACAAACATCAGGAACTGCCTTTTAGATTGTGGCAACACGGTTTCTTTAGTAGATAGCTGGATTTGTACTTTGGGCTGTTCAGATGTGGGTATACCACTTGAACCTTCAGATGACATGTTGGCATATTCTTAGTTCTTGGT…
XLOC_016650	NUP50	noncoding	-0.057344	CCTCTGAGGATGGGATAAGAAGCAACTGGCATATGCTGGAACAAGGGAGATTTAGGTTAGACATTAGGAAAAGCTTCCTAACTGTTGGGTAGTTAAGCACTGGAACAAATTGCTTTGGGAGGTTCTGCCATCTCGGTCATTGAAGAACAGGTTAGACATACACTTGTCAGGAATGGACTAGTTATTACGTACTCCTGTCTTAAGCACAGGGAATGGAGCTAGATGACCTGTTCAGGTCCCTTCTAGTCTTACACTTCTTTGATTCAATGTTGTGACATTAAGCACCAGCTATCAGTTGCACATTTGTGCAAGAGAGTTCTTTCCAATCTGAGTTGCTACAAATGATCAGTTTCATTGTTACAGCTGTAGACTTTGTTTTTTCAAATCTTTACAGGTTTG…
XLOC_016721	LSM11	noncoding	-0.0720896	TTTCCTGAGGGAGAGCTCCAATCTTTTGAGAGGAGAGAAGGATGGATATGTTTTTACACAAACTGATCAAACTACTTTTCATTCTCAACGAATACAAGGCTGACAGTCTCAGGTGTACTAATTTTCTTCAGCTATGTCATCCTACTGTATGCTATGAAGCTAGAAGCTAATAAAATAGCTATCCGGGAACATCAGAAGCCATTTCTCCTTCCTTGACAGGCTTTCAGTTCTGTCAGCTGAGAGCAAGAGCACTTATAATGACATCTAAAAGGGCTTGTAAACATCATGAGACAAGCCATCTCTGATGTTCCCCCCCAATGAAGTAGTCCTTTCTCCTCCATCCC
XLOC_016737	FAM114A2	noncoding	-0.06144	TAGCTTTTGAGCTTCTTCGCTGGAAGGGAACAGCCTCTGCTGCACCACCAGGGAAAGAAAAAGGTGGCTTAAACAGAATAAAAAAGGAGTCTAGGCAACTAATGAGAGTAGACTGCTGTCATACCTGCGTTCCTCAGTATTGGCTCATCAGTAATGATGAATCTCTAGTCCCAGTCTTCGACCTCTCCAGATTTTAGCAGGTCTTGCAAATCTCTACTCTTGGGTTTCATGCTTCCCTGCGCTCTGCTCCGCTGATGCAACTTGTTGCCAAGCAGAGGGAGTTTGTGTTTTACTACAGAAACACCTTTTTGCAAATAGCTTCTCCTATTTTGTATAGCTGTAAAGATCCTTGCTTCACTTTTGTTTGAATGATCAAATCTGTGGATGCATTGACTTTTC…
XLOC_016798	LEPROT	noncoding	-0.0004096	AAATAAAGAGATTGTGAGACATTAATTGTCAATATCCCCTTCTTAATCAGCATCAGAAACAATCTTTTAAAAAGAAAACAAGGTCCTACTGAGGCTGGTCTAATGCTTTGAAGACTTTTTGTGTTGCACCTAGATGCCATCGGGGTGGGTTCATTACAAATCAGTAGATAGCTGTTGGGTGGAGACAGTAAATATTTTTTTCTGAAAAATTGCTACATACGCTAATTCTCACTGTCGGTTTCCATGCAATTATCATCATAGTTTTTCCTTTTTTAAAAGAAGTTGAAATAATAATTAAAGTCAATAAAGAGTTTAAATCTCAGAATTCTCTTCTGGCCTCCTTAAATCTAAATTTGCTTGAATTAATCTTTAGTTAAATTATCAGAAGTAGGGAGAAAG…
XLOC_016810	LOC102448283	noncoding	-0.028672	AGTTAGACAGCTATCATTTTAAACCGTTTGGATTTCGATTATGAGATGAAACTGTAGTGGAAGCCACGTGTAAATCCGCTCGCTTGGAGCTCTGAGACTCTTTTACCAGTGCCTTTGTGACAGCAAGAAAAGGAGCGGGGGGAATAAAAGCAAAAGATCCCCCATCCCCCTTTTGCTGATTTCAGCCTGTTCCTTCTCTGACTGCTGCCGCTGAAACCTAGAGGCTATATGGTCAAAACCTGACACTCACAGACAGGATTGACGTTCAGAGTCCTCAATCCCACTTCAATCAGTTGGTCTCCAGTTTGAAACAAAGCACTGCTTGGGACGTGGGAGGGATGCAAACCACAGTGGAGTCTCTTTACAGTGAATGAAGTGCAATTCAGTGCAGCACATGGA…
XLOC_016853	BEND6	noncoding	-0.0004096	TAAGTTTTAATTTTTGTATTTTTATAGAAAGTTGCTTCAAAAATATGATTAAGTATATACATTAATAATGCAATACATACAGGTTTATGTACAATATATACACGGTAGCAAAACATCCTTTCACCTATATTTCATCTATGGTGTTAATACCATGAGCCAGAGCCTTCTGGCATGTTGTTTTATCTTCTTTCATCTTCAACTTATCTACAAGGAAAACCAGAGAGGTCAAAGATGGAAAAGACCTATTAGAACACCTAGTCCATTCCCCTGCATATGCAAGAATCTTCTTTACAGTGAATTTATTAGTGCATTGTCATATAAACTGGGCTTTCAGCACTTTCGTTGGGAGATCCCATTTCACAGCCTATTACATCTTACTGTCAGGACATTTTTTTTGAC…
XLOC_016855	HCRTR2	noncoding	-0.0004096	CATCTATGATTTCCTCACTACTTACAAAAACCAAGTTTAAAACTGCATCACCCCTTGCTGGTTAAGCAACAATTTGATGAAGAAAACTGTCACCTATCATAGCCAGGAACAACTGGGCCCTACCAGTATTAAGAAGCATTTATTCTCTAATCTATATCTGGAAAGATAAAGTCTCCTATTATGACACAATTCCCAGTAGTGTTTTCCTCTCTAATATTTATTGTCATCCTCAAAAATGGTAATATTATTAGAAAGAGACATACTACTATCCAGATCTGAGTCCGACCCTGGGGATCTATAGCAGACCCTTATTGCTGTCCCAACAGAAGCTCTTTTTCAAACCTTCCCCAAAGTGATTTTGACCCAAATAGCTTCTGTTTTGTCTATATTGCCACTTTT…
XLOC_016946	PCDH7	noncoding	-0.036864	AGCCGTTTTGCTGTGAAAGCGCCTGAACCACACTTCTCTGAAAGGCACAAGAGGGGAGGCACAACTGCAGATTTCACCCGCCGAGGCGGTGGGGTTCAGAGGAAACAATTGACTGGTATTATTTTCTTTGCAAAGAGGACTGCATTTTTATAAATCGCATCGCGGTTCTTCCCCCCTCCCCTTTGCCATTCCGCTTATATGGATGTAATTCAGAATCTGTTAATTCACGTGGGGGATCCAGTTACATCTCGTTCCGCTTCGGGTATATTAACGAGAGAGCAAAGCAATAATCGCTTTTGGACACATAGCCTTGTTGCTAACCTTTGAACTGAAAGAATCAAGTTCAGATCTGGTTACCTGCATTGGGACGGAAAGGAAGAGAGAGAGAGAGAGAGAGAG…
XLOC_017004	IGFBP3	noncoding	-0.0004096	GAGAACAGATGGGAGCCCAGAGTTACAGAGAGTAGAAGCCAATAGCAGGCAACAAAGAGAATAAAAAGAAGGGAACTTTGCTCTCTTAATTTATTTTTTCTCCTTCATTTCCCCTCTGCTCTCCTTTCTTTCCGTGATCATTTTGGGACCACGTTTCCTCCCAGCCAGACCATTTTGCTCGGTTTGGGTATTTTTTTGTTGTTGATTTTTTTTTAATTTATTTTATTTTCAAATTTGTGTCTGCGGCAAGAAATCAGTGTGAAAGCCAAGT
XLOC_017074	LOC106731728	noncoding	-0.098304	GTACTGTCACTGCCAAAATACTATAGAGCATCCTATTAATTCGCTGACTTGGACTGCTGGGCAGGGTGTAGCCAGGTTGATCTTTACTGTACGATTTGAATCAAATTCACCGGTAAGGGAGCCTCCACAAATGGTTTCTTGAATGCTCTTAGCAAATGCACTCACATACTCACGTATTTCCTTAGCCTTTGGTTCATACTTATCATTTGATGCTGTATTTCTATCTGAGCTACTGTTTTTTTATTTATTTCAGTCACACATGCTGTTAAAGTACTATTTGCTATTCATACACCAAGAAGTTTTCTTTAAATCTATTTCCATAATTTGTTCAACTGATAAATGAGACAGCGTGTTCAGCGAGGGAATATTTAGTGGAGGGTTTGGGGTCTAAAACCAATC…
XLOC_017083	LOC106731725	noncoding	-0.0004096	CAGTAGGTGAGGATGATGAAATAATAAAGCATTTCCCGTGTGTGTTTTTCATTAGTCCTATTTTGTTTTTCTTCCAAGTGCTGTGGAAACAGAACAGAAGCCCATGCTTCAGCCAGGACCGCAATGGCCTCCTCCCATGGGAGTAACAGCTGCATAAATAGGAGGGAAATCCTCAGCGGAATAGCTTCCAACACCTTTCTAATGGAAATAATGATTTGCAAAACCCAGTTTATGCCTCTGCCACATAATTAGTAGCCAAAAGAGCTAAAGATTAAAAACACTGTTCCAAGTCCCAGCATCTCTGAAATTTGGCAAGACCTTAAATATTGCACTCTGTGTTCCAAACAGGTTGCCTATATGTGAGCATTGCAAGGAAAATCTTAGTCAGTTGAGTCAAGC…
XLOC_017114	PLD5	noncoding	-0.028672	ACCCCAGATGAAATACATTCCATGTAATATTAGGAATCCTTGGATATCAAGGCAGTGAAAAAATGATGGCTTGATACCCCAGCATTAAAATCAATATTTACATATCTTTAAAGCAATGCATTATTTTTAATTTGATTTAGTGTTATAATTAGTAACTTAGTTTGCAGCAGTATAAATATATTACCCACTTTCAAACACTGATCGCAATACCATGACCAACTCAATCACTTAGCCAGTGATATATTCAGGTTCCAAATGTACTGCTGCAGCAGCAGGATTCTTCTGCACCCAAAATAGTCTTTCTTCTTTCAAGTTAGCATGTCAGCTCAAGTCAATCAGGTATGCTGAACTTTGGTTACATTCAGTAACGCTGTAAACAATGGGCCAAGTTCACAATCA…
XLOC_017133	MAF	noncoding	-0.0827392	TATCCTGAGCAATTGGTTCCTTGGGCAAAGATGATGGCTTTTTGCTTTTCATAAGCTAAAGGTGGTTCTGCAAAATGATTAAAGTGCCTATGTACTCTGTGACCTCTTGAAGTGCTATTACTGCTCCAAGAATGGAAGCAAATGCCTTCTGAATGCAGTTCAGAGCCACAGTGCAGGTGCTTAGCTTTACAGCGTGCTAGCTGCATGTCATCTTTGATAGGCTGGAAAATTGCAGAGTGGCTGTACAGTGATTCCCAGCCATGAAGCAGACACTCAATGCATCTGATTCATGGTCAGGTACAGCATTGGTGCTCCATCTCTTTGCCTAGAGAGTATTATGCACCTTTGCCGAAAGGTGGCGCTGTCGAGGTTTAAACCAAGCACATCCACCGTGGTTTT…
XLOC_017285	PIAS1	noncoding	-0.069632	TGGTACTTTTATACAAACTGACATTGGTCTACTATACATTTTTAAAAGCCATTTTACTGGTTTGGCATGCCGTATGGAAACTAAGAGAAATTTTAAGGCAATGAATCACAGATTTAAATTCATGGAATTAATGGTAACTTGTTAATATTCTGCTTATATACATTTCCCCTTTGTTAATTAAAACAATTAACAGCAGCACTTTCTGGGACCACCAGCTATTCTCCCTTGTTAGAAATCTAAGCTCTGTTTAAAAAGAAAAATGAACACTTACATTGATAAAACAAAATCCTTTCTGAATACAGGTTAAAATGTGCTTTAAAACCCTGAAATGACAATGCAATGAAGGATTCTCTAGGATATGCTCTCCCCACAGTTCTTAGCTTTAAATTAGAAGGCAGC…
XLOC_017532	STK26	noncoding	-0.237568	TAAAACAGTGGGATAAAACCAGACCTTAAACAATTGCTAAACTTTGTGCAAACACATTAAGAATCTATGTTTTCTAGTCACTAAGCAGTCACTTGGCTGTAGGAACAGATTTTTTACAATTACTATCTGTACACTTTACAAAATCTTGGTGGAATCTGAGAGGAGCTGAATTAAGGGGCTTTAGGGACGATTACATTGACAAAGGACTCTGATATCCAAGTCTGACTAATAGAATACATTTCTTTTTTTAATGCAATTCTATTTCCATAAGTGACTAAAATGTCAATTCCCCTTTACGCAAGGTGGAAAATACACAAGCCAGAGGATGATTCCCTAATGAACCCTCTATACTAAAAGTACAATTTATTCTCATCATGATGCGCAGGACTTCAGCAGAGC…
XLOC_017588	GPR63	noncoding	-0.0004096	GTTAATTTCAGTTGAATTCTTAGGATCAAGATAAAGATTGATAAACTGCTTACTCTCGCTGGCTATGATCCTGCAAACACAAGTGTTTGGAGTATTAGGGCAATTGTGTAAGAGAAATTTTAGCTGGGGAGGGGGGTTTAAAATCTAAAATAAATTTGATCCTTTTTAATTCTAGGAGATTACAATATTATTCTTCCTCTCCAAAAATTATTTATTTATTTTTTACTCATTACTGAACTGTTCCCTTCTATTATATTTTGAAGATTCTTTGGTATTGAAAATGAAGATGAATGTATTTTTTATTACTTTGCAGTTATCTCAGTGTTGTTCAGTCAAAGCATGAAGCTGTCACAACTTTCATGTGTACAAATCTGTTGCTAAAATGATTTTTTTATACTC…
XLOC_017595	FUT9	noncoding	-0.0004096	TACAAGGAGGTAACACAGAAATTAACATATCATTCACATATCATATCATATCATCCAGTGTTTACCATAAAAATCAACTGCTAGCATAGGCCCCACTCCAGCAAAGCACTTACACCCATGCTTAAAACTAAGTACGCCCTTAAGTGTGTTGCTGGATCAGGGCCTTAAATATTATTCAAGCTGTACTTTTTCCTGATGTAAGTTTTTGTAGTTTTCTTCCTTTTTCTAAATTTTTGGCTTCTTTCTTCTTGCTTTATTTCAGCTGCTGACTGCTCTTTAGATTAAACTAAATCTAGAGGGACGCTGCCATTCTGTTTAGGCACAGTCCAAAATTTCTGCCTCTGATTTACTTTCATTTAAGGATGTTAAGTTTGGACCAGATCCATAACCAGTAGCTGT…
XLOC_017600	MANEA	noncoding	-0.016384	CATCAGTTCTTAATACCATATTTTTAGTAAATTACACAAAACATTGTAATAGAGATATTTTATTTACCAAAACAGCCAGAAATTTACAGTCTTCTTTTAGAGTGACAATTACATAACAAGGTACTTAATATAATTTTAAAATTTCAAGCACATTTTGTATTTGATTAAATTTTGGATTTCCTGAGACATGCATGGCATTTCTTTAGGCTATAGTAAATTAAACACTGTGCATAGCAAAACATTCTACATTGAGAGCAGTGGTAAGTCACTGAAATTTTAGTGGTCAACAAATTGAAGTGCAACAAGAATTAAACTATTCTAGGCTTCAAAATACCTTAGACTATATCTAGAAACATGTAGTAATGAATGAGTACATTACATTTTTAACCCAGTAGTTTC…
XLOC_017785	MYCT1	noncoding	-0.045056	TTACAGTGGGCCTGATCCGTAGAGGGCCTGATCCTGTGCATCTACTGAGGACCTGCAATCACAGTTAATGGGGGTAGTTAATGGGAGCAGCTCTCAGGAACAGACAAAGTGGATAACACCTTAAACTTCCTCCATGGTCAGCGGCAGCTGAGGGAATGCATTGCATTGCATTGCAGTGCTCAGCACCTCTCATGAATGGGCCCAGAGTAACCATAACTGCTCTTATCGCTGCAGTCTCTAACCCTGCTATTTTCTCTTTGCAACCATTACTACTAATGCTAAACAACCTGTCCAGCTCTCTAACTTTAAAGGCAAACTCATTTGAATGTATCAGACTGATTGGCTTTTGTTCTTTTTATGAGCAATTTTTTTCATTTTAAGAAGTTAAACTTGATTGCT…
XLOC_017821	VWA8	noncoding	-0.0004096	TTCACACTTTATTTAGGCGCTTTATACTAACACAGGGCATTTTACAAGTCACCATACAAGGCTGCTTTAAGTTTTTAAATGTGCTTGTCTAATGCACTTTTCACATTCCAACAGAATACATTCTGTACTCTATTTATACCATTTGCTGCAGTATGCATCATAATCCTGATGATAATAGATAAATCAAGCTGTCTCATGTTGCTTGAAATGAAAAATAAATATTCAGTATGATTTCACTTTATACACACAATCATTTAATGATTTTAATGAAAACCAATTTTAAAAATTGCATTATTAGAGGTAGTTAAGATTACTTAAGCAAGGGTGCTAATGTTACATCAGCTGCAGTAAATCAGAACCCTACAATAACAAACAATAATACCCATGCAACGAAGCAAT…
XLOC_017952	PROX2	noncoding	-0.0004096	GTAACACTGGCTTGGTGCATGCGGTCTCATCTCCCTGTTGTGGCTGCCACCAAAAAAAGTAATAGCCTGGAGTTACTCGTTGGGGGTTTTGTCTGTTGGGTTCTCACTGTTTGGCTGTGGCGTCCATGTAGGTAACACATTTACCATAAATACAATTAAGGTGCAAGGAGTCATACTGAAGAATTGTTTTCTGTGTGCTGTGTTTAATTAATGTAATAGCTACAGCTGGAATAAATGCAAAAATTAAAAAATGGTTGAATGATTCTTATGGCAGGTGTCTGGATTTAATCTGTCTAGAAGTGGGGATGTTGGGGGA
XLOC_018020	DCUN1D2	noncoding	-0.032768	GCCAGGACACTGGATTCAAATCCTGGTTCTGACATTTATTTACTTTGCAATATTGTTGTAGCCATGTTGGTCTCAGAATATTAGAGAGACAATGTGGGTGAGGTAATATCTTTTAGTGGACCAACATCTGCTGGTGAAAGAGAGAAGCTTTCAAGCTCCACAGAACTCTTCTTCAGATGATTATGGACAAGTGGCTTAACCACTTTGTAAATTGGGAGGAAATATACTTAGTTCAAAGGGGACAGAGTTTACAATTACTTTTTGCACAATGCTTTCAAATTCTTAAGTGCTATATCATCATGAGGTGCTCTTTACGTTTGGAATAGAAGCTAACGCTGCACGGGGGAAAACAATCATAGCTCCAGGCATGACAACTCTCTTGTCCTCCATGATGGGTCT…
XLOC_018180	FBXL20	noncoding	-0.0004096	CGATCCAATCCAAATAGCTGCAGTTTTGGCTTTGTTGAGTGTACTATTCTCTTAAAGTTGTATGTGTTGGAGTTAGGTTTCTTTAAATATTTTTAAACTTTGGTGGATGCATCATGTCCATTAGACTAACTTATTGGACACGCAAGTTAGAACCTTGTCATACACTCCCTTAATTATATATATTATAGAGAGA
XLOC_018182	LOC106731345	noncoding	-0.0299008	GGGGTTTTTTTTTTTTAAACGAGCGAAACGTCTTAAAAAAATCCTTATAAATTCTTTGTAATATGTTACACATTTCAAGACGCTATTTACACAAAAAAGGAAAACAACAAAACTTTACAGCAATTATTTGCATAAAGTACGAGAACGATGCATCAACTGGAGTAAGGTTTTTTTTTTTGTTTTAATTTTATTTTTAAAATCCTCCCAAGGCCTCTCATTGGAATGGCTGCAGTTTGAAGCGGAAGACGCGGCGTGGCGTTATTTTGTAGCCCCAGCGCGGTAGAGGACAGCTGGGCGCTCGCTGCAGAGACAGTACCCCTGGGTCAGGAAGACCATCGCCGGGCACGGGGCTGCAGTTGGCCTTTTTTCTAAACACAGAGACGGGTGCATTGGATTTGG…
XLOC_018183	SOCS7	noncoding	-0.0004096	TTTTAAAGATTGGCCTGCAAGTCTGGTTACCCTTTAGTAACCTTTTTAATATAGTTTATGAAAATAAATTATACAGCAACTATTTTAATAAATTAAGCCAAAAAAAAAAAAAGGACCAAAAAATTAAACAAAGCTGCATTTCTGCTGGATGGTGGTTAAAGAGTCTGGGGCTTGGAAACACGTCAGAGCAGAAGCTTTTATCCACTTGGTTTACAACATGCGTCACACAGAGGGAAGTTCCTTATCTGGATTACCCAAGAGTCAGTGTCTCTGAGCTAGGCAAGAATTTTGCATGCTACTTTGATTGAAATTAATCAAGATCAAATACAGTAGATATTTGCCTATATAAGCTTTGTTTTTTAAAAAAAGGATAGGAGGCTGCAACTCCAGTGTTTGTTTT
XLOC_018187	GPR179	noncoding	-0.0253952	AGTTCAGGTTCTGAAGCTCAAGATATACAAGCTACTGCTTATGTTCCGCTCCAGTCCCGTGTCACTCTGCTGCCTAGATTTCAAATTAATTTACTTTTAAATTCCCCACAAGGGCCCTGAACCAGTCACGCAAATGTTATGCATCTCAAACGAGCCATTTTTGTTTCGTTCCAGTGATGCTGGCTCAGTGCCTGAATGTCATTTGTGAGTCAGTGATTGTCTTTTCTCTTGCCACAAAGCTCCGCATGTCTTCCCGGGGAATAAACTAACCTTCAGGCCATTCCAATGCTTCGGTTTTAGAAACTTCAGTATTAACGAACCCCAGGGCTCAGTACACCTGGCTAAATACAATGCCCTGTTACACTACTGTCATGGGAACTCCAACTTAAGGGTGTTTAT…
XLOC_018189	LOC106731807	noncoding	-0.0004096	GCAGGGGAAAATAGAAACAAAATAAATAAAGGCTCCGAGAAAGATTGTCAGTGACGCCAGCAAAAGGGGTTTTTGCTACATTTGGAGGGATCCGGATTAAAAATAAAATCATTACCCTCCACTCCTCCCCTCTTTCCCTCACTGCCAACAATAGGCTCATGCATTATGTATCATTATTAAAAGATATTAGTGGTGAATTATGGGTATTTTCAAATTAGGCACTATACTCTTAATAGGAACATTTATCTTTCTCGATAGATAGCTAGATAGTGGGGTGTGTATGGGGATGGATAGATAGATAGATAGATAGATAGATAGATAGATAAGCAAGCGTGCAAGACTGGTCACTATCCACTTCCGCTTCCTTTTATTTACTTTGTAACAGTTAGGATGTCAGTA…
XLOC_018624	TNRC6B	noncoding	-0.090112	CTTTGTGATTGGCTGGTTGATAAATACCAGTGTGTTCTGGCACATGTAACTGCCCATGTGTGCTTGTTTCTGGTGAGTGCGCATTTTCTCCCTCTCTCTCTTGGCTGTCTCAGAATGCTGCATTGCTGATGGGTCTATGGGCTGGCTGGCCATCTGTGTGTCTTGATTCTGAAAACAAGTATGGGGGAGTCCCAGTGGCTGAAACAAAATTTTCTTGGGCTGGATTAAAATTTGTCAAGTCTTTTTGGTTTTTTTAATTGCTTTTTGGAGGGTGCTAATTCAAGTTTGCAGATCATATTGAATGTGGGTTGTTGCTTCCTAGCCCTTGTTCTGACCCTGTGGTAGAGCAAAACACTGCCATGTCCGAAGGATTTGGTGAGAAGGGGAGCCAATGTTGTC…
XLOC_018625	TNRC6B	noncoding	-0.036864	TGCCATATCTGTGTAAACCCAGTGTGACATTGAAGGCTGACTGAGGGGAATGCTATATCTACATATGCCTATAGATTCATATGCAAAGTGTTATGTGATCCAAAGTATGTTTGTGTATGTGTGTAAACTGGAGTCTGCAACATACTATGGTCCTTTTTTGAATATTATTTTTTTTGTTTTTGTTTTTGTTTTTTTTTACTGTGCCCTCTCCTCCATCCCACCATACACATTGAAGCAGATATTTTTCTTCCAACTCCTACCAGTTAGGTTTGTTCCCTCCCTCCCCCCAGGCAGAGCTACATTGTCTCTGGTAGCCTCAACATGAAGACCAGCCATGCGCAGAGATGCAGGAGAGATAAAACCCCTGTGCCAGCAGTACTTTCAAATGAAGCACCTATG…
XLOC_018626	TNRC6B	coding	0.023	AATACTGTTTTTCATTGCAGCGATTTGAACTGGCAAAGGTGACTGGTGTAATACTTTGTAAAAGCCAACTTTCTCCTTAGTATATGCTCTCCTTCCTCATCAAATGCTGCCACATCTCCTCTGTTCATGCCTTGATTGTAGAATAATCTTCTGCTTCATCCCTCAGCTGCCTTTCCCTCTTCCTGGGTCTGATTTTGCTCTTGCATGTGGATCTCCCATTGACTTTAATGGGGGCCCAGTATGTGCATCTGAGATCCAGATTTGGCCCTCTGGGTCAGATCCAGGAAAACCTTATAGCAGTCATCCTTACTCTCTCAAGTTAGTGCCACTGACTTGAATGAGTAAGTGCTACTCACAGGAGTAAGGGCTATTTGTGTAAGTAAGCGGTTGCAGGATCAG…
XLOC_018627	MKL1	noncoding	-0.0585728	TTACCCACTCACCAACAACAAAATGCTACAGCATTTAAAAGCAAGACAAAGCATGCTGGGAAGGGGAAGCTGCTGTAGGTGCAAATAATGCACTAGGAGAGTTAGGATTCCTCCTCCTCTTCTCACTTCCCATACCTCTATTTCAAAGACAAAAGGTGAAGGGCTCTCAGCCTGCGAGGGCAGGGATGTCCTGTACCAATGCCTACAAGACAGACCTTTTGATCATGTTTTTTCTTTATTTTTTAATAAAATGTTTTTTTCCAAGTATTTATAACTGAAAAAATAATTCAATGGAAGGATCCATTCTCTCACCCCTTAACTCTTCACTCTTGTCCTTTTCCAGTTGAGTGGTCATGCTGGAGCCTATTGCCTCAGACTGTGCTGATCCCCCCCTTGCTG…
XLOC_018670	BBS9	noncoding	-0.0004096	AAAACAAAGAAAGAGAAAATTGTGCATAGTAGTATTTTATGGTCTCTTTAGAATGTGATAAATTATGCTATTCAATAGTATCATTGGGATTTAAAGCAGCGATATTTGCACTGGGTACAAAAACCATTTGTTTTTCCCATGGCCAAATAATCCAGGTAATTCAGAGGAAATAAGTCACTGCAATTTAGTGGTTTATAGAACAATGCAACAGGAAATAGTATGAAGAAGCTCTCAGCAGTGTTCAGACTTAGTATGATTTTTTTTCTTTTAAATCTGATCTTTGTGGCTGGGGGAAAAAATCAAGACGAAATTAGAAGATACTTTAAAAAAAAAAGTGATCCAAGCCAAAAATATGAAGGAAGCATTACTAATTTCAGGGGACCAAATGTTCAGTTCTCA…
XLOC_018707	GPR158	noncoding	-0.0004096	GGCATGTGAATGGACTGCTTCTGCTACGTGGCAGTCATGTGTGGGTAGCTTTCCAAACCAGGCCTGCTGGGGATCCACATGTGAGCCGTGCCCTGGTGCTACCCGTTGCACCACAGGCAGGATCAATTCCTATGTGTGTTACTGTATTTGTACCACCGCTGACCCCTCTGCTGATTGCTTTTCCTTAGGATAACTTGAATGGGAAAATTCATTAGCAGCAAAGAAATAGGGCCAGATCCTTAACAGGTGTATATTGACATCTCTCCATTGAAGTCAATGGCATAACAGTGACTTATATCAGCCAAGGATCTGACCCAGAATGGATATTTTAGTTTTATGTTTGTTTTCTGATGCACAGAATGTTTCCCTCTCTTTTTAAATATTATCCATATGGATTTT…
XLOC_018710	LOC102934418	noncoding	-0.024576	GAAACTGGCCCACCCACTCGTTGCTATGAAGTGTACCGGATCTTCTGAGAGTCAGAGATTTCCGTTCCTACTAGAGAATGCCCTAATAAGAGAGGCCAGGAATTGGAAGGTGCCAGTTTTTTGGAATTTCACACTGAAGGGCACAGATCTCTCTCCATCACATTATGAGAAAGCAGTTCTCTGGATTGCAGAATTAAGCTCCCAGTTCCAATTTTACTCTGAAACATTTGCCTTGGCTATCAACATTCTTAACCGTTTATTGGCATCAGTAAAGGCACAAGTAAAATACCTTCGGTGCATAGCAATTACCTGCCTCGTCCTTGCAGCAAAAACCAACGAAGAAGATGAGGTCTGTATATTTTATTTAAATACAG
XLOC_018710	CCNI2	noncoding	-0.024576	GAAACTGGCCCACCCACTCGTTGCTATGAAGTGTACCGGATCTTCTGAGAGTCAGAGATTTCCGTTCCTACTAGAGAATGCCCTAATAAGAGAGGCCAGGAATTGGAAGGTGCCAGTTTTTTGGAATTTCACACTGAAGGGCACAGATCTCTCTCCATCACATTATGAGAAAGCAGTTCTCTGGATTGCAGAATTAAGCTCCCAGTTCCAATTTTACTCTGAAACATTTGCCTTGGCTATCAACATTCTTAACCGTTTATTGGCATCAGTAAAGGCACAAGTAAAATACCTTCGGTGCATAGCAATTACCTGCCTCGTCCTTGCAGCAAAAACCAACGAAGAAGATGAGGTCTGTATATTTTATTTAAATACAG
XLOC_018756	ARHGAP26	noncoding	-0.126976	AGCACAAATAAAGTATTTAATAGAGTTCTGGGGGTGAAGATCTTAAAATCACCTTGGTTTAAACTAAACAGGTAAGGCTAGAGGCCTGGTCTTTCGATCCATAAAAGTCAGGTGGGGTCTTTTCATTGATTTCAATGGGCTTTGGACCAGGCCTTAAGAGAGTTAATCCCCAACTCCTGTAAGACCCAGATTCGTTAAGGCCCCAAGCTGTGTGAAGCTCAATTAAAGTTATTGGTCCTATTTTTGGAGTAAGGAGCTACTCAATCTGAGTAAGGGTCTCAGAATCTGTCCCTAAATATTTAGGTATCAGAGATTCCTATTCAACTCTTCTTAGTCAGACATAATATTCCCTCCTCAATGGGAGCTTTGCCTGAGTTTTAAGGCCTAAATAGCTACGTG…
XLOC_018819	LAMA5	noncoding	-0.008192	CCATTGGGATATGCTTCAAGGAAACGCCCCCTGAAAACTGGAAGTACACCAGTGTGTGTTGCCAACTTCGGAGAGTGAACAATACACAGATTTCTTTAGAGAGAAGTATGAAAAAGCTAAAGCTGATAGGTGTTAAACACACAATCACCCAGAGCATTATAAAACTCATCTTCTCACTGGAGGAAGAGAATCTTGTGGTGTCCCAAAGTTGAAGAGAATCAAGATTTGTATGCACAGAGCCGGGGGAGGAGAAACAGTGAGCTACTTCGACCCTCTCTGGCTCTGGACTGGATCCTGCAAAGTACTGAGCAATGGCTGGAAGTGCTGATCCCTCTCAAATCCCTTTGCCTTCAATAGGCATGGAGGGCACATAGCACCTTGCAGCCTCGAGTCTTCTGC…
XLOC_018933	ADAMTS6	noncoding	-0.0004096	AGGTTAGATTGTCTAAACTTATCATTTTTGGTGCTTTCATCCAGACTCTTTCCAATTTGTTCACATCTTTCCTAAAGTGCCCAGAATTGGACACAATACTTCAGCTGAGGCCTCACCACTGCCAAAAGAGAGAGAGACAATTACCTCCTGTGTCTGACATACAACACTTCTCTGAATACACCCATAATGATATTAGTCAATTTTGCAACTGTATCGCATTGATGACTCATATTCAATTTGTGATCTATTATAGTCCCCAGATTCTTTTCAGCAGTGCTACCACTTAGTCCCCATTTTTGTAGTTGTGCATTTAATTTTTCCTTCTTAGGTGCAGTATTTCATACATACATTACTAAATTTCATCTTGTTGATTTCAGACTAATTCACCGATTGGTCAAG…
XLOC_019008	CHST9	noncoding	-0.114688	TTGTAAAAGACTGTTTGTGTGAATGAGGAATGCATTCATCAGGAAAAGAGAAGGTGTGAAGGCCATTGTTATAGCCAAATGGTCAAGGAAGACGGAGTGGAGAGACTTAACGACACCATCGACGCGCATCCATAATGAAGGAAGGGCAGATTGATGTCCCTGAGGTAAGGCTGGCACCCCTAAAGACAATTGATTAAATCAAATCCGGGACAGGATGACCCCCTCGGAGATGTTTTGGAATGTTTACATCAAAAGGTAACACCAATTAAGAAGTAATCAGTCAGAAACTGACACAGCAAAATCTATAGACTTCAACAGAGAAAAAAGTCTATAAGAACAGGGTGCTTTGCCATGGGACTATGAGTTCGTCTTGCCACTACTCCAGGAGAATCAGATCGC…
XLOC_019017	TMEM5	noncoding	-0.0004096	TGGCACAGGAGATGGCAGGATGGTGAAGGGGTGGCACATTTTCTACTGTGTGACCCTGGGTAGATCCAGGAATGTAGGGTTTCTCTTCCAGGTGCAGATCTATGGATCACTATCTGCTCCAATAAAAATGGACAAAATTAATTCATCCTTATAGTATGTCATTTGTCTGTCCAATGAAACTGCTGAAGACTTGAAGCTTCATAACATTGTAACTTAATCTTTCCATAAATAATGGAAAAGTTTAATTCAGGAAGAAGAGAGCATACTAGATTTCCAAAGGAAAAGTAGTAGATGGTGGTTCTTAGCTCTCAAAGAATATTTTTAAATAAAAAAGATTGTGTGTGT
XLOC_019018	TBC1D30	noncoding	-0.0004096	AATTTCTTTTGCCAGTTGCTCATAATTTTTTCTCAAATGCCCAGAATACTGTTTCTCTTTTCCGCAGTTGTGAAACTTTCAAAGCTTGTAAGTTCCTTACGCCAAATAACTCTGGATTTCTTTCCATATATATTCAAACAGGGAAACTAAATGTAAAACCCTAGGGATAATTCAACTTCAAGGTTGAAAACTCAAGCACTCAACTTCCAAAAAATTCAGATTGCTCCTATAATGTTGACTCTACCCTTATGAACATATTGGCCCTGGTTCCCCACTATGTTGCTTCAGAGTTCCACAGGCATACGGAAGTAATGCAGCAATGAATCAGCTCCAATGTGTGTAGTATTTGTCTCTTCCTATATTCTTTAAATGTAAACTTTAATATATCATTGTTTATTA…
XLOC_019053	LOC102445248	noncoding	-0.057344	TCTCCTTCGACTTCATGCTCCATTAAATCTCAAAGTCCTGGTCTACATTTGTTTGCTGGCATAGCTATGATAAGGGGTGTGATTTTTTCATACTCCCAACCAACACAGCTATGTAGGCAAAAGCCTGAGGCTAAGTATACACGACAGATGCTATCAGCACTGCTACAGTGCTGCAGCTCTAGCACTGTAGGGCAGACCCTTGCTACAGTGACGGAAGGAATTGTTCCATCACTATAGTAAATCCACCCCGCCCCCTCCAAAAGGCAATAGTTAGGTCAATGCAAGAATGCTTCCGTCATCCTACCTGTGTCTACCATGGGGGTTAGGTTGGCTTAAATACATCTCTCGGGGTGTGAATTTTTCACATCTCTGAGTAACGTAGCTAGGTCAACTTAAGTT…
XLOC_019059	FBXO21	noncoding	-0.0004096	TTGCAATAGGAAATACACAAGTAATATTTTGCTATGGGATACAGGATACTAAAAATCTGAATACGGAAAAGGAACAAAGCGGACATGTAGAATTGCTTAACAGAGTGGAACATAATTGCAAGAATGGAAACCGTTCAAAACCAAGAGAATGTTGAATACAATTTGTAATGGCAAGTTCATAAAGCCTAATACTGCTTTAGGAAAAGCTTTTGTATCCTTAACATGTACATAATTACTACCGATGACATATGCAACAGTTCATAGGACAAGATACAACTCTCAGAGCTGTTTTATATCCTGGAAGGTGTCTCCTAAATTAGAAAGGTGTTTTGACTATTCTAAAGGCAGATTTTTGTTGAGTATGAAGTGATAACTCAAGAATTTGGCTTTGGATGTGAT…
XLOC_019176	LOC102463868	noncoding	-0.161382	TTTCTGAAAGCTAACACAACACTGGTGATTAATATTGTGAAATGTATGTATTAACACTATATGAGGAAATATGGATACTTATAATATTTAAGCTTTAAAGTCTGTGGCCAAACAGGGAAAAACAGGTTCCCCCCAAGACAGGAGAGAAGGCAATTATTTACCGTCTCCAATGTAAATTAAGGATGGTGGAATCAAAACAATGGGACCCCATTTACATACAGGGGGATGGGAAGCCCACAGGGAGGGAAGAGCAACCTGAGGTCATCCTCCCTCTTGAACCATTGGAAGATAGATGCAAAGGCAGAAGCCATCTTTGGTGTCCATCACTAGACAGACACATGGGAACAGAGCTCTTGCAAACTGAGGAAGATGCATCTTGCAATCCAGGGTGGGGGTGGG…
XLOC_019176	LOC106732475	noncoding	-0.161382	TTTCTGAAAGCTAACACAACACTGGTGATTAATATTGTGAAATGTATGTATTAACACTATATGAGGAAATATGGATACTTATAATATTTAAGCTTTAAAGTCTGTGGCCAAACAGGGAAAAACAGGTTCCCCCCAAGACAGGAGAGAAGGCAATTATTTACCGTCTCCAATGTAAATTAAGGATGGTGGAATCAAAACAATGGGACCCCATTTACATACAGGGGGATGGGAAGCCCACAGGGAGGGAAGAGCAACCTGAGGTCATCCTCCCTCTTGAACCATTGGAAGATAGATGCAAAGGCAGAAGCCATCTTTGGTGTCCATCACTAGACAGACACATGGGAACAGAGCTCTTGCAAACTGAGGAAGATGCATCTTGCAATCCAGGGTGGGGGTGGG…
XLOC_019265	LGI2	noncoding	-0.0520192	GGGACATTGTTACCTCACCACCTCATACTGGGTGCTTCAACTTTCTGAGCAAAACCCCCATCATTTTAACATACAAAGTGCATCATTATTTGTCTCATTAACTACTTTTTATTCATATAATTAAAGAGTACATATGTGTATTAATAGCACAGATTGTCATTATCTCCTTACCAAAAAGAACTAAATGTATATACAGCCTTAAAATACTCTTCCATTGTAGCCTGCATACCGTATTAAATGTATTTTATATAAATTACTGCATTTTACATAAGTTTATGCATTTTAAAATACATAAAAACGATACCAAATGGTATGTTGTGTTATCCTTTGCCAGTGTCCTTGTACTTTCCCGATGTTTCTGATAGTCTCAGTGAAATGATGGGGTATGTGTAATTTATT…
XLOC_019332	ST7L	noncoding	-0.0004096	GACTAGCCATGTTTGATACAGTATCTTCTTTTAAGTCTCATCTTTCTGCTTGCTGTACTCTTCCATCTGTGACATTACCAAGGCCCTTGCAAAACCTAAGCAGTTTTGTTGTGTGTATGTGTAGTGTGCTATATATGGTTGTTTATGTTGCTTTCAAACATATTGTTTGGAATTTTCTAGTTCTGCCTATTGACTGTGCTGTTCTTCCCTCTTAACAGTGACTGTGTTCTTAAGCACTTTGACTCCAAAATTCTACGTTGCACTTACAGGGACTTCATCTCTTATATCTGGACTGATATTTATATTCGAATGGTGGTACTTCCAAAAATATGGCACCTCTTTCATTGAGCAGGTGTCTGTGAGCCATTTGAGGCCACTCATTGGAGGAGTAGAGAATAG…
XLOC_019378	CTTNBP2NL	noncoding	-0.0004096	TCCGCTTGGTACATTTGGCTTTACAAATTTACAAATGTTAATGAATACTAGTGTATGCATTTTGCACTTCATTATAACCCCATCAATGTCTGCTTATAACTCAGATGTGAATCATAGAAGAAAGTTTTAATTGCTTCCACACACAGACTCTACATCAAATTTAAATACGAACCCTAAATTTCTTATTGGATTAGCTGAATCCATTTTAATAGTTGTGCTTAGTTGAAGATAGGCTACTAGCAAAAATACACATTTTCTCTTGCATTCCCCCTCCCCATATTACATTACAGAAGAAATACAGTATTCAGTGCATTTCCTAAGAAATAAACGTCACTATAGTATATATCTCTCTCTAGAGTCGTCATAAAGAAATGGTACATCACTACTTAAGATTAGGGT…
XLOC_019524	OAF	noncoding	-0.114688	TGTGGCAATATTTTTTTTAAAAAAAAACCTTTCCCATTAAGAGATTGATACAAAAATAGTTCTATGAGCAAATTAAAAAGAAAAAAAATTCTCAAAATAGCTTCTTTTTGGTCTGAAACGCCTGGATTTTAGGCAAAAAGGCACATGGTGGAGGGTGCAGAGCAGGAGGGGTTAGGGTTAAAAATTGCAGCTGCTCTAAAGTGCGTGCGAACCCTATGAGTATTTCCCCCTCATGCTCCAGCCCTAGGGAAGGCAGAATACAGTACGAATACTCAGCGAGCAGGGAGCGCCTTTCACCTGAAGATCTCCAAGCACATTACATAGGAGCCAGTCTCATCATCCTCCCCACTCTTACAGCGAGGAGAACAAAGGCAGTGCCGTGGCGT
XLOC_019559	LMAN1	noncoding	-0.0004096	TCTTAAAGATATCTTCCAATTAATACATTCTTGTTTCTCCATTTTGTGAATCTCTCCAACTATGACTTATTCAATTTGAAAATTAAAATGTTGAAGCAACCAGTGGTATTGTATCTTGTGTTGGGAAGAGGAAAACACTGGGGGCAACTTGTGCAGTTTCTGAATTCGCTCACTATCTAAAATTGTATGTACACTATCTATCATGTTAAATTAAAATGCATTTATGCTGCGGATGGACCTGATCCCACGGGAAACAATAGCAGTTTGCCATTGACTTCTGTGGAAACAGAAGGCCCAAAATGTGTAACTTTCAAAAGGTGATCGCATGTAATTTTACAATGAAACAATAATTCATGGGTTATCCTTGCTACTTGCTGGAGGGGTGGAAAGTATAAAACA…
XLOC_019628	LHFPL3	noncoding	-0.036864	ATTTCAGTTTAGTTTTTTACAGAAAGTCAGGTATTCCAACAATTTTCTTTACAGTTTGTTGACTTTAAAAAAAATTACACACATTTTTGACATTACAGTGGAATGGAATGGGAAAGCGTTCACCTTTAAAAAGATAAAAACATACTACTTATACTTAATTAACATTTAGTGATGTACATCCTTGTAACTTTTTGCTTTATTTATCTACATATGGTACATTTTAATTGAAATAGTAGAGCCACAAGGTCTTGTGATGACACATTTTTGCAACATTTGTATGTCTAAAGTGGGCTTTTTCGTTATACAGTCACTATGATGCAAAACTCAGTAGGCAGTAACAAAATTGCATGGCACAGAGAAACCCAATTAATGCAGTTTCTATTGCAGGAAAAAATATCA…
XLOC_019628	LHFPL3	noncoding	-0.036864	ATTTCAGTTTAGTTTTTTACAGAAAGTCAGGTATTCCAACAATTTTCTTTACAGTTTGTTGACTTTAAAAAAAATTACACACATTTTTGACATTACAGTGGAATGGAATGGGAAAGCGTTCACCTTTAAAAAGATAAAAACATACTACTTATACTTAATTAACATTTAGTGATGTACATCCTTGTAACTTTTTGCTTTATTTATCTACATATGGTACATTTTAATTGAAATAGTAGAGCCACAAGGTCTTGTGATGACACATTTTTGCAACATTTGTATGTCTAAAGTGGGCTTTTTCGTTATACAGTCACTATGATGCAAAACTCAGTAGGCAGTAACAAAATTGCATGGCACAGAGAAACCCAATTAATGCAGTTTCTATTGCAGGAAAAAATATCA…
XLOC_019628	LHFPL3	noncoding	-0.036864	ATTTCAGTTTAGTTTTTTACAGAAAGTCAGGTATTCCAACAATTTTCTTTACAGTTTGTTGACTTTAAAAAAAATTACACACATTTTTGACATTACAGTGGAATGGAATGGGAAAGCGTTCACCTTTAAAAAGATAAAAACATACTACTTATACTTAATTAACATTTAGTGATGTACATCCTTGTAACTTTTTGCTTTATTTATCTACATATGGTACATTTTAATTGAAATAGTAGAGCCACAAGGTCTTGTGATGACACATTTTTGCAACATTTGTATGTCTAAAGTGGGCTTTTTCGTTATACAGTCACTATGATGCAAAACTCAGTAGGCAGTAACAAAATTGCATGGCACAGAGAAACCCAATTAATGCAGTTTCTATTGCAGGAAAAAATATCA…
XLOC_019690	GRM5	noncoding	-0.0004096	TGATCCATACACCATAAATGGTTGTTTAGATTAATTCTTAAGAGAACTCTTTTAGTTCAGTGGCTAGAACCTTCTCCATGGATTTGCTTTACCACTTACCTAGCAGGTATCCCTATAGATCAATAAAATTGCGGTTGGAAATGTCAAGGGTTGTGAGGATAATTTATCCATAAGTAGGAAACAGGTCATGGCTTTACTGCAGTTTCCTGATTCCCAGCAAGAGAATTAAAATGTTCCCCCAAGAGTCATCTGCTACACTCCCAGTATCTACGACACACGTTGGACACTTTGACTGAACTACCTGAGGTCACTTTTTTTGCTACGGCTTATCAATACACCTAAGCTTTGAAATCTCTGTAGTTACCATTTACAATTTTATACTGTGAAAAGAATAAATAA…
XLOC_019753	LOC106732179	noncoding	-0.0004096	GGCATGTTAAAGTTTTTATTGCTAGGTGCTCCCCAATACAACAAACAGTATCAGTAGTGTACACTTTAATGAAAGAGAAATTAGCTTGGTAGAAAAGAAAGCAAAAAGGTACAAGGAGTATCTACATCCATATTGTATATATGTGAAAGATAAAGAGAGAGAGAATTTGACTTCTGGGGAATTCCAAGGAAGCAAATACATATCCTATTGGTCTGTTTGAGTCTCAGGGATTGTCTGTACACAATCTATATAATGCTAATTTCTTTAGACCTTCAAAAGCCTTGCATAAAAGTAGCAGCAATTCTTTAGAGGCATCGAGTCAATACTTCAGTGGATT
XLOC_019895	ASPM	noncoding	-0.0004096	TTCATTTTCTTTCCATTTTGAAGATGACGACTTCTCTGTGATACAAGTCTCCACACTGGAGGATAAAGAGGATGGTGAAACAGATATGTGGACTTGAGACACTGATTCTATAGCTAAGTTGTCTTTTACAAACTGATCGGGTGACAATATGGGAGCAACTTGCTCTGCTACAACTTCTACATTAAGTTGATAACTGTCATTTATAAAAGAATCTGGACTTAAAATTCTCCTTTGAGTCAAAGAGGAATGCAAGGCTGCCGTCCATTCCAGAGCACAAACAGGTGAATGTGTATTTGATCTGTGTGCTTGTACTAATCCAGAAGGAGAACTGTGTATACTTGAGGATTTTATTTCCTCATTAGGATTATGAAGTTTCTTGATGTTACATGTGTGTATTTC…
XLOC_020116	KCNB1	noncoding	-0.0004096	CCAATAGTTTTTACCAGACTTCTCAAACACCTCATTTTAAGCAAATAGTAGAATTCCTGGGTAAGGTAATGAAACAATGGAAACTGTATGACATTTATGTTGTACAATATAGCTTAGACAGTCAACAAAATGGGGAGGTGGAGCATCCCATATATCTATTTCTTTAGCAAAGCTCTCATATTTTATCAATTATTACACTTACGGTAACCAAAATGAACCAAACATTAGCTTAGATTGCTTTAGAATCACCCAGTTGGGCAGAATATGGCTTTAAATAATTCTTGATTAAAGTACAGATGTTCTAGTTACCTCTATACCGTCTGTTTGCCATTGTGTTGGCTCTATAAGTATCTGATGTATGGAAAAGTCATGTGACTTTCATGCATTCCAGAGTAGTCT…
XLOC_020118	LOC102455659	noncoding	-0.0262144	CTCCAGCATCTCTTTATTCACTACAGGAAAGTGTTACAACAAAACCTCAACCAATTATAAAGAAAATACTTCAAACAGTTCCATGTGCAAACAAAAAGGAACAGTTATCTCCCAGCTGGGCATTAAATGGCTACTTTTTCTATACACCTCAAAGGTGTTCTAGGCACTTCACAGATAGTTGAGATATGGTCCAGGCTCCTTGAAGCCTGAAATCAAAGGACTCCATTCTCCACGGCACCCTCAACTCCCATCGGGTTCAACAGGCCCGATCGTGAAATGTAAACTTTGCACAAAGGAACATAGGACTGGAAGGGACTGCCTGAGTCATCGAGTCCAGT
XLOC_020183	TECPR1	noncoding	-0.0004096	TCATAGTGGTAGAGAGCTACAGTCACTCCAGTGAAGTCAGAGTAGACTAGCATGCACTCAGAATGGGGCTTTGCTGTTAGTTTGTACTAAGTGATCTGTGCTGAATATATTTCTGGCTCTTCTCCTAGTGAGTTAACACCTTAGTGTACATTATTCCTCAACAGAGAAGATCTAGTTCTGTCCTGCTTTAAAATTGTAGTTAATCCTAGATTCTCCTCTGAACGTCTCTTATTTTAAGGCCCAATGCTGCGTGGTGCCAATCACCTCCTGCAAGGTTCGTTCAACTCCTGTTGGTTTCAGGAGGGCACTCCACACCTTACGGGAGCAGGCTTTATCCATTGTAGCTTAGAGAGGTTTTCACTGAGGGACTAATCTTGCACACTTCGATTTGATGGGAAT…
XLOC_020188	DCUN1D3	noncoding	-0.0004096	CAATATGAATATCCCTTTCATTTTATTTATATAATATAAATAAAACTAACCTCTTAGTTTATAAACAATTTATGAAACGGTGTTGAACAAGTAAACTCCATCTCTAGTCTCTGGTGATTAAAGTCACTTCAGCTCTGATATCATGGTTGGCAGCTGAAATTATATCCTTCTCATTCATGGCATAGCCTTGTAAATTTCCAGGTCTTGCAGCTGTGTGTTCTACAGTATGATGTCACAGAGAGCCTTAGTTAATTGGGTACCAGACTCTACTCTTGGGCTGAGTTTCATGGAAAGGTGTGCATGTCTGAGGGCAGAATTTAGCCCTTCATGTTTAAAAATGAATCTCAGATGATACCTAAAGTGTCTTAAAAAAATTCTTCAGTTTAGTATTTCATTAAA…
XLOC_020188	LOC102444921	noncoding	-0.0004096	CAATATGAATATCCCTTTCATTTTATTTATATAATATAAATAAAACTAACCTCTTAGTTTATAAACAATTTATGAAACGGTGTTGAACAAGTAAACTCCATCTCTAGTCTCTGGTGATTAAAGTCACTTCAGCTCTGATATCATGGTTGGCAGCTGAAATTATATCCTTCTCATTCATGGCATAGCCTTGTAAATTTCCAGGTCTTGCAGCTGTGTGTTCTACAGTATGATGTCACAGAGAGCCTTAGTTAATTGGGTACCAGACTCTACTCTTGGGCTGAGTTTCATGGAAAGGTGTGCATGTCTGAGGGCAGAATTTAGCCCTTCATGTTTAAAAATGAATCTCAGATGATACCTAAAGTGTCTTAAAAAAATTCTTCAGTTTAGTATTTCATTAAA…
XLOC_020376	GPC6	noncoding	-0.0004096	TCTCCCTTACTTATGTCTACAAGTTTTGTTTTTAACTACAGCTTCATGAATGCACTAGATTAGGAGTGCAGGCCTGCTTTCTTGTTTCTCCATTTGGTTTCCTGTGCTGTAGAAAAGATGAGAAAGCAGTTAATAGCAAATGTCATTTGTCTTTTGCTTTGTACTGCATGTTACCACCAATTCTAGATCTTTGTGTATGCCATTTGCTCATTCAACAAGGATGGATAATTGCACATTAATGTGATCATCACAGTGAGTGTGTCTGTGTAGAATGGAAATGTTACTCCATTCAGTGCATTGTTTATCTTTAGTTAGTAGGATGTATGCATCACGCTCTCTCTCTCTCACTCTCTGACAATGTATTCACAACACTCTGCATCTAATCCTCAGCATTTTAAT…
XLOC_020430	UNC13C	noncoding	-0.0004096	TGATAGAACATTAATAGACTCAATCTCAAATAGAAAAGGAGACCATCAGAGAGTGACACAGTTCCTCTAATACTGAGCATTACCTCTAGATAAAAGGCAGAGGATCGTACACATTTAATCTACTGACATTTTTTAATGCATTCCACTATGGCGCCTGAAGTTAAACAGGAAAGGCTGGATTCTACAGGAAAAAATGGGTTTCCTGTTTGTTTACTTAAAGCATGTTTGTTGTATTTTTTCTGATTGTTGTATATTATGTTGTAAAATGTTGTACATTTTGCTGTATAATGTATTAATAAGTCACCAAATAAGGTAAATGTTTTTAATGCAGAACTACTTCTAAAGGGATAAGTATTGAAGTTGCCATGAAAATATATCTCTGCTGCTAGCAAGAAGGAA…
XLOC_020431	ADARB2	noncoding	-0.135168	AGCAGAGGTGCAAAAAGTAGAAGCAGTGCATTTACAGCCCTGATAAAGGAAGGCAGCCGGAGTGAGAGCTACCGGGCTCTTGAGCAGCTCCAGTCTCTACCTTTCCACAGTTCTCACTACAAGCAGTTAAGCATGTCAGCTCAGAAGATCAGAGACACTTAACCCAGCTGATGCCAAGTGACAGAGAATAATTAGAAGTAAACATCACGCAGTACTAAAAAGTGAACCTTATCCACAGATCTATAAAGCAGCAAGAACCAGAGGTGAAAATATACAAGAAAGAAAAGACTCTACATTCTTGTTTACTGAACTACAGTTATGACATCAGTTCTGGGGAACAACAGAGCTTCTGGAGGTCCAAGTAGTCAACTAAAATGCAAGTCCAAAAGGAGGAGGAGA…
XLOC_020510	TMEM170B	noncoding	-0.0004096	CTGTGTACCATGGTTAGCCGTGTAATTCTGGGCATACTCCTCAATTGTTTCCAGCAACAAATGACAGTAGTTAAACCAGTTTTAATGTACAAACACAGGGACCAAAGAGTGATTTAAAGATACTCCTGTCTTTATCTGTAATGTTACATAGCAGTATAAATATATTTCTAATGTTCATTGAATTGTGATTGTTTTAATCTAAGGGAAATAGTGATTCTTTGTTAGTTTTGCACTTGACTATTTTTTTGTTTTAGTATAATCAGTTGATTTTTGAATTACATTTGTGTATTTTTTGTTGTATATAGTACCATCTAGTAAATAGCTTTTTCTATTATCATACCTGTTGTTTAGAAAATCTGTCCTTGTTTGTAAACTGTTCTTCTTTTTCACTTGCATGTG…
XLOC_020557	HEBP1	noncoding	-0.270336	ATCAAAATCTGACCCCTAGGAAGTCTATGGGAGGCAAAGCCTGTGGACTTCATAACTCTCAGCCTTTAGCCACAACCTCACTTCACTGCTTGATGTTGGGAAGGTGCTTATACATTTTGTGAACTCCTCAGTCTTCTACAGTGTGTTGCTCCAATCTGGAGTGTGATCACATCAGGTTTATTATTACCCGCTACACATTCTAGAATTCATCAACTGCGGGTTCACATCACTGTAGCACACCTGTCGCCTTGAGGCAGAGAGGACAGTTCTTACACTGCATGCAATTCGTATGCAAGAATCCCAAAATAAACCCTAGAATTTAGAAACAAGATGAACCCAACCCCTCCATTCCCCACGTGGTTAGATAAGAATAACCGTGTGCATAGAGACGTTCCTTTT…
XLOC_020752	LOC106732156	noncoding	-0.032768	TCTTGGGCTTCCCTTCTTCCATTCCAGCTCTGTATATACCCTGCTCTGGAGAGCAGGTAAGGTGGGTTCTTAACATACAAAGATATGCAAAGTTAGGACATTTCACAGTCTCCATTGGTGCATGCTGCGGGCAAGTCCAGCAAAGCCGGTTTCAGACTCTCACGTGAAGTCTATAGTGATTGGTAGCTGCCATCGGTTTAGGTTTTTGTACTTTACCAGCGTAGGTACCACTAAGATGGTAGGTCACTAGGCACGGGAACAGTCACGCTTGCCAGTGTAGGAGGTAGGTAGCCCAGCTTAGAGGCCTCACTTTCCAGAATTTTCCAGGCGTATGGAGAGTAGCAGCTTGATTCAAATCTCAATCTTCCCTACCACGAATGACGTTACAAAAACCAGGTG…
XLOC_020818	BCL11A	noncoding	-0.0004096	AACACTTGCTTAACTTTGCGCATGTGAGTGCTCCTATTGACTTTCATATGACTATTAGGGACTTAAGTACATGCGTATGTATGTTCCTGAATTGGGGCCACAGATTGTACCACTGAATTCTGTATATTCTATTGATGACCATGTGTGAGTAAGAGTTATAGGATCAGGCCTAAGTGCTGACGTGAATCCTTTATTTGGTTAAGTCCTGATGCTGCAGGGCAAGCTGTGCCATTATCTTATTCTCATGTAAAACCACCCTAAAATTTATACCAGGTAGAAATTTACCATGCAGGGTCTCAGGTCTGGTGTCAAAGTTATTTATTTGTATTTATTAATTATTGTTACTTGCTTTTTTATTTATTTTTCAAAGCTGAATGTGAAAATTTGGCCAGGCTGCTA…
XLOC_020970	MITD1	noncoding	-0.004096	CAGCCCCTTACATCCCATCCCTGTTGAAGCTTCACAAAGTTCCATCAGCTCTGATGGATACTCTGATGTTCCAAATGTAGAGCTGAGCATTGTAGTGTAGTTGGCAATCGCTAAAGGAAATTGCTTGAGCACTTCCCTCCAAAGCTTCCTTAATTTAGCATAGTGGATGCAAATAGTCATCTCTTTGCACTGATGAATTGTGAAGAACAGGAAGGGAGAGTTCCCTTCCCCTCTCTCTGTATTTCCATATCTCCACTGGAACTATCAATATTGGTTCCTTTGCAGCTTCCACATATAGGAACCATCTTCTGGTAACAGATTGTTGTGTGTTTAATGAATCTGAGGAAAACAAGAAATTTAAAGGCTTCAGGACTACACGAGTTTGCTGTTCAGTCTGCC…
XLOC_021009	GALNT16	noncoding	-0.0561152	GGAGCCAGCCCTGGCCCTGTGTGTATGGAGCCTGCACATTCTGAATCATCCAAGGTTGCTGTTTGACTAAAGGTCAGTCCTGGTTCAAGAGCTCCATTTACCAATAAATATTCCATGCAAAAATCAACCCCAGTAATTTCCTCATTGCCTGCTCTGGGTGTCAGGCCATGGAGTACCTGCAGCACTGCATGCTAACAGAAGGCTGAATTCCAAAACACAACCCCCTCACACAACTTTAGAAGTAATCAATAGTTTGCAGATCTCCTGTTTGATTTTCATGAACCTTGATAAGGAACCAGCACAGAGTGCTACTTCTTTCCCTTTCAGACGAACCAGCCATCTTCCCAAAGCAGTTGAGGACTTCTCTAAATCTGTTATAAATGTATTCCCTGATAGATC…
XLOC_021049	FARS2	noncoding	-0.0172032	TCTGGCATGAGACCCAAGGTTCACTGTCCAATTTTCTCCCCACTACCTTTCTTAAACTTCTATGCCACACATATTGATGGATCAATCCCATGGGAAAATCAATCTTGCCCTAAGAAATTGTGTGCATGGGGGGAAGGGGAGGGAGGAGGCAGAGTAAAGGGGTTTGGGAAGCAGTAGATGGAGGTTTCCCTATTGAATGGTAGAGAGAATCTTGCAATGTGCCCCAGCCAGGGTCATAATAAGAAAGGAGATGTCATCTTTCTCCAAAAGTCTCTAGGTACTACCTCAGTGCTCTCACACAGCAGGAAGCAGCTTGTACTCTCCTCCTCGTGTAATGTGATCGCTGAACATCACACCACCCTTTCATCATGTAAGATTTGGGGTCCCCAGGTGGCAGCA…
XLOC_021050	FARS2	noncoding	-0.0004096	CTGCATCTGAGTGCTTCATCAAGTATTTATCAGACCATTTGAAAATTTCCACAAGCCTCCAGTGTCATTCCACTGCCAAAATTTGCTTATTATAACCTGTCATGAAAGAAGTAAGCATCCAATAAAGTGACTGAACTAGAAAGGGGTTCCATCAAAGACCCGCTTTCTCCCTCCAGGGTCATGTCTTTCAGTAGATGACTTCTGTTAGGAAGCACAACATTATGGGAGTTCAAGTACCTGCATATTTCTGCTTTTCAGGGCCTTGTAATAACAAGTACTTCCCTCTTCCACCTCCAAGCGATATCAATCTTTGGCTGATGATGCGGGCGATGAAAATTTTTGCCATAGTACACATGCTAGGAACACTGATTTGAAGCAGACACTTTGCATGTGAAACAC…
XLOC_021138	INO80D	noncoding	-0.086016	CAAGACTTCAGGCTACCTAGAAAAAAGGAAAACTTCCAAATGCCATCTCCAAACTGCAATTCAAAGTCTGTTTCCTTCTTTCATGCTTCCACTACATATCCTTGTTCCAGGATAATTGGAAAACTAGCACATGAAAAACCACAATAAGGTGGGGGGAAAACAAGAGAGATAACTGAATCATGACACAGCCAACAGAGTTACAGACTTTCTTAGAAAAAACTCCTAAGGATCCAGTCATTTTTCCCATATAGACCCAACCATCAGTGATCACAGAATTGCCTTTTGATATGTGGTTGCAGTTTGCTTTCTTCTGTTAATGAGTAGCTTTTTTCTACCCCAACCTCTGTTAGTTCACACAAACAGTATATTTTACTACTGTTTTTTACCTTCTGATAGAGC…
XLOC_021199	ADCY9	noncoding	-0.0004096	GCATCTCTCTTAGTGTATCAGAGAGTCCAAAGACAGGCCATGTCATACACTTGCATGCCAGTATCAGAGTTTATTTTATAAAATGCCTTTTGTGCTTGTTCTGTTGCTTTCTGCGTAATAATTTTAAAGAAACACAAACATTATGATTAGCCCTATCCCCTGAAAAGTAGTCTACCAAAAATTGATGCTTTGTTTGCTTGCTCTTTTCTTTTCTTGTATGTTTAGAATTTCTTAATGCTGATCATTTCAAGATCACCCACAGGAAAAAAAATTTAGTTGTTAAATGCTTTCAAGCCCAGGAGTTCCGCTCCTGTTATCCCTCACCCATGTGAGTGATTCTAGAGTTTATAATGTTGAGGAAGATACTGAGTATTTTCTGCAACATTTCCTTAATCTGCT…
XLOC_021293	HSF4	noncoding	-0.0262144	CTGTGCATTGTTCTCTGGGGCTGGTGATGCCGTTGCATTGTGCTGAGTTTTTAAGAGTGCGAACAGCACGGCTGATGTGACTGAGTGGGGGCCTACTCTCAGCTGGACCTGGATGAAACTAAATGGTTCAGTCTCCGTTACCCACACGCACGGTGAGACAGGCGTATTGAAAGAGATGGAGTTAGTGTAACTAAAACATTGAAAAACGATGCAAGATTCACCCAGTTCCCTGGCAATGGATGGATACTCCAGTAATGTGCCAGCATTCCTGACTAAACTGTGGACGCTGGTGGAAGATCCTGAAACAAACCATCTAATTTGCTGGAGCACTGTAAGTAAAGCTAATACCGGAGGTCACTTAAACTGCACGGG
XLOC_021402	RAB29	noncoding	-0.0004096	TTATTTTTTTTAGAAACTTTGTTCTCACATTAAAACACCCAACAAACTTAAGCTAAAGTATCCCAACCACCATGGACGGGACAATCACATTAGCAGAAACAGTTGCACAAAGCATTGTTTAAGACTGATTGCCTAACATAGCACAGCCTGAGTTTAGATGGGGCCTTTGAACCCGAGTTTGTTTTGCAGAAGAACTAAACTGAGGTTAACAACAAGCTTGCGTTTTTGTTTTAAGTGCCTTGTGTGTCAGAGAGGC
XLOC_021440	LOC102452623	noncoding	-0.0438272	CTTATGTGTCTAGTGCAAGTAAGACAAAGTTTTTTGGGAGGAAAGGCAGAGGAGATGGGGACAGCGTGTTCTTCTTTTAAGATTATGGCAAATTTCCTGTAAATTTTTGCTTTTCCGGTATTAATGTCCATTGTATTTCATGTTGTGTGTGTGTGTGTGTTCCCATGCTGTTTTAGACATTTTATAAACACTGCTAGCCTGCTGTTTTGAGGCATTTATGAATAAATAGTTCTCCTTGATTAAATGAAAGTAAACAGGTTTGGTATTAGTACCCATATTATATATTTAAGCCTAATATGTATATCTCAATAACATAGTATTAAACATGCTGATAAATGGCTAGAGAAGCACAAATGTTTGTCAAACCACATGTTCCAAGTCTTCAAAACACATGGTGGG…
XLOC_021463	DNAJC10	noncoding	-0.0004096	TTCCAGTTAGTTTATTGCATATACAAACAGGCTATTAAGTATGTTATTTTGAAGAATGTTTTTAATGTAAACACTACTTTAAAATATCAAAACAGCAGTTACACACCGTTTATTTTGAAATGCCTGCTTTTTCTGTATTCGAGACCATGTGGTATTTCAAATTGTCAGTTTAATTCTCCATGGAAATTTTTTCCATGTTTCCATTATTTTAGAGGAGTTCTTCAGCATCTCCATTTATTTTCACTCTGACAGCAGAGCGACTGGTACTGATACTTCCCTGGTGCTACTTTGAGAGCCAATATCATGCAATTTATCCTACAGCTTGCAGAATCAGGATCTTCTGATTTAGTGATCTTGCTATTGCAGGTGTCCTGGACAGTGCATTTAAACTATTGATTA…
XLOC_021464	PDE1A	noncoding	-0.032768	TGCTGGTGTGAGTCAACTGAAAATACTTGTCACAGTCTGTGCAATACTGTTAATGATGTTAGATTCTAGCATCATTAACTGTATTGTACAGACTGTAAATGGCAAGGGTGGTAAACTGCTTAAACCGAGGGGATAAGAGGGTGAGTTCATTTGGAGACAATATGGTGGTGTGCCTCAAAATAACAAGGTATCAAGATGTGCCGCAGCAGAGAAAAGGTTGGAACCACTGCACTATGGAAATGCACTCCCAGAGCACCATAGATAGGCATAGTCCTCAAAAGTTTCATTTTGTATTTTTATCTGGAATTATCTGACGAATATATCCTGTAATATAGTTATGGATTATGATTTAGCCAGTATTTTTATTTAATTCTCAACCTAC
XLOC_021484	ITGAV	noncoding	-0.073728	GAGTTAATTTGTATATTGGGCAGCTTGCTTTTTTATCCATTTACATATTGTTTTAGACAGCTGTTTAAGTGAAATTAGTTTATAATGGAAATCCTGGCCTCACTGAAGTAATGGATTTTACCCACAGCCTTTAATGTTATAGTATTGTTATTGTAATTATAGAGGGAGGAATCAGGACCCAAGCCATTAGGGGCATGTCTACAAGGCATCTGGGGGTGAGCCTCCCATCCTGGGTCCACAGAGTTGCTCTAGTGGGGCTCATGCTAGCACTCTAAAAATAGATTTTTTGATGTTCCATCGTGGTCCAGAACTCAGGCGCTCAAGCCCATCTCACCCCACCCTGGCTTCAGAATCCAAGCTCTAACCTGACCTGTCTACACAGCTGTTTTCAGAGTGCTT…
XLOC_021615	ZFHX4	noncoding	-0.036864	CCCCTCGCAGTTCCTACTGGATCTTCGCCTCTTTTTTTGTTTGCTTTATTTACTTAAAAGCTGATCACATCCAAGTAAACGAGAGAAGGTTCATTAAAAAAAAATAAAAAAAAAATAATCCTCCAACTTTATTGGGTGGAAATAAAAATTATTGAGCAAGAAGTGGGGGGCATAGAGCAGTCCTTTGGGGTCCGGGAGTTGTTAAAGCATGTGCCGACGCAGTCTCGCTGTTTGGTTGTGAAGGGGTTGGGAAAAGGAGGAAAGGAAATGAAAATCCGATATGTCTTTATTCTGCTAATTATTATCGTTTTAGCCCTGTTTAAAAAAATGGCTGATTAAGTTGAGTGCGCATGTCTTTGTGTGTCTATTCCCGATATGCACTCTGGGAATGAGCGAGAG…
XLOC_021769	SLC5A7	noncoding	-0.0004096	TACCTGGGCACTATTTAATACAGTACTGATGCAGTTAAAACATAGACATCTATAGTATGGTTCTCGTTTGACTTGCTAGGTATAGAGTTTTAATATAATATTTCTGACACAGACAAAAATATACATTTTATAACAATAGCCACAAATACTACCCTGTTAAATAGCAGACTTACAATAACTTACTGCCTAATTGCACATTGTACTTGTTCAAATGAGCTTAACGGGTAGAAGGCAAAATAAATGATAATTTTATTTCTGTGATATTTATATTTTAATTCCTAAATTATTGTACTATATGAAAATAAAAGGCTAAATCTGACTGTTGCCATACGTGATTCACTTAAAGTTTACATTCAGTTCAGGTTCACATAAGATTAGTTTAGTTATAATACACATATC…
XLOC_021838	MAEA	noncoding	-0.090112	TTGGCCTCATGAGAGAGTCTTAGGCTTAGTTTTAAAGGTAGAAGATTTATTAACTTCCCCATCCCCTGCCTTAGAGTTCAGCTTCTTATTCTAAACCACAGGAAGGGGGATGCATCTTTCAGCAGGGGAGGTCCCTGTACAGCTGTTAGATCGTGCCTTCAAGCAAAACCACTTGTACCTCTTATACCACAGCAAGGTTATAGTTAAGGTGGTTCTAGTAACTCATTACACTACACACCCACCCTTGTGCTTCTTTTTTTTTTTAAATTAAAGTTCTAATCACATAAAAAAAGTAGGCTGCTGTGGTTGTCAAAGTAACCGTCCTTTTGAATTGCCTGATGGGGCTGCACTTGAAATCTTGTCTGCTTTCATGCCTATTCTAACCGTGTTGGTGTATGA…
XLOC_022021	LRP5	noncoding	-0.0004096	AAGAGACGAGCTGCATTAGAATTCTTGGGCATCTCACAGTGAGTTTTCTGTAGCCAGGATTATTGGTTATTCAGTGGCCAGTTAAACCTGCCTTCTCTGTAGACAAATTTTCTTTCAATCTTTTGTGTTTGAGTCAAATTTTTACTGAGGAACATATTCAAAATCATTTAAACCTATAAACTGTTGAATAATTGACCATGTAAACCACCATCCCCCTTTGGCTGTGGCTTGCATACAATGCTCTGTCCAAATAAGGATATTATTTATACTATGTCCCTCAGTCCTGCCTAACATCAAAAATGATATTTCAAATTCAGGGCTCCATGCCAAGCACTTTTGTGTGTTTTTAATTATTGGGAACATGCCTGCCTTCTGTTTTCATTTCCTGACATTAACGGA…
XLOC_022114	STAG2	coding	0.001	GTCGAACGTCGTAAAGTTGAGGACTGCCTGGATAAGGCATTTTAATTGGTACAGCATGATATTTTGGTTAAAAAAGCTAGAATGATATAAAATTAATATGGCACTTATCAAATGGATTAAAAGCTGACTAAATAATAGGTCTTAAAATGTAATTGCAAATGGAGAATTGTGTGTGTGTATTTCTAGTGGGGTCCTGCAGGGACTGGTTCTTGGCCCTACACTATTTAACATTTTTGTTGTTTCTGGAAGAAAACATAAAATCCATTACTGATAACATTTGAGCCCTAACTGGTCAATTTATATTCTGAGGAGGTTGGCTGGATCTAGGAGATGCCATTTCCTTCAGTTTGTCTGTATGGTTCTGGAAGTTTGGAGGCTGGAAAGTTACTAGCAACAGAA…
XLOC_022283	SOX1	noncoding	-0.016384	GTCTCACTGCTCAGCCAGGGAACAAAAATGTTCCCTTTAACGTTTTCACAAAGAATTAAGTTGTCCATGTTTACTTTATAGAAATACAAGATGTTTATATATACATTTAGGAGTCTCAGGTACTTTAATGCCCCTAGATCTAAATATATAACGATAGCAATTTAGGTGATTAGCCTATACAGTATTATGGACTAGGCCTTTGTATATTTTCAGTACTTGGAACAGCCATGTCATTAACTTGGGTAGAAACATTTATGGTCCGAGTCTACAGTCATCATTCAGGCAATGCTCCAGTAGATATAACTCCTTAGGAAGAATGGATAGATCTCTACCACACAATTAGGAGATCTGCGCTGATATAGCCGTGGGAGATTTCTCTGAATAAGGGGTGCGGGATCG…
XLOC_022320	INPP5F	coding	0.099	CAGCCACTGATCTTCTTCTGGCCTGGAATCCTGTCTGTCTGGGCCTGGTAGAGGGAGTGATTGGGAAAGTTCAGCTTCATACAGATCTACCATGGTGGCTACTTCTCATTCGCCAGAAAGCATTGATTGGCAAGCTTCCAGAAGGCCATGAAGTATGCAAAATAACCAAAATTGCAGTGATTCCACTCTCTGAAACAGACCCTCAGGATCTGGAGTTGGAGCTCTGTAAAAAGCATCACTTTGGGATAAATAAGCCAGAGAAGATTACACAGTCTCCAGATGACTCTAAATTTCTACTCAAGACCTTTACTCAAATTAAATCAAATGTGTCTGCATCAAATAAAAAGAAGATAAAAGAAAGTAAGGAGAAGGAGAAACTGGAGAGGAGATTATTAGAAG…
XLOC_022361	LOC102945067	noncoding	-0.0167936	GTTGTAGAAACTTTTTGTGGGAAAACTAGAACTGTATTGTGAATAAAAATGTAATTGAAACTTTTAGTGGAAAAAATGTCACAACTACTCACAAAGAATCAAGAGTGTGTGAAAACTTTTTGTTGGCTGCATTTTTTGTAAAAAGTTCATGTTTTTAGAAAAAACTATTTGACCCTTTCTATTCACCTCCGCTCTACGAATTTTGAGGGGAAAGTGGCTTTTTTTTTAGCACAGCATTTATTAATATACCACCTGCATCTATTGGAAGGACACCGAATTAACAGCACACTGCTGGCACCTGTGCTATTGGTGGTGGTAATGGTGGTGAGTCTGGAAGTCTCTGCACATGTTTTTGGTGTGTGCTTTCATCTCCAAGTCCATTGCAAAGTTTGCCAGGAG…
XLOC_022380	LOC102444628	noncoding	-0.0049152	GATCCATTTTCAAAGCAGGGGAGAAAGTTAGATTCACAATGCAATAGTGCAAGGACTTTGGGGCAGGAACTGTCTATTACAATGTGTGTGTAATGCGCCTAGTCACACTGTAACATAGAGATTCCAACTCACTGGAGCCGAGGTGCCATCTTAACATAGATGGTAAATAAAAGAAAGAACAACAATAAGGTAACACAAATAGAATCAAACCAAGACAATTTTTAATGTTATCCTTTCACATGTCTATTTCCCCTCCCCACCACAACACACGTTCCACTTCATATTGAAAGAAAATAAATAAATCAATAAATAAATCCATATCTTCCTTCCGATAGTCCTGAGGGACAAGGTGGGTCAGGGAATATCTTTTACTGGACCAACTTCTGCTGGCGAGAGAGA…
XLOC_022385	LOC102941428	noncoding	-0.110592	CGGTGGTTTTACTATAGTGTACAAAACACAGCCTTGTTGGTTATAGCTGCGTCCCGACTAGGAGCACTTTGCCTGTATAGTATGCTGGTATTCCTATCCTAGTAAAGGGCTCCTGATGTAGACATGGTAGAAGTGTTTGCAGAATTGGGGCCTAGCAGCTTGGGGAAATTGACCAGAATAGGATACCATGGAATAATCTATTCCAGAATACCTCTCCCAGTGGACTCTCTATTTCCGAATAAAAGTCACTTGTATTCGGGAATGAAATTTCTTTTATTCCAGAAGAGAGGGTCCACATGGGCAGCTGTTCCAGAACAGCCATTTTGGGCAGTTTCTCCTTTGTAGACAAGCCCAGGGTAAGATGGGGAATAACATGTGGATACATCAGACTGAGGGGGA…
XLOC_022414	HOXC4	noncoding	-0.0004096	TCTCTCCCTTCTCGCTCGATTGCATTTACCTCCTGATTTGAATCATCGCTTTGCAAACTTCCCCCGTGTTTTTTAAAGTGCAAAGCTACTTACTTGGCGTTGGATACTTTGATCTGGTCATAGGGTAGTAGCCAGTTGGGAAATAAACCATGGGAAGGCGGGAAGTGAGAAGAGAGATTTGGCCGTAACTTCACCCTTCTTCCTTTCTCTTGGATTATTTTGGTGACAACACAATGCGATAACACGCATTGAATCTGCCCCATCTCTCCCCCATTACTATGGTAAAATCTACAAAGACGCTAAACAGTAGTGGTGCCGCTAAATCTATGTAGAGAGACACAGAAGGTACACGTTGTGAGACCTACCCGGGTC
XLOC_022428	HOXC9	noncoding	-0.0004096	TCCCCCAACCCCTAGAAACTTACAGCCCATGTTTCAACTGAGAAAAGATTAAGACTGCACCTTAATTCCAAAGTTCTTAATAAATATGCACAAGTCTGTCCTAGTTTCTGTTAGAAATGTATTTAATTATATCAAAGGACCACTTTAAATAGAAATTGATCTCTCTGTGTGTATGAAAATCCAAATTCGGACAGAGTCTATGAAATCTGAAGTCATCATCTCGTTCTCTCTCAGAATTTATTTTCATTCCGTTTTAGATCCTATGCTTTATGTGAGTCCTTAAAGGCAAATATTCCTATAGGAGTATAATGTCCCCTTTGGCCTCTATTGAGTTCAATTTATTTGTCAATCAAAAGTCTCTAGTGACGGTTGTTTTTATGTTCATGAGGGAAAAAATTA…
XLOC_022462	DUSP8	noncoding	-0.0004096	CCGCTGCTTGGTGTTATGGGCACAGATCTATCTCTGCTGCAAAGCACATTTTGCTCTCTGTAGCTTTCCTCTTTTTAATATCGTGCTGGTTTCCAAGCCAATACCTCAGGGGTTTTTGTTCACATGTGTGTTGTGTGTGATTTTTAGATCCCCCC
XLOC_022463	DUSP8	noncoding	-0.0004096	CTCAGGTTTAAAACTTAACCACAGACCGAAGCCGTGAGGAGTTGCAATAATAATTATAATGTTCTGGTGGCATCAGATTGTCACTTTCCTTATGATCATTGTCTGTCTCTGCTGATGTGCGCGTGTCCTCGGCGGATGGGAGAGGGGAATCTCCAAGGAGGCTTATGACTGCCATTAGGCTTCTTGATTTTTTTTTAAAAGGGGTTAAGTGAGAAGCATGGAAACCTCAAATAATCCCTTCTGGTACCCCAAAATGTGCTGGAGTTGGTAGTGGGGGAGGGGAAAGTTGGATGATTAAATGCATTTGATTTTCCATGTTGAAGTATTAATAAAATACAAGTTTTGATGATGGTTGGATCCCTCTGCCTAACCCATCCCTCTTTTTCCTACAGCTGTTTT…
XLOC_022464	DUSP8	noncoding	-0.0618496	TCCCCATTTATATCCTTGTTGCATTCCACCTGACCTGAAAGCATATACAGAAGTGTCTCCATAGAGAACACACAGCTTCTTAGACCATTTCAACAGTATCGATCAGCATTCCTAAAGGATACTTGCCTTATGACACAGGGAAGAGCCATCCAGCTGCTTTGCGGCAGTAAATGACTCGCTCTTGTTCTGCAAGTCACACGGACATCTGTTCATGTAGGGTCTGCCCTTGATCTTCTGAGGGTTGGTGCACTAGAACTGGAGTTAGTACAGAGACCTCTTCAGCTGTGAAGTTCATGATAGTTTCCCCTCCATGACATGTGACCCAGCTACACTGCAGTGCAGAGGGAGGAGCTAATGAGGGTGCCTTCAGGTAACCCCTCACTCCCATTCACATATTAT…
XLOC_022650	UTS2B	noncoding	-0.028672	GTTCAAGTTCTTCAAATTTCTTTGCCAGCTCCAAGTTGCTATCCGCGGGTTGCCTCCAGCCGAGGTTTTTGTTAAGCAGCAGAGTCAGCAGCGCGTCTTGGTGATTGGTGTCTCCTCTCTCCGGAAACCCGGGGTTTTCTTGTAGTGCAAGAGGTTTTCCATGTGCAGACGGTATCAACAGCATTATGGAGAAAACAATTAGGAGCCCAAGGCAGAGCTGGACTGAACAGATTTTGTCCATGTTCCCGCCACCCAAAAGAACTCTTCCTTACGCTCGATGGAGGACTTCAGTGCAACCCGGCTCCAGAGGAGCTCACTTTTAAAAGCCAGCG
XLOC_022673	ADARB2	noncoding	-0.0004096	GGAAGCCACAAACTAAACAGAATTAGGGCCTGATTTTTCAGAGGTGCTGAGTCCCACAATTCCAGATGAAGTCAATGGGAGCTGAGGGTCCTCTGTACCGCTGAAAAATCAACTATTGAGTATCTGATGTTGGATACCCACAAAAGCCTCAGATACCCAAAATTAGAGACCACTTTTGAAATTTGGTCGTTCACTGCCTCAATTTTTCCATCTGTCAAATGGGGATAATAACATTTATCTGCCCCATGGGGAGCTTGTGATAGTAAATTATTTAATTAATGGTTGGTTGTAAATCACTGTATAAGCCAGACTCTGTCACACTTATGCTGAGTGGTACTTCACTCTGTAGATAGTCCCACTGAAACCATACAACGGACATGACTACTCCCAGAGTAAGGC…
XLOC_022709	MXRA8	noncoding	-0.094208	ATCGCTACCCGCCAATCCGGCGGGTAGTGTAGATGTACCTAGGGTTGCAGCAAAAGCACCTCGAGTTTGAAACTTAGCATGGGCATAGTCTCACTGAGGAGTAGCGCCTTTGCTGAGTCTGGGAAGAGGAAGCAATTTTTAGACCAAAGTGTTTGAAAAATTATTTCCAAGCATGTTCCATCAACAACTGTTTTTATAGAGCTTTGCACCTCCTATGATGAACATTCTCTCTGCCTAACTTGACCAAGTGATCATCGTAAGGTAGGTTAAATATTGAGCTTTAGCTATGTGCTAGTGTCCCTTTATAAAATGACACACCATCTCCAGGGGTTGAGTTTTGTGTTGATGTTTTTACACTAAAAATACGTTGCTTAAGCAGATCTCATTAACAGCACGATG…
XLOC_022753	AKAP11	noncoding	-0.0004096	ATATTTATAATTTGGTTACTAAATGGTATTCTGGAACAGTGTAGCTATTGCATATATTTCTATCAATCTAAAATTAAAGAATAACCAAAACAAGTTTCCCTAATTTTAGTATGCCAATAAATACACACAATACACATAATGGGATAAATTCTGCTTTATTAAACTTGTCTAAATCCTGGAGATACTTCAGATTTGGTCTGGTTTGAGAGATCATCATTTGGCCCACTATCTCGTTCACGGTGAATTTTCATTTCATT
XLOC_022845	SOX13	noncoding	-0.016384	GCTCCAAAACAGCCTCTTTATTGTGCCAAGAGGGGGAAAACAAAAACAAAAACCCCACCGTTGTAAACAAGTATGTGAAATATACAGGTTAAGTTACTCATCGTCTTATTAACAAAATAAAGCTCTATCTATATTTACAGTCATAAAAAAAAAACAGCTGGTCGCCTGGGCACATCTGGGGCAGATTTACAAAACGGGGGGTGATGCCTATTTCCAATGCATTCCTGCCTGTACAGTCCCCTTCCTCCCATCCCTTCCCCCCTAGCCCCACTAACCTGGACCCCAGGGGCTTGTCAAGAACACCACAGGAGGGACAGGGGTAATAAATAACAGAGAAAGGAACCCTTACAGGAGCTGAGCCCTGCCATGGAAAAGCCAGCACTGGCTGAG
XLOC_023011	ROS1	noncoding	-0.049152	CAGGCCCTAAATACATCTAACTTATCTAAATATTCTTTAACCCATTCTTTCCTTATTTTAGCTTCCTTTCTCCCCCACTTTTGTTAATATTGTTTTAAGTATCTGGTCATAATTAACCTTTTAAGTGATGACTGAAGGCATTAAAATAGTCCATTAAACACTTCAGCCTTCTTGATGTTGTCTGTTATTAGCTCTCATTCCCCATTAAGTAGAGGACCTACACTTTGCTTCATCTTTCTCGTTTCTTATGTATTTATAGAAACTCTTCTTACTGTCATTTTGTGCCTTAGCCTTTCTGATTTTTGTCCCTATATCCTTGTGCTATTCTTTTGTTACTCCTCCTTAGCAATCTGTCGATGTTTCCACTTTTTGTATGTTTCCTTTTTGATTTTCAGGTCA…
XLOC_023112	LOC102448506	noncoding	-0.004096	ATCAAGATAACGTACACAATGACTTAATACTTGATGCCCATTTGCATCAGTGCATTCATCAGCCATGTATGCAAATTTTTTGAATGTGGTGAGAGAGTTCTTCACTTTTTCAACTCTTGAGTCTTTCACTGTTGCACTGCATGCTTCTAGCCAGTCAGTTGAGTTTCTTGCAGAAAGATAGTGAGCATTTGCTGGTCTTGTTCGGAACCAGTGTTCAACTTCAGGATGAACAAGGGACAATGCACTTAACATTGGCCTCCAGTTTGTAGTGTGTGGTATCTCTTGCTTAAATAGAAAGTAGGATGCCACAGCCATGTTTGTTCGCATGAACTGTGTTGTGTCTCCAGCATTCTTAACAGCCTCATTAAGTACTTCTAAAATTGGCTTTGAAAGTGGGCT…
XLOC_023119	SLC6A4	noncoding	-0.004096	TAAGCCTTGGCTAGGCGGTGTTGCAAGCATTGTTCCATTTATTTGCCTTGGTGAGATAAAAATAAAGAGAGACCCGCTCGCTATAATATTGACTTCCTGTGGTTTGGCAAATTCTCTGGTTTGGCACCGGTCAGGTCCTGAGGGTGCCAAACTAGAGAGGTTCAAACTGATTAGTTTAACACAAAGGACTAGGGTCAGTTTAGGTTGAACCTAAGATGAACTTTAAGACAAAGAATTACAAACACAAAACATAGTGGGACTTTGGCTCACCTACAAAGTTTCAAAGGGTTATGGTAGTTTGGTTCAAAACACCTCACTGTTTCTCTGAACTAGGGTGCATCTATTGGACAGGGGTCAGAGGATCTTTGTCTCAACCATAAAACTGTCAGTATTTTGGAA…
XLOC_023178	TMTC1	noncoding	-0.02048	TGTCTCGCTTGATTTTTAGAAGGGCCTTGTGTATCAGAGGAACTGAAGGAAATGCATAGAATAGGAGCTCTGTCCATGGAGCAGGAAGATGTGTGGGCTATGCCGGCATAGTGAGCAAAATTGATGGCATTTCCTATTCTGCTTGGTCACGAACAGGTCCACCTGGGGAGATTCCCACCTTTGGAAGATGAAACTGGTGACCTCTGGGTGAAAGGACCATTCGTGATGAGAGGAAAAAGATCTGCTGAGGTGATCTGCCATGGTGTTCCACGCTCCTGGAAGATGGGAAGCCTTGAGGTGGATGTAGTGCTTCATGCAGAAGTCCCATAGATGGATGGCCTTCTGAAGGCTGGTCTACACTAACATTGTAAGTCAAATTAAATTACGCTAGTTCAGTTA…
XLOC_023235	RASL11B	noncoding	-0.0004096	CATAGCAGTGGCTAAAGATGTAGTGGTTATTAAATTACACAGTAATAATACACAATAGGTGTGGCTAATAATAAACCTTTACACATTTTTCTATGAAAGAATCTTGCTAAAGGATTATTTTCCTTCCCAAATACATTGTCAAACAGATTAACATGGTAAAATTATGTAGGAAAAAGGTAAAGATAAAACTGTGGTCTAAAGCCGTTCACAAACTTAACCAAGTGCTTTAGACACAGTACAAATAAGCATGATTTTGTTAACAGAAACAACTGCATTTGTGGTGGCACAATCTGCTTTTATGACTTCACTGCTTCAGAGAACTACTTTCCAGCTAATCAGCATGAATTTCTCATCTATGTATTGATAAGGGTACCTATCACCTTCTTATCTAGGCAGTGA…
XLOC_023308	GRIN2B	noncoding	-0.111411	ACTGTTTGTCTGAGGCACCGGGCTGTTTCCTTCTCTAGGTGACTTGCTGCTTTTATCTGGTTGCTTTCTTTTCTCTGGTCCCTGTTGTTGTCGTCCCTCTGGAGTGTTAGTAGAATCCATTGTTGCTATGACCTTGCCTCTGCTGTAATCTTTCTCTGGGCCTTCATTTCCTCCTTAGCCCCTTTCTCCACAGTCCTCCTTTTGTATTGTCCTTCCAAATCCCTATGGGATGAGGGACTGCATCTTCTGTGTCCTCTGCTATCTTCCTGCAGTTCCTAGCTACTTTACATTATTCCCTTTAGAATCTCTCTAGCCACCTCCGAATCCATCTCTTATCCACGTGTTCAAACCTTTCTAGTGCTTCACTGCCTCATCTCTCTGCCCTCATGTCCACCTATT…
XLOC_023360	RPGR	noncoding	-0.0004096	TTGGGCCAAAGGCAGATTCAAAAGTGTGCACAAGTCAGTGAAATTAAATAACTTTTTCCTAGTTGTTTTTTAAAGATCAGCTTGTCTCTTATGAAATATTTTGAAAAGGATTCAATTTGGCTACAATTCTGGTTTTATATTATATGTTGTACATTACATGTTTATCTTTGTTTAATAACTAATGACTTTTGAATACGAAAACACAATCCTGGGATAAGATTAATCACAGGACAGGATGTGTTTTTACATTTATTAATAAACTACATTCTTATTTCTTATTTATTTGCAGCTGAATTTTAAGGAATCTTGTCTTTTTATGAATTTGGTAATTAGAACTGTGTGTTAAATATAAGAAATGTAAACAACAAATAAAAATGACAAATTCTGAAAGAAAAAAAC…
XLOC_023361	RPGR	noncoding	-0.0004096	CATTGACTTCACTGGAACAATACATATTCATAAAGCTAGATACATGCTTACAGTACCTTGCTGAATCAGGGCCTATATTTTTAAATACTGTTGAGTTTTATTGCTATTTTTCTATTTCAAAATGGAACAAGACAGATGATTTCTAAGTGGCTCAATACCCTTCATAATGTTCATTTCTAAATATTCCTAGCTGTGTTGTTGAACCAAATAATACACTACAGTAGCTATTTACAGCTTTGCACCATATCAGACTGTAAGTGGTACCATGTAGATTCAAGCATAGGATACAATTATTTAGCAAAAATTATTAAAATGCCTGAATCCAACTTTTCACATACAAAAATATATTTTTATTACAACACTGAACAGTTAAGGCCACAACACTTCAGTAACATTCTG…
XLOC_023369	LOC102939780	noncoding	-0.090112	GCTGATCCGTGATTTCTTGCATATAGTTGTCTGTAGGGTTCCATTGATGAAGCTGGTCATGGTGTCCAGGAAATTGATGCTAGCGTGGGAGTGTTCTAAAGAGAGTTTAATGGATGAGTGGTGGTGTTGAAGTTGTGGTAGAAATTTATGAGGGAGTTTAGGTTGTCTGTCCAGACAATGAAAATATCAATATATCTTAGGCATATCATTGGTTTTGTGGTGCATTTTCCAGAAATTCTTCCTGCAGGAGGCCCATGAAGAGGTTGGCATATTGGGTAGCCATCCTAGCTACTACCCATGGCTATTTCAATGGTTTGGACAAAAATGTTTGTTGTTGAATGTAAAGTTGTTATGGGTGAGGATGAAGTGGATGAGTTTGGCGTGGATATCTGAGTATTG…
XLOC_023454	VGLL4	noncoding	-0.118784	CCAAGTATTGGTAGTTCAACAGGTCCATCTTCATAAATAGCATTTATCGGGCTAACAAAAAAGACCAGCTTGTTTGCTTTTGCCCAGAACAGGGAGAAAGACGCGGGACAAATGCTGCCCGATTAGCTCCTGGCTCTTTCTAAACTTCACAAGCTCAAGGCCCAGCCTTTAACTAATCAAAATAAAGTATATTAGGGAAAGTTGGATAGGGAGGGAGGAACCTTTCCAGGATTTTGGAGACTGAGTTTAGAGTGTATTGTGTCCCCCAGCTACAAAGAAAACTGTTTTAAAAAAAACAAAAACAAAACCAAAAAAACTTTGCAAATCTTTTTGGGAATTTAAGAGGGGAAAAAAATAGGGAAATGTCCTAGAACAAAGACAAGCTAGTTCTCCTCACAG…
XLOC_023514	PANX1	noncoding	-0.0221184	AGTTTTATCCAGAAATATTTCTATTTAACTCTGAAATCGGTACTTCTCCTTGTTTGTTCTTAAATTGGAGTTAATTGAGCTGAGATTTTTCTAAATGGCCATCTGACCCTCTTCAATTAAACAACCCCTCTGTAAAAAACCTTAAAAGCTACTGATCATCCATATGCACATTCCTCTGATGGTCAGAGATCAGAGTCTTTTGGCCCACAGTACCCTTAGGATGTACATGAACTCTTCAATCCTCATGTTCCACTTAAAGGTCGAGGAACACTATTCAGTTCTTCTCACCAACTCATGGCTTAGAGATGGAGCCTGACTCTCCAAGATGGCCAGCCTCTCTCTTATTATTTATAGCTCATAGCGTTTATAGTGTTACTGTTTTAATCATTAGGTTGACTG…
XLOC_023523	PANX1	coding	0.01	GATACTGCACTTGGTAAAGCTGTTCTCCATTCATTATTCATATAACTACTCCAAACTCCCACCTCTTTAACACATTCATTGCTTGGGAGTCGCCATCAGTGGACTGTGCATATGGACCAGCCCATGAAGGAGAATGGGAAGTTTCTTACCATGTACAGTAACTAGAGTTCTTCGAGGTGTGTTGTTCAAATGCACATTCCACAACCTGACCTATTATCCCCTCTACCTCAGAATCTTTATCTTCGTGATTCTGCAGTGAGAAGGAACTGAATGGCAGATGGCGCCCTTATAAGCCCTCACAGTGGAGCATGAGAACTGGAGAGCACATGGGTAGTCTATGGGTACTGCTGGCCCAAAAGCTTTGGTCTCTAACACATGACATGTACGCACACCTTCGGT…
XLOC_023543	REPS2	noncoding	-0.012288	ACCCAGTTTCATACCATATACATTTTCCAAAATTGGATGTGCATAGTATAGAATGTTATATATCTTGCAATCTACCACACTAACATTTCTGCAGCTGTGAAAACAAGTCTTCTGGAATATGGTTATCAACTACACTGTATAAGTAAATATACAAATATATAGTAACCTGAGGGGAACTTTTTTAAAATTTTAGATTAACAATAAGGCTCCCAATACCAGTTTTATATCAAATGATCAATAGCAGACAAAGATGTAATACATAGTTTCATGAAGATAAAGAAAAGCTTCAAAATATATATTTCTTCTCATTTGGGATAGTCATGTCTTGAAAAAATAAGTTTTCACTCTAGTTGCTAAAATATGTGGGTTCATTATCCCTCTTTCCCATCCTGACTTTTA…
XLOC_023743	CDKN2AIPNL	noncoding	-0.0004096	ACCTTTAAGAATTAAGGGTGTAAATCCAACCAGCATTTAAACCTATGGATGCAGAGAATCTATTCTAAACCACCTGACACTTAGACCACTAAGTTATTCCTTTGGAGATATCCTGCATACATACCTCCCAGAAGTGGGAGCTATATGTCAAGAACAATTGCAGGATTGGGCCCTAAGTGTTTTACAACAGTTTATTACTTTGTATGCATTTCCCAATTACTTTGGAGACTCTCTTATTAAGGAGTAGCAGCCATCTTTCGCATACAG
XLOC_023783	ZDHHC1	noncoding	-0.0004096	CAATGTATCCAGCAGGCACCCAGTGGTGAGGCAAGAGAGGCACAAGAATTCCAAAACCAATCAGAGCAAAGAAGAGATATAACAGCCAGGCAATAATCTGGAAGGGATGTAGAGGCCAGCTCCAGCCATTCCTTCGGGTGTGCTGAGATTGGACTTCAACAGTTGCTTCACCCTCCTTTTCTGGAGCTGTCTTATTAGGAGGTTTGTTGCAGATGTTCATTACACTTGCAGTTGTCTGACTTCAGAAAAAGTCAAAAAGCTGACCCTCGATTATTTTCATGAG
XLOC_023804	CNGB1	noncoding	-0.0004096	CAGCACATTTAAGGAACTCAGATATGTTACAAGTACAGCTGAAGTCACCACTGCTCTTAACACTGCAGGGTAAAAGCTTGAGTTTTGATAAGAGTGTTGAAACTTCCCTGAATATTTCTTATCCCATGAAGATTTGTACATTATTTACAGTTTCCTACATTTTGGTGAAAAGTGTATAGTATTTTTTCACTATATAAACATTTTAAAAGTCAAAACAGGAAATCTGTGCAAAAATTATAGGTGAAAATGGGGTTTTGATTCCTGGATATATTTTGATATGGTTTGTAAGGATAGTTTAAATGAATAATATGCCTTCTGCTGCAGTGGCTTTCATATTCCAAAGCATTTTCATTAAACTTTTAGATTATTGTTCA
XLOC_023965	MFAP3L	noncoding	-0.278528	GGCCCCACAAAGGGGCTTAGGTTCCTAACCCCCCAGTTTTAAGCATCACTACCATCTTCAAAATCCCCTCTGAGCTGCCACCTAACCCTGGAGGCAAAGGGATAAAAAAAAAATCAATATTTTGAAACCAAAAAAATCAAACTTATTTAAATTAGATATTTTGTATTTAAATTAAATTCAGATTTATTTTTTAAAACCAAACCTATTTAAAAATACATTTGAAAGTGACAACCTATGTTGAAGGCTAAAATTATTATAAGCTATTAAAACCATTTAAATATAAAAATATTAAGCAATACATGTTTGCTGCCAAGTTTTCAAGAAAACCATACCCATGAACTGGTGGAAGTTACTGGAAACAGAGTTTGTTGAAATACTAAACTAGCTTCTGACAGCAGT…
XLOC_024103	TMEM183A	noncoding	-0.098304	CTTTGCGCAACAGAACACAGGATGACTTTCGTTAACACCAAAAGGATTTTAAATGAACAGTTTCATGGTGCTCCTTTCAAATCATAAAATGTGAACTTTACATAGAAATGTGTTTACAAATCATTTCCATTTACACTCGATTCTGCTCATTACTGGCTGGAAATTATATACAGAGACTGGCATTGCAGCTTCACTCATTTGTAAGGAGATTGGAGAATTTATTCAGGAAATAAAAACAGGATTTCCCAGTTCCTAGACATTCTCTTCTGCCTGACATGGCTACTCACAGATGCAGTAGGAGCATGCTAAGCTTTCAGAGAAAAGGGGTACTGCGGATGCCACCAATCCAAGAGACGTACACTGTGCACAGGGTCCAGGATAACTTGTACTCCTTGGTCA…
XLOC_024234	ATP6V0D1	noncoding	-0.057344	GGCTCATACGCGTGGTTCCTCATGTGACGAAACTCCACCACCATCTTCTCCTTCAGCTTGTCATCTATGACGGACACAGTAAGCGGGGAGGCTTCGTTGGCCAGGAAGTTCCCATAATCCGTGCTCTGGAGGTGCA
XLOC_024372	DGKD	noncoding	-0.0004096	TCCTGGTGGGCGGTTGTCCAGGAGCAGGTGCTGTCTTTGTTGATGCCCAGTCCAACAAACCCTGTTCACTCTTCTGGTCTTAAAGCCGAAGACCCATATTCAATCCTTTTCTAAATTAGAGGGTCCTGACCATATCTCCTCCATCTCAGAACAAACAAGATCCATTGTTTGACATAAAATTAATAGGATTATTCCTCTCTGCAGCCACTCTCTTGGAGCTCTGTTCCACTCCCCACAA
XLOC_024701	TMEM168	noncoding	-0.0004096	CCCCAAACAAAAATTCTAACACTTATAAACAAGGCATTTCACCCAATTACACTATCAAGCGCAGGCAACAAACTGAAAATGTCATCTAACCACTCAAGTGTAGCACCCCGTTAGATTATCACCTTGCAAACTGAAGGGAAGAAGAATTTATAAATTAAAAAAAAATCCTAGGAAATGTTTTATCTGAAGACAAGAGAACAAAACCAAAACTCCGAAAGCACAAACAAAAAAGTGGAGATACAGAAGTGATACTGCAAACATTTTAAAAAAGGAAATGGATTCATCCTGTGTTTAGTCAGAGAAAAACATCAATGTATATTTTCAATATGCAGTCCATTTCAAGACAATTGTTTTCAGGAGTCAGTGCATCTGTATGTTTCAGCAAGGATGTTCCTGTAA…
XLOC_024798	DCDC2	noncoding	-0.0004096	GAAGTCCAAATACAAATCCATAGAGCACAACCACAGAAATGCACACCTGTCCATATCCCTATATAAATAAATCTGTAGAAACTGACTCCCACACCTACATGCAGCTACATGCATGTATTCATGTGTACACATCTAGCATGCACTGACACACATACTTCCATATTATTTATTTTAAAATTTTATTAAAGTTAATGTTATATATATATAAGACATAGGTTGGGAAAGAGTGTCTGTAAATCTGGGTATAGTGCTTAGATTATCCACAAATATAAAGTTAGTTTTTAAAAGTCAGATGATACATAGAGTACATAACCAGCAATAACCCAAATACAATTGTTGTTTAATGCCTAGAGACCCCAATTAAGATCAGGGATACAGGGTGATAGGTGCTGGACATAC…
XLOC_024959	EFR3A	noncoding	-0.012288	TTGCAAAACTCCTCTAATCAGCCAGCAATTGCCACGGCGTTATAAATGAAGACGCCGCAAACATTTTCAGCAATCCACATTTTATTTTTGGCATATTTTTTTTGTTTAAGTACAAGAAAGGCAGTCGTAAAAAAAAAAAAACATTCTGAACAAGACAGAGGCTGAGAAAACATGAACAGGGTCCCCACGCTTTCCGCTGAAGTGCCTTCATTTCATTATCATTAAATTTGCCTAGTAATTAGATTTCCGTGCATGAATATTTAAAAAAAAAACTGTAACAGACAGGCTGTCAAAAAAAGCACGACGGCATCAATTTGATAATTTTTCAGACACAGACATTCAGAAGCAATTAGCGCAGATTTCCAGGTTTTTAGGAGTTTGCTGCTCTTTATTTCTTTG…
XLOC_024959	EFR3A	noncoding	-0.0004096	TTGCAAAACTCCTCTAATCAGCCAGCAATTGCCACGGCGTTATAAATGAAGACGCCGCAAACATTTTCAGCAATCCACATTTTATTTTTGGCATATTTTTTTTGTTTAAGTACAAGAAAGGCAGTCGTAAAAAAAAAAAAACATTCTGAACAAGACAGAGGCTGAGAAAACATGAACAGGGTCCCCACGCTTTCCGCTGAAGTGCCTTCATTTCATTATCATTAAATTTGCCTAGTAATTAGATTTCCGTGCATGAATATTTAAAAAAAAAACTGTAACAGACAGGCTGTCAAAAAAAGCACGACGGCATCAATTTGATAATTTTTCAGACACAGACATTCAGAAGCAATTAGCGCAGATTTCCAGGTTTTTAGGAGTTTGCTGCTCTTTATTTCTTTG…
XLOC_024959	EFR3A	noncoding	-0.0004096	TTGCAAAACTCCTCTAATCAGCCAGCAATTGCCACGGCGTTATAAATGAAGACGCCGCAAACATTTTCAGCAATCCACATTTTATTTTTGGCATATTTTTTTTGTTTAAGTACAAGAAAGGCAGTCGTAAAAAAAAAAAAACATTCTGAACAAGACAGAGGCTGAGAAAACATGAACAGGGTCCCCACGCTTTCCGCTGAAGTGCCTTCATTTCATTATCATTAAATTTGCCTAGTAATTAGATTTCCGTGCATGAATATTTAAAAAAAAAACTGTAACAGACAGGCTGTCAAAAAAAGCACGACGGCATCAATTTGATAATTTTTCAGACACAGACATTCAGAAGCAATTAGCGCAGATTTCCAGGTTTTTAGGAGTTTGCTGCTCTTTATTTCTTTG…
XLOC_024959	EFR3A	noncoding	-0.0004096	TTGCAAAACTCCTCTAATCAGCCAGCAATTGCCACGGCGTTATAAATGAAGACGCCGCAAACATTTTCAGCAATCCACATTTTATTTTTGGCATATTTTTTTTGTTTAAGTACAAGAAAGGCAGTCGTAAAAAAAAAAAAACATTCTGAACAAGACAGAGGCTGAGAAAACATGAACAGGGTCCCCACGCTTTCCGCTGAAGTGCCTTCATTTCATTATCATTAAATTTGCCTAGTAATTAGATTTCCGTGCATGAATATTTAAAAAAAAAACTGTAACAGACAGGCTGTCAAAAAAAGCACGACGGCATCAATTTGATAATTTTTCAGACACAGACATTCAGAAGCAATTAGCGCAGATTTCCAGGTTTTTAGGAGTTTGCTGCTCTTTATTTCTTTG…
XLOC_024959	LOC102462559	noncoding	-0.012288	TTGCAAAACTCCTCTAATCAGCCAGCAATTGCCACGGCGTTATAAATGAAGACGCCGCAAACATTTTCAGCAATCCACATTTTATTTTTGGCATATTTTTTTTGTTTAAGTACAAGAAAGGCAGTCGTAAAAAAAAAAAAACATTCTGAACAAGACAGAGGCTGAGAAAACATGAACAGGGTCCCCACGCTTTCCGCTGAAGTGCCTTCATTTCATTATCATTAAATTTGCCTAGTAATTAGATTTCCGTGCATGAATATTTAAAAAAAAAACTGTAACAGACAGGCTGTCAAAAAAAGCACGACGGCATCAATTTGATAATTTTTCAGACACAGACATTCAGAAGCAATTAGCGCAGATTTCCAGGTTTTTAGGAGTTTGCTGCTCTTTATTTCTTTG…
XLOC_024959	LOC102462559	noncoding	-0.0004096	TTGCAAAACTCCTCTAATCAGCCAGCAATTGCCACGGCGTTATAAATGAAGACGCCGCAAACATTTTCAGCAATCCACATTTTATTTTTGGCATATTTTTTTTGTTTAAGTACAAGAAAGGCAGTCGTAAAAAAAAAAAAACATTCTGAACAAGACAGAGGCTGAGAAAACATGAACAGGGTCCCCACGCTTTCCGCTGAAGTGCCTTCATTTCATTATCATTAAATTTGCCTAGTAATTAGATTTCCGTGCATGAATATTTAAAAAAAAAACTGTAACAGACAGGCTGTCAAAAAAAGCACGACGGCATCAATTTGATAATTTTTCAGACACAGACATTCAGAAGCAATTAGCGCAGATTTCCAGGTTTTTAGGAGTTTGCTGCTCTTTATTTCTTTG…
XLOC_024959	LOC102462559	noncoding	-0.0004096	TTGCAAAACTCCTCTAATCAGCCAGCAATTGCCACGGCGTTATAAATGAAGACGCCGCAAACATTTTCAGCAATCCACATTTTATTTTTGGCATATTTTTTTTGTTTAAGTACAAGAAAGGCAGTCGTAAAAAAAAAAAAACATTCTGAACAAGACAGAGGCTGAGAAAACATGAACAGGGTCCCCACGCTTTCCGCTGAAGTGCCTTCATTTCATTATCATTAAATTTGCCTAGTAATTAGATTTCCGTGCATGAATATTTAAAAAAAAAACTGTAACAGACAGGCTGTCAAAAAAAGCACGACGGCATCAATTTGATAATTTTTCAGACACAGACATTCAGAAGCAATTAGCGCAGATTTCCAGGTTTTTAGGAGTTTGCTGCTCTTTATTTCTTTG…
XLOC_024959	LOC102462559	noncoding	-0.0004096	TTGCAAAACTCCTCTAATCAGCCAGCAATTGCCACGGCGTTATAAATGAAGACGCCGCAAACATTTTCAGCAATCCACATTTTATTTTTGGCATATTTTTTTTGTTTAAGTACAAGAAAGGCAGTCGTAAAAAAAAAAAAACATTCTGAACAAGACAGAGGCTGAGAAAACATGAACAGGGTCCCCACGCTTTCCGCTGAAGTGCCTTCATTTCATTATCATTAAATTTGCCTAGTAATTAGATTTCCGTGCATGAATATTTAAAAAAAAAACTGTAACAGACAGGCTGTCAAAAAAAGCACGACGGCATCAATTTGATAATTTTTCAGACACAGACATTCAGAAGCAATTAGCGCAGATTTCCAGGTTTTTAGGAGTTTGCTGCTCTTTATTTCTTTG…
XLOC_024959	LOC102944490	noncoding	-0.012288	TTGCAAAACTCCTCTAATCAGCCAGCAATTGCCACGGCGTTATAAATGAAGACGCCGCAAACATTTTCAGCAATCCACATTTTATTTTTGGCATATTTTTTTTGTTTAAGTACAAGAAAGGCAGTCGTAAAAAAAAAAAAACATTCTGAACAAGACAGAGGCTGAGAAAACATGAACAGGGTCCCCACGCTTTCCGCTGAAGTGCCTTCATTTCATTATCATTAAATTTGCCTAGTAATTAGATTTCCGTGCATGAATATTTAAAAAAAAAACTGTAACAGACAGGCTGTCAAAAAAAGCACGACGGCATCAATTTGATAATTTTTCAGACACAGACATTCAGAAGCAATTAGCGCAGATTTCCAGGTTTTTAGGAGTTTGCTGCTCTTTATTTCTTTG…
XLOC_024959	LOC102944490	noncoding	-0.0004096	TTGCAAAACTCCTCTAATCAGCCAGCAATTGCCACGGCGTTATAAATGAAGACGCCGCAAACATTTTCAGCAATCCACATTTTATTTTTGGCATATTTTTTTTGTTTAAGTACAAGAAAGGCAGTCGTAAAAAAAAAAAAACATTCTGAACAAGACAGAGGCTGAGAAAACATGAACAGGGTCCCCACGCTTTCCGCTGAAGTGCCTTCATTTCATTATCATTAAATTTGCCTAGTAATTAGATTTCCGTGCATGAATATTTAAAAAAAAAACTGTAACAGACAGGCTGTCAAAAAAAGCACGACGGCATCAATTTGATAATTTTTCAGACACAGACATTCAGAAGCAATTAGCGCAGATTTCCAGGTTTTTAGGAGTTTGCTGCTCTTTATTTCTTTG…
XLOC_024959	LOC102944490	noncoding	-0.0004096	TTGCAAAACTCCTCTAATCAGCCAGCAATTGCCACGGCGTTATAAATGAAGACGCCGCAAACATTTTCAGCAATCCACATTTTATTTTTGGCATATTTTTTTTGTTTAAGTACAAGAAAGGCAGTCGTAAAAAAAAAAAAACATTCTGAACAAGACAGAGGCTGAGAAAACATGAACAGGGTCCCCACGCTTTCCGCTGAAGTGCCTTCATTTCATTATCATTAAATTTGCCTAGTAATTAGATTTCCGTGCATGAATATTTAAAAAAAAAACTGTAACAGACAGGCTGTCAAAAAAAGCACGACGGCATCAATTTGATAATTTTTCAGACACAGACATTCAGAAGCAATTAGCGCAGATTTCCAGGTTTTTAGGAGTTTGCTGCTCTTTATTTCTTTG…
XLOC_024959	LOC102944490	noncoding	-0.0004096	TTGCAAAACTCCTCTAATCAGCCAGCAATTGCCACGGCGTTATAAATGAAGACGCCGCAAACATTTTCAGCAATCCACATTTTATTTTTGGCATATTTTTTTTGTTTAAGTACAAGAAAGGCAGTCGTAAAAAAAAAAAAACATTCTGAACAAGACAGAGGCTGAGAAAACATGAACAGGGTCCCCACGCTTTCCGCTGAAGTGCCTTCATTTCATTATCATTAAATTTGCCTAGTAATTAGATTTCCGTGCATGAATATTTAAAAAAAAAACTGTAACAGACAGGCTGTCAAAAAAAGCACGACGGCATCAATTTGATAATTTTTCAGACACAGACATTCAGAAGCAATTAGCGCAGATTTCCAGGTTTTTAGGAGTTTGCTGCTCTTTATTTCTTTG…
XLOC_024959	LOC102462509	noncoding	-0.012288	TTGCAAAACTCCTCTAATCAGCCAGCAATTGCCACGGCGTTATAAATGAAGACGCCGCAAACATTTTCAGCAATCCACATTTTATTTTTGGCATATTTTTTTTGTTTAAGTACAAGAAAGGCAGTCGTAAAAAAAAAAAAACATTCTGAACAAGACAGAGGCTGAGAAAACATGAACAGGGTCCCCACGCTTTCCGCTGAAGTGCCTTCATTTCATTATCATTAAATTTGCCTAGTAATTAGATTTCCGTGCATGAATATTTAAAAAAAAAACTGTAACAGACAGGCTGTCAAAAAAAGCACGACGGCATCAATTTGATAATTTTTCAGACACAGACATTCAGAAGCAATTAGCGCAGATTTCCAGGTTTTTAGGAGTTTGCTGCTCTTTATTTCTTTG…
XLOC_024959	LOC102462509	noncoding	-0.0004096	TTGCAAAACTCCTCTAATCAGCCAGCAATTGCCACGGCGTTATAAATGAAGACGCCGCAAACATTTTCAGCAATCCACATTTTATTTTTGGCATATTTTTTTTGTTTAAGTACAAGAAAGGCAGTCGTAAAAAAAAAAAAACATTCTGAACAAGACAGAGGCTGAGAAAACATGAACAGGGTCCCCACGCTTTCCGCTGAAGTGCCTTCATTTCATTATCATTAAATTTGCCTAGTAATTAGATTTCCGTGCATGAATATTTAAAAAAAAAACTGTAACAGACAGGCTGTCAAAAAAAGCACGACGGCATCAATTTGATAATTTTTCAGACACAGACATTCAGAAGCAATTAGCGCAGATTTCCAGGTTTTTAGGAGTTTGCTGCTCTTTATTTCTTTG…
XLOC_024959	LOC102462509	noncoding	-0.0004096	TTGCAAAACTCCTCTAATCAGCCAGCAATTGCCACGGCGTTATAAATGAAGACGCCGCAAACATTTTCAGCAATCCACATTTTATTTTTGGCATATTTTTTTTGTTTAAGTACAAGAAAGGCAGTCGTAAAAAAAAAAAAACATTCTGAACAAGACAGAGGCTGAGAAAACATGAACAGGGTCCCCACGCTTTCCGCTGAAGTGCCTTCATTTCATTATCATTAAATTTGCCTAGTAATTAGATTTCCGTGCATGAATATTTAAAAAAAAAACTGTAACAGACAGGCTGTCAAAAAAAGCACGACGGCATCAATTTGATAATTTTTCAGACACAGACATTCAGAAGCAATTAGCGCAGATTTCCAGGTTTTTAGGAGTTTGCTGCTCTTTATTTCTTTG…
XLOC_024959	LOC102462509	noncoding	-0.0004096	TTGCAAAACTCCTCTAATCAGCCAGCAATTGCCACGGCGTTATAAATGAAGACGCCGCAAACATTTTCAGCAATCCACATTTTATTTTTGGCATATTTTTTTTGTTTAAGTACAAGAAAGGCAGTCGTAAAAAAAAAAAAACATTCTGAACAAGACAGAGGCTGAGAAAACATGAACAGGGTCCCCACGCTTTCCGCTGAAGTGCCTTCATTTCATTATCATTAAATTTGCCTAGTAATTAGATTTCCGTGCATGAATATTTAAAAAAAAAACTGTAACAGACAGGCTGTCAAAAAAAGCACGACGGCATCAATTTGATAATTTTTCAGACACAGACATTCAGAAGCAATTAGCGCAGATTTCCAGGTTTTTAGGAGTTTGCTGCTCTTTATTTCTTTG…
XLOC_025074	MRC2	noncoding	-0.742972	ACATGGAGAGTTAAAGAAAAACATATAGGGTCCTTTCAAGCATTTCTTCACATTATTCTAACGGTGATAGGAAATACCATTTAACTGTATATGAATTTTTCCGGTAATCCCAATCACTGTCAACTGATGACAGGAATCTTTCCATGCAGAATTTCCCCTAGATTGTGCAGTTCTGAGTTTGTTATTTCACCCTGAAAGAAAAAGAATTGATCAGAAACATAACCAGCCCCACCCCCCCATTTTTTAAAAAAAGTGCTGTAATCCCCTGCTATTTCAGTACAGGGACCCCTCTGAGCTCTTCAGCCCCAACCAGCACCACCTTTCTTTTCCAACCTGGGGCCCCCACACAGCTATGTCAGTAGACCTCTATTCAGACCAAGCAACCCGCCTGCTATTTGA…
XLOC_025075	MRC2	noncoding	-0.0004096	ATGGAATGCTAAACTGTATTATACAGTTCAGCCACTAGGTGGCACTATGTGTAAAATACCTTATTTAAATGAACCTCAGTCATACCTGGCAGAGCATTAAAGGATCTTCTGATGAGCAAACTCTGTAGCCAGTCCATATCTCGTATAGAAGAACATGATGTGGTGACAGGAGTAAAATAAGAATAGAACCAGAAAGAAAACAGCAACAAAGTTTTCAAATAGAAGGAACAAAACAACAAAGGTTGCAGGATCTCAATGCCCCCGAGAACTTCAGCTTTGACAAACCTTCACAATGGACAGAATGAAAACCATATTTTGCAAGTTTCACATTGCTACCAAGCTCAACAAGGAAACGGATGATATATAGGTATCTTCTTTAATTTATGCTATGGGGAAACA…
XLOC_025076	MRC2	noncoding	-0.0241664	CAGCAGCTACAATTGAAGAGAGATTTAACCCTAGCCACAGCTATACAGAGAGCAAAGCATTCTGAGCTGGTGAGACAGCAAAACCCAGATCAACTTGACAAACTTGAAAAACCTAATGGTTTAGAAACTGTAAAAAGACAGTTGAGTGTTAAAAGTCATTATCACAAAGCCCCTGAGGCAAGGAAAAAGAACTTCCAGGCTAAGAGGGACAAATTCCAGCCTACACGCACATGGTGTGAACAAAGTCATATCCCAAGAGATGATGCATATCCAGCCAGAGGCACACGGTGTAATAAATGCAGGAAATATGGACATTTTCCAGCTATTTGCCGCACCAAAGCAGTCAGGGAGGTGACTCATATTACAGACAATCAAGAGCCATTGTTTCTGGGATCTACC…
XLOC_025188	SEL1L	noncoding	-0.0004096	TTCCATGTGACTTTTCAAGAAGGTTAAATGTATTGTCAAAGCATTCATAGTGTTCAAAAATATTATGTACCAATCCTGTTGCTGTCAATATACAAATTAAGTTTGGCACATTTGTTATTACAGGGGGAAAGCTCAACTTCACCAGTCTTTTCCTTTATAAATAGGCAACCATAAGTTGATATTTATGTTTGGGTTCCAGAGAATATTCACAAGTATACAACAATGAAAAGGCTTAGTATGACTTGAGAACTACTACAAGTGCATAAGGGCAGGCAAGGGCTACTGGCAAAAGTCCTTTTTGTCTTTATCAGCTGCAGCTGTTAAGAGGATATTGTAGGGATTTTTAAAATTTATTTTGTATTTAAGGAAATGCAGCATAAAGGCTGGTAAAGTGTAAAA…
XLOC_025407	MARCH8	noncoding	-0.045056	CCTGCATATCACAGCACAAATAACCAATTACAGTTTAAGAAACTAATAATAATAATTCTGCAAGTGGTAATACTGAGAAAGAGATGAACATACAGAAAAGGATACAAAACTATACATTTAAGTTACTAGAAAGTTACTAAGTAACTAAAAAAATTCTGCAGAATTGTGAAGTGTCTTGTATAAACTATACAACACATGCCAGTGTAAAGTTGATTAACAGTATAGAATTACTTATGTACAAATGTTTTATCTAAATACAAGATCAGCTGCAATTTTTAACAATTATCTTCTATACAAAGACAAGTGCTTTCTAGTTTTCGGTTCTTCATTGGAATATACAGATGTTGCAATATTTCAAACTAAATAGTAATAATAATAATAAATCACAAAATAAAAATT…
XLOC_025513	ATG7	noncoding	-0.0004096	AACACAGTAAAAATGTGTAGGTGGATGTTTAGTTACCTTTTTCCCACTCCCTTAAATAACAATGTGATTTAATTTCCATCTATAGGGGAATTTTCTTATAGCCTGAATATTAAATAGTTATAAAATGCGACAAATCATTGAAACATGAAAAATACAATGATATTTAGGCATATCTATTGACAAGTAAAATGAAAACTGGGACAAATGAAAACACCAAAGGCTATTTAAAGTGGCATATTTTATATGTAAGCTATGTTTAGAAATAGAAAAAAAAAAGAAAGTGGATTTAAACAAACACATTGCTCTAGCAGGGGAGAATTACATCCACAGTAGAACTATTATTTTAGTTCAAGATAATGTCCCATTCATAGCACAGATGTAGATTATATTTGTTTATAT…
XLOC_025514	LOC102446851	noncoding	-0.18432	CCGTGTTATACTTAAAGAGTATTTACATTCACCAGAAGAAACCACTCTTTGATTTTGAAAATATTTGGCTTTCTATATACAAGGCTCTGGGCATAAGTGGTATCATAAAGTGCCCCAGGATGCATTTGCAAGCAAGGCACTACGCTATGTAAGCTGATTTCATGCTGTCATCAAATCATTTCCAGCTGTCCAAGTTTAGGGCCCCAATCCTACAAATAGTAACACAGACAACTTTATTCACAGGAGGAGTCTCACTGAGTGCAATAGGACTACACCAGTGAGTGAAGCTACTTAAGTGCTTGCAGGCTTAGGGCCTTAGAGAGCAATTTATAATAATGGATGAGCCACTTGGAGCCAGGACATAAAGGGCACAGTTGTGGTGTCAAGCCAGGCATCTAC…
XLOC_025535	CNST	noncoding	-0.0004096	TCGATAAGCATGCATTCAGTTGTTACAATGCTGCATTTATAATTACTGTGCAGTTAGCGTGTTTTTGAGTTTGTGTAACTTTGCATTCACTGTTTAAGCATATTAAGTTTATATTTAAAGCACCAACTGTTAATTTCAACTCTTAAAAAAACCAGTAACCTGGTTTAAATGTCTGTGCACCCAGTCACCAAAAACTTCAAGAGTTATAGCTAAAAATATTTATTTAAAAGTATATCAGATACAGAGATCAAAGATCCTTATACTTTAGGTTCATATTATTACAAAACTATTTTAAAGCTGTTCTATTGTAAATTTTAAAGAGATAAAAGACAAGGTAATTTTAAAAAGCAGCTCACTTTGCACTTGCTGGCCC
XLOC_025536	CNST	noncoding	-0.1024	GGTATAATTTAGAGCAGTTTTCCAGCTGCTCCAATTTATGCCAAGGTACCAGACCAGCACAGAAGCAGCCTGGGATTGGAGGGAGTGCAAAGGTCACCTTTGCACACACTGCCGTCATCCTGTGTTGTGTGCATGCCACTCAGCTGTAGCCCAGCATCTGAGCCTGGACTGAACCTTATTCAGATTCCTTTGTAAAATGCAGATGATACTAATTCTTGTTTTACATGACAATTCTATTAGCAGAAATAGCTCACATGGTCTATGGTGCATTATCAAATGCTTGGTTAAGAACATAGCAAAAGTACCTATACTTGGAGGTCAAAACAATTTGTGGGTAAGACCAGCTGGGTGGCCTTCCTGCACATTATATTCTATTTCGATTGTTACACACCATCTGTC…
XLOC_025537	KIF28P	noncoding	-0.0004096	TAATGATTAAGTAACTAAGTCACTGTTGCTCAAGAATTACTTAAGCCATGCTTTCTCTCTTCTTTTTAACTATAAGGGCAACATCATTTTTCAATCTGCATATGCTAGATTCAAGCTGCTCCCCAAAATCCTTTAACATATGTGACTGTCTCTCTGTAAAAAGATGTAGCATTTGTAGGTTATCTTCTTCCTGCAAAAGACCAATAAAATTAATGAGTATATATTGGACGTAGTGTGCATGCTATTTTATACATCTTTTCCTTATGGATGTCTTAGAGTGGCAAGGTGGCGATTAAAGCAGGAACTAAAAAATAGAAGGTAATAGTTGAAGTTGAAAGAACAATAAATTCTCTCTAAAGCAGAAAGGACGGGACAAATCACAGTTAAATTGAAAACTAG…
XLOC_025705	TEAD3	noncoding	-0.0172032	TGTGGGATAGGGAACAGCCGGAGTAGCTCTAGTGGGAAGAGGAGGCGGGGAGCTGCCGTCTGCGCAGTCCGGGCGGGGGAGAATCCTGAATCCCCATAGTCCCAGGCAACTCTTCCTTTCTGTGCCCGTGTTCCAGTGGTGGGGAGACCTGGCTGGGTTAATTATATGTAGCACGCTTGTTTGTTTCACTCGCAGATCTAAAACTCTGGGAATTGAGGTTCAACCCCCACCTTTTCCAAGCATTCCCGTCAGCATGCGGACACACAACAATGCCCCCTTGCTCTTCCCCTTCCTAAACCTGCCTTCTCGAGAGAGGGCGCTGTATACACTCCTGAGGCAGGCTCCTGTCCCCTCGCCGAGGGGAGGGTGGGGGGAGTTTGCTCTGCTAGCCGAGTTGGG…
XLOC_025925	LOC102947876	noncoding	-0.0004096	GAATCTATTTATGTGATTTTTTTCATTAAGAACAAGAATCATGGTGAAGCTTTTCTATTAATGTAAATGCTGGAAAAGCAGCAAGTACATACCTTTTTCATTCTCTTTTTAGTTGATTTGAGCTTCTTGCTGTTCTTGAAAATTGACTTGAAAGTATTTGAGGAAATCTGTGGTGTAACCTTAATATTTAAGCCTGGCATCTTGTCTGTTGAGACAATGAAGAACATATTTTCCTATTTTCGACTATCAAAAACTAAATATACTTTTTTTTCAACCCTCTCTACCTCACAGAAATATTCACTGATGTAATAATGAAGTGTTCCCCACAATGGAATTCCACTGTGATTTCTATTTTTCTTCACTGTTTTCTATTGACCTGCCAGCAGAACAGCATTTCTT…
XLOC_026033	RAP1GAP	noncoding	-0.0495616	TCCCAGATAATACAGTCACCCCCAGTTGGGGCTAAGCTGGAAGAAGCCTTGATAGGTGAGGCTGTGCTTGTGCTGAAGGTGCAGAGAGAGAAAAGGGAGACGATACAGAGGGAAAATGAAATCCTCAAGGACAAGGCTGCGGAACTCATCAGTTACCGTAAAAAGAATGACTCCTAACGGGACAGTGTTTCCTACACTAAGTTTGCAGTGTGATGAAAGATGGGGGAAGGAGAGACCTTCATGTACACACATTCTGAGGAGACAGGCATAGCCCTCAATGGGTTCAGGGCCTGGGCCTCTCTTTAATGACAGGGTTACAGTAATGCCCTTGGAGGTCAATGGCAAATTCCATGTCAATTCATAGGGCAGAAATCGTGAACTGGATTTCTCTGCCTCCTC…
XLOC_026105	PAQR4	noncoding	-0.167936	GGGTCAAGCTGGTTCTTAAGGTGGAAGCCAACTTACAGAAGCAGTTCTTAAATTCCATCTTGTTCTCCAATTGTTTTGCTCAGTGTAAATGGGGCCCGCTCAGCCTCATTCCTGGCGGGCAGCCACACTGGTTTAGAAACCAGATCAGTATTAGAAACTTGCTTGAATTGCCATATAGACAAACTTTTAAGGAAGCAGTACAAAGGGTAGTAGAGGTAGAGTAGGACCATGGGTGGACAAAATGGACAATTGAGACAGCTGTGCTGTGCCAAGACAAGGAGTCAAGCATCAACGGGTAACCAACCACACAGCATGATGTGGATTACAGGAGGGAGAGATGGGAGCAAGGACTCCTGGGTTCTATCCCTGTTCAGGGAGGCGAGCAGGTTCTAATGGTTA…
XLOC_026202	MYADM	noncoding	-0.004096	CCACCCCCGGTAATTTGTTACGTCAATCGTGACACAAACACTTGCAACGAGGACCATAATACCTTTTGTCTGCGTTTATACCAGTGTAAAAAATAGATGTATAAAAAAACCAGATGAATGATACAAAAAGAGAGACTGGACAGATGTAAGCAGCTAGCTACATTCTAGCACTGTGAGGCACGGGTCCGGCGACATCACCTTTAAGATAATGGCCGCCAGGACTATTTAAAACCCCTGGATAAATATTCAAGAACCAAGCAAATGGGGGTTTGGGTTTTTTTGGTTTTTTTTTTTGTTGTGTTTTTAAATATCCAGCTAGAGGGCTGATTCTGTGATTTACCTTTAAGGCTCCAACAGGCAAGGGTTTTTGACCGCCAGACAAATATTTTCATTAAAGGC…
XLOC_026209	IGFN1	noncoding	-0.0442368	CCCCTCACAGTTTCCTTTGATTCTGCTTCTTGCAGCCAGGCTGGATAATATCAAGCAGGTTAACTGAAGTGCCTATGATATTCATAGAACATAATATAGATAGCTCTCTTGTTCTTCACACTTACCCTCCTGAGGCTCAGTGGGGAATGGTTTTGTTGTTTTCTTGAAACTAACAGGCATCTCACCTCCTGCTTCTTGCTCCCTTGAGAGCAACTGCTGAGTCTGGCTAGACACCTCTGGAGTGGAGAACAGTTCCTGGCTTCCTGCCCCACTGGGCGACCCCGCCAGGAGCTGCACATCCTCATCTAACTCCACTCTTCATCAATAACTTCATCCTCTGGCTTAGGTCCTCTTTCCGCCGCCCCATGCCCTCTGAAGTATCCACGGGGCTCTTGGCAA…
XLOC_026270	TLR7	noncoding	-0.0004096	ACACTGCAGAATTATTTGATATAACTACATCAATCAGGGGTGTGAATGATCTACACCCCAAAGCGACATAGTTGTACTGGCCAGACAATCACTTTGTTCTCGAATGAACTCTCACAGAAAAATGATAAAAGACAAAAACTCTGTCACCAGTGTGTGAACACTTGTCACAAAGTAATCCCCCCATATCTGACCTGCTGAACACCTTCAAAACATGAGCCTGGGAGTTTAAATTCATAACTTTGCTAGACACTTAAAATCATGGTCTTAATAAAGACACTGGATTTATCACTTATTATATTTATGTAACCCACTAACTCCCTTTTTGTTCTGTGATTACAAGGGTGTTAGTCACACTTTGCCTTGAATGGTCCCTTAGAATAAGGACTTAGTACTTATGCT…
XLOC_026378	LOC102448240	noncoding	-0.032768	AGGGTAGGAACGATCTCTTACAATGTGTAGGGATAGTACTTAACACAATGGGGTCTCAGCATTGGTTGGGGTTTCAAGGCACTACACATATACAAATAAATAATAACAAGCTCACTATATTACAATTCTATTTTAAGACCATTCATCTTCCTGTTTCTTTTTTGTTGTTTCTCCCCAGGAGTTGCTGATTTTTTTACAGAATTTGCCCACAATGCACTGGGGAAATGAAGATATCAGTGTTCTCCTAGCAGAAGCCTACAGACTGAAGTTTGCATTCGCAGATGCCCCCAATCATTACAAGAAATGAGTATAAAGAACCAGCTTGTTCTGGAGTATTATGGCTTTCATTATTCTGGTTAGCACTTTCACATAATTACTAATCATTGCATTTAAATAAAG…
XLOC_026378	LOC102932716	noncoding	-0.032768	AGGGTAGGAACGATCTCTTACAATGTGTAGGGATAGTACTTAACACAATGGGGTCTCAGCATTGGTTGGGGTTTCAAGGCACTACACATATACAAATAAATAATAACAAGCTCACTATATTACAATTCTATTTTAAGACCATTCATCTTCCTGTTTCTTTTTTGTTGTTTCTCCCCAGGAGTTGCTGATTTTTTTACAGAATTTGCCCACAATGCACTGGGGAAATGAAGATATCAGTGTTCTCCTAGCAGAAGCCTACAGACTGAAGTTTGCATTCGCAGATGCCCCCAATCATTACAAGAAATGAGTATAAAGAACCAGCTTGTTCTGGAGTATTATGGCTTTCATTATTCTGGTTAGCACTTTCACATAATTACTAATCATTGCATTTAAATAAAG…
XLOC_026699	LOC102461461	noncoding	-0.0004096	CTTAGGCTGTGACTTGGAGGTGTGGTCATCTTCTTCCGTGTCTTTTCTTATTTTTCTTCTTCTGTTCCTTCTCTCTGCTGGTCTCCTTCTTGGAGCCCAGTTTATATAGTGAAACTTGAATCCTGCTTAGCTATACCTTAACCAATTACTTTACTAAAATTTTACTAATCAATCCTAACATATTGTAATGTTTCAGAGCGGT
XLOC_026859	UBE2N	noncoding	-0.0004096	TTACTATTCCATTAAGATGTTTTACAGTAACCATAATGTGTTGGAGATACGCTTTCTTGAAAGCTATAGAAGCAACACTTCACTGTTTTTAGGCTACAGAAGTCACCTAATATCCAAGACATTTATTCTATCAGTTCTAAGTGATTTATACACAACCTCATTTCCATGTAAAATCATGGCTAAATGTTTAAAAATGACAGTTCAGATTTCAGAATGTTAAATGCAAGAACAAAGGACCTTCCAGTGTATTTCCTTGACCTAGATTAAAGTTAGTTATTGCAAAAAAATAAAAATTTAGGGTCTGGTTTACAATGTATGCCTTCTACCTACACAAACATCATCTGTAAAATATAGCTTCAACTCTGGTTTAGGCTTTCAGGCCAGTTAGCTCTTAGCACC…
XLOC_026980	FAM89B	noncoding	-0.0004096	CTGATCCCTTTGGGCTTGGCAGTTCATAGCCTGGCATCTCTGGGCTTGCCATGTCAGTTATGAAACTAAAAAAATTGCTTCAGCTCTAGTACCTCTTTCATTATAAATTAAGACCTGCCCTATTCAAAACATTCATAAGGTGTACGTAGACTGATTTCTCAAATTGTCACACGGCAAGGACATTTGAGCCCTATTCCTGGATCTAGGCATAATGCTGCCTTCCACTGGTGTAATTTAGCATATATCTACTCTGCAGGTGAAAATAGGTGTGTAGTAGGGGGAGATCTATATGTGCTAGCTTTAACGAGTAAATAGTAGTGTAGACCTGGAAGCACAGACATCAGCATAGGC
XLOC_027072	FOXP2	noncoding	-0.364544	AAAGCTTTGTCTACCTGCAAACACAGTCAAAGGCTACAGCTGCAAACCAAAGCCAACTCTAACAATGGCCAATAGCTCAACGACAGAAGCAGCCACATGCTTTGGTCAGCCTTCTGTAACTTTAATTAGTACAAAGGAACCTTTCCATGAACTACCTGCTGTTTTCTGATGACCTCTGGGATCTTTTCATTTAGCCCTGTACAAAGAAATAAATATGAAAAAAGTCAATTCAGTCACAGTGTAATCTTCTGAGGCCAAAAGTCAATCTAAATGCAGTGAAGATTTGCTTTCATTTAAGACAGAGGTGAGAACAAAGTCTGCAATGGAAGTATGATAGAAAGCAACAAATGTGGATCACTGACCAAAACAAATTATGTACTTGATGCAAATGCAGATTGC…
XLOC_027502	KLHL7	noncoding	-0.0151552	TGCCCAGGTGACTCGCCCTGCTGGCTGCCCGGTTGTAGAAGCAGCAGGAGGTTTTGTAGTGCGTGGTTACGCAGCCTACTCGTCCGTCTGGGATCTTAGTTAGGGCAGTTCGGTGTGTGATAATTGGCTTCCTTTGGCTGCTGTGCATGGGCCTGCGTGAGTCCTGCCAGCCTTTGTTTTCTTGGTGGTGAGAGGAGGGGAGCATGGCAGCCTCTGGGTCGGAAAAAAGCAACAAGAAGAAAACAGAGAAGAAACTTGCAGCCCGAGAAGAAGCTAAACTGCTGGCGAGCTTTATGGGAGTCATGAATACCATGCG
XLOC_027794	ABCB7	coding	0.045	GGCTGTTAGGGAGTTGAAGAGACAAACCCTCCAGCAGCTGGCTCCACTTGCCCAAAAATCCACAAATGGGCGCGACTGTGTCCACAGTATGATGAATCCAGTGATATTGCCGAATATTTCATCACCTTTGAGAGACTGTGCACCCTCCATGCTATCCCTGAAGATCAAAAGATGACCACCTTGATAGCAAAATTGACTGGCAGAGCTCTAGACATATTCAATAAGATGCCTATTGATGATGCTTCAAACTATGGTAAATTTAAGGAACTGATTTTGAAAAAGTTTCAGATTACACCTGAAATCTACAGGGTTAAATTCAGGAGTCCTAAGAGGGGATCTGGACTGAGTAATGTGGCTTATGTAAATGAAATGAGAGATTTGATAGATAAGTGGGTGAGG…
XLOC_027794	LOC102940178	coding	0.045	GGCTGTTAGGGAGTTGAAGAGACAAACCCTCCAGCAGCTGGCTCCACTTGCCCAAAAATCCACAAATGGGCGCGACTGTGTCCACAGTATGATGAATCCAGTGATATTGCCGAATATTTCATCACCTTTGAGAGACTGTGCACCCTCCATGCTATCCCTGAAGATCAAAAGATGACCACCTTGATAGCAAAATTGACTGGCAGAGCTCTAGACATATTCAATAAGATGCCTATTGATGATGCTTCAAACTATGGTAAATTTAAGGAACTGATTTTGAAAAAGTTTCAGATTACACCTGAAATCTACAGGGTTAAATTCAGGAGTCCTAAGAGGGGATCTGGACTGAGTAATGTGGCTTATGTAAATGAAATGAGAGATTTGATAGATAAGTGGGTGAGG…
XLOC_027867	GALNT18	noncoding	-0.0004096	CCATTATTACTGTTATCATCCACTAAGACAATTTCTTTGAGCAGGTGAGGAGGAGTCCGGTCAATGGCAGAATGAATGGAGCGCAGAATCACTGAGAGTGCTTCATTAACAAATATGAAAACAACGCTGACCTCAGGAAGGCTATTGGGAAATGTGAGGTTTCTGCACTCATTAGGCCTCAGGTCAGGTAGTGGCCTATCCAATGGT
XLOC_028094	DDR2	noncoding	-0.057344	ACATCCAAAATATTTAATACATTTCAATTGGTAGTGTATTGTTTAACAGTGTGATTAAAACTGCAATTAATTGCGGTTAGTTTTTTTGAGTTAATTGCGTGAGTTAACTGATATTACTCAACAGCTGTAATATAAACCGTCAGGGTGGGGCACATTCCCACTCCTTATGCACGGAGGCCTTAAAACTATGGAACTGGTGCATAAAACAGAATATCTCTGTTACAGCAGCATACCTCCCAAGCTGAATGAACATGATGGCGGACACTTCAAGTGGACAGTTTTCCCAAGAGCACGAATGGGAACTGAATGACGAAATAACACAATACATATTTCACATGTGGGGATCACCACTCATAGATCTTTTCGCTTGATCAGTAAACAAGAAATACCCAAAGTTTT…
XLOC_028123	RASGEF1A	noncoding	-0.0004096	GCCCACTACAACTGGAACCGAGCATGCTGGAAAATATTGGTGTCTGGGGCATAGTTTCCCTCATTTTTTTCTGTAATATGTACATAAGCTGTGGCGGTCTGTAAGATCCCGATGGCTTTCCCAGAGTATAAAAGTCTCAGCCAGCCATTGCAGCTCCAACCTGCCAGAAAAAAATCTCTCTGGCTTCAGCTTTCCTTCCCGCCAGCTTAG
XLOC_028195	LMNB2	noncoding	-0.077824	TTTAGTGAATTTCCTTGTAAAGTCTGGGCTAGAAGGGCAGCTTGTATCAGAAAAGACCTCATGTGATCTGAGCCATAGTTTCTGCAACACATACTGAATATGAGAATGTGTCTTGCTTTAGGGTCTGATGCTTACAGACCCTTACTACTGGTTGTAGTGCCTTTTACCCTGAACTGGCTCATTGAAGTCAGTGGGACTGGCCAACGTGGTGAGCACAACATCCCCTAGTAAGTGTCTACAGAATTGGGCCCTAAGTTTGGAGTTGTTTCCTATGAAACTTCCTAAAAGCTTGTTCAAATGCCAGTGCTGGTACAGATTAACTTCCTCTGAGTTCTGCACATGCAAGGTTGAAGAGCTTGATGTTTTATGGCCTTTGTTAACTGTAATAATCCTGCCTGA…
XLOC_028325	LOC102934505	noncoding	-0.008192	ACAGTGCAGAAATTGACTTCAGACTAGCAGCTGGAGAGTGGAGAGACTGCTCCCTGCCCTATCTGCAGAGATTTTTAAACAGGTTCGGAAGACTCCCAGGATGAAGCTGCTGTGAGGAGCTTGAGGGGCCAGCACACAGGCTTTCAGGGCTCCCTTTCTGAGTGGAATACAGTATTGGAGTCTGCAGGAAAAATGACTGTGGGATTTGTACTGCTTCCCCCTCTGCTGGGGAGGACTTTGCTTACGCTTCTGGTGGTGGTTACCTTTGTTCAATGCCATTGGCCCAGTGAACCTTCCGAAGTTGTACAGGACTGGGAAAACCAGTTAGAGGCCTCCATGCATTCTGTGCTGTCAGATCTCCGTGAGACGGTCCCAGCAGTGGTGGGGATTCCAGACAGC…
XLOC_028649	BICD1	noncoding	-0.0319488	ACCTCTCTCAGCTGCTCCAGCTCCTGTTTAAGGCAATCATAGTCAGCCTCCAGCTCGTCATATTGCTGTTTCAGGGTGAGTTTTTCCTCCAGCACCACCAGCCCATATTCAGCTGCCTGGATCTTTTCGTGGGTTGTTTCGGTGAGCTCCTTAGTCAGCCTTTCGATCTCAGTCTTATAGTGATCCACTGTCTGCAATACCTCTTCTGCAGCCATAGCCCTTGTGGATGGATGGATGGATGGATGGATGGATGG
XLOC_028855	TPK1	noncoding	-0.0241664	AGTATAGAGATGCATTGGTGCCCTGGGGTTCAGATTGAAGTAGGTAGATGAGGGAGCATTCTTGAATAACTATAACTGGAGTGGGAGTGATATTAGTTGCATGAAAGAGAGTCTCCACTGATGCCATGACTTGGTCAAAGCGTCCTCCAAGTCCACCCAAGGTCACAATCATATCAATCTAA
XLOC_028921	SLMAP	noncoding	-0.02048	TCAAGACACTAAGAGTAGTAATGGTACCTTCATAAACAGTCAGAGATTGAGTAGAGGATCTGAGGAAAGCCCACCATGTGAGATTCTGTCTGGTGACATCATCCAGTTTGGTGTAGATGTGACAGAGAACACGCGGAAAGTTACCCATGGATGTATAGTCTCCACAATAAAACTATTTCTCCCAGATGGTATGGAAGCCCGGTTACGGTCAGAGTAAGTATAATTAAGTATTTATTAATATCTACCAAAATTAGAATATTTTATGAGGGTTTTTGTTAAGTATATTCCTATTGTAATAAATAACATGTAA
XLOC_028922	RNF144B	noncoding	-0.08192	TGTCAGGAATCAGATGGGAATTATAATTACAAATAGCAGAGATGTCAAAATAAGAAGGTTGGGATATGTATTGGTTGGAATTTGACAGGGTTAAAGTAATCACCTGCAGTTCAACTGAGACTCAGATGGGAAGTAGGAAGTGCTGTGCTCAAGCTTCCTGTATAAATAAATGCAGCTTTCCCACAGCTACTGCATACAAGCTCTGACGTGCTTTTTAAGATATAATGGCAACATGCTCTTAATAGCAGGGAGGAGATTGTTCATCAGAGTGGCGAAAGGGCTGGGAGACAAGTCCTGTTACAGTCCTAACAAAGTGTAAAGCTGTCAGCTGCACGGAGAAAGAGAGGAAGGGTGAGGGAGAGAAATCTGTTTTTGCTTCAAATTGTAAATCTACAGTGA…
XLOC_028936	PPP1R21	noncoding	-0.096256	CCTGTAAGGGTTTTATTAGAAACAAGTACCATTTACTGATAAAATCTCACTTGCCTTCATAGCATTTGAATGATGGTGTAATCCTGAGAACGTGGACAGAATTCCAGTGCCTTTCTTCTAGATTTTAATTAGAATAAAATATTTGTGGTTTTGATGACTATGAAAGCTGTAATCCTTTCTTCCCTCAGTTATAACAAGTGTAATGGGAATTTATAGAGTAGACACAAGATTTTAAATACAGAAGCTTTCTTTTCTTCTTTCTTACTTGGAAATTTAATGACTTTTTTTCTCCTACGCTGCATTTTCTTTTGTAATGTTTTCTCTGTATAGACATCAGATTTGTTCCTGTTTGTGGTTCGTACAAGTTATTTTCATATGAATTATGTTCTTCCGTGCATT…
XLOC_029080	PTPN4	noncoding	-0.012288	GAGTCTATTGAATATACCAGCTGTCATGGACATAAGAATTAGATGAGAACTCCAAAAAAATTAATCAAATTCTCCGAATACTGAAACAAAATCCCTAAACTCTAATAACATGCAAAAAAAAAAAAAACGGTTTAGAAAACAGATGCAACTTACTGGGTTATCAGTGGAATCGTCAGCCAGCTGTAAACCAAAGTAATCCCTCTCTGTCAAATCGAGATGTTTGAACACTATATCCAACAAAACTTGTCCCTGATCGTTTTTATGAACTCTGAAAGCTTGTACAGTGTTATCCAGGAGAAGAATATTGCAGACCACCTCTGTATGTTGTCTGTCTCGTGCCAGCTCAGACGCTCGTACATTGTAGGTTCTGCCAGCAGG
XLOC_029089	GOT2	noncoding	-0.0098304	ATGGTCGTATGCAGGAAGGAAAGATCCCAGTCTGAAGGCCTGCTCATTTAAAAACAAAAACAAAACCACCTCTCTCCTTGTAAACTCAGAGTTGTCTCTTGGCAAATGATCAATAAACATGGAACCCCATGATGTCTCTTCTTCCACAGTCACTCTTCAGAGTGGAAGTGGACTATAGGGGAGTCGCATCTTACGCGGGGGTTAGGTTCTGAAGTCCGCGCGTAAGGCGAAAATAGTGTATTGTCAAACGCTCATTGAGTGGAATGGTGGGCGGAATCGCCCGCACTACAGGTAGGGCATTTAAATTATTTTTCTCTTTTTTGTTTGGCTGAGCGTGTATAGTTAAAATTGTGTAAGTTAAATGCGCCTATGATGCGACTCTGCTGTACTTCGATATTT…
XLOC_029175	PITPNM3	noncoding	-0.008192	CAGGAAGAAAAAGTCCCTTCCGATGAGCCAAGTTTTTAAACCCCTTCTTTCTATACTTTTCTGTAGGTGAATTATATAGAGCGTCTTTGAGAAAACAAAGATTCCCTGCACAAGGCAGCATTGAAATACATGAGGACAATGAGGAAGGAGCTCAGCACAGGAACTGTAAAACTCACGTCCTTATTCTTGTCCTACACGGGGGCAACATCTTAGATACAGGAGGAGGGGACCAGAACTGCAAGATGGCTGACATCAACACCTTCAGTTCCGTGTTTGAGAAGGTGACCCGAGCCCATTTCCCTGCTGCACTGGGCCACATCTTAATCAGGCTTGTCCACTGCCCAGCCATCTGT
XLOC_029308	LOC106732724	coding	0.276	ATGTTGAAAATGTACGTGGATAGACGCCAGAATGACTGGGATGTTATGCTGCCGTATCTATTGTATGCGTACAGGAGTGTGCCCCAAGAGTCTACAGGGTTTGCTCCCTTTGAACTGCTCTATGGGAGGCAGGTCCGGGGGCCCCTAGATTTGGTTCGTGACTCGTGGGAAGGTAATGTGGAGGAGGCAGAGCAGCCGGTGACCGAGTATGTGGCTCAATTCAAGGAGAGTTTGCAGGAGATGATGAAGTTGGTTGAGCAGAATCTGAAAGAGAGCCAGGATACGCAGAAAGCCTGGTATGACAGAGATGCTAAGGAGAGAGCGTTTGAAATAGGGGACATGGTGTTGGTGCTAGATCCTGTCTGGAAGAACAAAATGAAAATGTTTGGTCTGGACCCA…
XLOC_029421	GTF2A1	noncoding	-0.135168	TAGATCCATAGAAGTAAAAACAAGTGGAAGTTTCACCTCAAAGATGGCATAATGAATCTCAATGGAAGAGATTACGTATTTTCCAAAGCCATTGGAGATGCAGAATGGTGAAGTTTTTAAAACAAAAAAAACTAAAAGAAAAGAAAAATCAGAAAGGGTTGAGACTTGGACATAAACTTCAACCAAAACTTATGTCTGCACATCAGAAAAGAACAGTACAAACAAAACTACCGCAGCAAAGGTAGAACGTGGCAACATAGACACTACTACAAATGGGCAAGCCATGGGACTGTAGCAGCTAGCATTGTCTGGGATACCTTAGGGATATCTTAATTATCAATTCTATATACAGGTACCTGCAGCTGGTAATTAGCATGTAAGGCTTTGTCTCCCCCTTCC…
XLOC_029421	LOC102457609	noncoding	-0.135168	TAGATCCATAGAAGTAAAAACAAGTGGAAGTTTCACCTCAAAGATGGCATAATGAATCTCAATGGAAGAGATTACGTATTTTCCAAAGCCATTGGAGATGCAGAATGGTGAAGTTTTTAAAACAAAAAAAACTAAAAGAAAAGAAAAATCAGAAAGGGTTGAGACTTGGACATAAACTTCAACCAAAACTTATGTCTGCACATCAGAAAAGAACAGTACAAACAAAACTACCGCAGCAAAGGTAGAACGTGGCAACATAGACACTACTACAAATGGGCAAGCCATGGGACTGTAGCAGCTAGCATTGTCTGGGATACCTTAGGGATATCTTAATTATCAATTCTATATACAGGTACCTGCAGCTGGTAATTAGCATGTAAGGCTTTGTCTCCCCCTTCC…
XLOC_029437	CD47	noncoding	-0.0319488	CAGGCTCGAACATGCAGATTATTCCTCTACTTAGAAATTATTTTATTTTTTTTATCTGACACTTGGTACAAAAACTTAATAGTATTTGGGGGGAATGCTATTGATTAAGTAACATTTCTATTTGTCAAATTTTTAAAAAAATTGTCTGACTTTTGACCAATTATAATTTTTAAAAAAATTAATATTTCACATTAAGATTTAATGGTGCATTTAATTTTCTGTTCACTGATGTATTTATTTGAAAAACTAGATTTGAAATGGTTACAGTATTTAACTTAAATACTAAGCTAGTCTGGTGGCCATATATTTTATCTGCTTTGACTGGTATTGCTACAGTTCTCCCAATACATTAGTTGCACACTGATAGCTTAATGACTACACACTGGTGAATCTAGCACT…
XLOC_029448	ENAH	noncoding	-0.188416	GCCTTAACTTTGCTTTTACTTTTTAACGTTAAATATCTATTTTCTTGTCTTAATAGTGAACAGAGTATCTGCCAAGCACGAGCTGCAGTTATGGTCTACGATGATACCAATAAGAAATGGGTACCAGCTGGTGGATCGACTGGATTCAGTAGAGTTCATATATATCATCACACAGGAAACAATACATTTAGAGTAGTGGGCAGGAAGATTCAAGATCATCAGG
XLOC_029448	LOC102934885	noncoding	-0.188416	GCCTTAACTTTGCTTTTACTTTTTAACGTTAAATATCTATTTTCTTGTCTTAATAGTGAACAGAGTATCTGCCAAGCACGAGCTGCAGTTATGGTCTACGATGATACCAATAAGAAATGGGTACCAGCTGGTGGATCGACTGGATTCAGTAGAGTTCATATATATCATCACACAGGAAACAATACATTTAGAGTAGTGGGCAGGAAGATTCAAGATCATCAGG
XLOC_029469	PPP1R42	noncoding	-0.0004096	TCACCTGACCTTGAAAGACTCTCAAAGTTCACTGCTAATAAAAGATCTATTGGAACCTCATCTCCTCAGTTAGATACCCCTGTAACCAGCGGCTGCAGAGACAACTACATCTTTCTGTTCACTTCATTCTCAACAGAATTTATTGCAACATCATAATTAGAGTATATCAGAGCCAGTGATGAAATGATCCAAGCAAGAGCCTAATATTTTAATTAAAAAAAAACTAAATATTT
XLOC_029503	LOC102452200	noncoding	-0.057344	CATGCATGAGAACCAACTTGAAAATTGATGTAACTTGAAAATGAAAATAAAAAACCCTGCAATTAACCTATTTATCCAATCTGAGAAATGTAAAAAGATCATTAGTGGAAAAGTAGTCCTGCATTCTGCATCATTTGTGGAAAAATAATTTGGATTTTAAAAATTCTCTTCCAACAATCTAAGATGTTTAAAGTATAGCTAAGGACACTTTCAACACCACTGCTTCCCTTGAGAAGAAACTTATACTGATGTGTCTTTCTTTTTACAGGTATACAGAGACTTGAGCAAATGCTGCAAACTGAAACTGCTGAACCAGTTGCAAACAAAAAATCTGCTGTAGAAGATGAGTTATCTAATTTAGAAGACGAAACTTCAGTGAATCACGCAAATACATCATTA…
XLOC_029516	CDH19	noncoding	-0.086016	GAAAGGAGGTTTCAGTATGAATTGTTATACTTGGCTATCTCTTCTGCTAACACTTGGTCAGCTATGGCCTTGCCTTCCAAGTATGCAGAACCATAACATCCAAAAAATGAACCAACCTTTTGCAACACTTCAGAGAGTGAAACGTGGCTGGGTATGGAGCCAGTTTTTTGTGCTGGAAGAACAGATTTTAACAGAGCCTTTGTCTGTTGGCC
XLOC_029585	SLC15A1	noncoding	-0.045056	AGAGTGAGATGTAAAGATGAACTCAGAGTTTAATGATGTAAATTTATGGCATCCCATTAACTACATCCACAGTAAGAGGAACTGGAGTATCCTTAACAACCATTGGATGGGCTCTCTCATAGGAAGGGGGGAAAGAGCATTGCTCATTTAAAATGCAGACCCTCCTGAGGAGCAAGATCAAGAGCTTAGTCTTTTGTACAGAACATGATACTCTAAGAAAACTCTGGAAACTTGCTCCCAGCAGAATTTGCACTTTAAAAATGGACCTGAAGCTTAAATCCCAAAGCATTAAAATACTGAAATTGCACTTGACAGTGTTGAAGAGTTCCTGTGATGAAAAGATGTATTATTTTTATATTGTATTGTAATTTTATATTGTGAAAAGGAAAATATTGCCAG…
XLOC_029588	DDAH1	noncoding	-0.049152	CAGGGTGTGCTGGGAACTGCAGCTGTCAGCGGTGGCCAGCAGCACTGCAGCCCATTTCTGTGGGGGAAAGGAAGTTCTGCATGCACACGAATTTCCGCAAAATTCTGCATTGCGCAGTGGTGCAGAATTCCCCCAGGAGTAGTCTTGATTAGAATCCATTTCAGATTGCAGGTGGCAGCTTGGGAAAGCCTCTCTATACAGGAACATTAAAGAGGTATGTGTCTCTGATATGCTTGACTGATGGACAATCTCCTTTCCTATAATTCAATCTAGGTGTGCCCAGGGGTTCAGACTCCCAGTTTGGTTACCTTTCTTTCAAATTGGGTGGAATGGAAGAGGCTTGTACGTATGCCATATATCAATCATCTTCTAAAAAGCCTATATTTTTGTGATCAGGTG…
XLOC_029591	DDAH1	noncoding	-0.0004096	AACTTATTTATTGGTTCAGATTGTCTGATTTGATGGATAATTATGGAGATGAACAAGTAAGAGCCTTTGAAAAGAATTATACTCTTTATATAGTGACTGTGAACAAAATATTATAGACCTCACTTGAACTAATACATTTTACAGCCACTAAAATTTGTAACTTCCATAGAGTTGCATGTGAATCATGTTAGTCACTGTTCTATGTTGTATTGTTCTGCAGAACACAAACAGGATGACAAAATCACCAGTGTTCAATTCTGTTACCCTTGAGAACCTTATTACAGTATATTGTTGCCCACCTTTTGTGCCAAAAATATCATTGCATTTCATAGACTGTTACACTGGAAAAGATTTACTTTGATTTTTGTGTCTTGCAGTTTCTATACTATGTACCCCCAT…
XLOC_029611	TASP1	noncoding	-0.045056	CACTAAAAAGGACTCTGGCTCCATAGACCAATACGGATCACATTTAAGTTCACAAATGGCAATTTAAGAGGCATGGTCTCACCCATACTTTTCAAAACAAAAAATATTTACAACTTTCACTCTGTCCCTCTCCCAGAGCATTCCTGTATTTCAATGACAAATGCTTCTCTTTTATGCCAAATATCCCTATTTATGGGTTAGTACACATGATTTTTATTCCAGCCCTTGCTTGGTTCGTGAGTTTAGCACCTCCTGTTCACAATAAAACTATACAAAAAATCTTCTTACCTAGTAAAGTCTGCTTTTCTTGTAGAGAGTCAGGCTCTGCAGAACACCTGCAAGATCGAAGAACTATCACTCCACCGAGTACACCATCTTCATTGGCTAGGAAAGGTGAAC…
XLOC_029625	CTNNA1	noncoding	-0.0004096	TCCTTAACTTCTTTTTCATTCCCATTCTTGGCAGCTTCAATCAATACTAAAAGTGGAACGTTGGTTTCCAGAAAAGAATCGGACACATGATCCATAACAGCTTTGCGGAGCTGTCTACGCAGGTCCCTGGTCTTTTTAGTCATTTTGTCTATTGCAGAATTCAATGCGTCACTTCTTTCTTTGCGTCCAGC
XLOC_029671	PGM2L1	noncoding	-0.1024	ATCCTGTGAATTAGTGAGAATTATTTTAACACAAACTGCACTGCAGCAGTAATTGTTCCATCAGATCCTCCTTGAGCAGTGGGAACAGAACCTTCCTTTTCTTTTGCAGAACCCTAAAACAAAAGCGCAGATTGAAAACCTGGTACGGAATGGGATGAACAAGGAGCTGCGGGATCGCCTCTGTTGCAGGCTGACCTTTGGGACTGCTGGACTTCGTTCTGCCATGGGGGCAGGCTTTTGCTACATTAATGACCTTACAGTGATCCAGTCAACACAGGTAA
XLOC_029679	IARS	noncoding	-0.0004096	ACCAGTAGCATTGACCATTATTCTCCAACAGCTTCTCCACCATGTGTTCTACTCTTACAAACCAGCTTGGTACAGCTTTGTAAATTAGAGGGGTATCTGACCTCCAGCAGAAAGGGTAATTGTGCTTGAAAGTACTGGTGTGAACCAGTCTACCTTGTTCTTTCAGAGATTTGATG
XLOC_029792	LOC102933168	noncoding	-0.04096	AGAGGGTGGAATCTGATCTTTTTTTCTACAGGTGTAAATTTGGAATAACACCCCTGAAGTTAATGGGGTTACTGTGGGCTCATGAGGGTTAACTGAGATCAGAAATCGCCCCAGGTGATCCAAAACTCCCAAATCATTTAGTGGCCTCCGCAGCATGGAGGCCGAGGATGGAATGGGTCATGGAGATCTCTCCTAGGGCTGGGGTGGAGGCACATTGCTGGGCTGCTGCCTGGGTTATACCTGTTAAATAGGACTCCCGAGTAGTTAATCTTTACTGCTTTGTAAGCACTGAATTTATGACCACGTACATAAATGCACACAAGTAACAGCCCCACTCCCCCTATGCCTCCTTAGTAAGGACTTAAGCCAGGACCTGCACCGGCCTCAACTAACCACTTG…
XLOC_029792	SMTNL2	noncoding	-0.04096	AGAGGGTGGAATCTGATCTTTTTTTCTACAGGTGTAAATTTGGAATAACACCCCTGAAGTTAATGGGGTTACTGTGGGCTCATGAGGGTTAACTGAGATCAGAAATCGCCCCAGGTGATCCAAAACTCCCAAATCATTTAGTGGCCTCCGCAGCATGGAGGCCGAGGATGGAATGGGTCATGGAGATCTCTCCTAGGGCTGGGGTGGAGGCACATTGCTGGGCTGCTGCCTGGGTTATACCTGTTAAATAGGACTCCCGAGTAGTTAATCTTTACTGCTTTGTAAGCACTGAATTTATGACCACGTACATAAATGCACACAAGTAACAGCCCCACTCCCCCTATGCCTCCTTAGTAAGGACTTAAGCCAGGACCTGCACCGGCCTCAACTAACCACTTG…
XLOC_029842	CAMK1D	noncoding	-0.0249856	AGCTCTGAGCCACCAATAACTTCAGCTGAGGTCAATGGGTTGCAGTGCTCACCAGCTCTCAATTAGCAGGCCCCAAACTGGAGGTACTCAAAATCAGAGGCCACATTTGAAGTTTTTGACCTTGGGCAGTGACTTGCCCAAAGCTCAAGCAACAAGGTAGGGGCAGACATGGGAATAGAACCCAGGCTCTCCTGACTCCTAGTTATGTGGCCGCACTGATGGACCACAAAGGGTTTAACCAAGGAATAAGAGCTGCAGGATGAAGCATTAAATCATTTTCCACATGCTTGCTGAACTAAGGGCCACTCCCGTCAAAGTCAATGAATGTTACAGGTTCACAGCACGTCCTGATGGGTTGTTTTCCATCAACTCTCACCATTGTTTGCAAGAAGGAGGAAG…
XLOC_029860	CTNND2	noncoding	-0.0004096	GTTGCCATGGAGACCTTTGTGCCTGACTGAACTCTTTTCTTTTCTGTTTTAAGACTGCAACCACTGGGCTTGTGGTAGCTCTAATGAATATCATTTTGTGTCTTATTTTACTGTAAATGCTAGAATGCTGAAACCAAAAGAAGGCAGTGCTGTTTTTTGTTTTCTGAGTGTTCAGGATGGTCAACGGCATTCTCCATTTAAAATCTTTTAAGTTTTTTTGTTTTTTTTTTCAAGTGATAAAGGGGGGGAAATTGACTAGAACTGCCTGAACTACTGCTTTGGAAAGGAGGGAAAACTCTTCCTCTTCAGCTTTGTTGATTAGTCTTGTTTTCCTAGACTGCTTTTTTTGGAAGTGATTAAGGAGCGTTAATTTACAAAGTGTACAACGAAGGTAAAAAG…
XLOC_029924	PARN	noncoding	-0.0004096	ATGATACAAAAATGTTAAATATCAAAGTTTCTGAAATCTACCAAAGCAGATTTTTTTTAAATGAATAAAGGGCTGGTACAGTTTGCAGGTTTGTCACAGGTTTCAAAAACATTTTTACAAAAAACACAAACCATGGAAAACCAGATCAAGACTTAAGAGTGAAAACAGCAAAGAAAACCCACCTCCTCCCAACATTAATTTCTCTCTCTTTCTTTCTTTTTCTCTATTTTTTTAAGGAAAGTATAAGTTAAATTTTTCCAGGAGGACAAAAGGATAGTATATGTGTAGGATTAGTTTCCAGACAGATACTGGCTGAAGTCTTCCTACTGGGGAAAAAGGACAACACTGTAAAGTTTCCAGGGTAACTGGTAGAAAGCAGTAACCGATACTGAGGTTCAT…
XLOC_029932	AGL	noncoding	-0.034816	GTTTGTATTTTCAATCTGTATTGTCAGCCCATTTCTTCTACAATGTAATGCTGTACTTCCTTCTGTGATGTTGAGGACATTACTGGTCAATCTAGCTGTTGTCTATTCATTATTTTAGGGACCGACAGAATATTCAAATGGATACATTTCCCACTCCATCCATGTACCCAAATTTTTGAAAAGGTTGGATTGAGATCAGGTAAAGGTATGTGTGTGTCTATATATTACAGAACAAATGCTTTTATGGAAGTAACATTCGAGGGAAGAATAGCAACAGGCAGCTGTCAGTACCCTTGCTCTTATTAGCATCACATCCGAAGACTTTGGAATCAGACTGCCCCCTTTCTGCAACTGGGGTGAAACCCTGACCCCGCTGAAGACAAAAGGAGTTTTTCAATT…
XLOC_029980	EPHB4	noncoding	-0.0004096	TGCTAGAGTCCACGTTTGTAGGGAAACTTGGTTCCCGCCCCAGACAAGAAACTTATTTTTGAGATTATTTTTTCTAGATTGTGAGGCAAATCTGGGTTTGTTCCCACCCCCCTTGACTGGGGAGAAATCTGGGTTATTTTTATACCTTGGGGTGAGAACTGGGTTTAATAATATTTCTAGATGAGAAGAAATCTCAGTTTAATTTTTCTGGATCAGGAAGAAATCCGGGTTTAATTTTCTTGGATCAGGGCAAAATCTGGATGTATTTTTTTTCTAGATTGGGAAGAAATCTGGGTTTATTTTTCCTAGATTGGGGAGAAATCTAAATTATTTTTTTCTGGATCGGGGCAAAATCTTGGTTTATTGTTTCTGGACTGGGATGAAATCTGGGTTTAACTT…
XLOC_030066	RNF6	noncoding	-0.032768	TGTGGTGATGTTCTAGCAAACAGCAGCCTCAAACCTTCTCTACTTCGGCGCCATTTAGAAACTAGGCATCCTGCACAACTCGACAAGCCTGTTGATTTTTTCAAGCGAAAATTAGCTGAGAGGAAAAGTGACATTACCAGTTTTATATCCAAAGCAAGTACTGATAATGAAAATGCACTTGAAGCATCATACCACGTGAGCTACCGAGTAGCAAAAGCATCAAAAGCCCATACCATAGCAGAGAGCTTGATTGGTCCATGTATAAAAGACGTAGTTCATTGCATGCTCGGAGAAAAGGCTGCAAAAAGGATTGACATGGTACCTTTGTCCAATAATACATTGTCACGAAGAATTAATGACATGTCAAATAATGTAGAGACCATAATTGTACAGAGAGTG…
XLOC_030106	LOC102944203	noncoding	-0.057344	CACCTGCAGAAAGGAGGGAATTTCAGGAATTGTAATGCTGTTCCGAGCACTGACCGGGGACTCCCCCTGCTCTTCTGAAGTCAAAGAGCATTTCTCCCTCCAGTACAAGCGAAGCAGAACTTTTCCTACCCCCTCCCACAGACACTCACAAGAATGGGTGGCTAAGAGGAAAAGGAAGGTGA
XLOC_030345	BRD4	noncoding	-0.002048	ATGAACCGTTAAAACGTTATGTGCCATAAATACCCACTATACAGTACAATACTGGTGTGTCCGTATGGGGTGAGCGCTGGAGTAATTGATTGGTTTTACTTAAATACGGTGAATATGCATTTGGTCTGTACTGATCATGGAATAAACTCATCTCTTTTTTTTTAAAAGATGGTGTCGTACTGACATTTCTTTGAATCCTATTTGTGATTAAGTTGTTTAAAGGGGTGAGGATTGTTGAGGAAAGGTTGTCCCTATCTTCTGACTGTGCTCTAGGGGAAAGGAAGGAGTTCTCACGCTCCTGTCCCCATCCTGGGGGGAAGCTTGTCCTAGGTAGCCAGTGTGCATTTTCCCTCCTAAACGAGGGCTAGGAGAGCTGCCATGCTAAAGCAACACAATCCT…
XLOC_030346	BRD4	noncoding	-0.014336	GGGGCGGGAGGGCCTTCTCTTCACATTCCAGACCTAGTTCAGTGTGAGAACTGGGTGCAGCTATCCCTGGGAAGATCCAGTCAGGACAGGGGACAGATTAGCCGGCACTAGTATGGATAAACTCCACTTTGCTGTTGTCTCAGTGACCAAGCAAGCGTTGAAATAGCAGCCTCGGGTTGTAGGGTTTGACTGTCTGCCATAAGTGACTTCAGTGTTTTCGAAGCTACTTTCTTGTCATCCCTTAGAGCTCTCTGCTGCCAGTGGGGAGGGAATACGTTTAAAAGAAATCAGCCTGTTAAGTTTCTCTTAGCTAACATGATCGACCTAGTGATGTGTGAGCCGGCTGGGGTAGTGGGGAGGCTGCAAGAAAGTCTAGAAATCCATCCCATAAACCTGCCC…
XLOC_030426	PGM2L1	noncoding	-0.0004096	GAGAGGAAAAAAAGGAAAAGTCAATATTAGCAAGCTAGTGCTATTTAGCCTGGAGTCAAATGGTTTCCTGTTGTTCCTCTTGGGCACTGCAGATTAATGGCTAAAGTGGGTGTCTGTTAGCCACAGGCAGTTGCAGGGACATTAAAAACCTAAAATGATAACAGTCCAAAAGGCTGAGGGTTGTGTATTAGTTAGGCTCCAAAAACTGGTTTTAAAATGGAGACAGCAAGTATCTGTTTACAATGACAATGCTATGGGATGAAAGCTTCACAGAAGTAAATTAATCATGTATGTGCAAGGCATGTTTTGCTTTGTCTTTGGCATTTGGCCAAAGGAAAGCTATCATAATTAAGGAGTTTAAAAGCAAAAACAAGATAAACCATATATATAAAGATTATA…
XLOC_030430	LOC102948095	noncoding	-0.032768	ACAGCTGAAGTGTCAAGAAGCATGTCTTACTAACGTTTTTTATGGGAATGAGGGAAGGCAATTGTTGTTGTGACTGTAAATACAATGATACATGTCTGTTTTATCTATAGCTGCTGCTGTTGAGGTCTTGAGGGGTACCCTGTTCATACTCATGGAACACCTGACTCTGATGTGAAGGAGAAAGAAGAGGAGATCCTACAAGCCAGTGCTGAATTGGAACGCAGACAAAGGGCCTGGATGGCCAATGGCAGAAGGCATGGAGAGGGATAGGAAGAACATGGGGAAATGGAGAAAGACCCAAGAATCTCATCAGGAAAAGGAGAGGGAGATGCACCAGGACATAATGGGGCTTCTCAGGTAGCAAACACATATGCTGCAAACTCTAGTTGACCTAAAGGT…
XLOC_030462	DRC1	noncoding	-0.0229376	GCACTGTCCGGTAGAACCTGGGGAGTCCGTTCTAGGCACCCTCTTTCTAGAGCCCCAGGGCCAGCCATGCGATGGCAGGGAGGGGCTCTGGAGTTGCAAACCTTCCCCTGTCAACAACAGAGGATGGCTTTTTATTTTGTTTGGAATCTCAGATCCTGGAGCAGCAGCTGCAGCAAATGAAAGCCATTTACCAGCTGAACCAGGAGAAGCTGGAATACAACTTCCAGGTGCTAAAGAAACGGGATGACGAAAACACCATCATAAAATCCCAGCAGAAAAGGAAACTCAACCGGTAAAGGATCAGCCCAGTTCGTGTGGGGCTGGG
XLOC_030499	LOC102445795	coding	0.065	CCATCATCCAGAAACAACAATAGATAAGCTTGTGATAAGAAGCAGCAGATTACAAAAAGAGGTAATTGATGAAAAAATTGCCCAGTTTGTTTATGCAACAAACTCTTCTTTCCGTATGATTGAGAACCCCGACTTCGTTAACATGGTTCAGTCATTAAGACCAGGATACAGTCCACCCGACAGAGCAGATGTCGCAGGCAAATTGCTGGATAAAGTATATGAAAGAGAAATTGAGCAGTGTGTAAAAGGTCTAGAGGGTAAAATTGTTAACCTGCATCTTGATGGGTGAAGCATTGTCCAAAATGATTCTGTTGTATGTGCTTGTGTGACAACAGAAGAAGGGAATGTCTTTCTTACAGAAACAATTGATAC
XLOC_030549	LOC102447962	noncoding	-0.016384	TATTAAATTAGCGCCCAGAGAAATCAAGAACCAGGGCCTGTTGTGCTAAGCACTATTTGTTTGTGCAAAGACTGTCTCTGTTCCAGAGCTCACAATTTGAAAGTGACAAGATGCAAAAGAAAGGAAAAACAGACAAAAGGATGGAGTGTGTATTGCACAGTGCCTAGCAAAGTGGGGTCCTGGTGATGGGGGCTCCTGGGTACTATGGGGTTTGATCTGCGAGTGGAGCACACCCATTGTTTCAGTCACCATGGTGAAGGAGGACACTACCATGAGGACACGACACCAGATAGTGTGCAGTATCTGGGATATTTTTTACCTGCAGAACTTCTCTTTCGTATTGATAGACCCAAGGAGTCTCATATGGTTGGGAGAGATTAAATCCATGGATGCACACTT…
XLOC_030549	LOC102929852	noncoding	-0.016384	TATTAAATTAGCGCCCAGAGAAATCAAGAACCAGGGCCTGTTGTGCTAAGCACTATTTGTTTGTGCAAAGACTGTCTCTGTTCCAGAGCTCACAATTTGAAAGTGACAAGATGCAAAAGAAAGGAAAAACAGACAAAAGGATGGAGTGTGTATTGCACAGTGCCTAGCAAAGTGGGGTCCTGGTGATGGGGGCTCCTGGGTACTATGGGGTTTGATCTGCGAGTGGAGCACACCCATTGTTTCAGTCACCATGGTGAAGGAGGACACTACCATGAGGACACGACACCAGATAGTGTGCAGTATCTGGGATATTTTTTACCTGCAGAACTTCTCTTTCGTATTGATAGACCCAAGGAGTCTCATATGGTTGGGAGAGATTAAATCCATGGATGCACACTT…
XLOC_030553	EIF4A1	noncoding	-0.238387	TGGCCGGAAAGGGGTGGCCATCAACATGGTGACCGAAGAGGACAAACGCACCCTGCGTGACATCGAGACCTTCTACAACACCTCTATTGAGGAGATGCCCTTGAACGTGGCCGACCTCATCTGAGCGCCCCCCGGTGGGCGCCCCGGGCGCTGCCCCCGCGAGCTGCTGTCACGCGCT
XLOC_030553	LOC102942574	noncoding	-0.238387	TGGCCGGAAAGGGGTGGCCATCAACATGGTGACCGAAGAGGACAAACGCACCCTGCGTGACATCGAGACCTTCTACAACACCTCTATTGAGGAGATGCCCTTGAACGTGGCCGACCTCATCTGAGCGCCCCCCGGTGGGCGCCCCGGGCGCTGCCCCCGCGAGCTGCTGTCACGCGCT
XLOC_030601	LOC102941552	noncoding	-0.069632	GAGTATCTTCCAACGGAACCTCTTCAGTCTGTGACCGTTCTGCTGGAGAGGCCAGTGAAAGCATTAAGAAAAGACAGGCAAAGAAAACCGAATAAGTGGCCAAAAAAATGATCTTGTTGCATGTGGCCATAACACTTTTTTAAAAACATTTCTATTTCAAATGATGGGAAAAAGAAAATAGTATGTAAGGAAATACATGTGACAGACTGGCAGCAGTGATGAGTTTTGTGTACTACTGTAATGTAGTTAGCCTTTAAAGTATATTTTGTAAATTGTAATTCAAATGCTGGGAATGTGTATCATGGTAGACGTTTCTAACTTAAATGGTACTAAAAAAGAGATTTTATAGTGATGATGATTTTATTAAATGAGAGATTTATTGTGATTTTGTTTTTATAT…
XLOC_030601	TMEM38B	noncoding	-0.069632	GAGTATCTTCCAACGGAACCTCTTCAGTCTGTGACCGTTCTGCTGGAGAGGCCAGTGAAAGCATTAAGAAAAGACAGGCAAAGAAAACCGAATAAGTGGCCAAAAAAATGATCTTGTTGCATGTGGCCATAACACTTTTTTAAAAACATTTCTATTTCAAATGATGGGAAAAAGAAAATAGTATGTAAGGAAATACATGTGACAGACTGGCAGCAGTGATGAGTTTTGTGTACTACTGTAATGTAGTTAGCCTTTAAAGTATATTTTGTAAATTGTAATTCAAATGCTGGGAATGTGTATCATGGTAGACGTTTCTAACTTAAATGGTACTAAAAAAGAGATTTTATAGTGATGATGATTTTATTAAATGAGAGATTTATTGTGATTTTGTTTTTATAT…
XLOC_030603	GAD2	noncoding	-0.0004096	GGGCTTGATGCAGAGCTGCAATCAAATGCATGCTTCCTACCTCTTTCAACAAGATAAACACTATGACTTGTCATATGACACTGGAGACAAGGCGTTGCAATGCGGGCGTCATGTTGATGTCTTCAAGCTCTGGCTGATGTGGAGAGCAAAGGTAAG
XLOC_030629	EPB41	noncoding	-0.0004096	AGTATTTTTAGGGAGAATGTGTGTGAATGGAATTTTCTACCTGGAGATGATCCATAAATTTGTAAGGTGACCACTGTGGTGTTAATCATGACTTTCAAAATGAGAGCGTCATGCTTTTATGGGGGTAGGACATACCTCCTTTCATGACAGCAGCAGTCGATCACCACCCCCTGTTTGGATTTAATAGAAACCTCTTAATCATGCCCTGGTTTTTCTTTCCAGCAATATTTTAAAGTTTTGTAATGAATAGAATTGTGAGCAATATTTTTTTAAAGATGGGGCTTTGACGCTGTAATTCTGTATCTGATGTGGCACACCTCTAGCTGTGAGGGAAAGAGCCCTTTGCTGCTAAGCTACATTCCAGGATGAGAAGAAACGGGCAGTAAGTGCTTCACTTAA…
XLOC_030641	NCEH1	noncoding	-0.110592	GGTTCACTGTCTAAGACTCAGCCATCATTTGAGAGTTCTGAATTATGTGATTGGTACTTTTGACAAGCTGGAGCCCTCGTCCTCTGAACACATTAAGATAACAGATGCCCTTTTTGATGGAGTGGAAGTCAGAGTGTTTGAACCGTCTCCAAAGCAAGACGAAACACTAAAGCGCAGTGTCGTTTACATCCATGGAGGAGGATGGGC
XLOC_030653	KIF1A	noncoding	-0.0249856	AGCCCACTGAGACCATCCCGACGCCACTTCCCCCGGGTCATGCCATTGTCCAAGCCAGGTAGGCCATTGTTTTTCCCCTTCTAAAGTACATTAGGCTTCAGAAGCCACAACTTGAAGCACATTGGAATTGGGGGAGAATTGGTCATTCCTTGCTGGACTTCTCTGCAATAACACCATGGTCACCTGGTTTTGTACACAGTAAGGGTCTGCGTGATGGGAGATGGTGTTTTGATAACAGGCTGAATTGTCTGTGGGTTCTCATGCTGTTTAGCTTGATGCATTGCATAACGTTCTTAAGATGGCTTCTGTAAATCAAGCCACTCCAGTGGGGGAAGGAGACCTTTCCAGGCTAGCCAGTATTCGTGGTGTATTGGTTTTTTGAAATGTCCATAGAGCCAG…
XLOC_030674	DDX25	coding	0.21	CCAACGCCTCCCAACTGGGATAATTCACAGGAATTCTCAGTATGGCAGAAATGGGTGTGGAGAAAGATAAAGGAGAGGGACTACTGAAGAGGGTGCAGGAACTGGAGGAAGAAGTGAAGAGACTGCAAGAGAAACTCTTGGAGGGCAAGGAGGGCACCGACATAAAAAGCAACCCTTCAGCACTGGGGAAAACTAAGAAACGCCAGCAGCGGCCATTTGATTTTAGTGCCTATGGCCGGAGACATGTGGCACTGAAGATTGCCTACCTGGGCTGGGGTTACCAGGGCTTTGCCAGCCAGGAGAACACCAGCAACACCATTGAAGAAAAACTGTTCGAGGCACTAAGCAAGACCCGGCTGGTAGACAATAGGCAGACTTCCAATTATCATCGCTGTGGAC…
XLOC_030674	HYLS1	coding	0.21	CCAACGCCTCCCAACTGGGATAATTCACAGGAATTCTCAGTATGGCAGAAATGGGTGTGGAGAAAGATAAAGGAGAGGGACTACTGAAGAGGGTGCAGGAACTGGAGGAAGAAGTGAAGAGACTGCAAGAGAAACTCTTGGAGGGCAAGGAGGGCACCGACATAAAAAGCAACCCTTCAGCACTGGGGAAAACTAAGAAACGCCAGCAGCGGCCATTTGATTTTAGTGCCTATGGCCGGAGACATGTGGCACTGAAGATTGCCTACCTGGGCTGGGGTTACCAGGGCTTTGCCAGCCAGGAGAACACCAGCAACACCATTGAAGAAAAACTGTTCGAGGCACTAAGCAAGACCCGGCTGGTAGACAATAGGCAGACTTCCAATTATCATCGCTGTGGAC…
XLOC_030674	PUS3	coding	0.21	CCAACGCCTCCCAACTGGGATAATTCACAGGAATTCTCAGTATGGCAGAAATGGGTGTGGAGAAAGATAAAGGAGAGGGACTACTGAAGAGGGTGCAGGAACTGGAGGAAGAAGTGAAGAGACTGCAAGAGAAACTCTTGGAGGGCAAGGAGGGCACCGACATAAAAAGCAACCCTTCAGCACTGGGGAAAACTAAGAAACGCCAGCAGCGGCCATTTGATTTTAGTGCCTATGGCCGGAGACATGTGGCACTGAAGATTGCCTACCTGGGCTGGGGTTACCAGGGCTTTGCCAGCCAGGAGAACACCAGCAACACCATTGAAGAAAAACTGTTCGAGGCACTAAGCAAGACCCGGCTGGTAGACAATAGGCAGACTTCCAATTATCATCGCTGTGGAC…
XLOC_030700	EPB41	noncoding	-0.090112	ACCTGGTTTCCTGCTCTGGGTGGAACCGTGTGGTCTTTAGACTGGAGCTCCAGGCCCCCTGTTTACCAACCACAAAAATCTGACAGGCCCAACTGGATTGGGCACCTATGAGGCAGTTTCCTCACAGAATAAGCTTGCAGTGACAGTTTTGTCAAAACAAAGCATTTCACTCATTCATCCACCCAGAAGGCACATAGTGCAGAGGGTTAGTCAGAGGCCTATATGCATGAGTCAACCTCTCTAACCATAGCTTAGGTAGGGCCATTTTATTCCAGCCCCTGCTCCTGAATCTGAGGGTTCGTTTGCAGCTCCACAGCCCTTTTCAGTCTGCTGCCAAACCTTTCTCCCCCTCCCTGGGGCAAATCGTACAACTGGCCACTATCTTACTAAGGCTGAGGA…
XLOC_030720	LOC102937643	noncoding	-0.008192	AAGCAGGCCGAGGTCTGTGTACTCAAAACCCTGAATCATGTTAAGCTGTTTAGTGTTTTTTCAGTGACGGGGTCAGGTAACACCTTTGACTCTCAGGGTCCATTTATTCCATTGATATTAATACCACGAAGTTCCTTCTCGGTGCTTCCTCCCACTACTATATCACAGCTGATAAGAGTCATGAGAAGTTGCATTGGTAGACACACTAAAACCACAAATCCTTCATTTTCCTGAGCAGCATGTTCACACTCAAAATTATTCTCAAAAAAGAAAAACATCAGCTTCTATAGGCAGTGAATTGATCCCCTGGTTTCCACACCTGCCTAGATACAAAAGTGATAGAACAGATTAGAAACATCTTCGACAGACAGATGTGATATGTCAACATGTTTGGTACAT…
XLOC_030761	TRIM24	noncoding	-0.0032768	AGGTTCTCTGGTAATTGAAGATAAAGAAACCCCACCACACATGCCCAAGAGCCCTGTGATGGAACCAAATTTACAGCCACAAAGTGGCTTACCTTCAAACCAACTGTCTAAGTTCCCAACACAGATCAGTTTAGCTCAACTACGACTCCAGCACATGCAGCAGCA
XLOC_030817	LOC106732724	noncoding	-0.0106496	GCACTGTTTGCACACTTCCCTGGACCTGGGGCTTCCTCACATCATAGGTAACCTCATTAATCCTTTCCACTACCTCCATGGGTCCAGACCAAACATCTTTCATTTTGTTCTTCCTGACAGGATCTAGCACCAACACCATGTCCCCTATTTCAAATGCTCTCTCTTTAGCATCTCTGTCATACCAGGCTTTCTGAGTATCCTGGCTCTCTTTCAGATTCTGCTCAACCAACTTCATCATTTCCTGCAAACTCCCCTTGAATTGAGCCACATACTCGGCCACCTGCTGCTCTGCCTCCTCCACATTACCTTCCCATGAGTCACGAACCAAATCTAGGGGCCCCCGGACCTGCCTCCCATAGAGCAGTTCAAAGGGAGCAAAGCCTGTAGACTCTTGGGGCA…
XLOC_030884	PTPRG	noncoding	-0.024576	GTTTTCCCAGTGTTTTTCATCCATGTCTTGTTAGAGGATTCGCTGTCGAAACCATCAAGCTGTAATTCTTGATATTCATCTCCCACACGTGCCTGATGGTCTACGATGTCTATTGGAGACTGGTGAATGCCTCCACAGTCCACACTTGAAGTAACCCAGTGCTCAGGACCATATGTACCTGTTAAAAGAAAAGACCAACAACTTATTGTTCTGATGGGCCAACAGTGACAAGACTATCCCTAAGTAAGGGCAGCAAGCATTTTAGTTCCCAAGGTAACTACGCTGCTGCTACATTTCCTGCATGCAACCTATGAAGAGACTGAAATCCATTAACTTTATGCAGTAAATTTTCCTTCTAGCAATA
XLOC_030919	EIF3E	noncoding	-0.1024	TTACCTGCTGGATAACCTTGACTAAATCTTTCAACACTTGCCTACGTTTTCGAACATCCTTGTTTGTTATGACTGCTGTAGTCAGATATCGAAGGATATGGGGGCACATAGTCTGTATTGCGTTAAGATACCTGA
XLOC_030920	SLC12A4	noncoding	-0.0004096	AACAGTCTAGGAGTTTCACAGAGAGGTTGCTTAAATCAATTTCAAACCGTCAGTGGATCGAAGATCAGTCCAGTGCAGTTCTTCCCCATTTAAAATTCCTGCAGCCCATCATTGTATGATTCTGAGTATATTGAGAATCCAGTACGTGGAAATAGAGGTGTTGCATTGCACACAGTGATGGGTTGCACTTGCACAAGTACAGAAGCTGCTTTTTTGTAGGCTTGTCTTTTACCAAGCCCATTAAATTATACTTACTGTACAGAAGGATCATATTTTTCAATAAAATGTTGCATACACTTAATTATTAAGCAATGTGGAGTTCTATATGCTCTAATGCAATTGCTAGTGTGCACACACCATTCTCTCTATTGTATGGAATTGGAATTGTTCAACTACAGC…
XLOC_030951	CENPF	noncoding	-0.0004096	GGGGCTGGCTGAACAGAGAGATTGGGACAAGGAGCCTTCATTCCAGCATATCCGAACTTTTGAGTGCTTTTGTGTGTAATCCATCTATGCACGCACACACGCACCCCCTGCTCCAGGCAGCCAGTCTTTCAAGAAATAATCAAATATTTGTGATGAGCATTAAAGTGGGAAGATTTACCTCATTTCTATTTACCAAGTTAATGAGCACTTTGCATGAGATCACAGATTTGATCATACCAACAATTTTAAGTGTACCATTATGCCCAGATCTTTGTTATATGCCACGCTTTATTGATTGTATTTACATTGATGACCTTGTCTTCACTATATTCATGGCAGATAGAAAGGAGGTGTGAATAACACGGCATATCTTCAAACTCACTTGGAGAGATAAATACA…
XLOC_030959	TMEM179B	noncoding	-0.0458752	TCCCCCTCCCCCCGTGCCTTTCTTCTGGCTTCAGGGGTGCTCTGCTTGTCCTCCTCTGGCCATTCTGGTTCTTGATAGAGAGGGAAGCCAATGGACTGGCCAGTAATCCTGGCTGTCTGGCGTGATCCCACTCATAGTCCCAACCTCCAGTACCTGTCTCCTCCCACCTCCACCCGTACAGAGGGGGTGGGCCAGGGCTAGGGTTCACCTCGCACACAGGCACCCTACGGGGGGGCGGGGTGTTCTGAATATGAGAGGATCTCAGCACAGACATGAGCTGTGCAGCGCTCCTTGACATCCCCACCGGAACCCACTGTTGACACTGCAGGTTCTGTAATCCTTGGATCTGAGGGACACCGGCAGCCAGATCCAATCTCCCCTCCCCCAAAGCTCTCTGAT…
XLOC_030980	VPS26B	noncoding	-0.086016	ACCCCATTGAGAGGGATCCAGGTGTGCCGTGGCAATGCACAATCATTTGAAAACAGGTGAGGCTCCCTTTGGGAGACAGTCCGGGTAACAGATGGTATCTGTGTGGCTGAGCCTAACCCAGCTGCATCCTGACCCACTCTCCCCTTTGCCTCATCTTAAAACAGCCATCCTGAAATCCCTTTGTGCTTGAATACTTCTCTTGGTTGTAGTATGTGTTGGTGTTAAGAAGCCCATTGGGTGAACACATCTCTGCATTATGTGAGTGGTGAAACAAGATCAGTGAAGGACCTGAGGAGATTGCCTAAAGATGGAAATCCCCCTCTCCCCTCCCCGGAATATTTTCAGACAGCATCTGCTTGTCACTGTGAGAGGGATTAGTCAGAAAAGGTGCATGAGCCA…
XLOC_030984	G3BP1	noncoding	-0.227328	GAATCTGAGGAGGAGGTGGAGGAACCTGAGGAAAGACAGCAGACCCCTGAGACAGTTGATGATACCGGTGCTTACTACGAGCAGTCTGTAAGCAATGACTTGGAGGAACAGCTGGAGGAGCCAGTAGTGGAACCAGAACCAGAGCCTGAACCGGAGCCTGAACAGGAGCCAGAACCAGAAGTGCAGGAAGAAAAATCTGAGCCAGTATTGGAGGAAACTGTTCCTGAGGAGACAATGGAAAAGAGTCCTTCTCCGGTCCCTGCAGACCCCGCTCCTGTGGTGCAAGAGG
XLOC_031010	LOC106732724	noncoding	-0.02048	CCACCTCTTCCTGGATCTGCCTTTGCATCTCTCCCTTGGCCCTGTAAGCTCTGCTAGGGGCTGGGCGGGGACCCACCGTCTGAATGGAGTGTGTCATCCTATCTGTGAGCCCTGGCCTATTGGAGAATGTTCGCTTATGGTGTTTTAACAGCCTCAGCAGTTCCTTTCTTTGAGGGGGGGTTAAATCCTCCCCCATCTCAATGCTCTCGAGAGGCGTCTCCTCCTGGTTTTCAGCAACCATGTCAATCAAAGGGACGGACCCTGCCTCTTCCTCAGCATAACAGATTGTGTTCACATTTACCTCCCTTGCATGGTAGGCCTTCATTCTGTTCACATGCACTGTCTGCACACTTCCCCGGACCTGGGGCTTCCTCACATCATAGGTAACCTCATTAATCC…
XLOC_031052	AKT1	noncoding	-0.0172032	CTTCCCGCAGTCCTGCTTCCTCGGCAGTCCCTGCCCATTGTGTGCGTGCAACCGACTGCTCCTTCCTAAGGGGAGCACTTTGCATTTGTTCTTATTGAATGTCATCCTATTTACTTCAGACCAGTTCTCCGGATTGCCCAGATCCTTCTGAATTCCAATTCCGTCCTCCAAAGCACCTGCAACCCCTCCGTTTGGTAACATCAGCAAACATTATCAGCGCTCTCTCTCTGTCATTAGCCAAATCATTTAGGACCATATTGACTAGAACCGGACCCAGGGCAGATCCCCGCGGGACCCCACTCGCTCTGCGATTCCACTGGTACCTACTCTCTGGGAGCGGGTCTCCAACCAGTCCTGCACCTGTAGGCTCCTGGAGGCTCTATTACTCGTGTGTGCTTA…
XLOC_031067	LOC102447738	noncoding	-0.0782336	AGTGCATTCCTGGGGCCCAAAGACCTCTTCCCATATAAAGAATATAAAGATAAATTTGGGAAGTCGAACAAACGAAAAGGATTTAACGAAGGACTGTGGGAAATAGAAAACAACCCTGGAGTCAAGTTTACTGGATACCAGGTAA
XLOC_031067	LOC102931104	noncoding	-0.0782336	AGTGCATTCCTGGGGCCCAAAGACCTCTTCCCATATAAAGAATATAAAGATAAATTTGGGAAGTCGAACAAACGAAAAGGATTTAACGAAGGACTGTGGGAAATAGAAAACAACCCTGGAGTCAAGTTTACTGGATACCAGGTAA
XLOC_031192	PSTK	noncoding	-0.0004096	CCAAAATGGACTAAGCATCTAAAGTTCACTGAATCTGCAGAATAATTATTTTGCTATAAAACATGAAATTGATGCATGTAAAGGAAAAAAAATTACATTTGCGAGCTAGCTGGTATACTTCATATCTCATGCTTTGATAATAAAAGTTGTCATCCAAAACAATATACAATGGTCTGGAAGTGGTTGTATTTATTAAGTAATGACAAGATTTGGCATCATGTATTTCTGAAGAGATTAATCCTTGTTCTTTGAAACAGGAAACAAAACTTTTCCATGTTGCTTCAGTTCTGTTTGTTGGAGCACACAAATGATCTCCATTAATAAGAGCCTGTAAGAAGTGTTCAAGGTACTCTAACAGTTCATGTCGGTACAATTTCCAGCGAGAAAGCTATGAAAAAA…
XLOC_031193	PDDC1	noncoding	-0.0188416	CCAGCAAGCCAGATGCCGTACACATAGTTCTGGACAGGCACCTTGTTACAGGACAGAATGAGAATTCCACTGTTATAGCAGTCCAGAACCTTATTCTTCTCTGCAATGGCAGG
XLOC_031201	GABARAP	noncoding	-0.086016	GGGGGGGTTGAAAAACCCTTCATGGCAGGAAATCAGAGATTAGCCAAGGAAGCCCAGGCACAGCAGGGAGGGGTGGTTACATGGGGAGGATTTAATTAGGCAGATGGGGGGGGGTCATGGGGAGGGGTGCCCCCCCCATCCTCGCACCCCCACCCTGGGGAGGAGAAAGGCTCTTATCAAGGAGATCAACCAACAAAAGGAGAAAGTGCAGGTCCCTTCAGGGAGGGGGCGCCCCCCGGTGGCGGGGCAGAGCGCGGCGCCTCACATGCCATAGACGCTCTCGTCGCTGTAAGCGATGTACAGGAAGAAGTCTTCCTCGTGG
XLOC_031234	TTPA	noncoding	-0.0004096	GTAGCAAATTATATTTGCATCAGCATTTTATAGAAAGCTAGTATTTTAAAGAGGCACTCCTGCTTCAATCACAGTGGAAGAAGATATGTGTACTTGGCAATTCAAAGTTCCTCCTCTTCCTTCTGTGGGTGTAAAATAATAGCCCTTCCACCCATCTTACAAAACTCACTGGTGAGGTAAGACCCAAATCAAATTACTCCTAAGTACAGTTCACTCTGTTGTGATAAAATAGGCGTAACCATTAAAAACCAAATAAGAGTCCCATGAGAAAAGTAAATCACACCCGCACCACAGT
XLOC_031253	COPS6	noncoding	-0.104038	GCCCTGCCGGTCGTACAGGATGTTGAACTTGTTGACGAACTGGTTCATGGTGTTGCAGGTTTTGGTGATGGTGCCCAGGTAGGCCATGAGCCCCACGTCGTTGCAT
XLOC_031276	NRGN	noncoding	-0.0442368	AGTGGCTGAGACGGGATGGATGGAGCAGCCCCTTTGCAGAGAAGACACCGCCCAGCCCCGTTCCTGATTCGCCCCGACTGACACCCATCACCATTCAGAAGAAATATTGTCCCATGGAGCCTTGGCTTGGAGACGTGCAACTCTCCGGCCTCCCCAGGAAACCCCTTGGATTTCAGTGTCCCCTTCACTTCCGCTTAGCCTGGCAATGTGACATCCTGCCTCCTCCCAGAGCATAGACCCTCGTGCCCCCTGCATATCCCACCCTTCCTTCCCTTGCAGCTCCATCACCCCCCA
XLOC_031288	FAR2	noncoding	-0.012288	GCAGCACCCTACCTTGGATTTCACCATGTTTGCCACTCTCTCCTGCATTGATTGTCCTGCCTTTGGCCTCACGAGGATATAAACAGCTTCCACATCAGGGCTGGAGCGCAGTAGCTTTTCCATCAGTACTTTGCCCATAAAACCCGTGGCTCCTGTGATGAGTACGGTCTTTCCATTGTAATAAGCTGCAATTGAAGACATGCTGCTCTCTCTCTCTGTCCTCCTTCTGACTTCCTGCAG
XLOC_031288	LOC102933779	noncoding	-0.012288	GCAGCACCCTACCTTGGATTTCACCATGTTTGCCACTCTCTCCTGCATTGATTGTCCTGCCTTTGGCCTCACGAGGATATAAACAGCTTCCACATCAGGGCTGGAGCGCAGTAGCTTTTCCATCAGTACTTTGCCCATAAAACCCGTGGCTCCTGTGATGAGTACGGTCTTTCCATTGTAATAAGCTGCAATTGAAGACATGCTGCTCTCTCTCTCTGTCCTCCTTCTGACTTCCTGCAG
XLOC_031290	SARS	coding	0.075	GACACTGAAGGGCAGCCCAAAACCAGCAACCCCAAATGCCACGGCAAATGCTAACCCTGTTGTTGTAAACTCACAGCCAAGCCACACAGAGCCCAGCATTGGTGCCCTGTGTGCAAATGCTGTTTCTGTGGTCTCTGAAGAATTTGACCTTAAAACTCACATTAAAGCTAAATATGGGGGAAATAACGCAGAGTTTATTAGCAGTGCAGAAGTGAATGGAGTAAGGTGTATGGCATGGAGGGACACCGCAGCAGATATTACTCTGGTTAAAGCAAGTCTTGTCAGGAAGGAAGATTATTTGCCAGGTGAAGATGTAACTGTTGTAGCCTTATCTAAGTATTTTATCAGGGTGCCTTTGGCTAAAATCCACCTGAAATGGAAGGGTTTGGAGGGCACCAT…
XLOC_031348	FBXO7	noncoding	-0.0004096	TTTCAGGTCCAGGTGCACTGGTTAGGCTGAGAAACTGTCTATTTACAAACATTTCTGCTGCTGTCATACACAATAATATATTCACTCTTTTCATCTGTAGGCAAGCTGCATGAAAACAGAATTGCTGTGTATTTGTAATTCATCAGTTCCTGTTCTTATAAGCTCTGCAAGTCCCTCTTTTCCCAAAAGCTTCCATATTGGTCACTCATCTTCAGACTCTGGAGTGAGCCACCTGCCTTCCTCTCTGCTGTTTATTGTAACAGAATCTAGTAGCAAACACTACCCCATGGAC
XLOC_031360	LOC102459478	noncoding	-0.0069632	ACAGAGAGCGCAAAACAGGAAAATGCGATCCAGTGAGGTGCAAACCACAGAAGAATGGCTAAGAAACCACAGTTTAGAATCCATGCAATTAACATTAGAAGATCTCCTAAAGAAGGGCAATATTGTCTTGAATGCAAGAAATGCCACAGAACAGATAGAGTTTGCTGCCAAGACAGTTGTTAATTTTGAATCCAAGCTGTCTGAGTAAGTATATAATAATATGTGCTACAGTTTCAAAGTACAAGAGTGATTTCCTTCCTCCA
XLOC_031360	VWA3A	noncoding	-0.0069632	ACAGAGAGCGCAAAACAGGAAAATGCGATCCAGTGAGGTGCAAACCACAGAAGAATGGCTAAGAAACCACAGTTTAGAATCCATGCAATTAACATTAGAAGATCTCCTAAAGAAGGGCAATATTGTCTTGAATGCAAGAAATGCCACAGAACAGATAGAGTTTGCTGCCAAGACAGTTGTTAATTTTGAATCCAAGCTGTCTGAGTAAGTATATAATAATATGTGCTACAGTTTCAAAGTACAAGAGTGATTTCCTTCCTCCA
XLOC_031420	FBXO7	noncoding	-0.08192	AGCGCAAGAATCTAACTTTTTTTTCCTGAGCCTTCCAATTCCAAAGAATTGTTTTTTACGTTTTTATAACCGAACATGACCGTATAATAAGAATACAAGCTTGCCACAGACAAATGCATATGTAATTAGATATAGTGGAGAGGAACAGTGCAACGTTGGCTTTGGGATGCCCGCTTATCATGTCAGTCTTCCAGTTCTAAAAGAGGGCAATAGGGTCGCCACTCTTCATGCAATTCTCCAAAAGTGAAACCAAAAGAAATCAAAGGTCTGGAGCCCCCTATCTTTTACTCGGCGCAATCCACTTTTTGCAATACCTCTAGGGCTGCTGCTACTGTATGCTCGGGAATGACATGGTAAATGGGTTCCCTTTCTTTTTTCAAATTTAAGCTGACTGGAATG…
XLOC_031432	CENPF	noncoding	-0.0004096	ATGCACGCACACACGCACCCCCTGCTCTAGGCAGCCAGGTCTTTCAAGAAATAATCAAATATTTGTGATGAGCATTAAAGTGGGAAGATTTACCTCATTTCTATTTACCAAGTTAATGAGCACTTTGCATGAGATCACAGATTTGATCATACCAACAATTTTAAGTGTACCATTATGCCCAGATCTTTGTTATATGCCACACTTTATTGATTGTATTTACATTGATGACCTTGTCTTCACTATATTCATGACAGATAGAAAGGAGGTGTGAATAACACGGCATATCTTCAAACTCACTTGGAGAGATAAATACATTATGTGGATTGCCCATGCCCTGCACATTCAGATACATTTTTAAGATCAGTTACCTTTTGTGATTTGCTGCCACCAGCTGTCGGT…
XLOC_031483	CPLX2	noncoding	-0.199475	CACCAAGGACATGGGGAAGATGCTGGGTGGAGAGGAAGAGAAGGATCCCGACGCGCAGAAGAAGGAGGAGGAGCGGCAAGAAGCCCTTCGCCAGCAGGAGGAGGAGCGGAAGGCCAAGCACGCCAGGATGGAGGCCGAGAGGGAGAAGGTCCGGCAACAGATCCGGGATAAG
XLOC_031496	MCF2	noncoding	-0.0004096	CCCCGTCCTCCTGCAGAAGTTGAATTACATCCCCGTTTTTAACCAGCAGGTCCTCCGAGCCTCTTTTCTTGCAGTCTGCTAGGGCTTTATATTTTCCTGGAGACTAACATTAAAAAAAAATTACTTCACAAGAACTCTGTTCCACAACACGGTGTAATTAATTTTTGAACAGTCTTTATTCCTGGCTGCTGTGGGGAAAGTGGTACCCTTCTTGGCTGATGTATAATAATAAGCAATCATGCAACAATGTTGGAGATAAGTATTCACATGCAACCTGCTTTCTTAACACTTCTATAAACACATTTTTATCTACAAAAGACAATTACTGTAATACATGC
XLOC_031595	RBM10	noncoding	-0.036864	TCATTTATCTTGGGCTTGGGGTCGCTGTAGTGCATGGAGACTTTCTGGCCCAGGATGCTGAGGGAGTGCTGCTGGGGGAAAGCAGAGCGGTGAGAGCCGGCGGGTGGCGGGGGGGCACCCGTCACTGCCTCAGCAGAGAGAGAGAGAGAGATTTAAACCCTTCTGC
XLOC_031623	DYNC1H1	coding	0.084	AGGTTTGAAGCTTCAGGGAGCTACATGCAGTAACAATAAACTGTCCCTTTCAAATGCTATATCAACGATATTGCCCATAACACAGCTTCGCTGGATCAAGCAGACAAATGCAGAAAAAAAGGCTAATG
XLOC_031623	LOC102444050	coding	0.084	AGGTTTGAAGCTTCAGGGAGCTACATGCAGTAACAATAAACTGTCCCTTTCAAATGCTATATCAACGATATTGCCCATAACACAGCTTCGCTGGATCAAGCAGACAAATGCAGAAAAAAAGGCTAATG
XLOC_031623	LOC102945558	coding	0.084	AGGTTTGAAGCTTCAGGGAGCTACATGCAGTAACAATAAACTGTCCCTTTCAAATGCTATATCAACGATATTGCCCATAACACAGCTTCGCTGGATCAAGCAGACAAATGCAGAAAAAAAGGCTAATG
XLOC_031623	LOC102945789	coding	0.084	AGGTTTGAAGCTTCAGGGAGCTACATGCAGTAACAATAAACTGTCCCTTTCAAATGCTATATCAACGATATTGCCCATAACACAGCTTCGCTGGATCAAGCAGACAAATGCAGAAAAAAAGGCTAATG
XLOC_031631	PIM1	noncoding	-0.0200704	AGACCATCCTTTGAAGATCTTCTAAATCATTCTTGGATGCAAGATGTCCTCTTGCCACAGAAAACAGCAGAGATCCACCTGCACAGTCTAATTCAGGAGTCTGGCAAATAGCAGCTCCTCTCATCCGTTGGGTGTAAAAGAGAAAACTCTCACCAGTGACTGTCTGCCTGTGACATGGGAACATTCATCTCTCATTCCAGAGCTCAGCTAACTGGAGAATCTTCTGAGAGGCTGGAGGTTACCATCCATCCCAGGTGGACTGGTCTTGAACTCATTAGGTCCTGCCTTACTTGATGTCTTGCCAGT
XLOC_031659	GRIA1	noncoding	-0.008192	CCGTCCAACCCCCCTATCTAACTTATCTGGGGTTATGGGCAATTGTCACCCATTTCTTCATTGCTTTGCTTCTGTATATGCTCTCTTTGACGGCAGAGCCACTCTGAGCCTAGAGTAAACCATCTACAAAGCAACCAGATGGCCTGCTAACAAGTAAAATGGAGCTAGAAATGGTGGAGCTACATTCTGGACATTCCTGCTTTTTGGCTGTGAAATTCCCTTATAGCCAGTTATGAATGAAAGGGGACATTCCATGGTGAACTGGCCAAGCCAGCCTCCTCAGAAGAACCGAGATCTCACGCAATCCAACAAATGGGGAGGACATCCCTCAAGAGCTTCACAAGCTTCTGTGATACTTCCTCAAAGTTGGGCCCAATTGAATTCAGCTTCAGAAATCAG…
XLOC_031667	IGFN1	noncoding	-0.065536	TGATATTCTATGCTTCTATGATTCTAGAAGAGGAAAGAGGTGCTCCCTGTTGCCTATCTAAACTCCCAGCGTTTCCTCCTGTGACTGTTCCTTAGAACTCCACTACCCACACAGAAGAAGGAAGTTGACATGGAACAGGTCTGGCAGTTGCTGCTGAATGCCGATAGGAAGGATTATGAGAAAATCTGTTTAAAGCGTGGGATTGTTGACTTCCGTGGGATGCTGAGGAAGCTTCAGCAGATGAAGAAGGACAGAGAGGACAAGCAACAACAGGTAA
XLOC_031687	GRIA1	noncoding	-0.086016	AAGCCCCCTACCTAAGTTATCTGGGGTTATGGGCAATTGTCACCCATTTCTTCATTGCTTTGCTTCTGTATATGCTCTCTTTGACGGCAGAGCCACCCTGAGCCTAGAGTAAACCATCTACAAAGCAACCAGATGGCCTGCTAACAAGTAAAATGGAGCTAGAAATGGTGGAGCTACATTCTGGACATTCCTGCTTTTTGGCTGTGAAATTCCCTTATAGCCAGTTATGAATGAAAGGGGACATTCCATGGTGAACTGGCCAAGCCAGCCTCTTCAGAAGAACCGAGATCTCACGTAATCCAACAAATGGGGAGGACATCCCTCAAGAGCTTCACAAGCTTCTGTGATACTTCCTCAAAGTTGGGCCCAATTGAATTCAGCTTCAGAAATCAGCACTTG…
XLOC_031690	KIAA1551	noncoding	-0.0241664	CTCTCAGCAGCCTCTTTCTCTCTCTCTCTTTCTAACTCTGCTGCTTTTTGCTTCTCCAGCAATCGAAGATCTGCTAGCTTCTGTTCATGCTCAAATTGCAGTTGACTTGTCACCCTTTGCATTCAATTTTTTCTGCCTCTTCTGCAGCCTCAGGTAAGGGCTGTGCTCTTGCCCCCTGATCACTGGCTATTAACAGATTTCTCAGTTCTTGATTTGTAGCTTTCTTTCTAAAGCTTATCCTCTTTTCTGAACACAAATTTTCCAGGGCTTT
XLOC_031733	LOC102445634	noncoding	-0.0004096	GTGTGTGTGTGTGAGTGTAAGTGTAATATATTATATGCATATAATACAGTGTTAATGAATACATGTATTGCTAATAAATGTGGCGTTCTGCCTTATTCCCTCTGAAAAGATCCTGTGCAGTACTTTAAGTACAACATTTTGGTGGAGAATGCGAAAGGGGGAGCAAGCATAAAATCCACAGTTATTATAAAACTGGTGTGCACACCGCCAGCTTTAGCAAGCCTGGCACTATAGGAAAAAGAGCGTAAACTTTCAGTTAATTAACCAAACTCTGAAGGATATAGGAGTTTAGGTTTAAATTGTGTTCATGACTGAGCTAAAGAGGAGAACTTAGTGTTTCTCACCCTGATCCAGGGA
XLOC_031770	BRD4	noncoding	-0.0999424	TGCAGCTGCTGGGAAGGGTGCCCTGATCACTCGACATTCTCTATGCCAAACGTATTCACAGTATATCCAGGACTTCATGTTCTTCACACCTTTTCTATCCATAAAGGTTCTAAGTTACAGAATGTCTATGAATAAACAGTGCTGTGTCATGACAGCAAGAGATGCTCTTCACTGAGAGGCTGCCTATGGGAGTATCCTGGCAAGAATGGGAGACCTGGGGTCCAGCTGGGAAAATACACAAGCTGTGTCTGGTCCTTTCATCACTGGCTTTGCCTTTAACTTAATTTCCCACAAGCCTTTAGCTGGGAGCCATTCTCTGTAAGTGTTCACTTGTGAAAAAGGGAATAGTACAGTGGAGGTGTCAAGTGAAACTGGCCATTTGAGTGAGGTTTTTGTTTT…
XLOC_031803	MTCL1	noncoding	-0.36864	TTGATCCTTTTCTCCGTCATGCAGTTGACAAGAATGTGAGCATTTTCCTTCTGAAGAAGAGGGAGGATTAATAATTATTTTGGTTTTTGTTCCTGCAGGCAAGTGAAAACCGGCGGCTCTTAAATGCTCTGAAAACCTTGTTGGACGACTTCCGTTCTGAGCTCCGGGATGATGAACGAGAGCGACGTGGGCTCCAGCAACAGTATGCCACAGACAAGGCAGCTTGGGAGGTGGAATGGACGGAGCTGAAGTGTCGTCTGGAGCAGG
XLOC_031851	CENPF	noncoding	-0.0004096	TGGCTTTTGCTCCTTTAATGGAGCACCATGTTCAGCAATTTGTTTCTGCAACGTTTTTTTTTCCTTCTCTAGCTGCTTACAGGATTTCATCCACGTCTTCGTCTCACTGCAAGCAAATCCATTTTGCTTCTTCCGTTGAATTGTAGACTTCAGATTGTCCAACTATAAAATAAAAAATTGTTTGTAGTTGCTAATAGGAAACTTCATTCTTCTGTATAAGCATTATACTCTCACTAATGGCATCTCACCTGTCATTAAAAGTTCAGTGCA
XLOC_031853	KIAA1551	noncoding	-0.0200704	GCAATGGCTGAGCAAAGAGCATATGAGGGACTTGGGAAAAAAGCCCTGGAAAATTTGTGTTCAGAAAAGAGGATAAGCTTTAGAAAGAAAGCTACAAAGGAAGAATTGAGAAATCTGCTAATAGCCAGTGATCAGGGGGCAAGAGCACAGCCCTTACCTGAGGCTGCAGAAGATGCAGAAAAAATTAGGATGCAAAGGGTGACAAGTCAACTGCAATTTGAGCATGAACAGAAGCTGGCAGATCTTCGATTGCTGGAGAAGCACAAAATAGCAGAGTTAGAAAGAGAGAGAGAGAAAGAGGCTGCTGAGAGAGAGAAAGAGGCTG
XLOC_031862	LOC102941243	noncoding	-0.157696	CTCCAGCTCCACTTCCAGTTCAGGGTCCAGCTCCAGCACTGGTTCCAGCAGTGGGTCCAGTTCCTCCTCTGCATCAAGCCGCTCTGGGAGCTCCAGCACCTCTCGTAGCTCCAGTTCCAGCAGTTCCTCTGGATCCCCAAGCCCATCTCGACGTAGACATGACAACAGGAGACGTTCCCGCTCCAAG
XLOC_031862	RNPS1	noncoding	-0.157696	CTCCAGCTCCACTTCCAGTTCAGGGTCCAGCTCCAGCACTGGTTCCAGCAGTGGGTCCAGTTCCTCCTCTGCATCAAGCCGCTCTGGGAGCTCCAGCACCTCTCGTAGCTCCAGTTCCAGCAGTTCCTCTGGATCCCCAAGCCCATCTCGACGTAGACATGACAACAGGAGACGTTCCCGCTCCAAG
XLOC_031863	BRD4	noncoding	-0.008192	CGGCTGGGAGGGGGAGCATTCCTGCAGCCCTTCTGCATGTCTGACCATTGCAGATCTTTCAGTCGAGGCCTCTGAAGGATCAGCAGAGTCTGCCTTACAGTTTGACTTTTGCCCCCCCTCACACACTGAAGAAAGACCGACCAAGACGAGCCAACTACATACTAGGTTTGATTGGACATGCAGCTGCTGGGAAGGGTGCCCTGATCACTCGACATTCTCTATGCCAAACGTATTCACAGTATATCCAGGACTTCATGTTCTTCACACCTTTTCTATCCATAAAGGTTCTAAGTTACAGAATGTCTATGAATAAACAGTGCTGTGTCATGACAGCAAGAGATGCTCTTCACTGAGAGGCTGCCTATGGGAGTATCCTGGCAAGAATGGGAGACCTGGGGT…
XLOC_031930	PIM1	noncoding	-0.08192	CACACCTAGCCACAGCCATGGTAATCTGTCCTGTGAAGCAAGAAAGGCAGATACCAAAGCAGACTTGCAGATGCTAAAATAGGGAGGCTTGTAGGCTTCACAGACATTACTCAGCAACGCAGTCTCACTAACTGCTTGTTTTCTCTCCCCAGAGTGCCAGCACCTCATTAAATGGTGTCTGGCCTTGAGGCCCTCCGACAGACCATCCTTTGAAGATCTTCTAAATCATTCTTGGATGCAAGATGTCCTCTTGCCACAGAAAACAGCAGAGATCCACCTGCACAGTCTAATTCAGGAGTCTGGCAAATAGCAGCTCCTCTCATCCATTGGGTGTAAAAGAGAAAACTCTCACCAGTGACTGTCTGCCTGTTACATGGGAACATTCATATCTCATTCCAG…

## Sheet: tr in C.pic genome no anno
Table S6d. Transcripts in C. picta genome without annotation
Transcript	CPC classification	CPC score	Is DE?	Sequence
XLOC_000037	noncoding	-0.0004096	NO	GGTCACCCCATCTCAAAAAAAGATATATTGGAATTGGAAAAGGTTCAAAAAAGGGCAACAAAAATGATTAAGGGTATGGAACGATTAGAGGAGAGATTAATAAGACTTGGATTTTCAGCTTGGAAAAGAGATGGCTATGGGGGGGGAATATGATAGAGGTCTATAAAATCATGATTGGTGTGGAGAAAGTAAATAAGGAAGTGTTATTTACTCCTTGTCAGAACACAAGAACTAGGGGTCACCAAATGAAATTAATAGGCAGCAGGTTTAAAACAAACAAAAGGAAGTATTTCTTCACATAACACACAGTCAACCTGTGGAACTCCTTGCCAGAGGATGTTGCGAAGGCCAAGACTATAACAGGG
XLOC_000038	noncoding	-0.0004096	NO	AGGCTGTGGCCGCCTCATGCGAGAGGGCAGAAGGGACTCTCTGCCTAGTGGGATTCACTCACAAGCCAGGAGGGTGAGCTCTGCAGGAGGGGCGGATGTCTCAGGCCTTCTGTTGTTTTCAATATTCCAGGGCTTTCTGGGTAAAGCTGCCGGGTAAAGAAATCCCTTTGCTGAGGCTGTGTGCCTTGCTTTCCCGGGGTCAAACTAGGTGCCCCCTGTGACGTTAGGAGTGTAATATAATATCTCATTGAAAGGTGACAGGGCCAGAAAGAGTTAATTACCTCACAGACTGACCTGACCCATGGCCGAACTTTAGAGACTGGTTAGGAAGATCTGTAAATGAATAGAGCTTGGAAATGCAGAGATAGGATAGATGTTTGCTCAGGTCTTGTGATGTAA…
XLOC_000039	noncoding	-0.0004096	NO	GCCCCCTCCCCCAGCCAGGGGCCTGGAGCCTCCCTGCCTTGCTGGTTTCTTTCCAGCTGCCTCCGTTGACACTGTGAGTTTTCCCCTTTATGAAAATTCTTGTGTCTGTCTCCTCAATTGAATTGCAGAGAGACAAGATTCCCCCCATTCCTGACAGTGCAGGGGCTCTGGGTGGGCAGACTGGGGTGAAATCTGATGTTGACATCCCCTAGACCCCCTCACCTCCAGCAAAGAGATTGTCTTAAACATTTGGGGGGAAAACAGAAATGCAACAGTTGCATGAAAAGACACTTTGTGGGGGTGTCTGACTAGCGTAGGTCTTTGCATTGTACAGAACTGTCTGTGTCGGTCCGTCTGGTGTGTGCGGGAGTGTGTGATGTCATTTGTAGCTCTGCGGGG…
XLOC_000056	coding	0.155	NO	TTCTGCTTTACATCTTGCTGTGCTATGAGAACTTCCATTTCCACGTGGCTCATATGTATGCTCACCTGGGGTACCCCAATGCCCAACACATTGTGGGGCAGAGATATCTGCAAGGAACTGGTGTGGAAAAGAATGAGGAGATGGCCATGCATTGGTTCAGGGAAGTGGAAAATCTCCTCAGTGTGGCTGCAGGTCATGGGCTCCAAGAAGCTCAGGAACTTTTAGACATCATCATCAGGAACAGAAATCTTCCTTGATGGACCCCAAAAGAGATGGCAGCACTCTCACCTTTCTACTCTTTTTATTTGGCTACTGTAGCACATCTTTTCTTCTTTGACTTTGATCAATTTCTGGTCATTTACTTTTAGAAACCTTAGATGAGACACTGCATTTGTCTTG…
XLOC_000056	coding	0.155	NO	CCTTTAACCTGGCTGTGGGAAAGCTGAAAAACATGACCATGTCACTTGACAAAGGGGAAGTGGAAAATCTCCTCAGTGTGGCTGCAGGTCATGGGCTCCAAGAAGCTCAGGAACTTTTAGACATCATCATCAGGAACAGAAATCTTCCTTGATGGACCCCAAAAGAGATGGCAGCACTCTCACCTTTCTACTCTTTTTATTTGGCTACTGTAGCACATCTTTTCTTCTTTGACTTTGATCAATTTCTGGTCATTTACTTTTAGAAACCTTAGATGAGACACTGCATTTGTCTTGCACTGGATCACTGTACTTAGAATGAATGGCATTTTGTATTGTATGATGCAGGAAGAAATACCATTATATTCAGCCATCTTGATTTAACATGACAGAACTTTGTCT…
XLOC_000065	noncoding	-0.0004096	NO	AGTGGTGAGTGCAAAGCAAATAAAAACATGTACAGAATCCCAAAATCTTCTGGTAGCACCTATCTACCTCGGGATGAAACAAGCCATGGCACCAATAGTGACACCTCAGACACAGAAAATCAAAGCCGAGATTTAAACTGGCTATCTCAAAGACAAGGACGTATACCCAGTAGTACTGAAAGCCAGACCCCTATTAGTCTCAGGCAGGAAGATAGGCAGCTTCAACACTCACCCAAAAAAGGTATCAGGCTTGTCTTCCACTTGCTAGGACTATGCATAACAGTTCTGTTGCACTTTGTGATGAAAATATGCAGCGCTTTTGCAAGGT
XLOC_000096	noncoding	-0.0004096	NO	AGTCTCTTTTTTTTAAACTTAACCTTTAAATCTTGAAAATGCTATAGAGTTAGACAAAATAAAATAAGATCTTCTTTGTTAAGATACTACCTTCATTTCACCAGATTTCTTTTGCAAGGCTTCCATTAAATTTATTAGGTGTCTTGAACATGATTTGCAAAGACTGTATAACCTCTCCCACACTGCTTTTTTAAAAGTCTGAAGAACAAGCATTTAAATTCCTTCAGAATTAAAGCAGGTGAGGGACTTTACATTCTCCAACACACACTTGTAAAATATCAGTCAGAACTGAGTAAAACAGCCAATACCAGCAGCAGGTTCAGAAATGTCATTTGAAATTTAAGTGATTTCCAACCACATTTCACAGTTTATTCACGTTGAGAAATGCTTTTTACCTGG…
XLOC_000097	noncoding	-0.0004096	NO	GATCAGTGACACCAGAATCCTCAAAATTGGATGGATAATTTTAATTCCTAATGGAAGCTCTGCTCTGTGCAAACTTACAGTGGCACAATATTAAACTATCACAAGTTTGAGGTATTAACTGGAAAAGAAATATATACACCTATACACACATGCGCACACAGTATTCACAAGTCTAGTGATCCCAAGACCAGCAAACCTTGGTATTGAGTGAAAAGAAATCATGTACTTGTCAGGGAAATTATACATGCAAAGAAGCTTTAAAAACCACATTTCACATAACCCTTAATATAAGGAATATTTATGTTTCTGTTCAACATGCTTAAAAGGAAATTATTTAAACACATTGGAAAAAATTCATATCTTTAATAGTGAGTAACCAAACTGAAAAGGGAGCCTGAA…
XLOC_000098	noncoding	-0.0004096	NO	CACTCACTCTACAGGCATCATGTACCCTGTATCCCACAGCTTCAGGAAGTCCCTTAATTTGTCAGCATGGATACATAGAACGTAAATACTCAGTCCATGGAATTAAATTATACTGAATTGCATTTAATAAATGGTATGTTTGCCATTGATTTCAATTAAATGGAATTTTGCTACTGATTTCAATGAAAGCAGCTTCACGGTGTTTGTGTACAGGAGTCTGTTTGCAAACCCAGATCCTAAGAGGGAGAAGGAAAGTATTTGGCTATGTAAAATGGTTATTAAGCACTGTATCTTCAGCAAAATTACTTCCAAGGGCCTGAGAAATCTGAGCTCCACATTTTCTGGTTTCTGCTAGAGTAACACTACAAGTACTACAGGGACAGGAAAATAGGGGGTTTA…
XLOC_000099	noncoding	-0.0004096	NO	TGAAGTTCAAAAGGCAAGCCCAAGAACAGTTCAGGGGGAGGGGACCCAACATCTATACATCAGTGCAGAGAGATCCAACCATACAAAGTGACACCACCGTTTAAGGCATTGACATTAAAACATTAAAAGCAGTACAAGTGCAAAACAAGTCAGTTTACAATGGTCCAATTCTGATAAGGCAAAGGCTTAATAGCTGTGAGGTGCAGTAACTTCCAAATGTTAGAAGAGTGCAGTTCTGTAATCCAACTAAGCCGGTTACATTGTATACCTAATATGCAACTTGATGGAGAACACACACACTTCCCCCTCCTCCACCACACACTTGGTAAGTGTCAAATAGTGCCAGAAGTGTTTCATACATGTTGATATAGCTTAAGTACTTGCAAGGTAAGTCTTCAA…
XLOC_000100	noncoding	-0.0004096	NO	GGGCTTGACTTGATTCTGTATGCACACATTGTAGCAAAGTGTGAAAAATGGTTGTTTTTTCTGCTCCTTATAATGAGTGAAATTCATTCCATGGATCAGGCCAACTCAATGCCTATACACCACTTAAATCCTACTTAAGACTTATTTGGAGGGCTTAAATAGT
XLOC_000101	noncoding	-0.0004096	NO	TGTGCTGTTTTACTACATAGAGGGAATTTCACATTCTATGAACGTACATTCCTCACAAGATTACTTATATCCATTCTCTTATCTTGATAATTCATTAATCACAATTAAATCCAGATGTTATATAATATATATAGTCTGTGGGACAAATGTTGATCTCAGTTACATTGGTGTTGATCTGGAAATTAATTTACATTGGTGTAACCAAGATCAGAATTTGGTAATTTGTGAATATATATATTTACACGTGCTATCAGCAAATGTTTGTGTACATTCTGTATATAGATAGGCAATTGGCATTTTTCATACTTCCCAAAATATTTCCAGTTTTCTCTTTTGTATTTCCCTCAAAATACTTCCTTATTCTCTCAATGCCTGGCTGGAAATTGCAAACTTCTTTGC…
XLOC_000102	#N/A	#N/A	NO	NNGTGTTTGAGGAGAAGCGGAAAAGATTATTATTTTCCTGCTGCTCAGCTTTGTCTTCCTTGTGGTGGAGGGATGGAGGAATTCTTTTGCTGGTTCCCTCCATATTCTGAAATGAATAGAAATAGAAACTTCTGATTGTTCTGCCCTCCTGTAAAGTGGAATACACACTCCTCTGTACACAGTTCCCACTGTAGGTGGAGGAAACCTTTGCTTCTTCCCAACCCTGCTTCTTCCCTAGCCTGGTGGCGTAGGAGCTGCATGTGAAGAAGCCCTGCATGGTTAGCCAAGATCAGAGGAATAAGAGGACCCGTGAGGGAATAATCATCCAAGTAATTAAGGGGAGAATACAGGAGTATGGAGTGGGGGAAAGAGCAGCTGTGGGCAAAATGAGAAACTAGA…
XLOC_000212	noncoding	-0.0004096	NO	GTCACTAAATATTTCGTAATGTTTTGTATAAGTAATGAAGTCTCTGTAATGCAATTCCTTACTACAGCACTTCACTATTAAATATTTGCTGAGAAGAAGGGAGAGACCATTTTGTGTGAACTATAGGGTATGAAGTTTAGTGAGGTTCTACTGTAATTAACTAGGGCCTAAATGAGTGATTTTTCCTCAGTTTAGCTATGAATTAAATATTTTAATTCAGATATTAATTTTATGTATGGAAAGTAACGTAATACTCCAGAGTAGTTTCTATTTGAAGTTTTTCAGGAAGAGGAGAGAGAAAAGGGCAATCAAACCTTTAATGATGGGCCTCCAGAAAACTGAGGGTGTTGACTTGCCCTATTTAAACTAAATCAGGAAATTCACTTCTTTCCAGAGATG…
XLOC_000213	noncoding	-0.0004096	NO	GCCACTGGTATGCGTGCATTTCTGGTCATAATGTGGGGAAGATGTGAAAACACTAACAAGAACTGGACTCTTTTAAACACAATAGACTCCTCAGTCATTTAGGGCAACATCTGAGTGATGCAGAATAGAGATGATTGGGTTATTTTGGGCTGCAGTCAGACCAGAGGAAAAGCCATCTCACAAGAAGTCTGCTTGTTGTTAATTTAAAAATATACCCATGGAAAACTAGTCAATGACACTCAAGTACAGGACAACTTACTGATCAATAGATATTGGCGGCTTCTTCTTGGGTTTATACTGACACTCTCCTCTCTAACACTAAGAGGGGAGGGAAATGAGAGAATGAAAAGTTACTCTGTGGAAAGCCTCTCTTGGCCTGTCATTCTGCTGTGAGTTACA…
XLOC_000214	noncoding	-0.0004096	NO	GCTCTGAATGTAGAACTGCTATTGACTTTGGCAACAGTTCTGCTTGTGGGCTGGCTGCCGAACTGATCCTGATGCTAAGAAATCTCTCTATCCTTTGAAGGGTTATGCTTGTATTTAACTTTATGTATATGAGTTGTCTTATTGGAGTTAGTGGGCCTACTCACATACCCTGAAGTAAAGTGTGTGTGTACAAGTTTTTGCAGGATCAGGGCCAAAATTATTTAATGTATAAATGATGCAGGCATGGGAATAAATGGTATACAATTTGTTTTAAATGGTCATTTAAATATACTGGGGCCTCTTTGTTTAAGTAACTTAAACAGTGGGTGCTCATTTAAA
XLOC_000215	noncoding	-0.0004096	NO	TCAGGGCAAGGAGTATCAGGCCCCAAAAGCAAAACACTGTGTATCCTTTTTCTGTCTTTGTGTATGTCTGTGGAGTTACAGGGGGATTGTGCTTTGTATAATAGAACTGCCAGGTGTATTATGCCACTGAGATCTCACCATGGTGATAGCAAGTATCTCTAGGGTTTCCGTGCAAGCTTTTATAGGTGAATGTGGGATTCAGTGGTCCTTGCTTATACTGGGCTGCATTATTGTGTAACACTGATGAAGTCAATGTCATTGCAATAGGGATGG
XLOC_000216	noncoding	-0.0004096	NO	ATATGGCACTGTTGTGTACACCTAAGAGAAGCAGATCTAGCAGTCTGCGTTCTCTGGTGGGCTTTGGAAATACCCACCTTTTGAAACAGCCCTTCAGAGGGCTCATAGGGAAATAAACTGACTGAGGAGAATCAAAATTCAGGCTTCTCTAGCACTAAATTCCTGAGCCCACTAAAAGGGAAACAGGAAATCACGCAGCAGAGTGCACCACCTGCCAGCCTGAGGAAAGAAGTTAGGCATAATTTCTGCCGTATGTGGAAAAGTATATAATCTAGTGCCATTAGGTGATAGTTACCTCACAGAGATTGTGTCCCGTATGCTCTAGTGTTTGCTGCAAAGATGAATGAATAACTTGCTTCCAGAACTATTTTTATGCCCGTACTAATAGTGACCCTTATT…
XLOC_000217	noncoding	-0.0004096	NO	AGACTAACACGGTTACCCCTTTGATACAATCAAATCAAATGTAGCTTAAGATTAATAAACTTTCATAATAAAGAAGGGGAATTTGTCATCTCCTCTTTCAAGTGTAAAATTATATGCAAGTGGAATGGGGGATCTGATGTCTCTACATTTCATAAAGATTAGATTCATAGATTACAAGGTCAGAAGGGACCAGTATGATCAACCAGTTTGACTTCCTGTATAATGCAGGCCCTAGGGACTTCCCTGAATTAAAAGTTCTAGAAGTACAAGTTTTTATAGTGGGGGAAATATATCTTATCTCTTCAAGAGAGTGAGTTGGTTTCGAAGTTAGCAAGTTTAGTTAAGGCAATCAGGGTGAGGAACAAGGAGGACAGAGGCAATTGTGGACTGAAAGACGAC…
XLOC_000218	noncoding	-0.0004096	NO	AGCACAAGAAGGAAATTTTCAGTCATAGAACCTCAGACAGTATCAGATGTATATGCTGCCTTTGTGCATGCTAGCCTTAGCTTTATGCCAGGACTTGCTTTTTACATTTCATTTGAGTATCGTCAGAGGAAAAAGCAGATTACCCAACTAATAAAAGCAATCAGACTATTGCATATTTTAATCTAGTTCTAGAGAGATTTATCAGATGTAAAAAAGTTATTGGGAAATGACCCTATTGCCCAGCCAGGAAAACAAAACTGCTCAACTAAGTGTCCCCCACTGCCATTCAGAGATTCTGATTGTTAGGATTACAAATATTTGTAGACTGCTCCATTCTAGCACTTATAGAAGAGATGGGAGACTGACAAAGGGATATACAGATGTCTGTAAAAAGTTGCT…
XLOC_000219	noncoding	-0.0004096	NO	CTCTGTTTACTGGGTTGCACACAGTGAGAGGAAGGATACTTACAAAGCCGTTTTCAATATCCTTCAAAAGGATTTTTGGCATGTCCTGCACTTTCCCCTTCAGTTTAGGCACTGTAGATGCTACATAGTTTGCTAGTGAATCCTACCTCAGAGCTGCTGCGGACATCATGCTTTACTTCCTTAGGGCCCAGAATTGGGCCTTCTGTTTTTTTAAAAAGCCATTAGGTTAATCATCCGTCTTGCTTAATCCGTCAGAGTTCAGAAAGAGACTTAATCCACATAGTTACCTTTC
XLOC_000220	noncoding	-0.0004096	NO	ACCCCTAGCAAAATGTTTGAAATTAACATTTTTACGCAATCTGACAAGATTGCGTATATGCATATTTTGTACAGCAGACATACCTAAGGCTTCTGTACCTGAAGGTGAACATGCCACATACAGAAGAGTTTCAGAAACATGTTAGAACAGCCTATGGAAAAAATGTAAGATTAAAAAAAAAATACACTGAGTACCAGTTTTCAGTGTATATTACCGAAAGTATGATGAAGCTTAAAAGGTGATAAGCCATCAATTCACTGCTCTTTGGTAAAGCCGTTTACATTGCATCTCACTTCAAGGCTGCTAACTTGTTACCACACATGCTTTAAATATTAAAGGCTTATTTTTATACTTTCAGCACCACACTGCCAGCTAGTGTAATATTAAATTAACGGATGT…
XLOC_000221	#N/A	#N/A	NO	GCCCTGGAGGAAAATTCCTTCCCGACCCCAAATATGGCGATCAGTTAAACCCTGAGCATGTGGGCAAGACTCACCAGCCAGCACCCAGGAAAGAATTCTCTGTAGTAACTCAGATCCCACCCTATCTAACATCCCTTCATAGATCATTGGGCATATTTACCTGCTAATAATCAAAGATCAGTTAATTGCCAAAATTAGGCTATCCCATCATACCATCCCCTCCATAAACTTATCAAGCTTAGTCTTGAAGCCAGATATGTCTTTTGCCCCCACTACTCCCCTTGGAGGGNNNNNNNNNNNNNNNNNNNNCCAGGCAGACATTTAACATTTCTGTAAGGTACACTGCAGCTATATTTATTATTCTAATGTTAAGAAGGAGGTAGCTCTTATCAAGTGAAT…
XLOC_000223	#N/A	#N/A	NO	GAAACTGTGACCCTAACGAGCGGGATTGTCACCTCATCAAGAAAGCTATCCAGACTAAAGGGGCCTTTGTGGGACATCAAATACAAAGATGTCGTAAATTGCCCCTTCACACCCATGAAGTGGTGAAACGCAAGGGGCTCATCCCATCAGCTTGAATTTGGGAAGAAAAATAAAAATAGCTGGGAAGAACATTTTTAATTTCTTTTGCTGTTTAGACTCTCACAGGGCGGGAGCTACAAGATAGAAGCAGAAATCCCCAGGCTTAATCTGGGTTAGCCCTAAAAGACATTCAGTGCTGAAAGATTACTGTATCTGTCACCTTTTGCATTCGTAAACTGTAACGCATTTGTGTATATATATTTGCCTAATTTAACCAGTAAACAACTCCCTTGTTTCCCT…
XLOC_000224	#N/A	#N/A	NO	NACACACACTCAGCTGAGAGCTGCAAATTTAAGGAATTGCTTCAAGAAATACTCGAACTTGGACTCTCTGGGGTGTTTCCTAACATCACAATTGCATTGCGTATTTTTGTCACTTTGCCTGCATCAGTGGCTTCAGATTAACGCAATGTTGAAGCAGGTAAAGAACTATCACCGTTCAACTATGGCACAAGAGCGTTTTGCCATGGTTAATATCAGCTGTGACATTGCACGAACACTAGAATTTTCCTCAATAATTAGTGTATTTGCACAGAAAAGGCTAGAAAAGCATTTTTTAAATAAAAAAAATTCAAATTACGTCTCACTTTTTAGTGCCTTATTTTGTTTTCATGTGTTGTCATTTTTTATTTTTATTATGGCTAGGGGCCTCAAAAGCTGGAA…
XLOC_000225	noncoding	-0.0004096	NO	ATGCTTCTCCTAACATTGCAATGTTTATTTTATAGGATAAAATATTAAAAAATGTGTAAACATTGTGAACATGTTCTATAGCTCAGAATTCCCTAAAATATACAAGTGTGTTGATTCACATGAACAGCTGTTAAAGATTTAATCAGTCTGTTATCTTTTATTATGAACTGGATACCTGTTTGACCTACTCAATTCTTGTCTGCAAGAATCCAATTTTGAAATTGGATAATTCTAATGTTCATTGAGAGATGAATTGATATTAAATATCACTGGTTTTCTCTAACTATGTTATGAAGAATTGTGGGAATTACTTTTGTAATCTCTTCTCAGTTCCATTGATTAAAGACCT
XLOC_000226	#N/A	#N/A	NO	NTTGTTGAGGGGTTTAATTTATTAATCCTCATAAATCACCTTGAGATTGTTGGTGGAAAACATTGTAGCAGGGCAAAGTATCTAGAACTGAAATGCTGTACTGTAATCTCTTGTGATCTTGTAAAAGGGGTTATTCTGAAGGTGCCTTTCATATTTAAACAACTTATTTTTCACCCTTGGATCTTGGAAATTGACACCTGATGGAAACTTGGTTTTATTTTCTCAATGTATTCAGTATTTATTATTGCTGTGCTTCGTTTGTTCAGAGTGGATGCCTTTGTTTCCGTGCTGGTCTACCAGCAGTGCACACACAACTTCAGACAGGAGATTCTTGTAAAATTCTCTTGTTTTCCGACACACAGGAGCAGAGCTGACAGGCACAGTAGGAATGAGTCCGTA…
XLOC_000227	noncoding	-0.0004096	NO	TGCTGTAGGAGAAATATGTGGGATATACTGGGGATAGAATTCATATATCATTTCAGACCTTAATTTACATACAATTCTAATTTATACATAAATTATTACTGATAGATTATCACCCTGCAACTTAACATGCACAACTGATGCACTGCAATCTCTACTCCCCGTATAAAACGACCATTAGTGAGCATGTAAAATACATGAACTCAGAGAAAAGCGATAGATACACACAAATGAATAGCCATACCTGCATGTATATATGCAC
XLOC_000228	noncoding	-0.0004096	NO	ATCCACCACATATAGGTCCTCAAACATATAGTTAGTCACACCCTAAAACTTGTCAATTGTGCAGTGAAGTCACATTGCCAGTGAGTGGTTAAGACTGCCACAAAGTAAAGCTAAGTAGTCATCCTGTACAAAATTTGATTGAACAAATATCGAAAGAGAATGCAGACTCCAGAGAACATATATTATAAAATCACTGAAAAGGTCAGTTACGTGATCATAGAAGTTTTTTTCTGGCTAGTTTTTTCTTATTGCCTTGTAATAAAGTTTTATTTGACAAAATAGATGTTAGCTTTGTGCTTTAACATAATTATCTGCATGTGTCCGAGTGCTTCAAAAATGGATTTTTACACTGCATTTGATCAGACATAGACAATCAAATGTAAGCGGGGGGCAGGCTGC…
XLOC_000229	noncoding	-0.0004096	NO	GCCACGGTGATGTGAGGGAAGCATTATACCTGTTAAAGGAGACTCAGCAACTGCAGGCGACACTGTTGGAAAATCAGTGACAAATACAGATACTCCCACAAGAAATTCTGTGTGAAAGACAGGTAGGCCTGGGGCCCTGAGTTCAATATTCTGCATGGAGAAGAAGAATCCTGAAGGTCCCCAGGTTGGAAGGACGAAGGCCTGGTATTAAGGGCTGTCATGGCTTTGGGGGAGATGGATACCCTCTGATGTGTGGGGTGTCAAATAGCTTGTTAGGGGTGTGGGTGGCTAAGCATTTTTGCTCCCAAAAAGAGGACAATTTAGCAGGTGTTCTACAGGCCTGGAGTAGAGGATTTGGGAGTCTCTCTTAGGGGGCTTGTTGCCAGGAAAGTGGACTTT…
XLOC_000230	noncoding	-0.0004096	NO	GGCACCCATTTACTAGCTAAACATAAATATAGTTCATTATCAAGACACTTCCTTGATACCACATCTAACTACTACACATTATTCTCCCCCATCAAATTGCCATGCTCCAGGG
XLOC_000231	noncoding	-0.0004096	NO	TGCCATTCAGGGTGTGTAACCTTGCCTCCCCAGTATGACTATGGGACAGAAGCTCTGAGAATTTGGTCTAGTGGGTCAGTCCTGTTGACTCTTCCTCAGTAGTTGGAGGGGGGCGGGGAGGAAATGGAAGCTAACTCTAAATCTGTTAATTTGAACATAGTTGTATCTTTGTATGTGACAGAAAAAGGGATGAGAATAGCTTCATGGACCCTCCTGCTGGTGGACAGAGAAACTGAGGCTCAGTTGGAGGTACATGGTATTTACACCATTGGTGTATGGAATGATGGGCTCAAGAGACATATACCCTGACATGCAAACTATAGTTCAAAAAGTTTCTGTGACAGTATGAATAGGCACGTGACTCCTATATGTGTGGCTCTGTGGTGGCAATGTCATGAA…
XLOC_000232	noncoding	-0.0004096	NO	ATCCTGCAAACTATACCAACTTGGCCTGCATTCTCTTCATAAACTAAGCAAGTTTAGGCATAATAAATATATGAAAGGAATATTCAGGGAAAACCTAGGTGCTGTAAGATTTAATACTAAGCGGTACTCTTCCCCCTGAGTTAAAGATGCAACCACAAAAAAATTGAGGGACCTGCGGTGAAAATAAATGAGATCTGGAGCAGTAATGCGGAACATCAACAGGGTCATAAATTGGTGAAGATGAATGTGCCCCGTGGTGCACCTTTGTGTAGTCATAATCCAGTCAATGTGTTATCCAGGTGCTTTCATTTATATTTAGCATACCATAAATCTATTGCATGTCTAGGAGCAAATATTGCCACTTAAGTTGTCAGCTAAGGGGTGCTCTGCCTTTTTATT…
XLOC_000233	noncoding	-0.0004096	YES	TTGTTTGTCCTTGCTCCTGCATGCAGCTCAGTTGGTGACTGGATAAATAAGTAAGCAAGCAGTTGTATAAACTTCTAGACTTAAGACAGCAGCCCCTGGGATGAAAACGGAAGCTATTAGTGAGCAGTGGGTTAGGCACAAGCAGTGCAAGGATGCAAAAGACCAGACAGGTTGAGTCACATATGCAGGGCAGTGGTGAAAACGCATTCTTCAGATGTTTGAAGGGTGGGATTTTTTTGCTGGTTGGGTTCTTTTTTCTCTGTGGAAGGGGAAAATGAGAGTCTTACACCTGCAAGGGAGGGCTATGTAAGCAGGATAAATTGTAGTAAACTTCCAAG
XLOC_000234	noncoding	-0.0004096	NO	AACACCAGTATCTTAGAGGCCTCATTATGTAAAAGTAGTTTGTTGTCTGACTTTCCACGATACTTGCCATGTCTTCCATGATTTGAGACTATTAACATCACTTTCCCAAAATGTATTATGTCAAATCAACAGCCCTTTAAATCATTGAGGCGGCACTGAGACTAAACCCTCTAGGAACAGGTTGTCTTTTACCCTCGCCCTATTTTGAGGACAGAGTAGTAAGGGATTTAAAGTATTGTAAGTGAAGTCAGAGGCTTTTTCTAAGGCTGCTACTTTCTGATGATCATACATAATATGGTTGTAATGGTCTCCCTTCGTTAAATGTGTCAGCTCCTGAAGGGTTGAACCTGTTTGTGAAGGAAATCTGACACTAACACTACATTTTGCTGAAGGAACGCC…
XLOC_000235	noncoding	-0.0004096	NO	AAGCTTTCAAAGGGGTATCCATTTTCAATCCTTAAACAATACAATAGATGTGTAATGGGCTAGTTAGGTACTATTAGAAAACTGAATGCAGTTCCCTTAGTGATTTTTGTTCATAAATTAGTCAAGAAAGATAAAAATTTAGGACCTGATCCTGAAAAAAAAAAACTTATTATTGGGCAGAGTCTCTTCAATGGGACTACACCCAATAGCAAGCGAAAGAGTGTTCACAGGACTGGGCCCTTATCCTTTAGTGCTGATATTTATATCACAGTATCATAATTAGTAGTAAATATTAATGAAAAAAATAATGCCAAGCCAAAAGTTCTCAAGCAACAACAACAACAAAAGTAGAAATGGTGGAATAATAAATATCTACAGAAATGAAAACAAGATAAATTC…
XLOC_000236	#N/A	#N/A	NO	GGTATCCATTTTCAATCCTTAAACAATACAGTAGATGTGTAATGGGCTAGTTACGTACTATTAGAAAACTGAATGCAGTTCCCTTAGTGATTTTTGTTCATAAATTAGTCAAGAAAGATAAAAATTTAGGACCTGATCCTGAAAAAAAAACCCCTTATTATTGGGCAGAGTCTCTTCAATGGGACTACACCCAGTAGCAAGTGAAAGTGTGTTCACAGGACTGGGCCCTTATCCTTTAGTGCTGATATTTATATCACAATATCATAATTAGTAGTAAATATTAATGAAAAAAATAATGCCAAGCCAAAAGTTCTCAAGCAACAACAACAACAACAAAAGTAGAAATGATGGAATAATAAATATCTACAGAAATGAAAACAAGATAAATTCCTTAATTAC…
XLOC_000237	#N/A	#N/A	NO	NAGCAGAGAGAGGCAGCATGGACTCGGAGAAGCTTTCAGGCAGATTGGTCAGAAAGGGCTTGATCCAATCCCCACAGAAGTCTTTCAAATTAAAGAATGGGAACTTTTTCATTTACTTCAGTAGAAGTTGGATTGAGTCAATAGAGACCAGTTGACACATCAGGCACTGGTAGGCACTGAAATGAATGCATGGAGTACAATTCATTTGACAACAGACAACACAAACTTGAAGTACTGGGAATTCCCCCAATGTGTGGTATGCAGCTGAAGGTTAAGCTAGAAGAGCGTGACAGTTTTGGGCAGTGGCTGCCACAAAAATGGGCCTAAAATAAAATAAATGGAATAACACAGCACCTGGATGAACCATAGGGTCCCTATGCTAGAGTCTGTGCTGGTAAA…
XLOC_000251	noncoding	-0.0004096	NO	CCTTGCATGAAGTTGGTAGAACCTCACATCCATTATCAGAAATCTTCATTGGCAGACTGCCCATATTGGAGTCCAAAATAACATTTCCATCTTCTCTATCTTCCATGGGATTACTGTCTTCCACTTCATATCTCTCTGATTTCACCTATTTCTGTTCTGCAACCCGTTCCTTAATACTTTGCAAACACGAGATTTCTTCCTACAGGCTCCATGTGGTATTATTTTAAAGTTTCCATTACTAAGGCTCCATTTTCCCTGTCCCTTAGCTAGCTGGGATGCAGAGAATGGTGTTAATATCACCCCTTCAGCAGAGCTACTATCGCAGTAGAATTCTATTTGTTGGTTGCCCTACACAGTGAAAATAATTCCATGCTCATAATTGATGTAAACAGAATTTGA…
[truncated: 7,718 more rows]

## Sheet: transcripts not turt
Table S6e. Conserved transcripts not previously annotated in C. picta genome without hits in turtles.
Transcript	CPC classification	CPC score	Is DE?	Sequence
[truncated: 1,634 more rows]
