# Supplementary material for: Gene Expression Profiling in the Injured Spinal Cord of Trachemys scripta elegans: An Amniote with Self-Repair Capabilities
Source: Front Mol Neurosci. 2017 Feb 7;10:17. doi: 10.3389/fnmol.2017.00017 (PMC5293771; doi:10.3389/fnmol.2017.00017)
Supplement: Supplementary file 7 [file Table7.XLSX]

## Sheet: cluster 1
Table S7. Cluster 1
Gene name
CD276		Go Enrichment							Pathway Enrichment
PTGDS		GO term	Reference	Test	Expected	Fold enrichment	P - Value		PANTHER Pathways	Reference	Test	Expected	Fold Enrichment	P value
KDR		regulation of ovulation (GO:0060278)	5	3	0.03	> 100	3.85e-06		Ornithine degradation	2	1	0.01	86.51	0.0115
GPC2		positive regulation of ovulation (GO:0060279)	4	3	0.02	> 100	1.98e-06		Plasminogen activating cascade	18	5	0.1	48.06	8.64e-08
RELN		pigment catabolic process (GO:0046149)	3	2	0.02	> 100	0.000147		Blood coagulation	57	7	0.33	21.25	5.39e-08
INHBB		cyclooxygenase pathway (GO:0019371)	3	2	0.02	> 100	0.000147		TGF-beta signaling pathway	93	9	0.54	16.74	4.95e-09
PTN		maintenance of blood-brain barrier (GO:0035633)	3	2	0.02	> 100	0.000147		CCKR signaling map	159	14	0.92	15.23	7.86e-13
PROM1		heme catabolic process (GO:0042167)	3	2	0.02	> 100	0.000147		B cell activation	65	4	0.38	10.65	0.000593
FOLH1		negative regulation of mast cell cytokine production (GO:0032764)	2	2	0.01	> 100	6.58e-05		Apoptosis signaling pathway	114	7	0.66	10.62	5.26e-06
B4GALT5		negative regulation of dendritic cell antigen processing and presentation (GO:0002605)	1	1	0.01	> 100	0.00576		FAS signaling pathway	33	2	0.19	10.49	0.0159
FOSL2		seed coat development (GO:0010214)	1	1	0.01	> 100	0.00576		Toll receptor signaling pathway	58	3	0.34	8.95	0.00481
SCG3		mucilage biosynthetic process (GO:0010192)	1	1	0.01	> 100	0.00576		T cell activation	79	4	0.46	8.76	0.00122
NFKBIA		mucilage metabolic process (GO:0010191)	1	1	0.01	> 100	0.00576		p53 pathway	80	4	0.46	8.65	0.00127
NFATC2		establishment or maintenance of cell polarity regulating cell shape (GO:0071963)	1	1	0.01	> 100	0.00576		Gonadotropin releasing hormone receptor pathway	227	11	1.31	8.38	1.07e-07
CPOX		positive regulation of erythrocyte aggregation (GO:0034120)	1	1	0.01	> 100	0.00576		Alzheimer disease-presenilin pathway	121	5	0.7	7.15	0.000738
MTA2		activation of plasma proteins involved in acute inflammatory response (GO:0002541)	1	1	0.01	> 100	0.00576		PDGF signaling pathway	133	4	0.77	5.2	0.0077
RBM38		lateral root morphogenesis (GO:0010102)	1	1	0.01	> 100	0.00576		Inflammation mediated by chemokine and cytokine signaling pathway	245	7	1.42	4.94	0.000598
NFIL3		post-embryonic root morphogenesis (GO:0010101)	1	1	0.01	> 100	0.00576		Integrin signalling pathway	176	5	1.02	4.92	0.00374
PIM3		regulation of cellular ketone metabolic process by negative regulation of transcription from RNA polymerase II promoter (GO:0072365)	1	1	0.01	> 100	0.00576		Angiogenesis	150	4	0.87	4.61	0.0116
TEAD4		positive regulation of glomerular metanephric mesangial cell proliferation (GO:0072303)	1	1	0.01	> 100	0.00576		Huntington disease	163	4	0.94	4.25	0.0152
DUSP1		apoptotic process in bone marrow (GO:0071839)	1	1	0.01	> 100	0.00576
MGP		glomerular parietal epithelial cell differentiation (GO:0072139)	1	1	0.01	> 100	0.00576
EGR1		maintenance of granzyme B location in T cell secretory granule (GO:0033382)	1	1	0.01	> 100	0.00576
POSTN		granzyme B localization to T cell secretory granule (GO:0033380)	1	1	0.01	> 100	0.00576
NINJ1		maintenance of protease location in T cell secretory granule (GO:0033379)	1	1	0.01	> 100	0.00576
PARVB		maintenance of protein location in T cell secretory granule (GO:0033377)	1	1	0.01	> 100	0.00576
GRN		protease localization to T cell secretory granule (GO:0033375)	1	1	0.01	> 100	0.00576
ETV6		protein localization to T cell secretory granule (GO:0033374)	1	1	0.01	> 100	0.00576
CD82		maintenance of protease location in mast cell secretory granule (GO:0033373)	1	1	0.01	> 100	0.00576
NPM1		T cell secretory granule organization (GO:0033371)	1	1	0.01	> 100	0.00576
SYNCRIP		maintenance of protein location in mast cell secretory granule (GO:0033370)	1	1	0.01	> 100	0.00576
CLU		protease localization to mast cell secretory granule (GO:0033368)	1	1	0.01	> 100	0.00576
ACTN1		protein localization to mast cell secretory granule (GO:0033367)	1	1	0.01	> 100	0.00576
CDKN1A		protein localization to secretory granule (GO:0033366)	1	1	0.01	> 100	0.00576
ALOX5		cell wall thickening (GO:0052386)	1	1	0.01	> 100	0.00576
COL4A1		positive regulation of opioid receptor signaling pathway (GO:2000476)	1	1	0.01	> 100	0.00576
NCOR2		positive regulation of macrophage colony-stimulating factor signaling pathway (GO:1902228)	1	1	0.01	> 100	0.00576
BACE2		negative regulation of hepatocyte growth factor production (GO:0032686)	1	1	0.01	> 100	0.00576
TGIF1		positive regulation of blood microparticle formation (GO:2000334)	1	1	0.01	> 100	0.00576
CTSB		regulation of blood microparticle formation (GO:2000332)	1	1	0.01	> 100	0.00576
ANXA2		regulation of hepatocyte growth factor production (GO:0032646)	1	1	0.01	> 100	0.00576
HMGA1		mesenchymal cell migration (GO:0090497)	1	1	0.01	> 100	0.00576
SMAD1		positive regulation of lateral motor column neuron migration (GO:1902078)	1	1	0.01	> 100	0.00576
GCNT1		regulation of lateral motor column neuron migration (GO:1902076)	1	1	0.01	> 100	0.00576
EMP3		positive regulation of growth rate (GO:0040010)	1	1	0.01	> 100	0.00576
LMNB1		positive regulation of sporulation (GO:0043938)	1	1	0.01	> 100	0.00576
TNFAIP6		regulation of sporulation (GO:0043937)	1	1	0.01	> 100	0.00576
FLI1		ossification involved in bone remodeling (GO:0043932)	1	1	0.01	> 100	0.00576
MEF2C		regulation of defense response to insect (GO:2000068)	1	1	0.01	> 100	0.00576
ODC1		response to linoleic acid (GO:0070543)	1	1	0.01	> 100	0.00576
CTGF		negative regulation of canonical Wnt signaling pathway involved in cardiac muscle cell fate commitment (GO:1901296)	1	1	0.01	> 100	0.00576
BCL6		positive regulation of metanephric cap mesenchymal cell proliferation (GO:0090096)	1	1	0.01	> 100	0.00576
ETS2		regulation of metanephric cap mesenchymal cell proliferation (GO:0090095)	1	1	0.01	> 100	0.00576
TERF1		post-embryonic root development (GO:0048528)	1	1	0.01	> 100	0.00576
LMNA		lateral root development (GO:0048527)	1	1	0.01	> 100	0.00576
EPCAM		positive regulation of adenylate cyclase-inhibiting opioid receptor signaling pathway (GO:1900731)	1	1	0.01	> 100	0.00576
AQP3		regulation of adenylate cyclase-inhibiting opioid receptor signaling pathway (GO:1900729)	1	1	0.01	> 100	0.00576
BMP7		regulation of translational initiation by eIF2 alpha dephosphorylation (GO:0036496)	1	1	0.01	> 100	0.00576
AHR		mucilage metabolic process involved in seed coat development (GO:0048359)	1	1	0.01	> 100	0.00576
ITGA7		mucilage biosynthetic process involved in seed coat development (GO:0048354)	1	1	0.01	> 100	0.00576
RCAN1		positive regulation of midbrain dopaminergic neuron differentiation (GO:1904958)	1	1	0.01	> 100	0.00576
GALNT6		regulation of midbrain dopaminergic neuron differentiation (GO:1904956)	1	1	0.01	> 100	0.00576
TGM3		oxylipin biosynthetic process (GO:0031408)	1	1	0.01	> 100	0.00576
KLF6		oxylipin metabolic process (GO:0031407)	1	1	0.01	> 100	0.00576
CASP3		negative regulation of hepatocyte growth factor biosynthetic process (GO:0048178)	1	1	0.01	> 100	0.00576
CDKN2C		regulation of hepatocyte growth factor biosynthetic process (GO:0048176)	1	1	0.01	> 100	0.00576
SYNE2		negative regulation of Wnt-Frizzled-LRP5/6 complex assembly (GO:1904723)	1	1	0.01	> 100	0.00576
VWF		negative regulation of defense response to insect (GO:1900366)	1	1	0.01	> 100	0.00576
PDLIM1		regulation of Wnt-Frizzled-LRP5/6 complex assembly (GO:1904711)	1	1	0.01	> 100	0.00576
SLC29A1		cell envelope organization (GO:0043163)	1	1	0.01	> 100	0.00576
CD63		negative regulation of canonical Wnt signaling pathway involved in heart development (GO:1905067)	1	1	0.01	> 100	0.00576
PTGS1		positive regulation of leukotriene production involved in inflammatory response (GO:0035491)	1	1	0.01	> 100	0.00576
IFITM3		regulation of leukotriene production involved in inflammatory response (GO:0035490)	1	1	0.01	> 100	0.00576
NPM3		uridine transport (GO:0015862)	1	1	0.01	> 100	0.00576
F10		negative regulation of leaf senescence (GO:1900056)	1	1	0.01	> 100	0.00576
CTSK		regulation of leaf senescence (GO:1900055)	1	1	0.01	> 100	0.00576
PTGS2		positive regulation of TRAIL-activated apoptotic signaling pathway (GO:1903984)	1	1	0.01	> 100	0.00576
SOX4		positive regulation of cellular response to macrophage colony-stimulating factor stimulus (GO:1903974)	1	1	0.01	> 100	0.00576
ADM		positive regulation of response to macrophage colony-stimulating factor (GO:1903971)	1	1	0.01	> 100	0.00576
HMOX1		positive regulation of endoplasmic reticulum stress-induced eIF2 alpha dephosphorylation (GO:1903917)	1	1	0.01	> 100	0.00576
TGFB1		regulation of endoplasmic reticulum stress-induced eIF2 alpha dephosphorylation (GO:1903916)	1	1	0.01	> 100	0.00576
COMP		response to cycloheximide (GO:0046898)	1	1	0.01	> 100	0.00576
WWTR1		negative regulation of neuromuscular junction development (GO:1904397)	1	1	0.01	> 100	0.00576
F3		lactic acid secretion (GO:0046722)	1	1	0.01	> 100	0.00576
SOX11		positive regulation of pancreatic trypsinogen secretion (GO:1904244)	1	1	0.01	> 100	0.00576
TPD52		regulation of pancreatic trypsinogen secretion (GO:1904242)	1	1	0.01	> 100	0.00576
B3GNT8		positive regulation of chemokine (C-C motif) ligand 2 secretion (GO:1904209)	1	1	0.01	> 100	0.00576
ANGPTL4		regulation of chemokine (C-C motif) ligand 2 secretion (GO:1904207)	1	1	0.01	> 100	0.00576
SDC1		negative regulation of cGMP-mediated signaling (GO:0010754)	1	1	0.01	> 100	0.00576
NGFR		embryonic medial fin morphogenesis (GO:0035122)	1	1	0.01	> 100	0.00576
SNAI1		positive regulation of microglial cell migration (GO:1904141)	1	1	0.01	> 100	0.00576
FOS		positive regulation of melanization defense response (GO:0035008)	1	1	0.01	> 100	0.00576
MET		regulation of melanization defense response (GO:0035007)	1	1	0.01	> 100	0.00576
BLVRB		regulation of sporulation resulting in formation of a cellular spore (GO:0042173)	1	1	0.01	> 100	0.00576
THBS1		negative regulation of cell differentiation involved in embryonic placenta development (GO:0060806)	1	1	0.01	> 100	0.00576
GPNMB		circumferential growth involved in left ventricle morphogenesis (GO:0003243)	1	1	0.01	> 100	0.00576
CFD		positive regulation of tau-protein kinase activity (GO:1902949)	1	1	0.01	> 100	0.00576
CD36		mammary gland fat development (GO:0060611)	1	1	0.01	> 100	0.00576
ZFP36L1		glycerol biosynthetic process from pyruvate (GO:0046327)	1	1	0.01	> 100	0.00576
CD40LG		antibacterial peptide biosynthetic process (GO:0002780)	1	1	0.01	> 100	0.00576
MYC		antibacterial peptide secretion (GO:0002779)	1	1	0.01	> 100	0.00576
A2M		antibacterial peptide production (GO:0002778)	1	1	0.01	> 100	0.00576
IGFBP3		antimicrobial peptide biosynthetic process (GO:0002777)	1	1	0.01	> 100	0.00576
PLAT		antimicrobial peptide secretion (GO:0002776)	1	1	0.01	> 100	0.00576
GADD45A		antimicrobial peptide production (GO:0002775)	1	1	0.01	> 100	0.00576
PPP1R15A		positive regulation of sporulation resulting in formation of a cellular spore (GO:0045881)	1	1	0.01	> 100	0.00576
TGFB2		lateral root formation (GO:0010311)	1	1	0.01	> 100	0.00576
BCL2L1		negative regulation of vascular wound healing (GO:0061044)	1	1	0.01	> 100	0.00576
JUN		regulation of neuronal signal transduction (GO:1902847)	1	1	0.01	> 100	0.00576
LGALS1		G-protein coupled receptor signaling pathway (GO:0007186)	1833	1	10.59	< 0.2	0.000198
ANXA4		Unclassified (UNCLASSIFIED)	1539	1	8.89	< 0.2	0.00105
CEBPA		sensory perception of chemical stimulus (GO:0007606)	1228	1	7.1	< 0.2	0.00575
CTSL		positive regulation of alpha-amino-3-hydroxy-5-methyl-4-isoxazole propionate selective glutamate receptor activity (GO:2000969)	4	2	0.02	86.51	0.000261
PTX3		vitellogenesis (GO:0007296)	4	2	0.02	86.51	0.000261
MMP9		porphyrin-containing compound catabolic process (GO:0006787)	4	2	0.02	86.51	0.000261
CSTA		transformation of host cell by virus (GO:0019087)	4	2	0.02	86.51	0.000261
SDC4		regulation of mast cell cytokine production (GO:0032763)	4	2	0.02	86.51	0.000261
HGF		tetrapyrrole catabolic process (GO:0033015)	4	2	0.02	86.51	0.000261
ADAMTS5		cellular response to potassium ion starvation (GO:0051365)	4	2	0.02	86.51	0.000261
SERPINE1		positive regulation of glutamate receptor signaling pathway (GO:1900451)	4	2	0.02	86.51	0.000261
MMP7		positive regulation of receptor clustering (GO:1903911)	4	2	0.02	86.51	0.000261
CREM		positive regulation of odontogenesis of dentin-containing tooth (GO:0042488)	4	2	0.02	86.51	0.000261
DKK1		positive regulation of extracellular exosome assembly (GO:1903553)	4	2	0.02	86.51	0.000261
ITGB3		regulation of tau-protein kinase activity (GO:1902947)	4	2	0.02	86.51	0.000261
PCK1		regulation of erythrocyte aggregation (GO:0034118)	2	1	0.01	86.51	0.0115
RUNX1		leukotriene production involved in inflammatory response (GO:0002540)	2	1	0.01	86.51	0.0115
PIGR		regulation of TRAIL-activated apoptotic signaling pathway (GO:1903121)	2	1	0.01	86.51	0.0115
ATF3		positive regulation of progesterone secretion (GO:2000872)	2	1	0.01	86.51	0.0115
MMP13		cell adhesion molecule production (GO:0060352)	2	1	0.01	86.51	0.0115
MMP19		regulation of metanephric glomerular mesangial cell proliferation (GO:0072301)	2	1	0.01	86.51	0.0115
ARC		negative regulation of exo-alpha-sialidase activity (GO:1903016)	2	1	0.01	86.51	0.0115
PAPPA		regulation of exo-alpha-sialidase activity (GO:1903015)	2	1	0.01	86.51	0.0115
SELE		positive regulation of nephron tubule epithelial cell differentiation (GO:2000768)	2	1	0.01	86.51	0.0115
TNFSF10		heme oxidation (GO:0006788)	2	1	0.01	86.51	0.0115
OSGIN1		CD4-positive, CD25-positive, alpha-beta regulatory T cell lineage commitment (GO:0002362)	2	1	0.01	86.51	0.0115
INHBA		metanephric mesenchymal cell proliferation involved in metanephros development (GO:0072136)	2	1	0.01	86.51	0.0115
RNH1		kidney mesenchymal cell proliferation (GO:0072135)	2	1	0.01	86.51	0.0115
JUNB		nephrogenic mesenchyme morphogenesis (GO:0072134)	2	1	0.01	86.51	0.0115
ENG		mast cell secretory granule organization (GO:0033364)	2	1	0.01	86.51	0.0115
SELP		medial fin development (GO:0033338)	2	1	0.01	86.51	0.0115
TIMP1		suppression by virus of host apoptotic process (GO:0019050)	2	1	0.01	86.51	0.0115
CSF1		negative regulation by host of viral glycoprotein metabolic process (GO:0044871)	2	1	0.01	86.51	0.0115
FOSL1		modulation by host of viral glycoprotein metabolic process (GO:0044870)	2	1	0.01	86.51	0.0115
FGF15		negative regulation by host of viral exo-alpha-sialidase activity (GO:0044869)	2	1	0.01	86.51	0.0115
TRP53		modulation by host of viral molecular function (GO:0044868)	2	1	0.01	86.51	0.0115
SRGN		modulation by host of viral catalytic activity (GO:0044867)	2	1	0.01	86.51	0.0115
MMP3		modulation by host of viral exo-alpha-sialidase activity (GO:0044866)	2	1	0.01	86.51	0.0115
BTG2		macrophage colony-stimulating factor signaling pathway (GO:0038145)	2	1	0.01	86.51	0.0115
CTHRC1		negative regulation by host of symbiont catalytic activity (GO:0052403)	2	1	0.01	86.51	0.0115
STC2		negative regulation of low-density lipoprotein particle receptor catabolic process (GO:0032804)	2	1	0.01	86.51	0.0115
MMP27		positive regulation of peptidyl-serine dephosphorylation (GO:1902310)	2	1	0.01	86.51	0.0115
PLVAP		cellular response to mycophenolic acid (GO:0071506)	2	1	0.01	86.51	0.0115
		response to mycophenolic acid (GO:0071505)	2	1	0.01	86.51	0.0115
		negative regulation of interferon-gamma biosynthetic process (GO:0045077)	2	1	0.01	86.51	0.0115
		cellular response to vitamin K (GO:0071307)	2	1	0.01	86.51	0.0115
		positive regulation of NAD+ ADP-ribosyltransferase activity (GO:1901666)	2	1	0.01	86.51	0.0115
		regulation of NAD+ ADP-ribosyltransferase activity (GO:1901664)	2	1	0.01	86.51	0.0115
		response to vitamin K (GO:0032571)	2	1	0.01	86.51	0.0115
		bone regeneration (GO:1990523)	2	1	0.01	86.51	0.0115
		positive regulation of platelet-derived growth factor production (GO:0090362)	2	1	0.01	86.51	0.0115
		negative regulation of smooth muscle cell-matrix adhesion (GO:2000098)	2	1	0.01	86.51	0.0115
		canonical Wnt signaling pathway involved in positive regulation of wound healing (GO:0044330)	2	1	0.01	86.51	0.0115
		endosperm development (GO:0009960)	2	1	0.01	86.51	0.0115
		establishment of planar polarity involved in neural tube closure (GO:0090177)	2	1	0.01	86.51	0.0115
		myoblast development (GO:0048627)	2	1	0.01	86.51	0.0115
		regulation of canonical Wnt signaling pathway involved in cardiac muscle cell fate commitment (GO:1901295)	2	1	0.01	86.51	0.0115
		positive regulation of heart induction by negative regulation of canonical Wnt signaling pathway (GO:0090082)	2	1	0.01	86.51	0.0115
		defense response to fungus, incompatible interaction (GO:0009817)	2	1	0.01	86.51	0.0115
		nucleotide-binding oligomerization domain containing 1 signaling pathway (GO:0070427)	2	1	0.01	86.51	0.0115
		positive regulation of activation-induced cell death of T cells (GO:0070237)	2	1	0.01	86.51	0.0115
		pachytene (GO:0000239)	2	1	0.01	86.51	0.0115
		negative regulation of vascular smooth muscle cell proliferation (GO:1904706)	2	1	0.01	86.51	0.0115
		progesterone secretion (GO:0042701)	2	1	0.01	86.51	0.0115
		regulation of canonical Wnt signaling pathway involved in heart development (GO:1905066)	2	1	0.01	86.51	0.0115
		low-density lipoprotein particle mediated signaling (GO:0055096)	2	1	0.01	86.51	0.0115
		lipoprotein particle mediated signaling (GO:0055095)	2	1	0.01	86.51	0.0115
		motor learning (GO:0061743)	2	1	0.01	86.51	0.0115
		pyrimidine nucleoside transport (GO:0015864)	2	1	0.01	86.51	0.0115
		cell wall modification (GO:0042545)	2	1	0.01	86.51	0.0115
		positive regulation of GTP binding (GO:1904426)	2	1	0.01	86.51	0.0115
		positive regulation of dopaminergic neuron differentiation (GO:1904340)	2	1	0.01	86.51	0.0115
		hyphal growth (GO:0030448)	2	1	0.01	86.51	0.0115
		microglial cell proliferation (GO:0061518)	2	1	0.01	86.51	0.0115
		macrophage proliferation (GO:0061517)	2	1	0.01	86.51	0.0115
		regulation of cGMP-mediated signaling (GO:0010752)	2	1	0.01	86.51	0.0115
		positive regulation of transcription from RNA polymerase II promoter in response to acidic pH (GO:0061402)	2	1	0.01	86.51	0.0115
		medial fin morphogenesis (GO:0035141)	2	1	0.01	86.51	0.0115
		positive regulation of platelet-derived growth factor receptor signaling pathway (GO:0010641)	2	1	0.01	86.51	0.0115
		leading edge cell differentiation (GO:0035026)	2	1	0.01	86.51	0.0115
		septum transversum development (GO:0003343)	2	1	0.01	86.51	0.0115
		proepicardium development (GO:0003342)	2	1	0.01	86.51	0.0115
		cellular response to cisplatin (GO:0072719)	2	1	0.01	86.51	0.0115
		regulation of endoplasmic reticulum stress-induced eIF2 alpha phosphorylation (GO:0060734)	2	1	0.01	86.51	0.0115
		mesenchymal cell apoptotic process (GO:0097152)	2	1	0.01	86.51	0.0115
		positive regulation of neurofibrillary tangle assembly (GO:1902998)	2	1	0.01	86.51	0.0115
		positive regulation of monocyte differentiation (GO:0045657)	5	2	0.03	69.21	0.000407
		negative regulation of hair follicle development (GO:0051799)	5	2	0.03	69.21	0.000407
		negative regulation of transcription from RNA polymerase II promoter in response to endoplasmic reticulum stress (GO:1990441)	5	2	0.03	69.21	0.000407
		myoblast proliferation (GO:0051450)	5	2	0.03	69.21	0.000407
		catagen (GO:0042637)	5	2	0.03	69.21	0.000407
		negative regulation of macrophage cytokine production (GO:0010936)	5	2	0.03	69.21	0.000407
		negative regulation of plasminogen activation (GO:0010757)	5	2	0.03	69.21	0.000407
		regulation of branching involved in salivary gland morphogenesis by mesenchymal-epithelial signaling (GO:0060665)	5	2	0.03	69.21	0.000407
		positive regulation of cell proliferation involved in kidney development (GO:1901724)	8	3	0.05	64.88	1.56e-05
		SMAD protein import into nucleus (GO:0007184)	9	3	0.05	57.67	2.21e-05
		positive regulation of glomerular mesangial cell proliferation (GO:0072126)	6	2	0.03	57.67	0.000583
		positive regulation of synaptic plasticity (GO:0031915)	6	2	0.03	57.67	0.000583
		hepatocyte growth factor receptor signaling pathway (GO:0048012)	6	2	0.03	57.67	0.000583
		negative regulation of hair cycle (GO:0042636)	6	2	0.03	57.67	0.000583
		regulation of receptor clustering (GO:1903909)	6	2	0.03	57.67	0.000583
		regulation of extracellular exosome assembly (GO:1903551)	6	2	0.03	57.67	0.000583
		positive regulation of integrin biosynthetic process (GO:0045726)	3	1	0.02	57.67	0.0172
		negative regulation of low-density lipoprotein particle receptor biosynthetic process (GO:0045715)	3	1	0.02	57.67	0.0172
		striatal medium spiny neuron differentiation (GO:0021773)	3	1	0.02	57.67	0.0172
		negative regulation of antigen processing and presentation of peptide or polysaccharide antigen via MHC class II (GO:0002581)	3	1	0.02	57.67	0.0172
		arachidonic acid metabolite production involved in inflammatory response (GO:0002538)	3	1	0.02	57.67	0.0172
		tolerance induction to self antigen (GO:0002513)	3	1	0.02	57.67	0.0172
		osteoblast proliferation (GO:0033687)	3	1	0.02	57.67	0.0172
		negative regulation by symbiont of host apoptotic process (GO:0033668)	3	1	0.02	57.67	0.0172
		regulation of progesterone secretion (GO:2000870)	3	1	0.02	57.67	0.0172
		trichome branching (GO:0010091)	3	1	0.02	57.67	0.0172
		negative regulation of complement activation, lectin pathway (GO:0001869)	3	1	0.02	57.67	0.0172
		regulation of complement activation, lectin pathway (GO:0001868)	3	1	0.02	57.67	0.0172
		positive regulation of epithelial cell differentiation involved in kidney development (GO:2000698)	3	1	0.02	57.67	0.0172
		metanephric mesenchyme morphogenesis (GO:0072133)	3	1	0.02	57.67	0.0172
		kidney mesenchyme morphogenesis (GO:0072131)	3	1	0.02	57.67	0.0172
		negative regulation of receptor catabolic process (GO:2000645)	3	1	0.02	57.67	0.0172
		cellular process regulating host cell cycle in response to virus (GO:0060154)	3	1	0.02	57.67	0.0172
		glomerular mesangial cell proliferation (GO:0072110)	3	1	0.02	57.67	0.0172
		negative regulation of endothelial cell chemotaxis (GO:2001027)	3	1	0.02	57.67	0.0172
		nephrogenic mesenchyme development (GO:0072076)	3	1	0.02	57.67	0.0172
		negative regulation by organism of programmed cell death in other organism involved in symbiotic interaction (GO:0052490)	3	1	0.02	57.67	0.0172
		ectodermal cell fate commitment (GO:0001712)	3	1	0.02	57.67	0.0172
		osteoclast proliferation (GO:0002158)	3	1	0.02	57.67	0.0172
		negative regulation of mitochondrial depolarization (GO:0051902)	3	1	0.02	57.67	0.0172
		regulation of opioid receptor signaling pathway (GO:2000474)	3	1	0.02	57.67	0.0172
		regulation of macrophage colony-stimulating factor signaling pathway (GO:1902226)	3	1	0.02	57.67	0.0172
		positive regulation of cardioblast differentiation (GO:0051891)	3	1	0.02	57.67	0.0172
		cellular response to cell-matrix adhesion (GO:0071460)	3	1	0.02	57.67	0.0172
		positive regulation of catagen (GO:0051795)	3	1	0.02	57.67	0.0172
		regulation of hair follicle cell proliferation (GO:0071336)	3	1	0.02	57.67	0.0172
		negative regulation of interleukin-2 biosynthetic process (GO:0045085)	3	1	0.02	57.67	0.0172
		regulation of platelet-derived growth factor production (GO:0090361)	3	1	0.02	57.67	0.0172
		negative regulation by symbiont of host programmed cell death (GO:0052041)	3	1	0.02	57.67	0.0172
		regulation of sodium-dependent phosphate transport (GO:2000118)	3	1	0.02	57.67	0.0172
		positive regulation of fibroblast growth factor production (GO:0090271)	3	1	0.02	57.67	0.0172
		regulation of smooth muscle cell-matrix adhesion (GO:2000097)	3	1	0.02	57.67	0.0172
		canonical Wnt signaling pathway involved in positive regulation of apoptotic process (GO:0044337)	3	1	0.02	57.67	0.0172
		regulation of leaf development (GO:2000024)	3	1	0.02	57.67	0.0172
		positive regulation of pancreatic juice secretion (GO:0090187)	3	1	0.02	57.67	0.0172
		positive regulation of heart induction (GO:1901321)	3	1	0.02	57.67	0.0172
		regulation of heart induction by regulation of canonical Wnt signaling pathway (GO:0090081)	3	1	0.02	57.67	0.0172
		monocyte aggregation (GO:0070487)	3	1	0.02	57.67	0.0172
		extracellular matrix constituent secretion (GO:0070278)	3	1	0.02	57.67	0.0172
		positive regulation of isotype switching to IgA isotypes (GO:0048298)	3	1	0.02	57.67	0.0172
		negative regulation of isotype switching to IgE isotypes (GO:0048294)	3	1	0.02	57.67	0.0172
		negative regulation of hyaluronan biosynthetic process (GO:1900126)	3	1	0.02	57.67	0.0172
		positive regulation of hyaluranon cable assembly (GO:1900106)	3	1	0.02	57.67	0.0172
		regulation of hyaluranon cable assembly (GO:1900104)	3	1	0.02	57.67	0.0172
		regulation of cellular response to macrophage colony-stimulating factor stimulus (GO:1903972)	3	1	0.02	57.67	0.0172
		regulation of response to macrophage colony-stimulating factor (GO:1903969)	3	1	0.02	57.67	0.0172
		positive regulation of skeletal muscle acetylcholine-gated channel clustering (GO:1904395)	3	1	0.02	57.67	0.0172
		regulation of skeletal muscle acetylcholine-gated channel clustering (GO:1904393)	3	1	0.02	57.67	0.0172
		lateral motor column neuron migration (GO:0097477)	3	1	0.02	57.67	0.0172
		negative regulation of nitric oxide mediated signal transduction (GO:0010751)	3	1	0.02	57.67	0.0172
		negative regulation of production of miRNAs involved in gene silencing by miRNA (GO:1903799)	3	1	0.02	57.67	0.0172
		regulation of production of miRNAs involved in gene silencing by miRNA (GO:1903798)	3	1	0.02	57.67	0.0172
		modulation by virus of host apoptotic process (GO:0039526)	3	1	0.02	57.67	0.0172
		regulation of microglial cell migration (GO:1904139)	3	1	0.02	57.67	0.0172
		regulation of cell differentiation involved in embryonic placenta development (GO:0060800)	3	1	0.02	57.67	0.0172
		response to cisplatin (GO:0072718)	3	1	0.02	57.67	0.0172
		regulation of neurofibrillary tangle assembly (GO:1902996)	3	1	0.02	57.67	0.0172
		regulation of transcription from RNA polymerase II promoter in response to iron (GO:0034395)	3	1	0.02	57.67	0.0172
		regulation of vascular wound healing (GO:0061043)	3	1	0.02	57.67	0.0172
		collagen catabolic process (GO:0030574)	22	7	0.13	55.05	8.13e-11
		regulation of glomerular mesangial cell proliferation (GO:0072124)	10	3	0.06	51.91	3.01e-05
		regulation of cell proliferation involved in kidney development (GO:1901722)	14	4	0.08	49.44	1.6e-06
		decidualization (GO:0046697)	14	4	0.08	49.44	1.6e-06
		negative regulation of fibrinolysis (GO:0051918)	7	2	0.04	49.44	0.000791
		smooth muscle cell migration (GO:0014909)	7	2	0.04	49.44	0.000791
		multicellular organism catabolic process (GO:0044243)	25	7	0.14	48.45	1.96e-10
		regulation of monocyte differentiation (GO:0045655)	11	3	0.06	47.19	3.99e-05
		positive regulation of odontogenesis (GO:0042482)	11	3	0.06	47.19	3.99e-05
		positive regulation of vasculogenesis (GO:2001214)	8	2	0.05	43.26	0.00103
		SMAD protein complex assembly (GO:0007183)	8	2	0.05	43.26	0.00103
		cellular response to cholesterol (GO:0071397)	8	2	0.05	43.26	0.00103
		positive regulation of keratinocyte migration (GO:0051549)	8	2	0.05	43.26	0.00103
		regulation of keratinocyte migration (GO:0051547)	8	2	0.05	43.26	0.00103
		negative regulation of hydrogen peroxide-mediated programmed cell death (GO:1901299)	8	2	0.05	43.26	0.00103
		chondrocyte proliferation (GO:0035988)	8	2	0.05	43.26	0.00103
		regulation of follicle-stimulating hormone secretion (GO:0046880)	8	2	0.05	43.26	0.00103
		triglyceride transport (GO:0034197)	4	1	0.02	43.26	0.0229
		acylglycerol transport (GO:0034196)	4	1	0.02	43.26	0.0229
		pyruvate transport (GO:0006848)	4	1	0.02	43.26	0.0229
		root morphogenesis (GO:0010015)	4	1	0.02	43.26	0.0229
		retinal rod cell differentiation (GO:0060221)	4	1	0.02	43.26	0.0229
		positive regulation of apoptotic DNA fragmentation (GO:1902512)	4	1	0.02	43.26	0.0229
		cellular response to diacyl bacterial lipopeptide (GO:0071726)	4	1	0.02	43.26	0.0229
		response to diacyl bacterial lipopeptide (GO:0071724)	4	1	0.02	43.26	0.0229
		plasma cell differentiation (GO:0002317)	4	1	0.02	43.26	0.0229
		regulation of rubidium ion transport (GO:2000680)	4	1	0.02	43.26	0.0229
		negative regulation of glomerular mesangial cell proliferation (GO:0072125)	4	1	0.02	43.26	0.0229
		putrescine biosynthetic process from ornithine (GO:0033387)	4	1	0.02	43.26	0.0229
		negative regulation of mesenchymal cell apoptotic process involved in nephron morphogenesis (GO:0072040)	4	1	0.02	43.26	0.0229
		regulation of mesenchymal cell apoptotic process involved in nephron morphogenesis (GO:0072039)	4	1	0.02	43.26	0.0229
		negative regulation by host of symbiont molecular function (GO:0052405)	4	1	0.02	43.26	0.0229
		regulation of CD4-positive, CD25-positive, alpha-beta regulatory T cell differentiation (GO:0032829)	4	1	0.02	43.26	0.0229
		cellular response to heparin (GO:0071504)	4	1	0.02	43.26	0.0229
		response to heparin (GO:0071503)	4	1	0.02	43.26	0.0229
		reelin-mediated signaling pathway (GO:0038026)	4	1	0.02	43.26	0.0229
		regulation of production of small RNA involved in gene silencing by RNA (GO:0070920)	4	1	0.02	43.26	0.0229
		regulation of catagen (GO:0051794)	4	1	0.02	43.26	0.0229
		positive regulation of postsynaptic membrane organization (GO:1901628)	4	1	0.02	43.26	0.0229
		negative regulation of bile acid biosynthetic process (GO:0070858)	4	1	0.02	43.26	0.0229
		negative regulation of catalytic activity in other organism involved in symbiotic interaction (GO:0052199)	4	1	0.02	43.26	0.0229
		negative regulation of male germ cell proliferation (GO:2000255)	4	1	0.02	43.26	0.0229
		positive regulation of female gonad development (GO:2000196)	4	1	0.02	43.26	0.0229
		positive regulation of hair follicle maturation (GO:0048818)	4	1	0.02	43.26	0.0229
		regulation of growth rate (GO:0040009)	4	1	0.02	43.26	0.0229
		glycerol biosynthetic process (GO:0006114)	4	1	0.02	43.26	0.0229
		negative regulation of cell-cell adhesion mediated by cadherin (GO:2000048)	4	1	0.02	43.26	0.0229
		negative regulation of glomerulus development (GO:0090194)	4	1	0.02	43.26	0.0229
		cholesterol import (GO:0070508)	4	1	0.02	43.26	0.0229
		central nervous system myelin maintenance (GO:0032286)	4	1	0.02	43.26	0.0229
		positive regulation of gonadotropin secretion (GO:0032278)	4	1	0.02	43.26	0.0229
		defense response, incompatible interaction (GO:0009814)	4	1	0.02	43.26	0.0229
		engulfment of apoptotic cell (GO:0043652)	4	1	0.02	43.26	0.0229
		negative regulation of trophoblast cell migration (GO:1901164)	4	1	0.02	43.26	0.0229
		response to cytokinin (GO:0009735)	4	1	0.02	43.26	0.0229
		positive regulation of G0 to G1 transition (GO:0070318)	4	1	0.02	43.26	0.0229
		steroid hormone secretion (GO:0035929)	4	1	0.02	43.26	0.0229
		renal water absorption (GO:0070295)	4	1	0.02	43.26	0.0229
		peptidyl-serine dephosphorylation (GO:0070262)	4	1	0.02	43.26	0.0229
		re-entry into mitotic cell cycle (GO:0000320)	4	1	0.02	43.26	0.0229
		regulation of isotype switching to IgA isotypes (GO:0048296)	4	1	0.02	43.26	0.0229
		negative regulation of amyloid precursor protein biosynthetic process (GO:0042985)	4	1	0.02	43.26	0.0229
		regulation of memory T cell differentiation (GO:0043380)	4	1	0.02	43.26	0.0229
		negative regulation of somatic stem cell population maintenance (GO:1904673)	4	1	0.02	43.26	0.0229
		regulation of somatic stem cell population maintenance (GO:1904672)	4	1	0.02	43.26	0.0229
		DNA replication, removal of RNA primer (GO:0043137)	4	1	0.02	43.26	0.0229
		negative regulation of mesodermal cell fate specification (GO:0042662)	4	1	0.02	43.26	0.0229
		positive regulation of glial cell migration (GO:1903977)	4	1	0.02	43.26	0.0229
		sterol import (GO:0035376)	4	1	0.02	43.26	0.0229
		glycerol transport (GO:0015793)	4	1	0.02	43.26	0.0229
		negative regulation of follicle-stimulating hormone secretion (GO:0046882)	4	1	0.02	43.26	0.0229
		positive regulation of follicle-stimulating hormone secretion (GO:0046881)	4	1	0.02	43.26	0.0229
		positive regulation of neuromuscular junction development (GO:1904398)	4	1	0.02	43.26	0.0229
		spinal cord motor neuron migration (GO:0097476)	4	1	0.02	43.26	0.0229
		motor neuron migration (GO:0097475)	4	1	0.02	43.26	0.0229
		negative regulation of bile acid metabolic process (GO:1904252)	4	1	0.02	43.26	0.0229
		regulation of nitric oxide mediated signal transduction (GO:0010749)	4	1	0.02	43.26	0.0229
		negative regulation of plasma membrane long-chain fatty acid transport (GO:0010748)	4	1	0.02	43.26	0.0229
		poly-N-acetyllactosamine biosynthetic process (GO:0030311)	4	1	0.02	43.26	0.0229
		poly-N-acetyllactosamine metabolic process (GO:0030309)	4	1	0.02	43.26	0.0229
		negative regulation of membrane depolarization (GO:1904180)	4	1	0.02	43.26	0.0229
		negative regulation of alkaline phosphatase activity (GO:0010693)	4	1	0.02	43.26	0.0229
		positive regulation of DNA catabolic process (GO:1903626)	4	1	0.02	43.26	0.0229
		tRNA dihydrouridine synthesis (GO:0002943)	4	1	0.02	43.26	0.0229
		opsonization (GO:0008228)	4	1	0.02	43.26	0.0229
		negative regulation of prostatic bud formation (GO:0060686)	4	1	0.02	43.26	0.0229
		glial cell apoptotic process (GO:0034349)	4	1	0.02	43.26	0.0229
		negative regulation of isotype switching (GO:0045829)	4	1	0.02	43.26	0.0229
		response to cholesterol (GO:0070723)	13	3	0.08	39.93	6.54e-05
		regulation of macrophage cytokine production (GO:0010935)	13	3	0.08	39.93	6.54e-05
		growth plate cartilage development (GO:0003417)	13	3	0.08	39.93	6.54e-05
		cell proliferation involved in kidney development (GO:0072111)	9	2	0.05	38.45	0.0013
		calcineurin-NFAT signaling cascade (GO:0033173)	9	2	0.05	38.45	0.0013
		negative regulation of macrophage derived foam cell differentiation (GO:0010745)	9	2	0.05	38.45	0.0013
		mesenchymal-epithelial cell signaling (GO:0060638)	9	2	0.05	38.45	0.0013
		positive regulation of pri-miRNA transcription from RNA polymerase II promoter (GO:1902895)	9	2	0.05	38.45	0.0013
		regulation of macrophage derived foam cell differentiation (GO:0010743)	19	4	0.11	36.43	5.31e-06
		endochondral bone growth (GO:0003416)	19	4	0.11	36.43	5.31e-06
		negative regulation of cytokine production involved in immune response (GO:0002719)	19	4	0.11	36.43	5.31e-06
		regulation of glomerulus development (GO:0090192)	15	3	0.09	34.6	9.96e-05
		leukocyte tethering or rolling (GO:0050901)	15	3	0.09	34.6	9.96e-05
		response to sterol (GO:0036314)	15	3	0.09	34.6	9.96e-05
		leukocyte adhesion to vascular endothelial cell (GO:0061756)	15	3	0.09	34.6	9.96e-05
		regulation of fibrinolysis (GO:0051917)	10	2	0.06	34.6	0.0016
		regulation of transcription from RNA polymerase II promoter in response to oxidative stress (GO:0043619)	10	2	0.06	34.6	0.0016
		seed development (GO:0048316)	10	2	0.06	34.6	0.0016
		cellular response to sterol (GO:0036315)	10	2	0.06	34.6	0.0016
		positive regulation of macrophage derived foam cell differentiation (GO:0010744)	10	2	0.06	34.6	0.0016
		negative regulation of transcription from RNA polymerase II promoter in response to stress (GO:0097201)	10	2	0.06	34.6	0.0016
		renal water transport (GO:0003097)	5	1	0.03	34.6	0.0285
		alditol biosynthetic process (GO:0019401)	5	1	0.03	34.6	0.0285
		regulation of antigen processing and presentation of peptide or polysaccharide antigen via MHC class II (GO:0002580)	5	1	0.03	34.6	0.0285
		negative regulation of antigen processing and presentation (GO:0002578)	5	1	0.03	34.6	0.0285
		negative regulation of cell adhesion mediated by integrin (GO:0033629)	5	1	0.03	34.6	0.0285
		positive regulation of metanephric glomerulus development (GO:0072300)	5	1	0.03	34.6	0.0285
		negative regulation of cysteine-type endopeptidase activity involved in apoptotic signaling pathway (GO:2001268)	5	1	0.03	34.6	0.0285
		DNA replication, Okazaki fragment processing (GO:0033567)	5	1	0.03	34.6	0.0285
		cytoplasmic sequestering of NF-kappaB (GO:0007253)	5	1	0.03	34.6	0.0285
		B-1 B cell homeostasis (GO:0001922)	5	1	0.03	34.6	0.0285
		CD4-positive, CD25-positive, alpha-beta regulatory T cell differentiation (GO:0002361)	5	1	0.03	34.6	0.0285
		glomerular mesangium development (GO:0072109)	5	1	0.03	34.6	0.0285
		positive regulation of stem cell population maintenance (GO:1902459)	5	1	0.03	34.6	0.0285
		negative regulation of stem cell population maintenance (GO:1902455)	5	1	0.03	34.6	0.0285
		ectoderm formation (GO:0001705)	5	1	0.03	34.6	0.0285
		estrous cycle (GO:0044849)	5	1	0.03	34.6	0.0285
		modulation by host of symbiont catalytic activity (GO:0052422)	5	1	0.03	34.6	0.0285
		regulation of low-density lipoprotein particle receptor catabolic process (GO:0032803)	5	1	0.03	34.6	0.0285
		regulation of peptidyl-serine dephosphorylation (GO:1902308)	5	1	0.03	34.6	0.0285
		apolipoprotein A-I-mediated signaling pathway (GO:0038027)	5	1	0.03	34.6	0.0285
		regulation of cardioblast differentiation (GO:0051890)	5	1	0.03	34.6	0.0285
		osteoblast fate commitment (GO:0002051)	5	1	0.03	34.6	0.0285
		regulation of integrin biosynthetic process (GO:0045113)	5	1	0.03	34.6	0.0285
		CRD-mediated mRNA stabilization (GO:0070934)	5	1	0.03	34.6	0.0285
		modulation of catalytic activity in other organism involved in symbiotic interaction (GO:0052203)	5	1	0.03	34.6	0.0285
		regulation of heart induction (GO:0090381)	5	1	0.03	34.6	0.0285
		regulation of hair follicle maturation (GO:0048819)	5	1	0.03	34.6	0.0285
		negative regulation of synaptic transmission, dopaminergic (GO:0032227)	5	1	0.03	34.6	0.0285
		post-embryonic camera-type eye morphogenesis (GO:0048597)	5	1	0.03	34.6	0.0285
		nucleotide-binding oligomerization domain containing 2 signaling pathway (GO:0070431)	5	1	0.03	34.6	0.0285
		nucleotide-binding oligomerization domain containing signaling pathway (GO:0070423)	5	1	0.03	34.6	0.0285
		negative regulation of lipoprotein lipase activity (GO:0051005)	5	1	0.03	34.6	0.0285
		excitatory synapse assembly (GO:1904861)	5	1	0.03	34.6	0.0285
		osteoclast development (GO:0036035)	5	1	0.03	34.6	0.0285
		positive regulation of NLRP3 inflammasome complex assembly (GO:1900227)	5	1	0.03	34.6	0.0285
		positive regulation of receptor binding (GO:1900122)	5	1	0.03	34.6	0.0285
		regulation of GTP binding (GO:1904424)	5	1	0.03	34.6	0.0285
		regulation of phosphate transport (GO:0010966)	5	1	0.03	34.6	0.0285
		negative regulation of vitamin D biosynthetic process (GO:0010957)	5	1	0.03	34.6	0.0285
		negative regulation of endoplasmic reticulum stress-induced eIF2 alpha phosphorylation (GO:1903912)	5	1	0.03	34.6	0.0285
		filamentous growth (GO:0030447)	5	1	0.03	34.6	0.0285
		negative regulation of hydrogen peroxide metabolic process (GO:0010727)	5	1	0.03	34.6	0.0285
		negative regulation of gene silencing by miRNA (GO:0060965)	5	1	0.03	34.6	0.0285
		establishment of planar polarity of embryonic epithelium (GO:0042249)	5	1	0.03	34.6	0.0285
		ectodermal cell differentiation (GO:0010668)	5	1	0.03	34.6	0.0285
		positive regulation of B cell apoptotic process (GO:0002904)	5	1	0.03	34.6	0.0285
		negative regulation of Wnt signaling pathway involved in heart development (GO:0003308)	5	1	0.03	34.6	0.0285
		postsynaptic density protein 95 clustering (GO:0097119)	5	1	0.03	34.6	0.0285
		NMDA glutamate receptor clustering (GO:0097114)	5	1	0.03	34.6	0.0285
		postsynaptic density assembly (GO:0097107)	5	1	0.03	34.6	0.0285
		postsynaptic density organization (GO:0097106)	5	1	0.03	34.6	0.0285
		growth involved in heart morphogenesis (GO:0003241)	5	1	0.03	34.6	0.0285
		bone growth (GO:0098868)	21	4	0.12	32.96	7.85e-06
		collagen metabolic process (GO:0032963)	37	7	0.21	32.73	2.88e-09
		hair cycle phase (GO:0044851)	16	3	0.09	32.44	0.00012
		positive regulation of fibroblast migration (GO:0010763)	16	3	0.09	32.44	0.00012
		multicellular organismal macromolecule metabolic process (GO:0044259)	38	7	0.22	31.87	3.46e-09
		fruit development (GO:0010154)	11	2	0.06	31.46	0.00192
		regulation of nephron tubule epithelial cell differentiation (GO:0072182)	11	2	0.06	31.46	0.00192
		regulation of integrin-mediated signaling pathway (GO:2001044)	11	2	0.06	31.46	0.00192
		positive regulation of glomerulus development (GO:0090193)	11	2	0.06	31.46	0.00192
		regulation of hydrogen peroxide-mediated programmed cell death (GO:1901298)	11	2	0.06	31.46	0.00192
		regulation of plasminogen activation (GO:0010755)	11	2	0.06	31.46	0.00192
		negative regulation of vasoconstriction (GO:0045906)	11	2	0.06	31.46	0.00192
		regulation of branching involved in salivary gland morphogenesis (GO:0060693)	11	2	0.06	31.46	0.00192
		prostaglandin biosynthetic process (GO:0001516)	17	3	0.1	30.53	0.000144
		regulation of hair follicle development (GO:0051797)	17	3	0.1	30.53	0.000144
		prostanoid biosynthetic process (GO:0046457)	17	3	0.1	30.53	0.000144
		maternal placenta development (GO:0001893)	23	4	0.13	30.09	1.12e-05
		positive regulation of hemostasis (GO:1900048)	24	4	0.14	28.84	1.32e-05
		positive regulation of blood coagulation (GO:0030194)	24	4	0.14	28.84	1.32e-05
		regulation of endothelial cell chemotaxis (GO:2001026)	18	3	0.1	28.84	0.00017
		hair follicle maturation (GO:0048820)	18	3	0.1	28.84	0.00017
		regulation of vasculogenesis (GO:2001212)	12	2	0.07	28.84	0.00228
		external encapsulating structure organization (GO:0045229)	12	2	0.07	28.84	0.00228
		response to progesterone (GO:0032570)	12	2	0.07	28.84	0.00228
		regulation of gonadotropin secretion (GO:0032276)	12	2	0.07	28.84	0.00228
		negative regulation of release of sequestered calcium ion into cytosol (GO:0051280)	12	2	0.07	28.84	0.00228
		positive regulation of myelination (GO:0031643)	12	2	0.07	28.84	0.00228
		regulation of pri-miRNA transcription from RNA polymerase II promoter (GO:1902893)	12	2	0.07	28.84	0.00228
		regulation of dendritic cell antigen processing and presentation (GO:0002604)	6	1	0.03	28.84	0.0341
		negative regulation of vitamin metabolic process (GO:0046137)	6	1	0.03	28.84	0.0341
		urea transmembrane transport (GO:0071918)	6	1	0.03	28.84	0.0341
		negative regulation of monocyte differentiation (GO:0045656)	6	1	0.03	28.84	0.0341
		negative regulation of T-helper 2 cell differentiation (GO:0045629)	6	1	0.03	28.84	0.0341
		regulation of metanephric nephron tubule epithelial cell differentiation (GO:0072307)	6	1	0.03	28.84	0.0341
		trichome morphogenesis (GO:0010090)	6	1	0.03	28.84	0.0341
		regulation of metanephric glomerulus development (GO:0072298)	6	1	0.03	28.84	0.0341
		positive regulation of ATP biosynthetic process (GO:2001171)	6	1	0.03	28.84	0.0341
		common-partner SMAD protein phosphorylation (GO:0007182)	6	1	0.03	28.84	0.0341
		blastocyst hatching (GO:0001835)	6	1	0.03	28.84	0.0341
		organism emergence from protective structure (GO:0071684)	6	1	0.03	28.84	0.0341
		evasion or tolerance of host defenses by virus (GO:0019049)	6	1	0.03	28.84	0.0341
		modulation by organism of apoptotic process in other organism involved in symbiotic interaction (GO:0052433)	6	1	0.03	28.84	0.0341
		modification by host of symbiont molecular function (GO:0052428)	6	1	0.03	28.84	0.0341
		negative regulation of epinephrine secretion (GO:0032811)	6	1	0.03	28.84	0.0341
		positive regulation of cellular respiration (GO:1901857)	6	1	0.03	28.84	0.0341
		plant epidermis morphogenesis (GO:0090626)	6	1	0.03	28.84	0.0341
		positive regulation of endothelial cell chemotaxis by VEGF-activated vascular endothelial growth factor receptor signaling pathway (GO:0038033)	6	1	0.03	28.84	0.0341
		cellular response to hydroperoxide (GO:0071447)	6	1	0.03	28.84	0.0341
		evasion or tolerance of defenses of other organism involved in symbiotic interaction (GO:0051834)	6	1	0.03	28.84	0.0341
		avoidance of defenses of other organism involved in symbiotic interaction (GO:0051832)	6	1	0.03	28.84	0.0341
		negative regulation of cell proliferation involved in kidney development (GO:1901723)	6	1	0.03	28.84	0.0341
		positive regulation of hepatocyte proliferation (GO:2000347)	6	1	0.03	28.84	0.0341
		modulation of programmed cell death in other organism involved in symbiotic interaction (GO:0052248)	6	1	0.03	28.84	0.0341
		regulatory T cell differentiation (GO:0045066)	6	1	0.03	28.84	0.0341
		modulation by symbiont of host apoptotic process (GO:0052150)	6	1	0.03	28.84	0.0341
		modulation of apoptotic process in other organism (GO:0044532)	6	1	0.03	28.84	0.0341
		modulation of programmed cell death in other organism (GO:0044531)	6	1	0.03	28.84	0.0341
		cellular response to vitamin (GO:0071295)	6	1	0.03	28.84	0.0341
		cellular response to cadmium ion (GO:0071276)	6	1	0.03	28.84	0.0341
		positive regulation of beta-amyloid formation (GO:1902004)	6	1	0.03	28.84	0.0341
		cellular response to bacterial lipopeptide (GO:0071221)	6	1	0.03	28.84	0.0341
		cellular response to bacterial lipoprotein (GO:0071220)	6	1	0.03	28.84	0.0341
		positive regulation of brown fat cell differentiation (GO:0090336)	6	1	0.03	28.84	0.0341
		regulation of shoot system development (GO:0048831)	6	1	0.03	28.84	0.0341
		modulation by symbiont of host programmed cell death (GO:0052040)	6	1	0.03	28.84	0.0341
		negative regulation of protein homooligomerization (GO:0032463)	6	1	0.03	28.84	0.0341
		evasion or tolerance of host defenses (GO:0044415)	6	1	0.03	28.84	0.0341
		avoidance of host defenses (GO:0044413)	6	1	0.03	28.84	0.0341
		canonical Wnt signaling pathway involved in negative regulation of apoptotic process (GO:0044336)	6	1	0.03	28.84	0.0341
		intestinal lipid absorption (GO:0098856)	6	1	0.03	28.84	0.0341
		negative regulation of metalloenzyme activity (GO:0048553)	6	1	0.03	28.84	0.0341
		response to bacterial lipopeptide (GO:0070339)	6	1	0.03	28.84	0.0341
		negative regulation of lipoprotein metabolic process (GO:0050748)	6	1	0.03	28.84	0.0341
		positive regulation of exit from mitosis (GO:0031536)	6	1	0.03	28.84	0.0341
		amyloid fibril formation (GO:1990000)	6	1	0.03	28.84	0.0341
		root development (GO:0048364)	6	1	0.03	28.84	0.0341
		nucleotide-binding domain, leucine rich repeat containing receptor signaling pathway (GO:0035872)	6	1	0.03	28.84	0.0341
		negative regulation of membrane protein ectodomain proteolysis (GO:0051045)	6	1	0.03	28.84	0.0341
		negative regulation of mast cell degranulation (GO:0043305)	6	1	0.03	28.84	0.0341
		putrescine biosynthetic process (GO:0009446)	6	1	0.03	28.84	0.0341
		regulation of vascular smooth muscle cell proliferation (GO:1904705)	6	1	0.03	28.84	0.0341
		post-embryonic eye morphogenesis (GO:0048050)	6	1	0.03	28.84	0.0341
		regulation of beta-amyloid clearance (GO:1900221)	6	1	0.03	28.84	0.0341
		cellular response to macrophage colony-stimulating factor stimulus (GO:0036006)	6	1	0.03	28.84	0.0341
		response to macrophage colony-stimulating factor (GO:0036005)	6	1	0.03	28.84	0.0341
		thelarche (GO:0042695)	6	1	0.03	28.84	0.0341
		regulation of endodermal cell fate specification (GO:0042663)	6	1	0.03	28.84	0.0341
		positive regulation of mitochondrial membrane potential (GO:0010918)	6	1	0.03	28.84	0.0341
		negative regulation of receptor biosynthetic process (GO:0010871)	6	1	0.03	28.84	0.0341
		regulation of plasma membrane long-chain fatty acid transport (GO:0010746)	6	1	0.03	28.84	0.0341
		hatching (GO:0035188)	6	1	0.03	28.84	0.0341
		post-embryonic hemopoiesis (GO:0035166)	6	1	0.03	28.84	0.0341
		intestinal cholesterol absorption (GO:0030299)	6	1	0.03	28.84	0.0341
		root system development (GO:0022622)	6	1	0.03	28.84	0.0341
		retinal blood vessel morphogenesis (GO:0061304)	6	1	0.03	28.84	0.0341
		positive regulation of platelet activation (GO:0010572)	6	1	0.03	28.84	0.0341
		regulation of branching involved in mammary gland duct morphogenesis (GO:0060762)	6	1	0.03	28.84	0.0341
		branch elongation involved in mammary gland duct branching (GO:0060751)	6	1	0.03	28.84	0.0341
		mammary gland branching involved in thelarche (GO:0060744)	6	1	0.03	28.84	0.0341
		regulation of prostatic bud formation (GO:0060685)	6	1	0.03	28.84	0.0341
		positive regulation of amyloid precursor protein catabolic process (GO:1902993)	6	1	0.03	28.84	0.0341
		T-helper 17 cell lineage commitment (GO:0072540)	6	1	0.03	28.84	0.0341
		hair follicle morphogenesis (GO:0031069)	31	5	0.18	27.91	1.23e-06
		regulation of transforming growth factor beta production (GO:0071634)	25	4	0.14	27.68	1.55e-05
		negative regulation of epidermis development (GO:0045683)	19	3	0.11	27.32	0.000199
		response to muscle stretch (GO:0035994)	19	3	0.11	27.32	0.000199
		positive regulation of osteoblast proliferation (GO:0033690)	13	2	0.08	26.62	0.00267
		pathway-restricted SMAD protein phosphorylation (GO:0060389)	13	2	0.08	26.62	0.00267
		positive regulation of metanephros development (GO:0072216)	13	2	0.08	26.62	0.00267
		regulation of epithelial cell differentiation involved in kidney development (GO:2000696)	13	2	0.08	26.62	0.00267
		positive regulation of endothelial cell chemotaxis (GO:2001028)	13	2	0.08	26.62	0.00267
		cytoplasm organization (GO:0007028)	13	2	0.08	26.62	0.00267
		positive regulation of sequestering of calcium ion (GO:0051284)	13	2	0.08	26.62	0.00267
		calcium-mediated signaling using intracellular calcium source (GO:0035584)	13	2	0.08	26.62	0.00267
		positive regulation of macrophage chemotaxis (GO:0010759)	13	2	0.08	26.62	0.00267
		regulation of transcription from RNA polymerase II promoter in response to stress (GO:0043618)	40	6	0.23	25.95	1.56e-07
		positive regulation of protein deacetylation (GO:0090312)	20	3	0.12	25.95	0.000231
		positive regulation of coagulation (GO:0050820)	27	4	0.16	25.63	2.09e-05
		modulation by virus of host morphology or physiology (GO:0019048)	28	4	0.16	24.72	2.41e-05
		negative regulation of production of molecular mediator of immune response (GO:0002701)	28	4	0.16	24.72	2.41e-05
		muscle cell migration (GO:0014812)	21	3	0.12	24.72	0.000266
		negative regulation of glycoprotein metabolic process (GO:1903019)	14	2	0.08	24.72	0.00308
		negative regulation of skeletal muscle tissue development (GO:0048642)	14	2	0.08	24.72	0.00308
		positive regulation of histone deacetylation (GO:0031065)	14	2	0.08	24.72	0.00308
		regulation of odontogenesis of dentin-containing tooth (GO:0042487)	14	2	0.08	24.72	0.00308
		negative regulation of lipid storage (GO:0010888)	14	2	0.08	24.72	0.00308
		negative regulation of calcium ion transport into cytosol (GO:0010523)	14	2	0.08	24.72	0.00308
		positive regulation of exosomal secretion (GO:1903543)	14	2	0.08	24.72	0.00308
		regulation of exosomal secretion (GO:1903541)	14	2	0.08	24.72	0.00308
		regulation of T cell anergy (GO:0002667)	7	1	0.04	24.72	0.0397
		regulation of low-density lipoprotein particle receptor biosynthetic process (GO:0045714)	7	1	0.04	24.72	0.0397
		germinal center formation (GO:0002467)	7	1	0.04	24.72	0.0397
		cell proliferation involved in metanephros development (GO:0072203)	7	1	0.04	24.72	0.0397
		regulation of receptor catabolic process (GO:2000644)	7	1	0.04	24.72	0.0397
		negative regulation of posttranscriptional gene silencing (GO:0060149)	7	1	0.04	24.72	0.0397
		negative regulation of beta-amyloid formation (GO:1902430)	7	1	0.04	24.72	0.0397
		negative regulation of transforming growth factor beta production (GO:0071635)	7	1	0.04	24.72	0.0397
		wound healing involved in inflammatory response (GO:0002246)	7	1	0.04	24.72	0.0397
		positive regulation of integrin-mediated signaling pathway (GO:2001046)	7	1	0.04	24.72	0.0397
		negative regulation of apoptotic process involved in morphogenesis (GO:1902338)	7	1	0.04	24.72	0.0397
		positive regulation of cell migration by vascular endothelial growth factor signaling pathway (GO:0038089)	7	1	0.04	24.72	0.0397
		regulation of epinephrine secretion (GO:0014060)	7	1	0.04	24.72	0.0397
		inflammatory response to wounding (GO:0090594)	7	1	0.04	24.72	0.0397
		positive regulation of chemokine (C-X-C motif) ligand 2 production (GO:2000343)	7	1	0.04	24.72	0.0397
		negative regulation of mast cell activation involved in immune response (GO:0033007)	7	1	0.04	24.72	0.0397
		regulation of male germ cell proliferation (GO:2000254)	7	1	0.04	24.72	0.0397
		long-chain fatty acid import (GO:0044539)	7	1	0.04	24.72	0.0397
		actin filament network formation (GO:0051639)	7	1	0.04	24.72	0.0397
		response to bacterial lipoprotein (GO:0032493)	7	1	0.04	24.72	0.0397
		modulation by symbiont of host molecular function (GO:0052055)	7	1	0.04	24.72	0.0397
		positive regulation of inclusion body assembly (GO:0090261)	7	1	0.04	24.72	0.0397
		regulation of trophoblast cell migration (GO:1901163)	7	1	0.04	24.72	0.0397
		negative regulation of smooth muscle cell differentiation (GO:0051151)	7	1	0.04	24.72	0.0397
		intracellular distribution of mitochondria (GO:0048312)	7	1	0.04	24.72	0.0397
		regulation of isotype switching to IgE isotypes (GO:0048293)	7	1	0.04	24.72	0.0397
		regulation of amyloid precursor protein biosynthetic process (GO:0042984)	7	1	0.04	24.72	0.0397
		putrescine metabolic process (GO:0009445)	7	1	0.04	24.72	0.0397
		positive regulation of long-term neuronal synaptic plasticity (GO:0048170)	7	1	0.04	24.72	0.0397
		regulation of mesodermal cell fate specification (GO:0042661)	7	1	0.04	24.72	0.0397
		hemoglobin biosynthetic process (GO:0042541)	7	1	0.04	24.72	0.0397
		positive regulation of interleukin-2 secretion (GO:1900042)	7	1	0.04	24.72	0.0397
		regulation of neuromuscular junction development (GO:1904396)	7	1	0.04	24.72	0.0397
		positive regulation of cholesterol storage (GO:0010886)	7	1	0.04	24.72	0.0397
		positive regulation of oxidative phosphorylation (GO:1903862)	7	1	0.04	24.72	0.0397
		negative regulation of norepinephrine secretion (GO:0010700)	7	1	0.04	24.72	0.0397
		negative regulation of gene silencing by RNA (GO:0060967)	7	1	0.04	24.72	0.0397
		hyaluronan catabolic process (GO:0030214)	7	1	0.04	24.72	0.0397
		Notch signaling involved in heart development (GO:0061314)	7	1	0.04	24.72	0.0397
		positive regulation of viral entry into host cell (GO:0046598)	7	1	0.04	24.72	0.0397
		regulation of lymphocyte anergy (GO:0002911)	7	1	0.04	24.72	0.0397
		mammary duct terminal end bud growth (GO:0060763)	7	1	0.04	24.72	0.0397
		regulation of Wnt signaling pathway involved in heart development (GO:0003307)	7	1	0.04	24.72	0.0397
		regulation of branching involved in prostate gland morphogenesis (GO:0060687)	7	1	0.04	24.72	0.0397
		Type I pneumocyte differentiation (GO:0060509)	7	1	0.04	24.72	0.0397
		positive regulation of fibroblast proliferation (GO:0048146)	64	9	0.37	24.33	1.97e-10
		epidermis morphogenesis (GO:0048730)	36	5	0.21	24.03	2.54e-06
		regulation of DNA-templated transcription in response to stress (GO:0043620)	44	6	0.25	23.59	2.71e-07
		regulation of metanephros development (GO:0072215)	22	3	0.13	23.59	0.000305
		prostaglandin metabolic process (GO:0006693)	22	3	0.13	23.59	0.000305
		prostanoid metabolic process (GO:0006692)	22	3	0.13	23.59	0.000305
		negative regulation of intrinsic apoptotic signaling pathway in response to DNA damage (GO:1902230)	22	3	0.13	23.59	0.000305
		modification by symbiont of host morphology or physiology (GO:0044003)	37	5	0.21	23.38	2.9e-06
		positive regulation of transforming growth factor beta production (GO:0071636)	15	2	0.09	23.07	0.00352
		white fat cell differentiation (GO:0050872)	15	2	0.09	23.07	0.00352
		spongiotrophoblast layer development (GO:0060712)	15	2	0.09	23.07	0.00352
		eyelid development in camera-type eye (GO:0061029)	15	2	0.09	23.07	0.00352
		positive regulation of synaptic transmission, glutamatergic (GO:0051968)	23	3	0.13	22.57	0.000347
		multicellular organism metabolic process (GO:0044236)	54	7	0.31	22.43	3.75e-08
		negative regulation of cell-matrix adhesion (GO:0001953)	31	4	0.18	22.33	3.57e-05
		SMAD protein signal transduction (GO:0060395)	64	8	0.37	21.63	5.12e-09
		positive regulation of cell-matrix adhesion (GO:0001954)	40	5	0.23	21.63	4.23e-06
		activin receptor signaling pathway (GO:0032924)	24	3	0.14	21.63	0.000393
		post-embryonic organ development (GO:0048569)	24	3	0.14	21.63	0.000393
		positive regulation of cell adhesion mediated by integrin (GO:0033630)	16	2	0.09	21.63	0.00399
		regulation of SMAD protein import into nucleus (GO:0060390)	16	2	0.09	21.63	0.00399
		positive regulation of extrinsic apoptotic signaling pathway in absence of ligand (GO:2001241)	16	2	0.09	21.63	0.00399
		dentate gyrus development (GO:0021542)	16	2	0.09	21.63	0.00399
		positive regulation of extrinsic apoptotic signaling pathway via death domain receptors (GO:1902043)	16	2	0.09	21.63	0.00399
		regulation of receptor binding (GO:1900120)	16	2	0.09	21.63	0.00399
		regulation of endodermal cell differentiation (GO:1903224)	8	1	0.05	21.63	0.0452
		renal water homeostasis (GO:0003091)	8	1	0.05	21.63	0.0452
		negative regulation of neuroblast proliferation (GO:0007406)	8	1	0.05	21.63	0.0452
		trichome differentiation (GO:0010026)	8	1	0.05	21.63	0.0452
		regulation of store-operated calcium entry (GO:2001256)	8	1	0.05	21.63	0.0452
		negative regulation of mesenchymal cell proliferation (GO:0072201)	8	1	0.05	21.63	0.0452
		cellular response to nitric oxide (GO:0071732)	8	1	0.05	21.63	0.0452
		regulation of ATP biosynthetic process (GO:2001169)	8	1	0.05	21.63	0.0452
		myeloid progenitor cell differentiation (GO:0002318)	8	1	0.05	21.63	0.0452
		male mating behavior (GO:0060179)	8	1	0.05	21.63	0.0452
		embryonic process involved in female pregnancy (GO:0060136)	8	1	0.05	21.63	0.0452
		regulation of transforming growth factor beta2 production (GO:0032909)	8	1	0.05	21.63	0.0452
		T-helper cell lineage commitment (GO:0002295)	8	1	0.05	21.63	0.0452
		negative regulation of receptor internalization (GO:0002091)	8	1	0.05	21.63	0.0452
		negative regulation of mesoderm development (GO:2000381)	8	1	0.05	21.63	0.0452
		regulation of interleukin-23 production (GO:0032667)	8	1	0.05	21.63	0.0452
		modulation of molecular function in other organism involved in symbiotic interaction (GO:0052205)	8	1	0.05	21.63	0.0452
		negative regulation of molecular function in other organism involved in symbiotic interaction (GO:0052204)	8	1	0.05	21.63	0.0452
		cellular response to follicle-stimulating hormone stimulus (GO:0071372)	8	1	0.05	21.63	0.0452
		regulation of bile acid biosynthetic process (GO:0070857)	8	1	0.05	21.63	0.0452
		cellular response to lipoteichoic acid (GO:0071223)	8	1	0.05	21.63	0.0452
		locomotion involved in locomotory behavior (GO:0031987)	8	1	0.05	21.63	0.0452
		regulation of fibroblast growth factor production (GO:0090270)	8	1	0.05	21.63	0.0452
		Wnt signaling pathway involved in somitogenesis (GO:0090244)	8	1	0.05	21.63	0.0452
		negative regulation of molecular function in other organism (GO:0044362)	8	1	0.05	21.63	0.0452
		modulation of molecular function in other organism (GO:0044359)	8	1	0.05	21.63	0.0452
		regulation of cell-cell adhesion mediated by cadherin (GO:2000047)	8	1	0.05	21.63	0.0452
		negative regulation of gonadotropin secretion (GO:0032277)	8	1	0.05	21.63	0.0452
		positive regulation of extracellular matrix disassembly (GO:0090091)	8	1	0.05	21.63	0.0452
		positive regulation of cell migration involved in sprouting angiogenesis (GO:0090050)	8	1	0.05	21.63	0.0452
		response to lipoteichoic acid (GO:0070391)	8	1	0.05	21.63	0.0452
		regulation of G0 to G1 transition (GO:0070316)	8	1	0.05	21.63	0.0452
		interleukin-1 beta secretion (GO:0050702)	8	1	0.05	21.63	0.0452
		regulation of activation-induced cell death of T cells (GO:0070235)	8	1	0.05	21.63	0.0452
		negative regulation of apoptotic process involved in development (GO:1904746)	8	1	0.05	21.63	0.0452
		regulation of hyaluronan biosynthetic process (GO:1900125)	8	1	0.05	21.63	0.0452
		urea transport (GO:0015840)	8	1	0.05	21.63	0.0452
		negative regulation of anion transmembrane transport (GO:1903960)	8	1	0.05	21.63	0.0452
		polyol transport (GO:0015791)	8	1	0.05	21.63	0.0452
		regulation of dopaminergic neuron differentiation (GO:1904338)	8	1	0.05	21.63	0.0452
		cGMP-mediated signaling (GO:0019934)	8	1	0.05	21.63	0.0452
		positive regulation of macrophage cytokine production (GO:0060907)	8	1	0.05	21.63	0.0452
		germ cell migration (GO:0008354)	8	1	0.05	21.63	0.0452
		type 2 immune response (GO:0042092)	8	1	0.05	21.63	0.0452
		chorio-allantoic fusion (GO:0060710)	8	1	0.05	21.63	0.0452
		negative regulation of immunoglobulin mediated immune response (GO:0002890)	8	1	0.05	21.63	0.0452
		negative regulation of B cell mediated immunity (GO:0002713)	8	1	0.05	21.63	0.0452
		T-helper 17 cell differentiation (GO:0072539)	8	1	0.05	21.63	0.0452
		T-helper 17 type immune response (GO:0072538)	8	1	0.05	21.63	0.0452
		regulation of kidney development (GO:0090183)	57	7	0.33	21.25	5.39e-08
		response to estradiol (GO:0032355)	49	6	0.28	21.19	5.05e-07
		embryo implantation (GO:0007566)	41	5	0.24	21.1	4.76e-06
		fatty acid derivative biosynthetic process (GO:1901570)	33	4	0.19	20.97	4.54e-05
		regulation of fibroblast migration (GO:0010762)	33	4	0.19	20.97	4.54e-05
		positive regulation of epithelial to mesenchymal transition (GO:0010718)	33	4	0.19	20.97	4.54e-05
		icosanoid biosynthetic process (GO:0046456)	33	4	0.19	20.97	4.54e-05
		positive regulation of DNA-templated transcription, initiation (GO:2000144)	25	3	0.14	20.76	0.000442
		positive regulation of blood vessel endothelial cell migration (GO:0043536)	25	3	0.14	20.76	0.000442
		regulation of hair cycle (GO:0042634)	25	3	0.14	20.76	0.000442
		positive regulation of peptidyl-threonine phosphorylation (GO:0010800)	25	3	0.14	20.76	0.000442
		regulation of mononuclear cell migration (GO:0071675)	17	2	0.1	20.36	0.00449
		cardiac muscle cell proliferation (GO:0060038)	17	2	0.1	20.36	0.00449
		negative regulation of fibroblast growth factor receptor signaling pathway (GO:0040037)	17	2	0.1	20.36	0.00449
		cardiac left ventricle morphogenesis (GO:0003214)	17	2	0.1	20.36	0.00449
		positive regulation of kidney development (GO:0090184)	43	5	0.25	20.12	5.99e-06
		cellular extravasation (GO:0045123)	26	3	0.15	19.96	0.000495
		negative regulation of endothelial cell apoptotic process (GO:2000352)	26	3	0.15	19.96	0.000495
		negative regulation of extrinsic apoptotic signaling pathway via death domain receptors (GO:1902042)	26	3	0.15	19.96	0.000495
		positive regulation of smooth muscle cell migration (GO:0014911)	44	5	0.25	19.66	6.69e-06
		regulation of extrinsic apoptotic signaling pathway via death domain receptors (GO:1902041)	45	5	0.26	19.22	7.45e-06
		positive regulation of osteoclast differentiation (GO:0045672)	27	3	0.16	19.22	0.000552
		cartilage development involved in endochondral bone morphogenesis (GO:0060351)	27	3	0.16	19.22	0.000552
		regulation of odontogenesis (GO:0042481)	27	3	0.16	19.22	0.000552
		regulation of mitochondrial depolarization (GO:0051900)	18	2	0.1	19.22	0.00502
		cellular response to gamma radiation (GO:0071480)	18	2	0.1	19.22	0.00502
		negative regulation of release of cytochrome c from mitochondria (GO:0090201)	18	2	0.1	19.22	0.00502
		inositol phosphate-mediated signaling (GO:0048016)	18	2	0.1	19.22	0.00502
		macrophage differentiation (GO:0030225)	18	2	0.1	19.22	0.00502
		negative regulation of smooth muscle cell migration (GO:0014912)	18	2	0.1	19.22	0.00502
		striated muscle cell proliferation (GO:0014855)	18	2	0.1	19.22	0.00502
		positive regulation of wound healing (GO:0090303)	46	5	0.27	18.81	8.27e-06
		maternal process involved in female pregnancy (GO:0060135)	37	4	0.21	18.71	7.05e-05
		biological phase (GO:0044848)	37	4	0.21	18.71	7.05e-05
		regulation of receptor internalization (GO:0002090)	37	4	0.21	18.71	7.05e-05
		regulation of smooth muscle cell migration (GO:0014910)	65	7	0.38	18.63	1.3e-07
		regulation of fibroblast proliferation (GO:0048145)	95	10	0.55	18.21	3.03e-10
		microglial cell activation (GO:0001774)	19	2	0.11	18.21	0.00557
		positive regulation of focal adhesion assembly (GO:0051894)	19	2	0.11	18.21	0.00557
		cartilage condensation (GO:0001502)	19	2	0.11	18.21	0.00557
		post-embryonic morphogenesis (GO:0009886)	19	2	0.11	18.21	0.00557
		cofactor catabolic process (GO:0051187)	19	2	0.11	18.21	0.00557
		hippo signaling (GO:0035329)	19	2	0.11	18.21	0.00557
		positive regulation of pathway-restricted SMAD protein phosphorylation (GO:0010862)	48	5	0.28	18.02	1.01e-05
		regulation of cell-matrix adhesion (GO:0001952)	87	9	0.5	17.9	2.79e-09
		negative regulation of embryonic development (GO:0045992)	29	3	0.17	17.9	0.000678
		interaction with host (GO:0051701)	69	7	0.4	17.55	1.94e-07
		regulation of pathway-restricted SMAD protein phosphorylation (GO:0060393)	60	6	0.35	17.3	1.62e-06
		positive regulation of stem cell differentiation (GO:2000738)	50	5	0.29	17.3	1.23e-05
		glomerulus development (GO:0032835)	40	4	0.23	17.3	9.5e-05
		protein import into nucleus, translocation (GO:0000060)	30	3	0.17	17.3	0.000748
		negative regulation of protein localization to plasma membrane (GO:1903077)	20	2	0.12	17.3	0.00615
		camera-type eye photoreceptor cell differentiation (GO:0060219)	20	2	0.12	17.3	0.00615
		regulation of alpha-amino-3-hydroxy-5-methyl-4-isoxazole propionate selective glutamate receptor activity (GO:2000311)	20	2	0.12	17.3	0.00615
		cell aggregation (GO:0098743)	20	2	0.12	17.3	0.00615
		regulation of smooth muscle cell differentiation (GO:0051150)	20	2	0.12	17.3	0.00615
		negative regulation of protein localization to cell periphery (GO:1904376)	20	2	0.12	17.3	0.00615
		regulation of macrophage chemotaxis (GO:0010758)	20	2	0.12	17.3	0.00615
		positive regulation of adherens junction organization (GO:1903393)	20	2	0.12	17.3	0.00615
		positive regulation of epithelial cell migration (GO:0010634)	101	10	0.58	17.13	5.43e-10
		negative regulation of epithelial cell apoptotic process (GO:1904036)	41	4	0.24	16.88	0.000104
		positive regulation of endothelial cell migration (GO:0010595)	62	6	0.36	16.74	1.95e-06
		negative regulation of Notch signaling pathway (GO:0045746)	31	3	0.18	16.74	0.000822
		regulation of DNA-templated transcription, initiation (GO:2000142)	31	3	0.18	16.74	0.000822
		negative regulation of cell-substrate adhesion (GO:0010812)	52	5	0.3	16.64	1.49e-05
		unsaturated fatty acid biosynthetic process (GO:0006636)	42	4	0.24	16.48	0.000114
		regulation of endothelial cell apoptotic process (GO:2000351)	42	4	0.24	16.48	0.000114
		negative regulation of hydrogen peroxide-induced cell death (GO:1903206)	21	2	0.12	16.48	0.00675
		negative regulation of systemic arterial blood pressure (GO:0003085)	21	2	0.12	16.48	0.00675
		positive regulation of lymphocyte apoptotic process (GO:0070230)	21	2	0.12	16.48	0.00675
		mesodermal cell differentiation (GO:0048333)	21	2	0.12	16.48	0.00675
		behavioral response to pain (GO:0048266)	21	2	0.12	16.48	0.00675
		response to ischemia (GO:0002931)	21	2	0.12	16.48	0.00675
		regulation of intrinsic apoptotic signaling pathway in response to DNA damage (GO:1902229)	32	3	0.18	16.22	0.0009
		positive regulation of myeloid leukocyte differentiation (GO:0002763)	54	5	0.31	16.02	1.78e-05
		regulation of cytokine production involved in immune response (GO:0002718)	54	5	0.31	16.02	1.78e-05
		response to estrogen (GO:0043627)	98	9	0.57	15.89	7.74e-09
		hair follicle development (GO:0001942)	88	8	0.51	15.73	5.83e-08
		regulation of release of cytochrome c from mitochondria (GO:0090199)	44	4	0.25	15.73	0.000137
		heart growth (GO:0060419)	33	3	0.19	15.73	0.000983
		regulation of cell adhesion mediated by integrin (GO:0033628)	33	3	0.19	15.73	0.000983
		positive regulation of receptor activity (GO:2000273)	33	3	0.19	15.73	0.000983
		embryonic hemopoiesis (GO:0035162)	33	3	0.19	15.73	0.000983
		bone mineralization (GO:0030282)	33	3	0.19	15.73	0.000983
		cardiac epithelial to mesenchymal transition (GO:0060317)	22	2	0.13	15.73	0.00738
		trophectodermal cell differentiation (GO:0001829)	22	2	0.13	15.73	0.00738
		negative regulation of stem cell proliferation (GO:2000647)	22	2	0.13	15.73	0.00738
		negative regulation of calcium ion import (GO:0090281)	22	2	0.13	15.73	0.00738
		negative regulation of blood vessel endothelial cell migration (GO:0043537)	22	2	0.13	15.73	0.00738
		negative regulation of response to reactive oxygen species (GO:1901032)	22	2	0.13	15.73	0.00738
		neuron projection regeneration (GO:0031102)	22	2	0.13	15.73	0.00738
		regulation of cellular extravasation (GO:0002691)	22	2	0.13	15.73	0.00738
		hair cycle process (GO:0022405)	89	8	0.51	15.55	6.35e-08
		molting cycle process (GO:0022404)	89	8	0.51	15.55	6.35e-08
		skin epidermis development (GO:0098773)	90	8	0.52	15.38	6.91e-08
		positive regulation of angiogenesis (GO:0045766)	124	11	0.72	15.35	2.27e-10
		response to pain (GO:0048265)	34	3	0.2	15.27	0.00107
		negative regulation of protein processing (GO:0010955)	34	3	0.2	15.27	0.00107
		negative regulation of protein maturation (GO:1903318)	34	3	0.2	15.27	0.00107
		regulation of osteoblast proliferation (GO:0033688)	23	2	0.13	15.05	0.00804
		negative regulation of calcium ion transmembrane transport (GO:1903170)	23	2	0.13	15.05	0.00804
		positive regulation of cell junction assembly (GO:1901890)	23	2	0.13	15.05	0.00804
		muscle cell proliferation (GO:0033002)	23	2	0.13	15.05	0.00804
		bone cell development (GO:0098751)	23	2	0.13	15.05	0.00804
		regulation of histone deacetylation (GO:0031063)	23	2	0.13	15.05	0.00804
		positive regulation of vasculature development (GO:1904018)	139	12	0.8	14.94	4.54e-11
		regulation of lipid storage (GO:0010883)	35	3	0.2	14.83	0.00116
		osteoclast differentiation (GO:0030316)	35	3	0.2	14.83	0.00116
		positive regulation of extrinsic apoptotic signaling pathway (GO:2001238)	59	5	0.34	14.66	2.71e-05
		endoderm formation (GO:0001706)	36	3	0.21	14.42	0.00126
		regulation of protein deacetylation (GO:0090311)	36	3	0.21	14.42	0.00126
		T cell homeostasis (GO:0043029)	36	3	0.21	14.42	0.00126
		regulation of peptidyl-threonine phosphorylation (GO:0010799)	36	3	0.21	14.42	0.00126
		positive regulation of receptor internalization (GO:0002092)	24	2	0.14	14.42	0.00872
		negative regulation of peptidyl-serine phosphorylation (GO:0033137)	24	2	0.14	14.42	0.00872
		regulation of stem cell population maintenance (GO:2000036)	24	2	0.14	14.42	0.00872
		gluconeogenesis (GO:0006094)	24	2	0.14	14.42	0.00872
		apoptotic cell clearance (GO:0043277)	24	2	0.14	14.42	0.00872
		organ regeneration (GO:0031100)	24	2	0.14	14.42	0.00872
		hair cycle (GO:0042633)	97	8	0.56	14.27	1.22e-07
		molting cycle (GO:0042303)	97	8	0.56	14.27	1.22e-07
		organ growth (GO:0035265)	85	7	0.49	14.25	7.74e-07
		skeletal muscle cell differentiation (GO:0035914)	61	5	0.35	14.18	3.17e-05
		regulation of synaptic transmission, glutamatergic (GO:0051966)	49	4	0.28	14.12	0.000205
		positive regulation of heart contraction (GO:0045823)	37	3	0.21	14.03	0.00136
		positive regulation of phosphatidylinositol 3-kinase signaling (GO:0014068)	62	5	0.36	13.95	3.42e-05
		cellular response to transforming growth factor beta stimulus (GO:0071560)	100	8	0.58	13.84	1.53e-07
		release of cytochrome c from mitochondria (GO:0001836)	25	2	0.14	13.84	0.00943
		positive regulation of excitatory postsynaptic potential (GO:2000463)	25	2	0.14	13.84	0.00943
		regulation of isotype switching (GO:0045191)	25	2	0.14	13.84	0.00943
		regulation of superoxide metabolic process (GO:0090322)	25	2	0.14	13.84	0.00943
		regulation of p38MAPK cascade (GO:1900744)	25	2	0.14	13.84	0.00943
		negative regulation of steroid biosynthetic process (GO:0010894)	25	2	0.14	13.84	0.00943
		labyrinthine layer morphogenesis (GO:0060713)	25	2	0.14	13.84	0.00943
		negative regulation of cytokine biosynthetic process (GO:0042036)	25	2	0.14	13.84	0.00943
		negative regulation of steroid metabolic process (GO:0045939)	25	2	0.14	13.84	0.00943
		mesoderm formation (GO:0001707)	63	5	0.36	13.73	3.69e-05
		liver development (GO:0001889)	101	8	0.58	13.7	1.65e-07
		regulation of response to reactive oxygen species (GO:1901031)	38	3	0.22	13.66	0.00147
		placenta development (GO:0001890)	153	12	0.88	13.57	1.34e-10
		female pregnancy (GO:0007565)	102	8	0.59	13.57	1.77e-07
		modification of morphology or physiology of other organism involved in symbiotic interaction (GO:0051817)	77	6	0.45	13.48	6.67e-06
		response to transforming growth factor beta (GO:0071559)	103	8	0.6	13.44	1.91e-07
		response to mechanical stimulus (GO:0009612)	130	10	0.75	13.31	5.88e-09
		hepaticobiliary system development (GO:0061008)	104	8	0.6	13.31	2.05e-07
		positive regulation of osteoblast differentiation (GO:0045669)	65	5	0.38	13.31	4.27e-05
		regulation of hydrogen peroxide-induced cell death (GO:1903205)	26	2	0.15	13.31	0.0102
		branching involved in mammary gland duct morphogenesis (GO:0060444)	26	2	0.15	13.31	0.0102
		heterotypic cell-cell adhesion (GO:0034113)	26	2	0.15	13.31	0.0102
		regulation of glial cell proliferation (GO:0060251)	26	2	0.15	13.31	0.0102
		positive regulation of collagen biosynthetic process (GO:0032967)	26	2	0.15	13.31	0.0102
		entry into cell of other organism involved in symbiotic interaction (GO:0051806)	26	2	0.15	13.31	0.0102
		regulation of actin cytoskeleton reorganization (GO:2000249)	26	2	0.15	13.31	0.0102
		negative regulation of neural precursor cell proliferation (GO:2000178)	26	2	0.15	13.31	0.0102
		negative regulation of lipid transport (GO:0032369)	26	2	0.15	13.31	0.0102
		regulation of execution phase of apoptosis (GO:1900117)	26	2	0.15	13.31	0.0102
		viral entry into host cell (GO:0046718)	26	2	0.15	13.31	0.0102
		entry into host cell (GO:0030260)	26	2	0.15	13.31	0.0102
		positive regulation of smooth muscle cell proliferation (GO:0048661)	79	6	0.46	13.14	7.71e-06
		modification of morphology or physiology of other organism (GO:0035821)	80	6	0.46	12.98	8.27e-06
		positive regulation of small GTPase mediated signal transduction (GO:0051057)	40	3	0.23	12.98	0.0017
		endoderm development (GO:0007492)	67	5	0.39	12.91	4.92e-05
		positive regulation of release of cytochrome c from mitochondria (GO:0090200)	27	2	0.16	12.82	0.0109
		positive regulation of multicellular organismal metabolic process (GO:0044253)	27	2	0.16	12.82	0.0109
		positive regulation of neurological system process (GO:0031646)	27	2	0.16	12.82	0.0109
		positive regulation of collagen metabolic process (GO:0010714)	27	2	0.16	12.82	0.0109
		formation of primary germ layer (GO:0001704)	95	7	0.55	12.75	1.61e-06
		mesoderm morphogenesis (GO:0048332)	68	5	0.39	12.72	5.28e-05
		negative regulation of response to DNA damage stimulus (GO:2001021)	41	3	0.24	12.66	0.00182
		regulation of epithelial cell apoptotic process (GO:1904035)	69	5	0.4	12.54	5.65e-05
		positive regulation of myeloid cell differentiation (GO:0045639)	84	6	0.49	12.36	1.09e-05
		hexose biosynthetic process (GO:0019319)	28	2	0.16	12.36	0.0117
		entry into other organism involved in symbiotic interaction (GO:0051828)	28	2	0.16	12.36	0.0117
		movement in environment of other organism involved in symbiotic interaction (GO:0052192)	28	2	0.16	12.36	0.0117
		movement in host environment (GO:0052126)	28	2	0.16	12.36	0.0117
		entry into host (GO:0044409)	28	2	0.16	12.36	0.0117
		positive regulation of TOR signaling (GO:0032008)	28	2	0.16	12.36	0.0117
		regulation of vascular permeability (GO:0043114)	28	2	0.16	12.36	0.0117
		cell fate commitment involved in formation of primary germ layer (GO:0060795)	28	2	0.16	12.36	0.0117
		cartilage development (GO:0051216)	155	11	0.9	12.28	2.27e-09
		regulation of vasculature development (GO:1901342)	241	17	1.39	12.2	8.3e-14
		regulation of vasoconstriction (GO:0019229)	71	5	0.41	12.18	6.46e-05
		response to cAMP (GO:0051591)	57	4	0.33	12.14	0.000363
		positive regulation of nitric oxide biosynthetic process (GO:0045429)	43	3	0.25	12.07	0.00209
		positive regulation of nitric oxide metabolic process (GO:1904407)	43	3	0.25	12.07	0.00209
		positive regulation of vasoconstriction (GO:0045907)	43	3	0.25	12.07	0.00209
		response to gamma radiation (GO:0010332)	43	3	0.25	12.07	0.00209
		positive regulation of cell-substrate adhesion (GO:0010811)	101	7	0.58	11.99	2.4e-06
		regulation of mitochondrial membrane potential (GO:0051881)	58	4	0.34	11.93	0.000388
		regulation of extracellular matrix organization (GO:1903053)	29	2	0.17	11.93	0.0125
		regulation of cardiac muscle cell differentiation (GO:2000725)	29	2	0.17	11.93	0.0125
		regulation of viral entry into host cell (GO:0046596)	29	2	0.17	11.93	0.0125
		embryonic placenta morphogenesis (GO:0060669)	29	2	0.17	11.93	0.0125
		regulation of angiogenesis (GO:0045765)	218	15	1.26	11.91	3.69e-12
		transforming growth factor beta receptor signaling pathway (GO:0007179)	73	5	0.42	11.85	7.36e-05
		positive regulation of leukocyte migration (GO:0002687)	117	8	0.68	11.83	4.95e-07
		negative regulation of vasculature development (GO:1901343)	88	6	0.51	11.8	1.41e-05
		negative regulation of calcium ion transport (GO:0051926)	44	3	0.25	11.8	0.00222
		regulation of mesenchymal cell proliferation (GO:0010464)	44	3	0.25	11.8	0.00222
		positive regulation of transmembrane receptor protein serine/threonine kinase signaling pathway (GO:0090100)	103	7	0.6	11.76	2.72e-06
		regulation of receptor-mediated endocytosis (GO:0048259)	74	5	0.43	11.69	7.84e-05
		regulation of epithelial cell migration (GO:0010632)	165	11	0.95	11.53	4.31e-09
		positive regulation of blood circulation (GO:1903524)	105	7	0.61	11.53	3.09e-06
		positive regulation of neuron death (GO:1901216)	90	6	0.52	11.53	1.6e-05
		regulation of morphogenesis of a branching structure (GO:0060688)	60	4	0.35	11.53	0.00044
		regulation of cartilage development (GO:0061035)	60	4	0.35	11.53	0.00044
		cellular response to calcium ion (GO:0071277)	45	3	0.26	11.53	0.00237
		myoblast differentiation (GO:0045445)	30	2	0.17	11.53	0.0133
		regulation of protein oligomerization (GO:0032459)	30	2	0.17	11.53	0.0133
		positive chemotaxis (GO:0050918)	30	2	0.17	11.53	0.0133
		lipopolysaccharide-mediated signaling pathway (GO:0031663)	30	2	0.17	11.53	0.0133
		negative regulation of fibroblast proliferation (GO:0048147)	30	2	0.17	11.53	0.0133
		cardiac muscle tissue growth (GO:0055017)	30	2	0.17	11.53	0.0133
		long-term memory (GO:0007616)	30	2	0.17	11.53	0.0133
		positive regulation of reactive oxygen species metabolic process (GO:2000379)	91	6	0.53	11.41	1.7e-05
		positive regulation of endothelial cell proliferation (GO:0001938)	61	4	0.35	11.35	0.000468
		ovarian follicle development (GO:0001541)	61	4	0.35	11.35	0.000468
		positive regulation of reproductive process (GO:2000243)	61	4	0.35	11.35	0.000468
		regulation of B cell proliferation (GO:0030888)	61	4	0.35	11.35	0.000468
		ossification (GO:0001503)	229	15	1.32	11.33	7.32e-12
		regulation of cell-substrate adhesion (GO:0010810)	168	11	0.97	11.33	5.18e-09
		negative regulation of fat cell differentiation (GO:0045599)	46	3	0.27	11.28	0.00252
		defense response to Gram-negative bacterium (GO:0050829)	46	3	0.27	11.28	0.00252
		positive regulation of muscle contraction (GO:0045933)	46	3	0.27	11.28	0.00252
		negative regulation of reproductive process (GO:2000242)	62	4	0.36	11.16	0.000497
		regulation of cellular response to oxidative stress (GO:1900407)	62	4	0.36	11.16	0.000497
		positive regulation of interleukin-2 production (GO:0032743)	31	2	0.18	11.16	0.0142
		cellular response to glucocorticoid stimulus (GO:0071385)	31	2	0.18	11.16	0.0142
		positive regulation of leukocyte apoptotic process (GO:2000108)	31	2	0.18	11.16	0.0142
		negative regulation of B cell activation (GO:0050869)	31	2	0.18	11.16	0.0142
		regulation of glutamate receptor signaling pathway (GO:1900449)	31	2	0.18	11.16	0.0142
		positive regulation of receptor-mediated endocytosis (GO:0048260)	47	3	0.27	11.04	0.00268
		positive regulation of DNA binding (GO:0043388)	47	3	0.27	11.04	0.00268
		connective tissue development (GO:0061448)	204	13	1.18	11.03	2.73e-10
		multi-multicellular organism process (GO:0044706)	127	8	0.73	10.9	9.09e-07
		endochondral bone morphogenesis (GO:0060350)	48	3	0.28	10.81	0.00284
		heterophilic cell-cell adhesion via plasma membrane cell adhesion molecules (GO:0007157)	48	3	0.28	10.81	0.00284
		B cell homeostasis (GO:0001782)	32	2	0.18	10.81	0.015
		cell-substrate junction assembly (GO:0007044)	32	2	0.18	10.81	0.015
		regulation of neurotransmitter receptor activity (GO:0099601)	32	2	0.18	10.81	0.015
		regulation of CD4-positive, alpha-beta T cell differentiation (GO:0043370)	32	2	0.18	10.81	0.015
		heme metabolic process (GO:0042168)	32	2	0.18	10.81	0.015
		myotube cell development (GO:0014904)	32	2	0.18	10.81	0.015
		placenta blood vessel development (GO:0060674)	32	2	0.18	10.81	0.015
		positive regulation of protein kinase B signaling (GO:0051897)	81	5	0.47	10.68	0.000119
		negative regulation of angiogenesis (GO:0016525)	81	5	0.47	10.68	0.000119
		regeneration (GO:0031099)	81	5	0.47	10.68	0.000119
		regulation of epithelial to mesenchymal transition (GO:0010717)	65	4	0.38	10.65	0.000593
		myeloid leukocyte differentiation (GO:0002573)	98	6	0.57	10.59	2.57e-05
		endoplasmic reticulum unfolded protein response (GO:0030968)	49	3	0.28	10.59	0.00301
		regulation of phosphatidylinositol 3-kinase signaling (GO:0014066)	82	5	0.47	10.55	0.000126
		regulation of hemostasis (GO:1900046)	82	5	0.47	10.55	0.000126
		regulation of blood coagulation (GO:0030193)	82	5	0.47	10.55	0.000126
		regulation of response to oxidative stress (GO:1902882)	66	4	0.38	10.49	0.000627
		oligodendrocyte development (GO:0014003)	33	2	0.19	10.49	0.0159
		cellular response to corticosteroid stimulus (GO:0071384)	33	2	0.19	10.49	0.0159
		negative regulation of transcription factor import into nucleus (GO:0042992)	33	2	0.19	10.49	0.0159
		regulation of long-term neuronal synaptic plasticity (GO:0048169)	33	2	0.19	10.49	0.0159
		macrophage activation (GO:0042116)	33	2	0.19	10.49	0.0159
		positive regulation of smooth muscle contraction (GO:0045987)	33	2	0.19	10.49	0.0159
		epithelial to mesenchymal transition (GO:0001837)	50	3	0.29	10.38	0.00318
		biomineral tissue development (GO:0031214)	67	4	0.39	10.33	0.000663
		positive regulation of apoptotic signaling pathway (GO:2001235)	168	10	0.97	10.3	6.36e-08
		negative regulation of blood vessel morphogenesis (GO:2000181)	84	5	0.49	10.3	0.000141
		positive regulation of neuron apoptotic process (GO:0043525)	68	4	0.39	10.18	0.0007
		regulation of oxidative stress-induced cell death (GO:1903201)	51	3	0.29	10.18	0.00336
		regulation of blood vessel endothelial cell migration (GO:0043535)	51	3	0.29	10.18	0.00336
		cellular response to unfolded protein (GO:0034620)	51	3	0.29	10.18	0.00336
		excitatory postsynaptic potential (GO:0060079)	34	2	0.2	10.18	0.0169
		brown fat cell differentiation (GO:0050873)	34	2	0.2	10.18	0.0169
		positive regulation of Ras protein signal transduction (GO:0046579)	34	2	0.2	10.18	0.0169
		endocardial cushion development (GO:0003197)	34	2	0.2	10.18	0.0169
		skeletal muscle tissue development (GO:0007519)	137	8	0.79	10.1	1.59e-06
		regulation of coagulation (GO:0050818)	86	5	0.5	10.06	0.000157
		anatomical structure maturation (GO:0071695)	52	3	0.3	9.98	0.00355
		cellular response to amino acid stimulus (GO:0071230)	52	3	0.3	9.98	0.00355
		regulation of endocrine process (GO:0044060)	52	3	0.3	9.98	0.00355
		negative regulation of epithelial cell migration (GO:0010633)	52	3	0.3	9.98	0.00355
		positive regulation of reactive oxygen species biosynthetic process (GO:1903428)	52	3	0.3	9.98	0.00355
		regulation of smooth muscle cell proliferation (GO:0048660)	122	7	0.71	9.93	8.14e-06
		morphogenesis of a branching epithelium (GO:0061138)	192	11	1.11	9.91	2e-08
		positive regulation of cellular component movement (GO:0051272)	437	25	2.53	9.9	8.53e-18
		negative regulation of oxidative stress-induced cell death (GO:1903202)	35	2	0.2	9.89	0.0178
		cellular iron ion homeostasis (GO:0006879)	35	2	0.2	9.89	0.0178
		inner ear receptor stereocilium organization (GO:0060122)	35	2	0.2	9.89	0.0178
		modulation of excitatory postsynaptic potential (GO:0098815)	35	2	0.2	9.89	0.0178
		positive regulation of bone mineralization (GO:0030501)	35	2	0.2	9.89	0.0178
		monosaccharide biosynthetic process (GO:0046364)	35	2	0.2	9.89	0.0178
		branching morphogenesis of an epithelial tube (GO:0048754)	159	9	0.92	9.79	4.49e-07
		nephron development (GO:0072006)	106	6	0.61	9.79	3.96e-05
		labyrinthine layer development (GO:0060711)	53	3	0.31	9.79	0.00374
		regulation of bone mineralization (GO:0030500)	71	4	0.41	9.75	0.000822
		positive regulation of cell motility (GO:2000147)	427	24	2.47	9.72	6.13e-17
		negative regulation of cytokine production (GO:0001818)	196	11	1.13	9.71	2.46e-08
		extracellular matrix organization (GO:0030198)	196	11	1.13	9.71	2.46e-08
		positive regulation of locomotion (GO:0040017)	447	25	2.58	9.68	1.43e-17
		extracellular structure organization (GO:0043062)	197	11	1.14	9.66	2.59e-08
		positive regulation of cell migration (GO:0030335)	414	23	2.39	9.61	3.73e-16
		cellular response to inorganic substance (GO:0071241)	108	6	0.62	9.61	4.39e-05
		regulation of endothelial cell migration (GO:0010594)	108	6	0.62	9.61	4.39e-05
		response to topologically incorrect protein (GO:0035966)	90	5	0.52	9.61	0.000194
		positive regulation of mesenchymal cell proliferation (GO:0002053)	36	2	0.21	9.61	0.0188
		regulation of fibroblast growth factor receptor signaling pathway (GO:0040036)	36	2	0.21	9.61	0.0188
		platelet-derived growth factor receptor signaling pathway (GO:0048008)	36	2	0.21	9.61	0.0188
		skin development (GO:0043588)	236	13	1.36	9.53	1.55e-09
		regulation of myeloid leukocyte differentiation (GO:0002761)	109	6	0.63	9.52	4.62e-05
		regulation of endothelial cell proliferation (GO:0001936)	91	5	0.53	9.51	0.000204
		ovulation cycle (GO:0042698)	91	5	0.53	9.51	0.000204
		morphogenesis of a branching structure (GO:0001763)	201	11	1.16	9.47	3.17e-08
		mesoderm development (GO:0007498)	110	6	0.64	9.44	4.86e-05
		negative regulation of cation transmembrane transport (GO:1904063)	55	3	0.32	9.44	0.00415
		regulation of organ morphogenesis (GO:2000027)	184	10	1.06	9.4	1.46e-07
		positive regulation of ossification (GO:0045778)	92	5	0.53	9.4	0.000214
		cellular response to metal ion (GO:0071248)	92	5	0.53	9.4	0.000214
		response to drug (GO:0042493)	221	12	1.28	9.39	7.96e-09
		transmembrane receptor protein serine/threonine kinase signaling pathway (GO:0007178)	185	10	1.07	9.35	1.54e-07
		skeletal muscle organ development (GO:0060538)	148	8	0.86	9.35	2.79e-06
		regulation of Notch signaling pathway (GO:0008593)	74	4	0.43	9.35	0.000957
		regulation of collagen biosynthetic process (GO:0032965)	37	2	0.21	9.35	0.0197
		regulation of myelination (GO:0031641)	37	2	0.21	9.35	0.0197
		negative regulation of cellular response to oxidative stress (GO:1900408)	37	2	0.21	9.35	0.0197
		cellular carbohydrate biosynthetic process (GO:0034637)	37	2	0.21	9.35	0.0197
		negative regulation of endothelial cell migration (GO:0010596)	37	2	0.21	9.35	0.0197
		antibacterial humoral response (GO:0019731)	37	2	0.21	9.35	0.0197
		positive regulation of vasodilation (GO:0045909)	37	2	0.21	9.35	0.0197
		negative regulation of response to oxidative stress (GO:1902883)	37	2	0.21	9.35	0.0197
		female gonad development (GO:0008585)	93	5	0.54	9.3	0.000225
		regulation of nitric oxide biosynthetic process (GO:0045428)	56	3	0.32	9.27	0.00436
		circadian regulation of gene expression (GO:0032922)	56	3	0.32	9.27	0.00436
		negative regulation of protein import (GO:1904590)	56	3	0.32	9.27	0.00436
		negative regulation of protein import into nucleus (GO:0042308)	56	3	0.32	9.27	0.00436
		negative regulation of ion transmembrane transport (GO:0034766)	75	4	0.43	9.23	0.001
		calcium-mediated signaling (GO:0019722)	75	4	0.43	9.23	0.001
		cell cycle arrest (GO:0007050)	94	5	0.54	9.2	0.000236
		response to alcohol (GO:0097305)	170	9	0.98	9.16	7.77e-07
		development of primary female sexual characteristics (GO:0046545)	95	5	0.55	9.11	0.000248
		mesenchyme morphogenesis (GO:0072132)	38	2	0.22	9.11	0.0207
		stem cell division (GO:0017145)	38	2	0.22	9.11	0.0207
		positive regulation of biomineral tissue development (GO:0070169)	38	2	0.22	9.11	0.0207
		glial cell migration (GO:0008347)	38	2	0.22	9.11	0.0207
		mammary gland duct morphogenesis (GO:0060603)	38	2	0.22	9.11	0.0207
		regulation of reproductive process (GO:2000241)	154	8	0.89	8.99	3.73e-06
		regulation of biomineral tissue development (GO:0070167)	77	4	0.45	8.99	0.00111
		regulation of glucose transport (GO:0010827)	77	4	0.45	8.99	0.00111
		negative regulation of T cell proliferation (GO:0042130)	58	3	0.34	8.95	0.00481
		regulation of extrinsic apoptotic signaling pathway (GO:2001236)	155	8	0.9	8.93	3.91e-06
		regulation of leukocyte migration (GO:0002685)	156	8	0.9	8.87	4.1e-06
		response to unfolded protein (GO:0006986)	78	4	0.45	8.87	0.00116
		regulation of CD4-positive, alpha-beta T cell activation (GO:2000514)	39	2	0.23	8.87	0.0218
		positive regulation of stress fiber assembly (GO:0051496)	39	2	0.23	8.87	0.0218
		neuron apoptotic process (GO:0051402)	39	2	0.23	8.87	0.0218
		negative regulation of smooth muscle cell proliferation (GO:0048662)	39	2	0.23	8.87	0.0218
		regulation of NF-kappaB import into nucleus (GO:0042345)	39	2	0.23	8.87	0.0218
		collagen fibril organization (GO:0030199)	39	2	0.23	8.87	0.0218
		regulation of organ formation (GO:0003156)	39	2	0.23	8.87	0.0218
		regulation of DNA binding (GO:0051101)	98	5	0.57	8.83	0.000286
		regulation of stem cell differentiation (GO:2000736)	118	6	0.68	8.8	7.13e-05
		cellular response to fibroblast growth factor stimulus (GO:0044344)	59	3	0.34	8.8	0.00504
		negative regulation of endopeptidase activity (GO:0010951)	158	8	0.91	8.76	4.49e-06
		myeloid cell differentiation (GO:0030099)	218	11	1.26	8.73	7.13e-08
		regulation of reactive oxygen species metabolic process (GO:2000377)	159	8	0.92	8.71	4.7e-06
		positive regulation of epithelial cell proliferation (GO:0050679)	160	8	0.92	8.65	4.92e-06
		positive regulation of chemotaxis (GO:0050921)	120	6	0.69	8.65	7.81e-05
		response to ketone (GO:1901654)	80	4	0.46	8.65	0.00127
		positive regulation of dendrite development (GO:1900006)	80	4	0.46	8.65	0.00127
		negative regulation of muscle cell differentiation (GO:0051148)	60	3	0.35	8.65	0.00528
		myeloid cell development (GO:0061515)	60	3	0.35	8.65	0.00528
		myotube differentiation (GO:0014902)	60	3	0.35	8.65	0.00528
		blood vessel remodeling (GO:0001974)	40	2	0.23	8.65	0.0228
		regulation of glycoprotein metabolic process (GO:1903018)	40	2	0.23	8.65	0.0228
		blastocyst formation (GO:0001825)	40	2	0.23	8.65	0.0228
		positive regulation of dendrite morphogenesis (GO:0050775)	40	2	0.23	8.65	0.0228
		bone remodeling (GO:0046849)	40	2	0.23	8.65	0.0228
		negative regulation of mitochondrion organization (GO:0010823)	40	2	0.23	8.65	0.0228
		antimicrobial humoral response (GO:0019730)	40	2	0.23	8.65	0.0228
		negative regulation of myeloid leukocyte differentiation (GO:0002762)	40	2	0.23	8.65	0.0228
		negative regulation of endocytosis (GO:0045806)	40	2	0.23	8.65	0.0228
		cellular response to extracellular stimulus (GO:0031668)	162	8	0.94	8.54	5.39e-06
		vasculogenesis (GO:0001570)	81	4	0.47	8.54	0.00133
		regulation of wound healing (GO:0061041)	122	6	0.71	8.51	8.54e-05
		response to fibroblast growth factor (GO:0071774)	61	3	0.35	8.51	0.00552
		cellular response to topologically incorrect protein (GO:0035967)	61	3	0.35	8.51	0.00552
		outflow tract morphogenesis (GO:0003151)	61	3	0.35	8.51	0.00552
		tissue remodeling (GO:0048771)	102	5	0.59	8.48	0.000343
		negative regulation of cytoplasmic transport (GO:1903650)	102	5	0.59	8.48	0.000343
		positive regulation of apoptotic process (GO:0043065)	553	27	3.2	8.45	1.76e-17
		viral process (GO:0016032)	123	6	0.71	8.44	8.93e-05
		negative regulation of transmembrane transport (GO:0034763)	82	4	0.47	8.44	0.00139
		porphyrin-containing compound metabolic process (GO:0006778)	41	2	0.24	8.44	0.0239
		positive regulation of B cell proliferation (GO:0030890)	41	2	0.24	8.44	0.0239
		positive regulation of dendritic spine development (GO:0060999)	41	2	0.24	8.44	0.0239
		regulation of gastrulation (GO:0010470)	41	2	0.24	8.44	0.0239
		response to wounding (GO:0009611)	309	15	1.79	8.4	4.46e-10
		embryonic placenta development (GO:0001892)	103	5	0.6	8.4	0.000358
		positive regulation of programmed cell death (GO:0043068)	558	27	3.23	8.37	2.2e-17
		regulation of dendritic spine development (GO:0060998)	62	3	0.36	8.37	0.00577
		kidney morphogenesis (GO:0060993)	83	4	0.48	8.34	0.00145
		response to organophosphorus (GO:0046683)	83	4	0.48	8.34	0.00145
		ovulation cycle process (GO:0022602)	83	4	0.48	8.34	0.00145
		regulation of production of molecular mediator of immune response (GO:0002700)	104	5	0.6	8.32	0.000374
		keratinocyte differentiation (GO:0030216)	105	5	0.61	8.24	0.000391
		negative regulation of cysteine-type endopeptidase activity involved in apoptotic process (GO:0043154)	84	4	0.49	8.24	0.00152
		regulation of osteoclast differentiation (GO:0045670)	63	3	0.36	8.24	0.00603
		arachidonic acid metabolic process (GO:0019369)	63	3	0.36	8.24	0.00603
		lymphocyte homeostasis (GO:0002260)	63	3	0.36	8.24	0.00603
		regulation of granulocyte chemotaxis (GO:0071622)	42	2	0.24	8.24	0.025
		regulation of substrate adhesion-dependent cell spreading (GO:1900024)	42	2	0.24	8.24	0.025
		regulation of collagen metabolic process (GO:0010712)	42	2	0.24	8.24	0.025
		negative regulation of blood circulation (GO:1903523)	42	2	0.24	8.24	0.025
		regulation of membrane depolarization (GO:0003254)	42	2	0.24	8.24	0.025
		single-organism nuclear import (GO:1902593)	106	5	0.61	8.16	0.000408
		protein import into nucleus (GO:0006606)	106	5	0.61	8.16	0.000408
		protein targeting to nucleus (GO:0044744)	106	5	0.61	8.16	0.000408
		cellular response to growth factor stimulus (GO:0071363)	340	16	1.97	8.14	1.76e-10
		positive regulation of cell death (GO:0010942)	596	28	3.44	8.13	1.09e-17
		learning (GO:0007612)	149	7	0.86	8.13	2.9e-05
		epidermis development (GO:0008544)	258	12	1.49	8.05	4.26e-08
		regulation of protein kinase B signaling (GO:0051896)	129	6	0.75	8.05	0.000116
		negative regulation of intracellular transport (GO:0032387)	129	6	0.75	8.05	0.000116
		negative regulation of cysteine-type endopeptidase activity (GO:2000117)	86	4	0.5	8.05	0.00165
		regulation of postsynaptic membrane potential (GO:0060078)	43	2	0.25	8.05	0.0261
		regulation of focal adhesion assembly (GO:0051893)	43	2	0.25	8.05	0.0261
		regulation of cell-substrate junction assembly (GO:0090109)	43	2	0.25	8.05	0.0261
		regulation of multicellular organismal metabolic process (GO:0044246)	43	2	0.25	8.05	0.0261
		female sex differentiation (GO:0046660)	108	5	0.62	8.01	0.000444
		regulation of epidermis development (GO:0045682)	65	3	0.38	7.99	0.00657
		regulation of cell junction assembly (GO:1901888)	65	3	0.38	7.99	0.00657
		negative regulation of nucleocytoplasmic transport (GO:0046823)	65	3	0.38	7.99	0.00657
		regulation of glucose import (GO:0046324)	65	3	0.38	7.99	0.00657
		negative regulation of intrinsic apoptotic signaling pathway (GO:2001243)	87	4	0.5	7.96	0.00173
		nuclear import (GO:0051170)	109	5	0.63	7.94	0.000463
		multi-organism cellular process (GO:0044764)	131	6	0.76	7.92	0.000126
		response to growth factor (GO:0070848)	352	16	2.03	7.86	2.89e-10
		regulation of ossification (GO:0030278)	198	9	1.14	7.86	2.68e-06
		positive regulation of tumor necrosis factor production (GO:0032760)	66	3	0.38	7.86	0.00685
		negative regulation of lipid biosynthetic process (GO:0051055)	44	2	0.25	7.86	0.0272
		negative regulation of DNA binding (GO:0043392)	44	2	0.25	7.86	0.0272
		positive regulation of macroautophagy (GO:0016239)	44	2	0.25	7.86	0.0272
		positive regulation of protein dephosphorylation (GO:0035307)	44	2	0.25	7.86	0.0272
		memory (GO:0007613)	111	5	0.64	7.79	0.000502
		regulation of protein processing (GO:0070613)	67	3	0.39	7.75	0.00714
		positive regulation of tumor necrosis factor superfamily cytokine production (GO:1903557)	67	3	0.39	7.75	0.00714
		negative regulation of immune effector process (GO:0002698)	112	5	0.65	7.72	0.000523
		regulation of extrinsic apoptotic signaling pathway in absence of ligand (GO:2001239)	45	2	0.26	7.69	0.0283
		positive regulation of DNA biosynthetic process (GO:2000573)	45	2	0.26	7.69	0.0283
		patterning of blood vessels (GO:0001569)	45	2	0.26	7.69	0.0283
		response to fungus (GO:0009620)	45	2	0.26	7.69	0.0283
		positive regulation of dephosphorylation (GO:0035306)	45	2	0.26	7.69	0.0283
		negative regulation of striated muscle tissue development (GO:0045843)	45	2	0.26	7.69	0.0283
		regulation of adherens junction organization (GO:1903391)	45	2	0.26	7.69	0.0283
		negative regulation of protein localization to nucleus (GO:1900181)	68	3	0.39	7.63	0.00743
		regulation of protein maturation (GO:1903317)	68	3	0.39	7.63	0.00743
		interspecies interaction between organisms (GO:0044419)	183	8	1.06	7.56	1.29e-05
		symbiosis, encompassing mutualism through parasitism (GO:0044403)	183	8	1.06	7.56	1.29e-05
		wound healing (GO:0042060)	253	11	1.46	7.52	3.1e-07
		regulation of transmembrane receptor protein serine/threonine kinase signaling pathway (GO:0090092)	207	9	1.2	7.52	3.82e-06
		osteoblast differentiation (GO:0001649)	115	5	0.66	7.52	0.000589
		sensory perception of pain (GO:0019233)	92	4	0.53	7.52	0.00211
		sprouting angiogenesis (GO:0002040)	46	2	0.27	7.52	0.0295
		positive regulation of actin filament bundle assembly (GO:0032233)	46	2	0.27	7.52	0.0295
		fibroblast growth factor receptor signaling pathway (GO:0008543)	46	2	0.27	7.52	0.0295
		regulation of immunoglobulin mediated immune response (GO:0002889)	46	2	0.27	7.52	0.0295
		regulation of B cell mediated immunity (GO:0002712)	46	2	0.27	7.52	0.0295
		growth (GO:0040007)	462	20	2.67	7.49	3.39e-12
		gastrulation (GO:0007369)	162	7	0.94	7.48	4.9e-05
		regulation of stem cell proliferation (GO:0072091)	116	5	0.67	7.46	0.000612
		regulation of myeloid cell differentiation (GO:0045637)	186	8	1.07	7.44	1.45e-05
		cellular response to external stimulus (GO:0071496)	186	8	1.07	7.44	1.45e-05
		long-chain fatty acid metabolic process (GO:0001676)	93	4	0.54	7.44	0.00219
		negative regulation of mononuclear cell proliferation (GO:0032945)	70	3	0.4	7.42	0.00804
		negative regulation of lymphocyte proliferation (GO:0050672)	70	3	0.4	7.42	0.00804
		response to amino acid (GO:0043200)	70	3	0.4	7.42	0.00804
		regulation of fat cell differentiation (GO:0045598)	117	5	0.68	7.39	0.000636
		regulation of lipid transport (GO:0032368)	94	4	0.54	7.36	0.00228
		negative regulation of T cell activation (GO:0050868)	94	4	0.54	7.36	0.00228
		positive regulation of glucose transport (GO:0010828)	47	2	0.27	7.36	0.0307
		neural retina development (GO:0003407)	47	2	0.27	7.36	0.0307
		negative regulation of leukocyte mediated immunity (GO:0002704)	47	2	0.27	7.36	0.0307
		regulation of osteoblast differentiation (GO:0045667)	118	5	0.68	7.33	0.00066
		positive regulation of leukocyte differentiation (GO:1902107)	142	6	0.82	7.31	0.000193
		learning or memory (GO:0007611)	237	10	1.37	7.3	1.42e-06
		response to purine-containing compound (GO:0014074)	95	4	0.55	7.29	0.00237
		response to calcium ion (GO:0051592)	95	4	0.55	7.29	0.00237
		regulation of endopeptidase activity (GO:0052548)	286	12	1.65	7.26	1.28e-07
		positive regulation of binding (GO:0051099)	143	6	0.83	7.26	0.000201
		mesenchymal cell differentiation (GO:0048762)	144	6	0.83	7.21	0.000208
		regulation of release of sequestered calcium ion into cytosol (GO:0051279)	72	3	0.42	7.21	0.00867
		regulation of reactive oxygen species biosynthetic process (GO:1903426)	72	3	0.42	7.21	0.00867
		negative regulation of muscle tissue development (GO:1901862)	48	2	0.28	7.21	0.0319
		tetrapyrrole metabolic process (GO:0033013)	48	2	0.28	7.21	0.0319
		receptor internalization (GO:0031623)	48	2	0.28	7.21	0.0319
		regulation of alpha-beta T cell differentiation (GO:0046637)	48	2	0.28	7.21	0.0319
		reproductive structure development (GO:0048608)	409	17	2.36	7.19	2.99e-10
		positive regulation of cell proliferation (GO:0008284)	819	34	4.73	7.18	8.19e-20
		regulation of cysteine-type endopeptidase activity involved in apoptotic process (GO:0043281)	193	8	1.12	7.17	1.88e-05
		positive regulation of cell morphogenesis involved in differentiation (GO:0010770)	169	7	0.98	7.17	6.37e-05
		extrinsic apoptotic signaling pathway (GO:0097191)	97	4	0.56	7.13	0.00255
		blood vessel morphogenesis (GO:0048514)	389	16	2.25	7.12	1.2e-09
		regulation of cell migration (GO:0030334)	681	28	3.94	7.11	3.12e-16
		angiogenesis (GO:0001525)	292	12	1.69	7.11	1.6e-07
		response to lipopolysaccharide (GO:0032496)	219	9	1.27	7.11	5.99e-06
		negative regulation of leukocyte proliferation (GO:0070664)	73	3	0.42	7.11	0.009
		response to interleukin-1 (GO:0070555)	73	3	0.42	7.11	0.009
		reproductive system development (GO:0061458)	414	17	2.39	7.1	3.59e-10
		positive regulation of cell adhesion (GO:0045785)	342	14	1.98	7.08	1.47e-08
		icosanoid metabolic process (GO:0006690)	98	4	0.57	7.06	0.00265
		fatty acid derivative metabolic process (GO:1901568)	98	4	0.57	7.06	0.00265
		cellular response to ionizing radiation (GO:0071479)	49	2	0.28	7.06	0.0331
		negative regulation of muscle organ development (GO:0048635)	49	2	0.28	7.06	0.0331
		negative regulation of insulin secretion (GO:0046676)	49	2	0.28	7.06	0.0331
		positive regulation of cell differentiation (GO:0045597)	909	37	5.25	7.04	2.59e-21
		regulation of cell motility (GO:2000145)	716	29	4.14	7.01	1.24e-16
		regulation of DNA biosynthetic process (GO:2000278)	74	3	0.43	7.01	0.00934
		mesenchyme development (GO:0060485)	198	8	1.14	6.99	2.26e-05
		response to oxidative stress (GO:0006979)	298	12	1.72	6.97	1.98e-07
		regulation of apoptotic signaling pathway (GO:2001233)	373	15	2.16	6.96	5.51e-09
		positive regulation of behavior (GO:0048520)	150	6	0.87	6.92	0.000259
		integrin-mediated signaling pathway (GO:0007229)	75	3	0.43	6.92	0.00968
		regulation of interleukin-12 production (GO:0032655)	50	2	0.29	6.92	0.0343
		positive regulation of response to nutrient levels (GO:0032109)	50	2	0.29	6.92	0.0343
		positive regulation of response to extracellular stimulus (GO:0032106)	50	2	0.29	6.92	0.0343
		regulation of vasodilation (GO:0042312)	50	2	0.29	6.92	0.0343
		regulation of cellular component movement (GO:0051270)	778	31	4.5	6.89	1.44e-17
		response to hypoxia (GO:0001666)	176	7	1.02	6.88	8.19e-05
		positive regulation of hemopoiesis (GO:1903708)	176	7	1.02	6.88	8.19e-05
		negative regulation of epithelial cell proliferation (GO:0050680)	126	5	0.73	6.87	0.000884
		positive regulation of endocytosis (GO:0045807)	126	5	0.73	6.87	0.000884
		negative regulation of leukocyte cell-cell adhesion (GO:1903038)	101	4	0.58	6.85	0.00295
		cell-matrix adhesion (GO:0007160)	101	4	0.58	6.85	0.00295
		regulation of calcium ion import (GO:0090279)	101	4	0.58	6.85	0.00295
		negative regulation of canonical Wnt signaling pathway (GO:0090090)	101	4	0.58	6.85	0.00295
		negative regulation of cell proliferation (GO:0008285)	608	24	3.51	6.83	1.29e-13
		response to retinoic acid (GO:0032526)	76	3	0.44	6.83	0.01
		positive regulation of leukocyte chemotaxis (GO:0002690)	76	3	0.44	6.83	0.01
		regulation of endocytosis (GO:0030100)	203	8	1.17	6.82	2.69e-05
		negative regulation of immune response (GO:0050777)	127	5	0.73	6.81	0.000915
		negative regulation of binding (GO:0051100)	127	5	0.73	6.81	0.000915
		regulation of locomotion (GO:0040012)	790	31	4.57	6.79	2.2e-17
		protein import (GO:0017038)	153	6	0.88	6.79	0.000288
		female gamete generation (GO:0007292)	102	4	0.59	6.79	0.00305
		neural tube closure (GO:0001843)	102	4	0.59	6.79	0.00305
		positive regulation of organelle assembly (GO:1902117)	51	2	0.29	6.79	0.0356
		cellular response to drug (GO:0035690)	51	2	0.29	6.79	0.0356
		positive regulation of mitotic nuclear division (GO:0045840)	51	2	0.29	6.79	0.0356
		blood vessel development (GO:0001568)	488	19	2.82	6.74	7.34e-11
		leukocyte homeostasis (GO:0001776)	77	3	0.45	6.74	0.0104
		intrinsic apoptotic signaling pathway in response to DNA damage (GO:0008630)	77	3	0.45	6.74	0.0104
		regulation of plasma membrane organization (GO:1903729)	77	3	0.45	6.74	0.0104
		response to decreased oxygen levels (GO:0036293)	180	7	1.04	6.73	9.4e-05
		regulation of cysteine-type endopeptidase activity (GO:2000116)	206	8	1.19	6.72	2.98e-05
		tube closure (GO:0060606)	103	4	0.6	6.72	0.00316
		negative regulation of cell adhesion (GO:0007162)	232	9	1.34	6.71	9.46e-06
		regulation of B cell activation (GO:0050864)	129	5	0.75	6.71	0.000981
		protein localization to nucleus (GO:0034504)	155	6	0.9	6.7	0.000308
		response to lipid (GO:0033993)	595	23	3.44	6.69	6.77e-13
		tissue morphogenesis (GO:0048729)	650	25	3.76	6.65	6.59e-14
		positive regulation of response to wounding (GO:1903036)	156	6	0.9	6.65	0.000319
		negative regulation of ion transport (GO:0043271)	130	5	0.75	6.65	0.00101
		second-messenger-mediated signaling (GO:0019932)	130	5	0.75	6.65	0.00101
		unsaturated fatty acid metabolic process (GO:0033559)	104	4	0.6	6.65	0.00327
		negative regulation of protein binding (GO:0032091)	78	3	0.45	6.65	0.0108
		eye photoreceptor cell differentiation (GO:0001754)	52	2	0.3	6.65	0.0369
		modification by host of symbiont morphology or physiology (GO:0051851)	52	2	0.3	6.65	0.0369
		neuron death (GO:0070997)	52	2	0.3	6.65	0.0369
		chemical synaptic transmission, postsynaptic (GO:0099565)	52	2	0.3	6.65	0.0369
		cellular oxidant detoxification (GO:0098869)	52	2	0.3	6.65	0.0369
		regulation of phosphoprotein phosphatase activity (GO:0043666)	52	2	0.3	6.65	0.0369
		regulation of neuron apoptotic process (GO:0043523)	235	9	1.36	6.63	1.05e-05
		morphogenesis of an epithelium (GO:0002009)	497	19	2.87	6.61	9.96e-11
		regulation of body fluid levels (GO:0050878)	314	12	1.81	6.61	3.43e-07
		negative regulation of neuron apoptotic process (GO:0043524)	157	6	0.91	6.61	0.000329
		circadian rhythm (GO:0007623)	105	4	0.61	6.59	0.00338
		response to molecule of bacterial origin (GO:0002237)	237	9	1.37	6.57	1.12e-05
		multicellular organismal response to stress (GO:0033555)	79	3	0.46	6.57	0.0111
		transcription from RNA polymerase II promoter (GO:0006366)	317	12	1.83	6.55	3.79e-07
		vascular process in circulatory system (GO:0003018)	185	7	1.07	6.55	0.000111
		negative regulation of cellular protein localization (GO:1903828)	132	5	0.76	6.55	0.00109
		cognition (GO:0050890)	265	10	1.53	6.53	3.79e-06
		negative regulation of multi-organism process (GO:0043901)	159	6	0.92	6.53	0.000352
		regulation of receptor activity (GO:0010469)	106	4	0.61	6.53	0.0035
		regulation of immunoglobulin production (GO:0002637)	53	2	0.31	6.53	0.0382
		mammary gland morphogenesis (GO:0060443)	53	2	0.31	6.53	0.0382
		positive regulation of fat cell differentiation (GO:0045600)	53	2	0.31	6.53	0.0382
		regulation of interleukin-2 production (GO:0032663)	53	2	0.31	6.53	0.0382
		cellular response to ketone (GO:1901655)	53	2	0.31	6.53	0.0382
		negative regulation of wound healing (GO:0061045)	53	2	0.31	6.53	0.0382
		response to acid chemical (GO:0001101)	239	9	1.38	6.52	1.2e-05
		positive regulation of stem cell proliferation (GO:2000648)	80	3	0.46	6.49	0.0115
		defense response to Gram-positive bacterium (GO:0050830)	80	3	0.46	6.49	0.0115
		regulation of phagocytosis (GO:0050764)	80	3	0.46	6.49	0.0115
		epithelial tube morphogenesis (GO:0060562)	347	13	2.01	6.48	1.36e-07
		response to oxygen levels (GO:0070482)	187	7	1.08	6.48	0.000119
		primary neural tube formation (GO:0014020)	107	4	0.62	6.47	0.00361
		positive regulation of cysteine-type endopeptidase activity involved in apoptotic process (GO:0043280)	107	4	0.62	6.47	0.00361
		response to cytokine (GO:0034097)	509	19	2.94	6.46	1.48e-10
		response to steroid hormone (GO:0048545)	268	10	1.55	6.46	4.18e-06
		cellular response to nutrient levels (GO:0031669)	134	5	0.77	6.46	0.00116
		stem cell differentiation (GO:0048863)	215	8	1.24	6.44	4.02e-05
		bone development (GO:0060348)	162	6	0.94	6.41	0.000388
		regulation of blood vessel size (GO:0050880)	162	6	0.94	6.41	0.000388
		fatty acid biosynthetic process (GO:0006633)	108	4	0.62	6.41	0.00374
		negative regulation of leukocyte differentiation (GO:1902106)	81	3	0.47	6.41	0.0119
		response to glucose (GO:0009749)	81	3	0.47	6.41	0.0119
		cellular response to alcohol (GO:0097306)	81	3	0.47	6.41	0.0119
		regulation of skeletal muscle tissue development (GO:0048641)	54	2	0.31	6.41	0.0395
		body fluid secretion (GO:0007589)	54	2	0.31	6.41	0.0395
		renal system development (GO:0072001)	244	9	1.41	6.38	1.41e-05
		regulation of tube size (GO:0035150)	163	6	0.94	6.37	0.000401
		vasculature development (GO:0001944)	517	19	2.99	6.36	1.92e-10
		regulation of epithelial cell proliferation (GO:0050678)	300	11	1.73	6.34	1.61e-06
		receptor metabolic process (GO:0043112)	82	3	0.47	6.33	0.0123
		BMP signaling pathway (GO:0030509)	82	3	0.47	6.33	0.0123
		enzyme linked receptor protein signaling pathway (GO:0007167)	520	19	3.01	6.32	2.11e-10
		positive regulation of multi-organism process (GO:0043902)	137	5	0.79	6.31	0.00128
		apoptotic signaling pathway (GO:0097190)	275	10	1.59	6.29	5.23e-06
		negative regulation of homotypic cell-cell adhesion (GO:0034111)	110	4	0.64	6.29	0.00398
		negative regulation of blood pressure (GO:0045776)	55	2	0.32	6.29	0.0408
		regulation of myoblast differentiation (GO:0045661)	55	2	0.32	6.29	0.0408
		inner ear receptor cell development (GO:0060119)	55	2	0.32	6.29	0.0408
		cellular detoxification (GO:1990748)	55	2	0.32	6.29	0.0408
		interaction with symbiont (GO:0051702)	55	2	0.32	6.29	0.0408
		positive regulation of ERK1 and ERK2 cascade (GO:0070374)	166	6	0.96	6.25	0.000441
		regulation of transcription factor import into nucleus (GO:0042990)	83	3	0.48	6.25	0.0127
		positive regulation of cell development (GO:0010720)	556	20	3.21	6.22	8.83e-11
		cell growth (GO:0016049)	139	5	0.8	6.22	0.00136
		kidney development (GO:0001822)	224	8	1.29	6.18	5.35e-05
		regulation of tumor necrosis factor production (GO:0032680)	112	4	0.65	6.18	0.00424
		negative regulation of myeloid cell differentiation (GO:0045638)	84	3	0.49	6.18	0.0131
		response to hexose (GO:0009746)	84	3	0.49	6.18	0.0131
		positive regulation of muscle cell differentiation (GO:0051149)	84	3	0.49	6.18	0.0131
		retina morphogenesis in camera-type eye (GO:0060042)	56	2	0.32	6.18	0.0421
		positive regulation of phagocytosis (GO:0050766)	56	2	0.32	6.18	0.0421
		regulation of cell proliferation (GO:0042127)	1467	52	8.48	6.13	8.39e-28
		cellular response to starvation (GO:0009267)	113	4	0.65	6.12	0.00438
		response to monosaccharide (GO:0034284)	85	3	0.49	6.11	0.0135
		regulation of tumor necrosis factor superfamily cytokine production (GO:1903555)	114	4	0.66	6.07	0.00452
		triglyceride metabolic process (GO:0006641)	57	2	0.33	6.07	0.0435
		positive regulation of lipid transport (GO:0032370)	57	2	0.33	6.07	0.0435
		regulation of neuronal synaptic plasticity (GO:0048168)	57	2	0.33	6.07	0.0435
		muscle tissue development (GO:0060537)	314	11	1.81	6.06	2.48e-06
		negative regulation of peptidase activity (GO:0010466)	229	8	1.32	6.04	6.23e-05
		bone morphogenesis (GO:0060349)	86	3	0.5	6.04	0.0139
		negative regulation of hormone secretion (GO:0046888)	86	3	0.5	6.04	0.0139
		regulation of calcium ion transport into cytosol (GO:0010522)	86	3	0.5	6.04	0.0139
		cellular response to lipopolysaccharide (GO:0071222)	115	4	0.66	6.02	0.00466
		positive regulation of immune system process (GO:0002684)	691	24	3.99	6.01	1.89e-12
		regulation of mononuclear cell proliferation (GO:0032944)	202	7	1.17	6	0.00019
		post-embryonic development (GO:0009791)	145	5	0.84	5.97	0.00164
		Notch signaling pathway (GO:0007219)	116	4	0.67	5.97	0.0048
		hippocampus development (GO:0021766)	58	2	0.34	5.97	0.0449
		negative regulation of peptide hormone secretion (GO:0090278)	58	2	0.34	5.97	0.0449
		regulation of DNA recombination (GO:0000018)	58	2	0.34	5.97	0.0449
		pigment metabolic process (GO:0042440)	58	2	0.34	5.97	0.0449
		regulation of anatomical structure morphogenesis (GO:0022603)	960	33	5.55	5.95	7.86e-17
		negative regulation of cell migration (GO:0030336)	204	7	1.18	5.94	0.000202
		positive regulation of developmental process (GO:0051094)	1255	43	7.25	5.93	4.69e-22
		cellular response to acid chemical (GO:0071229)	146	5	0.84	5.93	0.00169
		regulation of dendrite development (GO:0050773)	146	5	0.84	5.93	0.00169
		negative regulation of leukocyte activation (GO:0002695)	146	5	0.84	5.93	0.00169
		positive regulation of cysteine-type endopeptidase activity (GO:2001056)	117	4	0.68	5.92	0.00495
		negative regulation of apoptotic signaling pathway (GO:2001234)	205	7	1.18	5.91	0.000208
		response to endoplasmic reticulum stress (GO:0034976)	176	6	1.02	5.9	0.000598
		negative regulation of intracellular protein transport (GO:0090317)	88	3	0.51	5.9	0.0148
		glucose metabolic process (GO:0006006)	88	3	0.51	5.9	0.0148
		cell-substrate adhesion (GO:0031589)	147	5	0.85	5.89	0.00174
		developmental growth (GO:0048589)	383	13	2.21	5.87	4.13e-07
		regulation of blood circulation (GO:1903522)	236	8	1.36	5.87	7.66e-05
		positive regulation of protein complex assembly (GO:0031334)	177	6	1.02	5.87	0.000616
		regulation of blood pressure (GO:0008217)	177	6	1.02	5.87	0.000616
		regulation of acute inflammatory response (GO:0002673)	59	2	0.34	5.87	0.0463
		chondrocyte differentiation (GO:0002062)	59	2	0.34	5.87	0.0463
		cellular response to interleukin-1 (GO:0071347)	59	2	0.34	5.87	0.0463
		peptide cross-linking (GO:0018149)	59	2	0.34	5.87	0.0463
		regulation of mRNA stability (GO:0043488)	59	2	0.34	5.87	0.0463
		negative regulation of transport (GO:0051051)	474	16	2.74	5.84	1.88e-08
		response to alkaloid (GO:0043279)	89	3	0.51	5.83	0.0153
		odontogenesis (GO:0042476)	89	3	0.51	5.83	0.0153
		carbohydrate biosynthetic process (GO:0016051)	89	3	0.51	5.83	0.0153
		striated muscle tissue development (GO:0014706)	298	10	1.72	5.81	1.04e-05
		negative regulation of cell-cell adhesion (GO:0022408)	149	5	0.86	5.81	0.00184
		inflammatory response (GO:0006954)	388	13	2.24	5.8	4.77e-07
		leukocyte differentiation (GO:0002521)	328	11	1.9	5.8	3.74e-06
		regulation of neuron death (GO:1901214)	299	10	1.73	5.79	1.08e-05
		tissue development (GO:0009888)	1589	53	9.18	5.77	3.81e-27
		regulation of leukocyte proliferation (GO:0070663)	210	7	1.21	5.77	0.00024
		oligodendrocyte differentiation (GO:0048709)	60	2	0.35	5.77	0.0477
		negative regulation of peptide secretion (GO:0002792)	60	2	0.35	5.77	0.0477
		cell migration (GO:0016477)	721	24	4.17	5.76	4.57e-12
		tube morphogenesis (GO:0035239)	392	13	2.27	5.74	5.34e-07
		regulation of chemotaxis (GO:0050920)	181	6	1.05	5.74	0.000691
		MAPK cascade (GO:0000165)	151	5	0.87	5.73	0.00195
		regulation of peptidase activity (GO:0052547)	363	12	2.1	5.72	1.54e-06
		coagulation (GO:0050817)	121	4	0.7	5.72	0.00556
		regulation of cell shape (GO:0008360)	121	4	0.7	5.72	0.00556
		blood coagulation (GO:0007596)	121	4	0.7	5.72	0.00556
		eye development (GO:0001654)	364	12	2.1	5.7	1.59e-06
		blood circulation (GO:0008015)	364	12	2.1	5.7	1.59e-06
		negative regulation of cellular component movement (GO:0051271)	243	8	1.4	5.7	9.36e-05
		regulation of ERK1 and ERK2 cascade (GO:0070372)	243	8	1.4	5.7	9.36e-05
		negative regulation of cell motility (GO:2000146)	213	7	1.23	5.69	0.000261
		intrinsic apoptotic signaling pathway (GO:0097193)	152	5	0.88	5.69	0.00201
		skeletal system development (GO:0001501)	458	15	2.65	5.67	7.95e-08
		developmental growth involved in morphogenesis (GO:0060560)	122	4	0.71	5.67	0.00572
		stem cell proliferation (GO:0072089)	61	2	0.35	5.67	0.0491
		positive regulation of gliogenesis (GO:0014015)	61	2	0.35	5.67	0.0491
		negative regulation of cell division (GO:0051782)	61	2	0.35	5.67	0.0491
		detoxification (GO:0098754)	61	2	0.35	5.67	0.0491
		positive regulation of viral life cycle (GO:1903902)	61	2	0.35	5.67	0.0491
		circulatory system process (GO:0003013)	368	12	2.13	5.64	1.77e-06
		signal transduction by protein phosphorylation (GO:0023014)	184	6	1.06	5.64	0.000753
		negative regulation of extrinsic apoptotic signaling pathway (GO:2001237)	92	3	0.53	5.64	0.0167
		positive regulation of B cell activation (GO:0050871)	92	3	0.53	5.64	0.0167
		negative regulation of establishment of protein localization (GO:1904950)	215	7	1.24	5.63	0.000276
		neural tube formation (GO:0001841)	123	4	0.71	5.63	0.00588
		regulation of embryonic development (GO:0045995)	123	4	0.71	5.63	0.00588
		hemostasis (GO:0007599)	123	4	0.71	5.63	0.00588
		cell proliferation (GO:0008283)	555	18	3.21	5.61	4.17e-09
		regulation of hemopoiesis (GO:1903706)	339	11	1.96	5.61	5.1e-06
		regulation of mitochondrion organization (GO:0010821)	185	6	1.07	5.61	0.000774
		regulation of cytokine production (GO:0001817)	527	17	3.05	5.58	1.26e-08
		regulation of leukocyte differentiation (GO:1902105)	248	8	1.43	5.58	0.000108
		positive regulation of DNA metabolic process (GO:0051054)	186	6	1.07	5.58	0.000796
		cellular response to molecule of bacterial origin (GO:0071219)	124	4	0.72	5.58	0.00605
		cellular response to BMP stimulus (GO:0071773)	93	3	0.54	5.58	0.0171
		response to BMP (GO:0071772)	93	3	0.54	5.58	0.0171
		blastocyst development (GO:0001824)	93	3	0.54	5.58	0.0171
		regulation of leukocyte chemotaxis (GO:0002688)	93	3	0.54	5.58	0.0171
		negative regulation of lymphocyte activation (GO:0051250)	125	4	0.72	5.54	0.00622
		positive regulation of endopeptidase activity (GO:0010950)	125	4	0.72	5.54	0.00622
		negative regulation of hydrolase activity (GO:0051346)	376	12	2.17	5.52	2.21e-06
		cell fate commitment (GO:0045165)	252	8	1.46	5.49	0.00012
		response to organic cyclic compound (GO:0014070)	631	20	3.65	5.48	7.77e-10
		camera-type eye development (GO:0043010)	316	10	1.83	5.48	1.72e-05
		regulation of muscle cell differentiation (GO:0051147)	158	5	0.91	5.48	0.00237
		negative regulation of defense response (GO:0031348)	158	5	0.91	5.48	0.00237
		circulatory system development (GO:0072359)	854	27	4.94	5.47	5.63e-13
		cardiovascular system development (GO:0072358)	854	27	4.94	5.47	5.63e-13
		urogenital system development (GO:0001655)	285	9	1.65	5.46	4.67e-05
		regulation of neural precursor cell proliferation (GO:2000177)	95	3	0.55	5.46	0.0181
		response to carbohydrate (GO:0009743)	95	3	0.55	5.46	0.0181
		response to starvation (GO:0042594)	127	4	0.73	5.45	0.00657
		carbohydrate homeostasis (GO:0033500)	159	5	0.92	5.44	0.00243
		regulation of synaptic plasticity (GO:0048167)	159	5	0.92	5.44	0.00243
		glucose homeostasis (GO:0042593)	159	5	0.92	5.44	0.00243
		cellular response to oxidative stress (GO:0034599)	159	5	0.92	5.44	0.00243
		cellular response to cytokine stimulus (GO:0071345)	414	13	2.39	5.43	9.76e-07
		rhythmic process (GO:0048511)	255	8	1.47	5.43	0.00013
		regulation of cell adhesion (GO:0030155)	606	19	3.5	5.42	2.57e-09
		hemopoiesis (GO:0030097)	606	19	3.5	5.42	2.57e-09
		epidermal cell differentiation (GO:0009913)	160	5	0.92	5.41	0.0025
		positive regulation of mononuclear cell proliferation (GO:0032946)	128	4	0.74	5.41	0.00675
		camera-type eye morphogenesis (GO:0048593)	128	4	0.74	5.41	0.00675
		zymogen activation (GO:0031638)	96	3	0.55	5.41	0.0186
		regulation of cytokine biosynthetic process (GO:0042035)	96	3	0.55	5.41	0.0186
		negative regulation of response to wounding (GO:1903035)	161	5	0.93	5.37	0.00257
		tissue homeostasis (GO:0001894)	161	5	0.93	5.37	0.00257
		positive regulation of cell division (GO:0051781)	129	4	0.75	5.37	0.00693
		regulation of systemic arterial blood pressure (GO:0003073)	97	3	0.56	5.35	0.0191
		erythrocyte homeostasis (GO:0034101)	97	3	0.56	5.35	0.0191
		activation of MAPK activity (GO:0000187)	97	3	0.56	5.35	0.0191
		reactive oxygen species metabolic process (GO:0072593)	97	3	0.56	5.35	0.0191
		negative regulation of cell death (GO:0060548)	908	28	5.25	5.34	3.53e-13
		negative regulation of cell activation (GO:0050866)	162	5	0.94	5.34	0.00263
		mesenchymal cell development (GO:0014031)	130	4	0.75	5.32	0.00712
		regulation of epithelial cell differentiation (GO:0030856)	130	4	0.75	5.32	0.00712
		negative regulation of hemopoiesis (GO:1903707)	130	4	0.75	5.32	0.00712
		epithelium development (GO:0060429)	1011	31	5.84	5.31	1.74e-14
		positive regulation of multicellular organismal process (GO:0051240)	1503	46	8.69	5.3	1.01e-21
		positive regulation of cellular component biogenesis (GO:0044089)	392	12	2.27	5.3	3.37e-06
		male gonad development (GO:0008584)	98	3	0.57	5.3	0.0196
		development of primary male sexual characteristics (GO:0046546)	98	3	0.57	5.3	0.0196
		positive regulation of cellular amide metabolic process (GO:0034250)	98	3	0.57	5.3	0.0196
		regulation of binding (GO:0051098)	295	9	1.7	5.28	6.07e-05
		positive regulation of peptidyl-tyrosine phosphorylation (GO:0050731)	164	5	0.95	5.28	0.00278
		positive regulation of stress-activated MAPK cascade (GO:0032874)	131	4	0.76	5.28	0.00731
		positive regulation of synaptic transmission (GO:0050806)	131	4	0.76	5.28	0.00731
		positive regulation of peptidase activity (GO:0010952)	131	4	0.76	5.28	0.00731
		regulation of response to wounding (GO:1903034)	394	12	2.28	5.27	3.55e-06
		negative regulation of neuron death (GO:1901215)	197	6	1.14	5.27	0.00107
		negative regulation of multicellular organismal process (GO:0051241)	1057	32	6.11	5.24	8.51e-15
		positive regulation of stress-activated protein kinase signaling cascade (GO:0070304)	132	4	0.76	5.24	0.0075
		cell junction organization (GO:0034330)	132	4	0.76	5.24	0.0075
		gland development (GO:0048732)	397	12	2.29	5.23	3.83e-06
		transmembrane receptor protein tyrosine kinase signaling pathway (GO:0007169)	331	10	1.91	5.23	2.55e-05
		regulation of behavior (GO:0050795)	265	8	1.53	5.22	0.000169
		response to extracellular stimulus (GO:0009991)	266	8	1.54	5.2	0.000173
		positive regulation of MAPK cascade (GO:0043410)	433	13	2.5	5.19	1.6e-06
		regulation of lymphocyte proliferation (GO:0050670)	200	6	1.16	5.19	0.00115
		myeloid leukocyte activation (GO:0002274)	100	3	0.58	5.19	0.0207
		regulation of striated muscle cell differentiation (GO:0051153)	100	3	0.58	5.19	0.0207
		developmental process involved in reproduction (GO:0003006)	702	21	4.06	5.18	7.81e-10
		negative regulation of protein phosphorylation (GO:0001933)	401	12	2.32	5.18	4.23e-06
		muscle organ development (GO:0007517)	267	8	1.54	5.18	0.000177
		negative regulation of transcription from RNA polymerase II promoter (GO:0000122)	737	22	4.26	5.16	3.05e-10
		negative regulation of cell cycle (GO:0045786)	335	10	1.94	5.16	2.82e-05
		negative regulation of locomotion (GO:0040013)	268	8	1.55	5.16	0.000182
		positive regulation of leukocyte proliferation (GO:0070665)	134	4	0.77	5.16	0.0079
		localization of cell (GO:0051674)	807	24	4.66	5.15	4.58e-11
		cell motility (GO:0048870)	807	24	4.66	5.15	4.58e-11
		fat cell differentiation (GO:0045444)	101	3	0.58	5.14	0.0212
		regulation of system process (GO:0044057)	472	14	2.73	5.13	7.14e-07
		single-organism behavior (GO:0044708)	439	13	2.54	5.12	1.85e-06
		regulation of protein import into nucleus (GO:0042306)	169	5	0.98	5.12	0.00315
		anatomical structure formation involved in morphogenesis (GO:0048646)	1015	30	5.87	5.11	1.28e-13
		skeletal system morphogenesis (GO:0048705)	237	7	1.37	5.11	0.000492
		regulation of peptidyl-serine phosphorylation (GO:0033135)	136	4	0.79	5.09	0.00831
		positive regulation of mitochondrion organization (GO:0010822)	136	4	0.79	5.09	0.00831
		negative regulation of Wnt signaling pathway (GO:0030178)	136	4	0.79	5.09	0.00831
		regulation of sequestering of calcium ion (GO:0051282)	102	3	0.59	5.09	0.0218
		response to endogenous stimulus (GO:0009719)	1058	31	6.11	5.07	5.77e-14
		response to hormone (GO:0009725)	580	17	3.35	5.07	4.99e-08
		negative regulation of developmental process (GO:0051093)	855	25	4.94	5.06	2.43e-11
		negative regulation of protein transport (GO:0051224)	205	6	1.18	5.06	0.00131
		regulation of response to DNA damage stimulus (GO:2001020)	137	4	0.79	5.05	0.00852
		stem cell development (GO:0048864)	137	4	0.79	5.05	0.00852
		response to oxygen-containing compound (GO:1901700)	1029	30	5.95	5.04	1.81e-13
		positive regulation of cytokine production (GO:0001819)	343	10	1.98	5.04	3.43e-05
		kidney epithelium development (GO:0072073)	103	3	0.6	5.04	0.0223
		regulation of protein import (GO:1904589)	172	5	0.99	5.03	0.0034
		negative regulation of protein metabolic process (GO:0051248)	1034	30	5.98	5.02	2.05e-13
		negative regulation of programmed cell death (GO:0043069)	828	24	4.79	5.02	7.7e-11
		positive regulation of neurogenesis (GO:0050769)	452	13	2.61	4.98	2.54e-06
		positive regulation of I-kappaB kinase/NF-kappaB signaling (GO:0043123)	139	4	0.8	4.98	0.00895
		positive regulation of cellular component organization (GO:0051130)	1151	33	6.65	4.96	1.36e-14
		regulation of cell death (GO:0010941)	1505	43	8.7	4.94	4.27e-19
		hematopoietic or lymphoid organ development (GO:0048534)	666	19	3.85	4.94	1.16e-08
		response to reactive oxygen species (GO:0000302)	140	4	0.81	4.94	0.00917
		positive regulation of cytokine secretion (GO:0050715)	105	3	0.61	4.94	0.0235
		regulation of macroautophagy (GO:0016241)	105	3	0.61	4.94	0.0235
		sensory organ development (GO:0007423)	561	16	3.24	4.93	1.83e-07
		negative regulation of immune system process (GO:0002683)	388	11	2.24	4.91	1.78e-05
		embryonic epithelial tube formation (GO:0001838)	141	4	0.81	4.91	0.00939
		leukocyte proliferation (GO:0070661)	106	3	0.61	4.9	0.024
		negative regulation of apoptotic process (GO:0043066)	813	23	4.7	4.89	3.22e-10
		regulation of protein binding (GO:0043393)	177	5	1.02	4.89	0.00383
		heart development (GO:0007507)	532	15	3.07	4.88	5.25e-07
		regulation of MAPK cascade (GO:0043408)	640	18	3.7	4.87	3.61e-08
		leukocyte cell-cell adhesion (GO:0007159)	284	8	1.64	4.87	0.000268
		regulation of protein localization to nucleus (GO:1900180)	213	6	1.23	4.87	0.00158
		epithelial tube formation (GO:0072175)	142	4	0.82	4.87	0.00962
		hematopoietic progenitor cell differentiation (GO:0002244)	142	4	0.82	4.87	0.00962
		cellular response to biotic stimulus (GO:0071216)	142	4	0.82	4.87	0.00962
		muscle cell development (GO:0055001)	142	4	0.82	4.87	0.00962
		positive regulation of cell activation (GO:0050867)	285	8	1.65	4.86	0.000274
		negative regulation of response to external stimulus (GO:0032102)	285	8	1.65	4.86	0.000274
		gonad development (GO:0008406)	178	5	1.03	4.86	0.00392
		negative regulation of proteolysis (GO:0045861)	321	9	1.86	4.85	0.000114
		response to metal ion (GO:0010038)	214	6	1.24	4.85	0.00162
		B cell differentiation (GO:0030183)	107	3	0.62	4.85	0.0246
		retina development in camera-type eye (GO:0060041)	143	4	0.83	4.84	0.00985
		regulation of calcium ion transport (GO:0051924)	215	6	1.24	4.83	0.00166
		positive regulation of neuron differentiation (GO:0045666)	360	10	2.08	4.81	5.12e-05
		positive regulation of response to external stimulus (GO:0032103)	288	8	1.66	4.81	0.000294
		negative regulation of inflammatory response (GO:0050728)	108	3	0.62	4.81	0.0252
		regulation of cellular response to stress (GO:0080135)	578	16	3.34	4.79	2.72e-07
		development of primary sexual characteristics (GO:0045137)	181	5	1.05	4.78	0.00421
		tube development (GO:0035295)	617	17	3.57	4.77	1.19e-07
		regulation of protein dephosphorylation (GO:0035304)	145	4	0.84	4.77	0.0103
		negative regulation of phosphorylation (GO:0042326)	437	12	2.53	4.75	9.97e-06
		immune system development (GO:0002520)	694	19	4.01	4.74	2.22e-08
		protein processing (GO:0016485)	219	6	1.27	4.74	0.00182
		regulation of intrinsic apoptotic signaling pathway (GO:2001242)	146	4	0.84	4.74	0.0106
		regulation of vesicle-mediated transport (GO:0060627)	403	11	2.33	4.72	2.51e-05
		modulation of synaptic transmission (GO:0050804)	330	9	1.91	4.72	0.000141
		regulation of programmed cell death (GO:0043067)	1395	38	8.06	4.71	4.1e-16
		locomotion (GO:0040011)	1030	28	5.95	4.7	6.94e-12
		apoptotic process (GO:0006915)	848	23	4.9	4.69	7.2e-10
		neural tube development (GO:0021915)	185	5	1.07	4.68	0.00461
		phagocytosis (GO:0006909)	111	3	0.64	4.68	0.027
		regulation of gliogenesis (GO:0014013)	111	3	0.64	4.68	0.027
		negative regulation of DNA metabolic process (GO:0051053)	111	3	0.64	4.68	0.027
		regulation of synapse structure or activity (GO:0050803)	260	7	1.5	4.66	0.000845
		regulation of apoptotic process (GO:0042981)	1377	37	7.96	4.65	1.71e-15
		single organism reproductive process (GO:0044702)	1117	30	6.46	4.65	1.43e-12
		positive regulation of intracellular signal transduction (GO:1902533)	818	22	4.73	4.65	2.07e-09
		negative regulation of cell differentiation (GO:0045596)	637	17	3.68	4.62	1.87e-07
		positive regulation of transcription from RNA polymerase II promoter (GO:0045944)	1014	27	5.86	4.61	2.8e-11
		multicellular organismal reproductive process (GO:0048609)	713	19	4.12	4.61	3.38e-08
		developmental maturation (GO:0021700)	225	6	1.3	4.61	0.00208
		regulation of dephosphorylation (GO:0035303)	150	4	0.87	4.61	0.0116
		cellular response to organic substance (GO:0071310)	1393	37	8.05	4.6	2.45e-15
		cell adhesion (GO:0007155)	903	24	5.22	4.6	4.35e-10
		muscle structure development (GO:0061061)	451	12	2.61	4.6	1.36e-05
		regulation of cell differentiation (GO:0045595)	1586	42	9.17	4.58	1.91e-17
		in utero embryonic development (GO:0001701)	416	11	2.4	4.58	3.34e-05
		regulation of stress-activated MAPK cascade (GO:0032872)	189	5	1.09	4.58	0.00504
		programmed cell death (GO:0012501)	870	23	5.03	4.57	1.17e-09
		epithelial cell differentiation (GO:0030855)	493	13	2.85	4.56	6.44e-06
		response to organic substance (GO:0010033)	2055	54	11.88	4.55	8.31e-23
		cell death (GO:0008219)	913	24	5.28	4.55	5.41e-10
		biological adhesion (GO:0022610)	912	24	5.27	4.55	5.29e-10
		regulation of cellular amide metabolic process (GO:0034248)	304	8	1.76	4.55	0.00042
		regulation of stress-activated protein kinase signaling cascade (GO:0070302)	190	5	1.1	4.55	0.00515
		monocarboxylic acid biosynthetic process (GO:0072330)	152	4	0.88	4.55	0.0121
		regulation of interleukin-6 production (GO:0032675)	114	3	0.66	4.55	0.0289
		cellular response to endogenous stimulus (GO:0071495)	764	20	4.42	4.53	1.89e-08
		regulation of ion homeostasis (GO:2000021)	191	5	1.1	4.53	0.00526
		multicellular organism reproduction (GO:0032504)	727	19	4.2	4.52	4.58e-08
		regulation of I-kappaB kinase/NF-kappaB signaling (GO:0043122)	192	5	1.11	4.51	0.00538
		regulation of calcium ion transmembrane transport (GO:1903169)	115	3	0.66	4.51	0.0296
		peptidyl-tyrosine phosphorylation (GO:0018108)	115	3	0.66	4.51	0.0296
		regulation of inflammatory response (GO:0050727)	270	7	1.56	4.49	0.00105
		positive regulation of neuron projection development (GO:0010976)	270	7	1.56	4.49	0.00105
		positive regulation of protein secretion (GO:0050714)	231	6	1.34	4.49	0.00237
		regulation of cytokine secretion (GO:0050707)	154	4	0.89	4.49	0.0126
		lung development (GO:0030324)	193	5	1.12	4.48	0.00549
		regulation of immune system process (GO:0002682)	1160	30	6.7	4.47	3.67e-12
		negative regulation of catalytic activity (GO:0043086)	697	18	4.03	4.47	1.28e-07
		positive regulation of secretion by cell (GO:1903532)	387	10	2.24	4.47	9.27e-05
		leukocyte migration (GO:0050900)	155	4	0.9	4.47	0.0129
		response to ionizing radiation (GO:0010212)	116	3	0.67	4.47	0.0302
		homeostasis of number of cells (GO:0048872)	233	6	1.35	4.46	0.00247
		negative regulation of secretion by cell (GO:1903531)	194	5	1.12	4.46	0.00561
		regulation of multi-organism process (GO:0043900)	428	11	2.47	4.45	4.3e-05
		response to organonitrogen compound (GO:0010243)	507	13	2.93	4.44	8.66e-06
		myeloid cell homeostasis (GO:0002262)	117	3	0.68	4.44	0.0309
		peptidyl-tyrosine modification (GO:0018212)	117	3	0.68	4.44	0.0309
		regulation of developmental process (GO:0050793)	2264	58	13.08	4.43	3.31e-24
		positive regulation of protein phosphorylation (GO:0001934)	861	22	4.98	4.42	5.21e-09
		reproduction (GO:0000003)	1216	31	7.03	4.41	2.14e-12
		reproductive process (GO:0022414)	1215	31	7.02	4.41	2.09e-12
		positive regulation of phosphorylation (GO:0042327)	902	23	5.21	4.41	2.31e-09
		respiratory tube development (GO:0030323)	196	5	1.13	4.41	0.00585
		negative regulation of protein serine/threonine kinase activity (GO:0071901)	118	3	0.68	4.4	0.0316
		gland morphogenesis (GO:0022612)	118	3	0.68	4.4	0.0316
		negative regulation of gene expression (GO:0010629)	1422	36	8.22	4.38	2.73e-14
		tube formation (GO:0035148)	158	4	0.91	4.38	0.0137
		positive regulation of protein kinase activity (GO:0045860)	396	10	2.29	4.37	0.000112
		regulation of protein complex assembly (GO:0043254)	356	9	2.06	4.37	0.000246
		heart morphogenesis (GO:0003007)	238	6	1.38	4.36	0.00274
		hexose metabolic process (GO:0019318)	119	3	0.69	4.36	0.0323
		negative regulation of protein secretion (GO:0050709)	119	3	0.69	4.36	0.0323
		mammary gland development (GO:0030879)	119	3	0.69	4.36	0.0323
		positive regulation of nervous system development (GO:0051962)	518	13	2.99	4.34	1.09e-05
		positive regulation of signal transduction (GO:0009967)	1240	31	7.17	4.33	3.52e-12
		cellular response to organic cyclic compound (GO:0071407)	360	9	2.08	4.33	0.000266
		regulation of translation (GO:0006417)	280	7	1.62	4.33	0.00129
		regulation of multicellular organismal development (GO:2000026)	1763	44	10.19	4.32	2.26e-17
		regulation of cell morphogenesis (GO:0022604)	521	13	3.01	4.32	1.15e-05
		negative regulation of growth (GO:0045926)	241	6	1.39	4.31	0.00291
		negative regulation of intracellular signal transduction (GO:1902532)	443	11	2.56	4.3	5.84e-05
		negative regulation of cellular protein metabolic process (GO:0032269)	968	24	5.59	4.29	1.7e-09
		regulation of synapse organization (GO:0050807)	121	3	0.7	4.29	0.0336
		regulation of phosphatase activity (GO:0010921)	121	3	0.7	4.29	0.0336
		protein maturation (GO:0051604)	243	6	1.4	4.27	0.00303
		regulation of cellular response to growth factor stimulus (GO:0090287)	243	6	1.4	4.27	0.00303
		embryonic organ development (GO:0048568)	488	12	2.82	4.25	2.93e-05
		lymphocyte differentiation (GO:0030098)	244	6	1.41	4.25	0.0031
		cell-cell junction organization (GO:0045216)	122	3	0.71	4.25	0.0343
		organic hydroxy compound transport (GO:0015850)	122	3	0.71	4.25	0.0343
		male sex differentiation (GO:0046661)	122	3	0.71	4.25	0.0343
		regulation of membrane potential (GO:0042391)	367	9	2.12	4.24	0.000306
		regulation of nucleocytoplasmic transport (GO:0046822)	204	5	1.18	4.24	0.0069
		positive regulation of phosphorus metabolic process (GO:0010562)	1022	25	5.91	4.23	9.7e-10
		positive regulation of phosphate metabolic process (GO:0045937)	1022	25	5.91	4.23	9.7e-10
		anatomical structure morphogenesis (GO:0009653)	2171	53	12.55	4.22	7.02e-21
		cytokine production (GO:0001816)	123	3	0.71	4.22	0.035
		negative regulation of cellular response to growth factor stimulus (GO:0090288)	123	3	0.71	4.22	0.035
		negative regulation of molecular function (GO:0044092)	948	23	5.48	4.2	5.85e-09
		negative regulation of macromolecule biosynthetic process (GO:0010558)	1364	33	7.88	4.19	1.45e-12
		embryonic morphogenesis (GO:0048598)	620	15	3.58	4.19	3.41e-06
		positive regulation of secretion (GO:0051047)	414	10	2.39	4.18	0.00016
		chordate embryonic development (GO:0043009)	705	17	4.07	4.17	7.54e-07
		multicellular organismal homeostasis (GO:0048871)	249	6	1.44	4.17	0.00342
		eye morphogenesis (GO:0048592)	166	4	0.96	4.17	0.0162
		negative regulation of transcription, DNA-templated (GO:0045892)	1126	27	6.51	4.15	2.84e-10
		embryo development ending in birth or egg hatching (GO:0009792)	712	17	4.12	4.13	8.62e-07
		positive regulation of protein modification process (GO:0031401)	1049	25	6.06	4.12	1.64e-09
		morphogenesis of embryonic epithelium (GO:0016331)	168	4	0.97	4.12	0.0168
		positive regulation of lymphocyte proliferation (GO:0050671)	126	3	0.73	4.12	0.0372
		organ morphogenesis (GO:0009887)	929	22	5.37	4.1	2.01e-08
		response to abiotic stimulus (GO:0009628)	845	20	4.88	4.1	9.66e-08
		animal organ development (GO:0048513)	2789	66	16.12	4.09	2.88e-26
		cell-cell adhesion via plasma-membrane adhesion molecules (GO:0098742)	127	3	0.73	4.09	0.0379
		positive regulation of protein localization to nucleus (GO:1900182)	127	3	0.73	4.09	0.0379
		striated muscle cell development (GO:0055002)	127	3	0.73	4.09	0.0379
		negative regulation of cellular amide metabolic process (GO:0034249)	127	3	0.73	4.09	0.0379
		regulation of response to stress (GO:0080134)	1188	28	6.87	4.08	1.84e-10
		cellular response to chemical stimulus (GO:0070887)	1744	41	10.08	4.07	3.06e-15
		negative regulation of biosynthetic process (GO:0009890)	1446	34	8.36	4.07	1.35e-12
		regulation of intracellular signal transduction (GO:1902531)	1444	34	8.35	4.07	1.29e-12
		positive regulation of signaling (GO:0023056)	1402	33	8.1	4.07	3.04e-12
		negative regulation of response to stimulus (GO:0048585)	1319	31	7.62	4.07	1.68e-11
		behavior (GO:0007610)	595	14	3.44	4.07	1.01e-05
		regulation of DNA metabolic process (GO:0051052)	340	8	1.97	4.07	0.000865
		positive regulation of MAP kinase activity (GO:0043406)	170	4	0.98	4.07	0.0175
		negative regulation of cell growth (GO:0030308)	170	4	0.98	4.07	0.0175
		negative regulation of nucleic acid-templated transcription (GO:1903507)	1151	27	6.65	4.06	4.58e-10
		response to bacterium (GO:0009617)	469	11	2.71	4.06	9.65e-05
		maintenance of location (GO:0051235)	128	3	0.74	4.06	0.0387
		positive regulation of kinase activity (GO:0033674)	427	10	2.47	4.05	0.000204
		cell surface receptor signaling pathway (GO:0007166)	1671	39	9.66	4.04	2.28e-14
		positive regulation of homeostatic process (GO:0032846)	214	5	1.24	4.04	0.00837
		negative regulation of macromolecule metabolic process (GO:0010605)	2233	52	12.91	4.03	1.55e-19
		negative regulation of cellular biosynthetic process (GO:0031327)	1416	33	8.18	4.03	3.97e-12
		negative regulation of phosphorus metabolic process (GO:0010563)	558	13	3.23	4.03	2.35e-05
		negative regulation of phosphate metabolic process (GO:0045936)	558	13	3.23	4.03	2.35e-05
		positive regulation of cell communication (GO:0010647)	1422	33	8.22	4.02	4.44e-12
		positive regulation of transport (GO:0051050)	947	22	5.47	4.02	2.82e-08
		negative regulation of cellular macromolecule biosynthetic process (GO:2000113)	1296	30	7.49	4.01	5.53e-11
		negative regulation of RNA biosynthetic process (GO:1902679)	1164	27	6.73	4.01	5.84e-10
		cellular response to lipid (GO:0071396)	345	8	1.99	4.01	0.000949
		regulation of cell morphogenesis involved in differentiation (GO:0010769)	345	8	1.99	4.01	0.000949
		regulation of cell development (GO:0060284)	951	22	5.5	4	3.03e-08
		response to nitrogen compound (GO:1901698)	605	14	3.5	4	1.21e-05
		regulation of cell activation (GO:0050865)	476	11	2.75	4	0.00011
		embryo development (GO:0009790)	1085	25	6.27	3.99	3.23e-09
		regulation of response to external stimulus (GO:0032101)	823	19	4.76	3.99	3.05e-07
		cellular response to oxygen-containing compound (GO:1901701)	607	14	3.51	3.99	1.26e-05
		positive regulation of cellular catabolic process (GO:0031331)	260	6	1.5	3.99	0.00421
		regulation of mitotic nuclear division (GO:0007088)	130	3	0.75	3.99	0.0402
		positive regulation of ion transmembrane transport (GO:0034767)	130	3	0.75	3.99	0.0402
		regulation of protein secretion (GO:0050708)	391	9	2.26	3.98	0.000483
		regulation of response to nutrient levels (GO:0032107)	131	3	0.76	3.96	0.041
		regulation of response to extracellular stimulus (GO:0032104)	131	3	0.76	3.96	0.041
		muscle cell differentiation (GO:0042692)	263	6	1.52	3.95	0.00445
		movement of cell or subcellular component (GO:0006928)	1143	26	6.61	3.94	1.93e-09
		regulation of cell division (GO:0051302)	264	6	1.53	3.93	0.00453
		negative regulation of secretion (GO:0051048)	220	5	1.27	3.93	0.00936
		regulation of symbiosis, encompassing mutualism through parasitism (GO:0043903)	176	4	1.02	3.93	0.0196
		negative regulation of homeostatic process (GO:0032845)	132	3	0.76	3.93	0.0417
		negative regulation of protein modification process (GO:0031400)	574	13	3.32	3.92	3.14e-05
		positive regulation of gene expression (GO:0010628)	1681	38	9.72	3.91	1.46e-13
		regulation of secretion by cell (GO:1903530)	664	15	3.84	3.91	7.7e-06
		regulation of peptidyl-tyrosine phosphorylation (GO:0050730)	222	5	1.28	3.9	0.0097
		regulation of canonical Wnt signaling pathway (GO:0060828)	178	4	1.03	3.89	0.0203
		regulation of multicellular organismal process (GO:0051239)	2630	59	15.2	3.88	8.76e-22
		positive regulation of macromolecule biosynthetic process (GO:0010557)	1604	36	9.27	3.88	9.51e-13
		regulation of proteolysis (GO:0030162)	625	14	3.61	3.88	1.73e-05
		single organismal cell-cell adhesion (GO:0016337)	446	10	2.58	3.88	0.000288
		positive regulation of response to stimulus (GO:0048584)	1700	38	9.83	3.87	2.07e-13
		negative regulation of RNA metabolic process (GO:0051253)	1208	27	6.98	3.87	1.3e-09
		cell activation (GO:0001775)	536	12	3.1	3.87	7.15e-05
		regulation of viral life cycle (GO:1903900)	134	3	0.77	3.87	0.0433
		regulation of localization (GO:0032879)	2374	53	13.72	3.86	3.78e-19
		regulation of transcription from RNA polymerase II promoter (GO:0006357)	1703	38	9.84	3.86	2.18e-13
		positive regulation of cellular protein metabolic process (GO:0032270)	1301	29	7.52	3.86	2.97e-10
		cytokine-mediated signaling pathway (GO:0019221)	269	6	1.55	3.86	0.00495
		activation of protein kinase activity (GO:0032147)	224	5	1.29	3.86	0.0101
		respiratory system development (GO:0060541)	224	5	1.29	3.86	0.0101
		negative regulation of metabolic process (GO:0009892)	2471	55	14.28	3.85	6.46e-20
		negative regulation of signaling (GO:0023057)	1123	25	6.49	3.85	6.39e-09
		positive regulation of biosynthetic process (GO:0009891)	1759	39	10.17	3.84	1.16e-13
		multi-organism reproductive process (GO:0044703)	811	18	4.69	3.84	1.13e-06
		nucleocytoplasmic transport (GO:0006913)	225	5	1.3	3.84	0.0102
		negative regulation of cellular metabolic process (GO:0031324)	2258	50	13.05	3.83	8.65e-18
		regulation of homeostatic process (GO:0032844)	452	10	2.61	3.83	0.00032
		regulation of MAP kinase activity (GO:0043405)	272	6	1.57	3.82	0.00522
		positive regulation of leukocyte activation (GO:0002696)	272	6	1.57	3.82	0.00522
		regulation of muscle contraction (GO:0006937)	136	3	0.79	3.82	0.0449
		negative regulation of cell communication (GO:0010648)	1136	25	6.57	3.81	8.03e-09
		regulation of protein phosphorylation (GO:0001932)	1277	28	7.38	3.79	9.24e-10
		nuclear transport (GO:0051169)	229	5	1.32	3.78	0.011
		regulation of protein kinase activity (GO:0045859)	643	14	3.72	3.77	2.36e-05
		cell-cell adhesion (GO:0098609)	551	12	3.18	3.77	9.26e-05
		positive regulation of transmembrane transport (GO:0034764)	138	3	0.8	3.76	0.0465
		regulation of actin cytoskeleton organization (GO:0032956)	277	6	1.6	3.75	0.00569
		positive regulation of cellular metabolic process (GO:0031325)	2727	59	15.76	3.74	5.29e-21
		positive regulation of nucleic acid-templated transcription (GO:1903508)	1400	30	8.09	3.71	3.5e-10
		positive regulation of transcription, DNA-templated (GO:0045893)	1400	30	8.09	3.71	3.5e-10
		positive regulation of protein metabolic process (GO:0051247)	1398	30	8.08	3.71	3.38e-10
		sex differentiation (GO:0007548)	233	5	1.35	3.71	0.0118
		receptor-mediated endocytosis (GO:0006898)	140	3	0.81	3.71	0.0482
		embryonic appendage morphogenesis (GO:0035113)	140	3	0.81	3.71	0.0482
		positive regulation of RNA metabolic process (GO:0051254)	1450	31	8.38	3.7	1.75e-10
		positive regulation of RNA biosynthetic process (GO:1902680)	1403	30	8.11	3.7	3.68e-10
		immune system process (GO:0002376)	1690	36	9.77	3.69	4.29e-12
		appendage development (GO:0048736)	188	4	1.09	3.68	0.0242
		single organism cell adhesion (GO:0098602)	472	10	2.73	3.67	0.000448
		response to nutrient levels (GO:0031667)	236	5	1.36	3.67	0.0124
		positive regulation of nitrogen compound metabolic process (GO:0051173)	1750	37	10.11	3.66	2.46e-12
		regulation of phosphorylation (GO:0042325)	1372	29	7.93	3.66	1e-09
		sensory organ morphogenesis (GO:0090596)	284	6	1.64	3.66	0.0064
		regulation of protein targeting (GO:1903533)	284	6	1.64	3.66	0.0064
		pattern specification process (GO:0007389)	474	10	2.74	3.65	0.000462
		posttranscriptional regulation of gene expression (GO:0010608)	332	7	1.92	3.65	0.00333
		regulation of secretion (GO:0051046)	713	15	4.12	3.64	1.77e-05
		negative regulation of signal transduction (GO:0009968)	1000	21	5.78	3.63	3.2e-07
		neuron differentiation (GO:0030182)	905	19	5.23	3.63	1.25e-06
		axon guidance (GO:0007411)	191	4	1.1	3.62	0.0254
		positive regulation of macromolecule metabolic process (GO:0010604)	2683	56	15.51	3.61	4.93e-19
		positive regulation of cellular biosynthetic process (GO:0031328)	1724	36	9.96	3.61	7.59e-12
		negative regulation of nucleobase-containing compound metabolic process (GO:0045934)	1341	28	7.75	3.61	2.71e-09
		regulation of hydrolase activity (GO:0051336)	959	20	5.54	3.61	7.04e-07
		regulation of signal transduction (GO:0009966)	2353	49	13.6	3.6	2.52e-16
		gliogenesis (GO:0042063)	192	4	1.11	3.6	0.0259
		cellular process involved in reproduction in multicellular organism (GO:0022412)	337	7	1.95	3.59	0.00361
		neuron projection guidance (GO:0097485)	193	4	1.12	3.59	0.0263
		protein targeting (GO:0006605)	290	6	1.68	3.58	0.00705
		regulation of cellular component biogenesis (GO:0044087)	728	15	4.21	3.57	2.25e-05
		response to inorganic substance (GO:0010035)	339	7	1.96	3.57	0.00373
		positive regulation of lymphocyte activation (GO:0051251)	242	5	1.4	3.57	0.0136
		regulation of protein metabolic process (GO:0051246)	2429	50	14.04	3.56	1.72e-16
		cellular metal ion homeostasis (GO:0006875)	389	8	2.25	3.56	0.00201
		regulation of metal ion transport (GO:0010959)	340	7	1.97	3.56	0.00379
		anatomical structure homeostasis (GO:0060249)	243	5	1.4	3.56	0.0139
		negative regulation of nitrogen compound metabolic process (GO:0051172)	1463	30	8.46	3.55	9.85e-10
		defense response (GO:0006952)	1071	22	6.19	3.55	2.35e-07
		positive regulation of transferase activity (GO:0051347)	488	10	2.82	3.55	0.000578
		regulation of transport (GO:0051049)	1709	35	9.88	3.54	2.76e-11
		positive regulation of nucleobase-containing compound metabolic process (GO:0045935)	1661	34	9.6	3.54	5.82e-11
		generation of neurons (GO:0048699)	1416	29	8.18	3.54	2.05e-09
		regulation of leukocyte activation (GO:0002694)	440	9	2.54	3.54	0.0011
		regulation of cellular protein metabolic process (GO:0032268)	2254	46	13.03	3.53	6.51e-15
		response to external stimulus (GO:0009605)	1575	32	9.1	3.52	2.98e-10
		positive regulation of cell projection organization (GO:0031346)	344	7	1.99	3.52	0.00404
		positive regulation of cell cycle (GO:0045787)	295	6	1.7	3.52	0.00764
		positive regulation of organelle organization (GO:0010638)	542	11	3.13	3.51	0.000333
		regulation of cellular component organization (GO:0051128)	2176	44	12.58	3.5	4.45e-14
		regulation of small GTPase mediated signal transduction (GO:0051056)	198	4	1.14	3.5	0.0285
		cell development (GO:0048468)	1593	32	9.21	3.48	3.95e-10
		positive regulation of cell-cell adhesion (GO:0022409)	199	4	1.15	3.48	0.0289
		regulation of kinase activity (GO:0043549)	698	14	4.03	3.47	5.7e-05
		leukocyte activation (GO:0045321)	449	9	2.6	3.47	0.00127
		establishment of protein localization to organelle (GO:0072594)	249	5	1.44	3.47	0.0152
		regulation of ion transmembrane transport (GO:0034765)	401	8	2.32	3.45	0.00242
		regionalization (GO:0003002)	351	7	2.03	3.45	0.0045
		neurogenesis (GO:0022008)	1511	30	8.73	3.44	2.09e-09
		positive regulation of metabolic process (GO:0009893)	3176	63	18.36	3.43	9.9e-21
		cell morphogenesis (GO:0000902)	859	17	4.96	3.42	1.03e-05
		response to chemical (GO:0042221)	3095	61	17.89	3.41	8.56e-20
		regulation of neurogenesis (GO:0050767)	760	15	4.39	3.41	3.66e-05
		regulation of immune response (GO:0050776)	558	11	3.23	3.41	0.000424
		regulation of catalytic activity (GO:0050790)	1783	35	10.3	3.4	8.78e-11
		regulation of protein modification process (GO:0031399)	1628	32	9.41	3.4	6.77e-10
		cellular calcium ion homeostasis (GO:0006874)	308	6	1.78	3.37	0.00931
		system development (GO:0048731)	3813	74	22.04	3.36	7.58e-25
		regulation of phosphate metabolic process (GO:0019220)	1598	31	9.24	3.36	1.83e-09
		regulation of cell-cell adhesion (GO:0022407)	360	7	2.08	3.36	0.00515
		positive regulation of sequence-specific DNA binding transcription factor activity (GO:0051091)	206	4	1.19	3.36	0.0322
		regulation of phosphorus metabolic process (GO:0051174)	1602	31	9.26	3.35	1.94e-09
		regulation of T cell activation (GO:0050863)	258	5	1.49	3.35	0.0175
		homotypic cell-cell adhesion (GO:0034109)	311	6	1.8	3.34	0.00974
		regulation of defense response (GO:0031347)	572	11	3.31	3.33	0.00052
		leukocyte aggregation (GO:0070486)	260	5	1.5	3.33	0.018
		cell differentiation (GO:0030154)	3331	64	19.25	3.32	2.12e-20
		response to stress (GO:0006950)	2707	52	15.65	3.32	5.73e-16
		proteolysis (GO:0006508)	1096	21	6.33	3.32	1.39e-06
		regulation of cell communication (GO:0010646)	2722	52	15.73	3.31	7.21e-16
		regulation of transmembrane transport (GO:0034762)	418	8	2.42	3.31	0.00311
		cellular component morphogenesis (GO:0032989)	945	18	5.46	3.3	9.27e-06
		regulation of actin filament-based process (GO:0032970)	315	6	1.82	3.3	0.0103
		regulation of hormone secretion (GO:0046883)	262	5	1.51	3.3	0.0186
		regulation of signaling (GO:0023051)	2681	51	15.5	3.29	1.89e-15
		defense response to bacterium (GO:0042742)	263	5	1.52	3.29	0.0188
		regulation of response to stimulus (GO:0048583)	3231	61	18.67	3.27	7.35e-19
		regulation of cell cycle (GO:0051726)	847	16	4.9	3.27	3.35e-05
		regulation of cytoplasmic transport (GO:1903649)	423	8	2.44	3.27	0.00334
		positive regulation of catabolic process (GO:0009896)	318	6	1.84	3.26	0.0108
		telencephalon development (GO:0021537)	212	4	1.23	3.26	0.0352
		regulation of cation transmembrane transport (GO:1904062)	213	4	1.23	3.25	0.0358
		gamete generation (GO:0007276)	587	11	3.39	3.24	0.000643
		lymphocyte activation (GO:0046649)	374	7	2.16	3.24	0.00629
		positive regulation of cellular process (GO:0048522)	4518	84	26.11	3.22	2.92e-28
		response to other organism (GO:0051707)	752	14	4.35	3.22	0.000125
		response to external biotic stimulus (GO:0043207)	752	14	4.35	3.22	0.000125
		calcium ion homeostasis (GO:0055074)	322	6	1.86	3.22	0.0114
		regulation of leukocyte cell-cell adhesion (GO:1903037)	269	5	1.55	3.22	0.0205
		negative regulation of neurogenesis (GO:0050768)	269	5	1.55	3.22	0.0205
		regulation of lymphocyte activation (GO:0051249)	377	7	2.18	3.21	0.00656
		cellular divalent inorganic cation homeostasis (GO:0072503)	323	6	1.87	3.21	0.0116
		negative regulation of biological process (GO:0048519)	4374	81	25.28	3.2	1.06e-26
		cell morphogenesis involved in differentiation (GO:0000904)	540	10	3.12	3.2	0.00124
		multicellular organism development (GO:0007275)	4372	80	25.27	3.17	7.02e-26
		regulation of ion transport (GO:0043269)	600	11	3.47	3.17	0.000768
		positive regulation of proteolysis (GO:0045862)	273	5	1.58	3.17	0.0217
		secretion (GO:0046903)	438	8	2.53	3.16	0.00412
		negative regulation of cellular process (GO:0048523)	4061	74	23.47	3.15	3.88e-23
		cellular cation homeostasis (GO:0030003)	439	8	2.54	3.15	0.00417
		single-multicellular organism process (GO:0044707)	5017	91	29	3.14	5.13e-31
		cellular developmental process (GO:0048869)	3532	64	20.41	3.14	4.58e-19
		chemical homeostasis (GO:0048878)	827	15	4.78	3.14	9.4e-05
		negative regulation of cellular component organization (GO:0051129)	607	11	3.51	3.14	0.000844
		negative regulation of cell development (GO:0010721)	332	6	1.92	3.13	0.0131
		anterior/posterior pattern specification (GO:0009952)	221	4	1.28	3.13	0.04
		regulation of protein transport (GO:0051223)	722	13	4.17	3.12	0.000302
		positive regulation of biological process (GO:0048518)	5064	91	29.27	3.11	1.08e-30
		regulation of biological quality (GO:0065008)	3113	56	17.99	3.11	4.2e-16
		response to biotic stimulus (GO:0009607)	780	14	4.51	3.11	0.000181
		regulation of establishment of protein localization (GO:0070201)	780	14	4.51	3.11	0.000181
		regulation of molecular function (GO:0065009)	2290	41	13.24	3.1	2.19e-11
		nervous system development (GO:0007399)	1953	35	11.29	3.1	1e-09
		positive regulation of catalytic activity (GO:0043085)	1060	19	6.13	3.1	1.2e-05
		positive regulation of molecular function (GO:0044093)	1342	24	7.76	3.09	7.47e-07
		homeostatic process (GO:0042592)	1287	23	7.44	3.09	1.33e-06
		regulation of homotypic cell-cell adhesion (GO:0034110)	280	5	1.62	3.09	0.0239
		protein localization to organelle (GO:0033365)	449	8	2.6	3.08	0.00476
		neuron development (GO:0048666)	732	13	4.23	3.07	0.000344
		metal ion homeostasis (GO:0055065)	451	8	2.61	3.07	0.00489
		cellular response to nitrogen compound (GO:1901699)	338	6	1.95	3.07	0.0142
		regulation of sequence-specific DNA binding transcription factor activity (GO:0051090)	338	6	1.95	3.07	0.0142
		regulation of cellular localization (GO:0060341)	1245	22	7.2	3.06	2.81e-06
		regulation of transferase activity (GO:0051338)	791	14	4.57	3.06	0.000209
		regulation of cellular catabolic process (GO:0031329)	509	9	2.94	3.06	0.00294
		negative regulation of protein kinase activity (GO:0006469)	226	4	1.31	3.06	0.0428
		organonitrogen compound catabolic process (GO:1901565)	226	4	1.31	3.06	0.0428
		regulation of neuron differentiation (GO:0045664)	625	11	3.61	3.05	0.00107
		neuron projection development (GO:0031175)	568	10	3.28	3.05	0.00179
		cellular ion homeostasis (GO:0006873)	454	8	2.62	3.05	0.00508
		ear development (GO:0043583)	227	4	1.31	3.05	0.0434
		regulation of nervous system development (GO:0051960)	856	15	4.95	3.03	0.000137
		positive regulation of protein transport (GO:0051222)	458	8	2.65	3.02	0.00535
		regulation of organelle organization (GO:0033043)	1033	18	5.97	3.01	3.01e-05
		regulation of protein serine/threonine kinase activity (GO:0071900)	402	7	2.32	3.01	0.00915
		regulation of immune effector process (GO:0002697)	402	7	2.32	3.01	0.00915
		regulation of cellular protein localization (GO:1903827)	519	9	3	3	0.00334
		divalent inorganic cation homeostasis (GO:0072507)	346	6	2	3	0.0157
		cellular nitrogen compound catabolic process (GO:0044270)	231	4	1.34	3	0.0458
		anatomical structure development (GO:0048856)	4795	83	27.71	2.99	1.45e-25
		cell projection organization (GO:0030030)	928	16	5.36	2.98	9.75e-05
		regulation of neuron projection development (GO:0010975)	465	8	2.69	2.98	0.00584
		multi-organism process (GO:0051704)	1689	29	9.76	2.97	9.73e-08
		negative regulation of nervous system development (GO:0051961)	291	5	1.68	2.97	0.0275
		positive regulation of defense response (GO:0031349)	233	4	1.35	2.97	0.047
		organic acid biosynthetic process (GO:0016053)	233	4	1.35	2.97	0.047
		carboxylic acid biosynthetic process (GO:0046394)	233	4	1.35	2.97	0.047
		regulation of hormone levels (GO:0010817)	468	8	2.7	2.96	0.00607
		cellular response to organonitrogen compound (GO:0071417)	292	5	1.69	2.96	0.0279
		regulation of intracellular protein transport (GO:0033157)	354	6	2.05	2.93	0.0174
		single-organism developmental process (GO:0044767)	5041	85	29.13	2.92	1.19e-25
		developmental process (GO:0032502)	5072	85	29.31	2.9	1.85e-25
		neuron projection morphogenesis (GO:0048812)	417	7	2.41	2.9	0.011
		chemotaxis (GO:0006935)	420	7	2.43	2.88	0.0114
		taxis (GO:0042330)	422	7	2.44	2.87	0.0117
		sexual reproduction (GO:0019953)	726	12	4.2	2.86	0.00108
		small molecule biosynthetic process (GO:0044283)	363	6	2.1	2.86	0.0194
		fatty acid metabolic process (GO:0006631)	302	5	1.75	2.86	0.0316
		positive regulation of immune response (GO:0050778)	364	6	2.1	2.85	0.0196
		central nervous system development (GO:0007417)	732	12	4.23	2.84	0.00116
		positive regulation of establishment of protein localization (GO:1904951)	494	8	2.86	2.8	0.00827
		regulation of catabolic process (GO:0009894)	622	10	3.59	2.78	0.00343
		regulation of protein localization (GO:0032880)	936	15	5.41	2.77	0.000354
		regulation of intracellular transport (GO:0032386)	563	9	3.25	2.77	0.00563
		regulation of cell growth (GO:0001558)	376	6	2.17	2.76	0.0226
		response to radiation (GO:0009314)	376	6	2.17	2.76	0.0226
		cellular response to stress (GO:0033554)	1322	21	7.64	2.75	2.41e-05
		intracellular signal transduction (GO:0035556)	1265	20	7.31	2.74	4.12e-05
		endocytosis (GO:0006897)	379	6	2.19	2.74	0.0233
		regulation of biosynthetic process (GO:0009889)	3734	59	21.58	2.73	1.63e-14
		cellular response to hormone stimulus (GO:0032870)	383	6	2.21	2.71	0.0244
		cellular chemical homeostasis (GO:0055082)	512	8	2.96	2.7	0.0101
		cell part morphogenesis (GO:0032990)	646	10	3.73	2.68	0.00446
		cation homeostasis (GO:0055080)	516	8	2.98	2.68	0.0106
		regulation of growth (GO:0040008)	647	10	3.74	2.67	0.00451
		positive regulation of cellular protein localization (GO:1903829)	324	5	1.87	2.67	0.0407
		regulation of macromolecule biosynthetic process (GO:0010556)	3514	54	20.31	2.66	1.35e-12
		regulation of cellular biosynthetic process (GO:0031326)	3672	56	21.22	2.64	5.35e-13
		regulation of cellular metabolic process (GO:0031323)	5260	80	30.4	2.63	1.63e-20
		inorganic ion homeostasis (GO:0098771)	532	8	3.07	2.6	0.0125
		axon development (GO:0061564)	339	5	1.96	2.55	0.0477
		regulation of macromolecule metabolic process (GO:0060255)	5187	76	29.98	2.54	4.33e-18
		forebrain development (GO:0030900)	340	5	1.97	2.54	0.0482
		regulation of gene expression (GO:0010468)	3690	54	21.33	2.53	9.5e-12
		regulation of primary metabolic process (GO:0080090)	5184	75	29.96	2.5	1.96e-17
		cell projection morphogenesis (GO:0048858)	625	9	3.61	2.49	0.0107
		ion homeostasis (GO:0050801)	557	8	3.22	2.49	0.016
		brain development (GO:0007420)	558	8	3.23	2.48	0.0162
		protein phosphorylation (GO:0006468)	772	11	4.46	2.47	0.00535
		cell-cell signaling (GO:0007267)	490	7	2.83	2.47	0.0243
		regulation of metabolic process (GO:0019222)	5845	83	33.78	2.46	1.23e-19
		regulation of cytoskeleton organization (GO:0051493)	422	6	2.44	2.46	0.0365
		regulation of cellular macromolecule biosynthetic process (GO:2000112)	3403	48	19.67	2.44	9.19e-10
		defense response to other organism (GO:0098542)	501	7	2.9	2.42	0.0269
		regulation of nitrogen compound metabolic process (GO:0051171)	3749	52	21.67	2.4	2.18e-10
		regulation of mitotic cell cycle (GO:0007346)	434	6	2.51	2.39	0.0409
		multicellular organismal process (GO:0032501)	6705	92	38.75	2.37	5.65e-22
		cellular response to DNA damage stimulus (GO:0006974)	586	8	3.39	2.36	0.021
		regulation of RNA biosynthetic process (GO:2001141)	3098	42	17.91	2.35	5.34e-08
		regulation of nucleic acid-templated transcription (GO:1903506)	3091	42	17.86	2.35	5.01e-08
		immune response (GO:0006955)	885	12	5.11	2.35	0.0054
		regulation of cell projection organization (GO:0031344)	588	8	3.4	2.35	0.0214
		regulation of nucleobase-containing compound metabolic process (GO:0019219)	3522	47	20.36	2.31	9.25e-09
		regulation of transcription, DNA-templated (GO:0006355)	3067	41	17.73	2.31	1.22e-07
		head development (GO:0060322)	600	8	3.47	2.31	0.0237
		single-organism catabolic process (GO:0044712)	756	10	4.37	2.29	0.0127
		regulation of RNA metabolic process (GO:0051252)	3198	42	18.48	2.27	1.31e-07
		nucleic acid-templated transcription (GO:0097659)	1908	25	11.03	2.27	8.94e-05
		transcription, DNA-templated (GO:0006351)	1907	25	11.02	2.27	8.87e-05
		RNA biosynthetic process (GO:0032774)	1915	25	11.07	2.26	9.47e-05
		aromatic compound biosynthetic process (GO:0019438)	2230	29	12.89	2.25	2.47e-05
		nucleobase-containing compound biosynthetic process (GO:0034654)	2152	28	12.44	2.25	3.49e-05
		cellular homeostasis (GO:0019725)	615	8	3.55	2.25	0.027
		cell communication (GO:0007154)	4944	64	28.57	2.24	7.19e-12
		macromolecule catabolic process (GO:0009057)	696	9	4.02	2.24	0.0202
		single-organism cellular localization (GO:1902580)	705	9	4.07	2.21	0.0217
		positive regulation of hydrolase activity (GO:0051345)	552	7	3.19	2.19	0.0419
		cellular response to stimulus (GO:0051716)	5884	74	34.01	2.18	1.11e-13
		heterocycle biosynthetic process (GO:0018130)	2221	28	12.84	2.18	6.1e-05
		signal transduction (GO:0007165)	4587	57	26.51	2.15	1.27e-09
		organic cyclic compound biosynthetic process (GO:1901362)	2335	29	13.5	2.15	5.72e-05
		intracellular protein transport (GO:0006886)	567	7	3.28	2.14	0.0472
		response to stimulus (GO:0050896)	7372	90	42.61	2.11	1.69e-17
		signaling (GO:0023052)	4833	58	27.93	2.08	3.19e-09
		single organism signaling (GO:0044700)	4830	58	27.92	2.08	3.12e-09
		cellular biosynthetic process (GO:0044249)	3445	41	19.91	2.06	2.69e-06
		protein metabolic process (GO:0019538)	3457	41	19.98	2.05	2.94e-06
		cellular protein localization (GO:0034613)	1034	12	5.98	2.01	0.017
		organic substance biosynthetic process (GO:1901576)	3543	41	20.48	2	5.48e-06
		cellular macromolecule localization (GO:0070727)	1043	12	6.03	1.99	0.0181
		macromolecule metabolic process (GO:0043170)	6028	69	34.84	1.98	1.88e-10
		RNA metabolic process (GO:0016070)	2638	30	15.25	1.97	0.000203
		biosynthetic process (GO:0009058)	3618	41	20.91	1.96	9.23e-06
		cellular macromolecule biosynthetic process (GO:0034645)	2735	31	15.81	1.96	0.000164
		cellular nitrogen compound biosynthetic process (GO:0044271)	2642	30	15.27	1.96	0.000208
		macromolecule biosynthetic process (GO:0009059)	2762	31	15.96	1.94	0.000195
		regulation of biological process (GO:0050789)	10528	116	60.85	1.91	9.08e-25
		single-organism biosynthetic process (GO:0044711)	995	11	5.75	1.91	0.0299
		regulation of cellular process (GO:0050794)	10054	110	58.11	1.89	2.73e-21
		catabolic process (GO:0009056)	1384	15	8	1.88	0.0142
		phosphorylation (GO:0016310)	1010	11	5.84	1.88	0.0328
		cellular component organization (GO:0016043)	4546	49	26.27	1.86	3.2e-06
		protein complex assembly (GO:0006461)	936	10	5.41	1.85	0.0455
		protein complex biogenesis (GO:0070271)	936	10	5.41	1.85	0.0455
		biological regulation (GO:0065007)	10989	117	63.51	1.84	8.4e-24
		cellular aromatic compound metabolic process (GO:0006725)	3686	39	21.3	1.83	8.02e-05
[truncated: 317 more rows]

## Sheet: cluster 2
Table S7. Cluster 2
Gene name
DLL1		Go Enrichment							Pathway Enrichment
DDIT4L		GO term	Reference	Test	Expected	Fold enrichment	P - Value		PANTHER Pathways	Reference	Test	Expected	Fold Enrichment	P value
ARHGAP18		interferon-gamma-mediated signaling pathway	3	3	0.02	> 100	0.00468		JAK/STAT signaling pathway	16	5	0.08	60.65	2.72e-08
FBXO2		cytokine-mediated signaling pathway	262	15	1.35	11.11	6.94e-08		Axon guidance mediated by semaphorins	22	5	0.11	44.11	1.3e-07
NGEF		cellular response to cytokine stimulus	406	17	2.09	8.13	3.31e-07		Interferon-gamma signaling pathway	31	5	0.16	31.3	6.98e-07
PCSK2		response to cytokine	502	18	2.59	6.96	1.01e-06		B cell activation	65	6	0.33	17.92	1.31e-06
EPHA7		response to organic substance	2066	42	10.64	3.95	1.44e-11		Axon guidance mediated by Slit/Robo	24	2	0.12	16.17	0.00699
SRGAP3		response to chemical	3104	57	15.99	3.56	7.12e-16		T cell activation	79	6	0.41	14.74	3.98e-06
TENM2		response to stimulus	7343	87	37.83	2.3	5.91e-17		Histamine H1 receptor mediated signaling pathway	28	2	0.14	13.86	0.00939
ME2		cellular response to organic substance	1392	35	7.17	4.88	1.41e-11		Ras Pathway	75	5	0.39	12.94	4.84e-05
ITPKB		cellular response to chemical stimulus	1759	46	9.06	5.08	1.7e-17		PDGF signaling pathway	133	8	0.69	11.67	5.34e-07
NRP1		cellular response to stimulus	5876	71	30.28	2.35	1.33e-11		Cytoskeletal regulation by Rho GTPase	94	5	0.48	10.32	0.000138
MYL6		cellular process	13533	103	69.73	1.48	3.39e-08		Interleukin signaling pathway	97	5	0.5	10	0.00016
VCL		cell surface receptor signaling pathway	1663	40	8.57	4.67	3.1e-13		Inflammation mediated by chemokine and cytokine signaling pathway	245	11	1.26	8.71	6.96e-08
ITPR3		signal transduction	4579	57	23.59	2.42	3.29e-08		Muscarinic acetylcholine receptor 1 and 3 signaling pathway	45	2	0.23	8.63	0.0229
PLOD1		single organism signaling	4821	57	24.84	2.29	2.86e-07		Angiogenesis	150	6	0.77	7.76	0.000139
STAT1		signaling	4824	57	24.85	2.29	2.93e-07		VEGF signaling pathway	58	2	0.3	6.69	0.0365
JAK1		single-organism process	12452	96	64.16	1.5	2.17e-06		Integrin signalling pathway	176	6	0.91	6.62	0.000325
PAK1		regulation of cellular process	10053	94	51.8	1.81	4.83e-12		EGF receptor signaling pathway	126	4	0.65	6.16	0.00427
JAK2		regulation of biological process	10524	96	54.22	1.77	5.71e-12		CCKR signaling map	159	5	0.82	6.1	0.00147
RHOB		biological regulation	10976	102	56.55	1.8	2.4e-15		Apoptosis signaling pathway	114	3	0.59	5.11	0.0215
ZYX		single-organism cellular process	11074	89	57.06	1.56	7.1e-06		Gonadotropin releasing hormone receptor pathway	227	5	1.17	4.28	0.00664
SLC40A1		innate immune response	458	18	2.36	7.63	2.33e-07		Unclassified	19682	78	101.41	0.77	6.85e-09
TLN1		immune response	873	33	4.5	7.34	8.28e-16
DUSP22		immune system process	1674	49	8.62	5.68	3.43e-21
SH2B3		defense response	1060	32	5.46	5.86	2.01e-12		Trem2	Triggering receptor expressed on myeloid cells 2	TRIGGERING RECEPTOR EXPRESSED ON MYELOID CELLS 2 (PTHR11860:SF54)	immunoglobulin receptor superfamily
AICDA		response to stress	2696	48	13.89	3.46	9.74e-12			TREM2		immunoglobulin receptor superfamily
CTSA		regulation of B cell receptor signaling pathway	14	4	0.07	55.45	0.00799			ortholog
SEMA3A		regulation of antigen receptor-mediated signaling pathway	42	6	0.22	27.73	0.000827		Sla	Src-like-adapter	-	-
LYN		regulation of immune response	560	24	2.89	8.32	1.16e-11			SLA
IRG1		regulation of immune system process	1139	33	5.87	5.62	2e-12			ortholog
PVRL2		regulation of response to stimulus	3224	49	16.61	2.95	2.02e-09		Gp1bb	Platelet glycoprotein Ib beta chain	PLATELET GLYCOPROTEIN IB BETA CHAIN (PTHR22650:SF7)	-
DHX58		regulation of signal transduction	2353	36	12.12	2.97	9.3e-06			GP1BB
IFI35		regulation of cell communication	2722	37	14.02	2.64	0.000125			ortholog
FTH1		regulation of signaling	2681	38	13.81	2.75	2.31e-05		Cd3e	T-cell surface glycoprotein CD3 epsilon chain	T-CELL SURFACE GLYCOPROTEIN CD3 EPSILON CHAIN (PTHR10570:SF9)	-
IFI30		platelet aggregation	37	8	0.19	41.96	2.27e-07			CD3E
SHC4		platelet activation	61	8	0.31	25.45	1.12e-05			ortholog
MAP3K12		cell activation	527	29	2.72	10.68	9.81e-18		Arhgap25	Rho GTPase-activating protein 25	RHO GTPASE-ACTIVATING PROTEIN 25 (PTHR15228:SF20)	-
FYB		blood coagulation	119	9	0.61	14.68	0.000116			ARHGAP25
IL13RA1		coagulation	119	9	0.61	14.68	0.000116			ortholog
DUSP5		single-multicellular organism process	4979	65	25.65	2.53	1.73e-11		Dhx58	Probable ATP-dependent RNA helicase DHX58	ATP-DEPENDENT RNA HELICASE DHX58-RELATED (PTHR14074:SF7)	-
MSN		multicellular organismal process	6631	67	34.17	1.96	1.56e-06			DHX58
STAT3		hemostasis	121	9	0.62	14.44	0.000134			ortholog
RHOG		regulation of body fluid levels	312	11	1.61	6.84	0.00589		Dll1	Delta-like protein 1	-	-
FERMT3		regulation of biological quality	3114	53	16.04	3.3	8.76e-13			DLL1
PARP14		wound healing	248	12	1.28	9.39	5.98e-05			ortholog
PTPRC		response to wounding	304	14	1.57	8.94	5.86e-06		Vcl	Vinculin	VINCULIN (PTHR18914:SF1)	-
S100A10		homotypic cell-cell adhesion	52	8	0.27	29.86	3.25e-06			VCL
RAC2		single organismal cell-cell adhesion	441	27	2.27	11.88	2.04e-17			ortholog
IRF1		cell-cell adhesion	547	29	2.82	10.29	2.68e-17		Ret	Proto-oncogene tyrosine-protein kinase receptor Ret	PROTO-ONCOGENE TYROSINE-PROTEIN KINASE RECEPTOR RET (PTHR24416:SF345)	-
CORO1A		cell adhesion	897	35	4.62	7.57	1.8e-17			RET
CSF1R		biological adhesion	908	35	4.68	7.48	2.65e-17			ortholog
ARHGAP15		single organism cell adhesion	467	27	2.41	11.22	8.65e-17		Ngef	Ephexin-1	EPHEXIN-1 (PTHR12845:SF8)	-
IFNAR1		negative regulation of growth of symbiont in host	20	4	0.1	38.82	0.0325			NGEF
VMP1		regulation of growth of symbiont in host	21	4	0.11	36.97	0.0393			ortholog
SETD7		negative regulation of growth of symbiont involved in interaction with host	20	4	0.1	38.82	0.0325		Slc40a1	Solute carrier family 40 member 1	SOLUTE CARRIER FAMILY 40 MEMBER 1 (PTHR11660:SF47)	-
LCP2		modulation of growth of symbiont involved in interaction with host	21	4	0.11	36.97	0.0393			SLC40A1
IQGAP1		negative regulation of biological process	4405	62	22.7	2.73	3.8e-12			ortholog
SLC11A1		production of molecular mediator involved in inflammatory response	21	4	0.11	36.97	0.0393		Fermt3	Fermitin family homolog 3	FERMITIN FAMILY HOMOLOG 3 (PTHR16160:SF1)	-
IKZF1		inflammatory response	392	15	2.02	7.43	1.69e-05			FERMT3
RET		positive regulation of T cell mediated cytotoxicity	22	4	0.11	35.29	0.0472			ortholog
CNN2		regulation of leukocyte mediated immunity	171	11	0.88	12.49	1.44e-05		Steap4	Metalloreductase STEAP4	METALLOREDUCTASE STEAP4 (PTHR14239:SF5)	-
MYO1F		regulation of immune effector process	392	14	2.02	6.93	0.000141			STEAP4
LCP1		positive regulation of immune effector process	173	12	0.89	13.46	1.09e-06			ortholog
CTSZ		positive regulation of immune system process	691	26	3.56	7.3	1.36e-11		Ddit4l	DNA damage-inducible transcript 4-like protein	DNA DAMAGE-INDUCIBLE TRANSCRIPT 4-LIKE PROTEIN (PTHR12478:SF17)	-
NES		positive regulation of biological process	5093	71	26.24	2.71	3.83e-15			DDIT4L
FLNA		positive regulation of adaptive immune response based on somatic recombination of immune receptors built from immunoglobulin superfamily domains	86	7	0.44	15.8	0.00303			ortholog
TNFRSF1A		positive regulation of adaptive immune response	92	7	0.47	14.77	0.00474		Fbxo2	F-box only protein 2	F-BOX ONLY PROTEIN 2 (PTHR12125:SF11)	-
ITGB2		positive regulation of immune response	364	17	1.88	9.06	6.16e-08			FBXO2
TAP2		positive regulation of response to stimulus	1708	37	8.8	4.2	1.8e-10			ortholog
PRKCQ		regulation of adaptive immune response	134	10	0.69	14.48	2.02e-05
LAPTM5		regulation of adaptive immune response based on somatic recombination of immune receptors built from immunoglobulin superfamily domains	123	10	0.63	15.78	8.98e-06
IL13RA2		negative regulation of antigen receptor-mediated signaling pathway	22	4	0.11	35.29	0.0472
MYH9		negative regulation of immune system process	380	17	1.96	8.68	1.2e-07
STEAP4		negative regulation of signal transduction	995	18	5.13	3.51	0.0284
IRF8		negative regulation of cellular process	4089	55	21.07	2.61	4.42e-09
PTPN22		negative regulation of response to stimulus	1317	24	6.79	3.54	0.000445
GP1BB		regulation of cell adhesion mediated by integrin	33	5	0.17	29.41	0.00747
IRF9		regulation of cell adhesion	603	24	3.11	7.72	5.78e-11
TLR2		positive regulation of alpha-beta T cell activation	57	8	0.29	27.24	6.62e-06
LIMA1		regulation of alpha-beta T cell activation	78	8	0.4	19.91	7.45e-05
CHIT1		regulation of T cell activation	255	14	1.31	10.66	6.16e-07
CTSG		regulation of homotypic cell-cell adhesion	277	15	1.43	10.51	1.5e-07
EPOR		regulation of cell-cell adhesion	356	18	1.83	9.81	3.83e-09
OSMR		regulation of leukocyte cell-cell adhesion	268	14	1.38	10.14	1.17e-06
CTSS		regulation of lymphocyte activation	374	16	1.93	8.3	9.51e-07
SLA		regulation of leukocyte activation	437	18	2.25	7.99	1.09e-07
MYL9		regulation of cell activation	473	20	2.44	8.21	4.44e-09
LPXN		positive regulation of T cell activation	158	11	0.81	13.51	6.39e-06
CISH		positive regulation of lymphocyte activation	241	11	1.24	8.86	0.000466
B2M		positive regulation of leukocyte activation	271	12	1.4	8.59	0.000157
BTK		positive regulation of cell activation	284	14	1.46	9.57	2.46e-06
CD68		positive regulation of cellular process	4545	62	23.42	2.65	1.76e-11
ARHGAP25		positive regulation of leukocyte cell-cell adhesion	166	11	0.86	12.86	1.06e-05
PTPN6		positive regulation of cell-cell adhesion	198	11	1.02	10.78	6.45e-05
CD3E		positive regulation of cell adhesion	341	16	1.76	9.11	2.49e-07
TAGLN		positive regulation of homotypic cell-cell adhesion	163	11	0.84	13.1	8.81e-06
APOA4		positive regulation of type I interferon production	38	5	0.2	25.54	0.0148
PLEK		positive regulation of cytokine production	346	17	1.78	9.54	2.81e-08
PTPN7		regulation of cytokine production	532	22	2.74	8.03	4.16e-10
ADAM8		regulation of multicellular organismal process	2621	43	13.5	3.18	9.88e-09
CAMP		positive regulation of multicellular organismal process	1509	30	7.77	3.86	7.96e-07
TREM2		regulation of type I interferon production	57	6	0.29	20.43	0.00485
PPP1R14A		regulation of toll-like receptor signaling pathway	46	6	0.24	25.32	0.0014
FAS		regulation of innate immune response	209	11	1.08	10.22	0.000111
SIRPA		regulation of defense response	565	15	2.91	5.15	0.00195
ALOX5AP		regulation of response to stress	1187	20	6.12	3.27	0.0223
CP		T cell selection	41	5	0.21	23.67	0.0214
VCAM1		T cell differentiation	147	9	0.76	11.88	0.00069
IL4RA		lymphocyte differentiation	239	10	1.23	8.12	0.00419
IRF4		leukocyte differentiation	324	14	1.67	8.39	1.31e-05
IAPP		hemopoiesis	596	21	3.07	6.84	3.35e-08
LYZ1		hematopoietic or lymphoid organ development	655	23	3.37	6.82	2.97e-09
SFPI1		animal organ development	2752	33	14.18	2.33	0.0173
RGNEF		anatomical structure development	4725	55	24.34	2.26	1.59e-06
TAGLN2		developmental process	5000	57	25.76	2.21	1.28e-06
		system development	3773	45	19.44	2.31	9.89e-05
		multicellular organism development	4334	48	22.33	2.15	0.000269
		single-organism developmental process	4969	56	25.6	2.19	3.4e-06
		immune system development	683	25	3.52	7.1	9.53e-11
		cell differentiation	3280	45	16.9	2.66	1.07e-06
		cellular developmental process	3481	46	17.94	2.56	2.1e-06
		lymphocyte activation	369	17	1.9	8.94	7.61e-08
		leukocyte activation	441	22	2.27	9.68	9.69e-12
		T cell activation	247	14	1.27	11	4.08e-07
		T cell aggregation	247	14	1.27	11	4.08e-07
		lymphocyte aggregation	249	15	1.28	11.69	3.42e-08
		leukocyte aggregation	255	15	1.31	11.42	4.76e-08
		leukocyte cell-cell adhesion	279	18	1.44	12.52	6.56e-11
		regulation of mast cell activation	42	5	0.22	23.11	0.0241
		negative regulation of leukocyte mediated immunity	48	5	0.25	20.22	0.0458
		negative regulation of immune effector process	113	8	0.58	13.74	0.00125
		iron ion homeostasis	66	6	0.34	17.64	0.0113
		homeostatic process	1284	22	6.62	3.33	0.00495
		defense response to Gram-positive bacterium	74	6	0.38	15.74	0.0216
		response to bacterium	462	20	2.38	8.4	2.9e-09
		response to other organism	737	26	3.8	6.85	6.05e-11
		multi-organism process	1641	31	8.45	3.67	1.26e-06
		response to external biotic stimulus	737	26	3.8	6.85	6.05e-11
		response to external stimulus	1559	40	8.03	4.98	3.38e-14
		response to biotic stimulus	765	26	3.94	6.6	1.43e-10
		defense response to other organism	487	15	2.51	5.98	0.000292
		cellular response to lipopolysaccharide	113	9	0.58	15.46	7.48e-05
		cellular response to oxygen-containing compound	628	20	3.24	6.18	6.78e-07
		response to oxygen-containing compound	1050	25	5.41	4.62	1.02e-06
		response to lipopolysaccharide	218	14	1.12	12.46	8.02e-08
		response to lipid	594	18	3.06	5.88	1.42e-05
		response to molecule of bacterial origin	236	16	1.22	13.16	1.07e-09
		cellular response to lipid	343	11	1.77	6.22	0.0146
		cellular response to molecule of bacterial origin	122	10	0.63	15.91	8.31e-06
		cellular response to biotic stimulus	140	11	0.72	15.25	1.82e-06
		positive regulation of T cell differentiation	77	6	0.4	15.12	0.0271
		regulation of lymphocyte differentiation	145	8	0.75	10.71	0.00799
		regulation of leukocyte differentiation	245	10	1.26	7.92	0.00524
		regulation of hemopoiesis	326	11	1.68	6.55	0.00898
		regulation of multicellular organismal development	1753	28	9.03	3.1	0.00045
		regulation of developmental process	2255	37	11.62	3.18	6.92e-07
		regulation of cell differentiation	1580	26	8.14	3.19	0.000841
		positive regulation of developmental process	1262	23	6.5	3.54	0.000884
		myeloid leukocyte activation	96	7	0.49	14.15	0.00627
		peptidyl-tyrosine phosphorylation	114	8	0.59	13.62	0.00133
		peptidyl-tyrosine modification	116	8	0.6	13.39	0.00152
		peptidyl-amino acid modification	641	14	3.3	4.24	0.0478
		protein metabolic process	3472	38	17.89	2.12	0.0205
		protein phosphorylation	773	16	3.98	4.02	0.0194
		phosphorus metabolic process	1710	24	8.81	2.72	0.0463
		negative regulation of immune response	129	9	0.66	13.54	0.00023
		immune response-activating cell surface receptor signaling pathway	107	7	0.55	12.7	0.0128
		immune response-regulating cell surface receptor signaling pathway	117	7	0.6	11.61	0.0229
		immune response-regulating signaling pathway	173	8	0.89	8.98	0.0291
		immune response-activating signal transduction	161	8	0.83	9.64	0.0172
		leukocyte activation involved in immune response	146	9	0.75	11.96	0.000652
		cell activation involved in immune response	148	9	0.76	11.8	0.000731
		immune effector process	388	18	2	9	1.58e-08
		regulation of T cell proliferation	149	9	0.77	11.72	0.000773
		regulation of lymphocyte proliferation	199	10	1.03	9.75	0.000797
		regulation of mononuclear cell proliferation	201	10	1.04	9.66	0.000873
		regulation of leukocyte proliferation	209	10	1.08	9.29	0.00125
		regulation of cell proliferation	1462	31	7.53	4.12	7.04e-08
		regulation of peptidyl-tyrosine phosphorylation	223	13	1.15	11.31	1.48e-06
		regulation of protein phosphorylation	1273	29	6.56	4.42	7.06e-08
		regulation of protein modification process	1625	32	8.37	3.82	2.02e-07
		regulation of cellular protein metabolic process	2252	36	11.6	3.1	2.81e-06
		regulation of protein metabolic process	2426	41	12.5	3.28	1.62e-08
		regulation of primary metabolic process	5168	54	26.63	2.03	0.000151
		regulation of metabolic process	5828	64	30.03	2.13	1.52e-07
		regulation of macromolecule metabolic process	5166	55	26.62	2.07	4.91e-05
		regulation of cellular metabolic process	5244	56	27.02	2.07	2.78e-05
		regulation of phosphorylation	1370	31	7.06	4.39	1.34e-08
		regulation of phosphate metabolic process	1595	33	8.22	4.02	2.4e-08
		regulation of phosphorus metabolic process	1599	33	8.24	4.01	2.56e-08
		negative regulation of lymphocyte activation	125	7	0.64	10.87	0.0352
		negative regulation of leukocyte activation	146	9	0.75	11.96	0.000652
		negative regulation of cell activation	162	9	0.83	10.78	0.00155
		lymphocyte mediated immunity	131	7	0.67	10.37	0.0477
		leukocyte mediated immunity	166	11	0.86	12.86	1.06e-05
		negative regulation of cell adhesion	231	10	1.19	8.4	0.00309
		myeloid cell differentiation	213	9	1.1	8.2	0.0147
		transmembrane receptor protein tyrosine kinase signaling pathway	330	13	1.7	7.65	0.000153
		enzyme linked receptor protein signaling pathway	517	16	2.66	6.01	9.24e-05
		regulation of neuron apoptotic process	237	9	1.22	7.37	0.0346
		regulation of apoptotic process	1384	23	7.13	3.23	0.00446
		regulation of programmed cell death	1402	23	7.22	3.18	0.00557
		regulation of cell death	1511	24	7.79	3.08	0.00542
		regulation of neuron death	301	10	1.55	6.45	0.0323
		adaptive immune response	267	10	1.38	7.27	0.0113
		regulation of ERK1 and ERK2 cascade	243	9	1.25	7.19	0.0422
		regulation of MAPK cascade	638	17	3.29	5.17	0.000271
		regulation of intracellular signal transduction	1446	29	7.45	3.89	1.44e-06
		regulation of actin cytoskeleton organization	278	10	1.43	6.98	0.0161
		regulation of cellular component organization	2251	37	11.6	3.19	6.57e-07
		regulation of actin filament-based process	316	12	1.63	7.37	0.000819
		positive regulation of response to external stimulus	289	10	1.49	6.72	0.0226
		positive regulation of cell migration	416	14	2.14	6.53	0.000294
		positive regulation of cell motility	429	14	2.21	6.33	0.000427
		regulation of cell motility	722	21	3.72	5.65	1.12e-06
		regulation of cellular component movement	784	22	4.04	5.45	7.54e-07
		regulation of localization	2386	39	12.29	3.17	1.94e-07
		regulation of locomotion	794	23	4.09	5.62	1.41e-07
		positive regulation of cellular component movement	439	15	2.26	6.63	7.55e-05
		positive regulation of locomotion	449	15	2.31	6.48	0.000102
		regulation of cell migration	688	20	3.54	5.64	3.28e-06
		actin cytoskeleton organization	391	13	2.01	6.45	0.00107
		cellular component organization	4511	48	23.24	2.07	0.000969
		cellular component organization or biogenesis	4662	48	24.02	2	0.00272
		actin filament-based process	436	14	2.25	6.23	0.00052
		positive regulation of MAPK cascade	434	13	2.24	5.81	0.00345
		positive regulation of protein phosphorylation	857	22	4.42	4.98	3.96e-06
		positive regulation of protein modification process	1046	23	5.39	4.27	2.86e-05
		positive regulation of cellular protein metabolic process	1299	27	6.69	4.03	3.25e-06
		positive regulation of cellular metabolic process	2742	41	14.13	2.9	7.81e-07
		positive regulation of metabolic process	3197	47	16.47	2.85	2.76e-08
		positive regulation of protein metabolic process	1396	30	7.19	4.17	1.2e-07
		positive regulation of macromolecule metabolic process	2698	40	13.9	2.88	1.9e-06
		positive regulation of phosphorylation	899	22	4.63	4.75	9.55e-06
		positive regulation of phosphate metabolic process	1017	24	5.24	4.58	3.06e-06
		positive regulation of phosphorus metabolic process	1017	24	5.24	4.58	3.06e-06
		positive regulation of intracellular signal transduction	821	21	4.23	4.96	1.11e-05
		positive regulation of signal transduction	1245	24	6.41	3.74	0.000155
		positive regulation of cell communication	1427	25	7.35	3.4	0.000475
		positive regulation of signaling	1407	25	7.25	3.45	0.000362
		chemotaxis	422	12	2.17	5.52	0.0167
		taxis	424	12	2.18	5.49	0.0176
		locomotion	1027	21	5.29	3.97	0.000518
		regulation of cell morphogenesis	524	14	2.7	5.19	0.00469
		regulation of anatomical structure morphogenesis	958	22	4.94	4.46	3.03e-05
		regulation of intracellular transport	568	14	2.93	4.78	0.012
		regulation of transport	1717	24	8.85	2.71	0.0496
		intracellular signal transduction	1269	31	6.54	4.74	1.84e-09
		cell migration	720	16	3.71	4.31	0.00782
		cell motility	806	16	4.15	3.85	0.033
		movement of cell or subcellular component	1141	21	5.88	3.57	0.00294
		localization of cell	806	16	4.15	3.85	0.033
		localization	4332	46	22.32	2.06	0.00227
		positive regulation of cell proliferation	819	18	4.22	4.27	0.00179
		regulation of protein kinase activity	643	14	3.31	4.23	0.0495
		regulation of transferase activity	801	16	4.13	3.88	0.0305
		regulation of catalytic activity	1800	29	9.27	3.13	0.000203
		regulation of molecular function	2305	36	11.88	3.03	5.31e-06
		cell projection organization	923	20	4.76	4.21	0.00044
		positive regulation of catalytic activity	1072	23	5.52	4.16	4.53e-05
		positive regulation of molecular function	1352	28	6.97	4.02	1.55e-06
		cellular response to endogenous stimulus	774	16	3.99	4.01	0.0198
		regulation of cellular component biogenesis	730	15	3.76	3.99	0.045
		negative regulation of multicellular organismal process	1051	21	5.42	3.88	0.000762
		negative regulation of apoptotic process	816	16	4.2	3.81	0.0385
		negative regulation of programmed cell death	831	16	4.28	3.74	0.0484
		positive regulation of cellular component organization	1157	22	5.96	3.69	0.000848
		cell development	1548	24	7.98	3.01	0.00831
		tissue development	1574	24	8.11	2.96	0.0111
		positive regulation of gene expression	1698	25	8.75	2.86	0.0121
		Unclassified	1724	1	8.88	< 0.2	0
GO Term	Genes	% of genes	Term name
GO:0009987	MOUSE|MGI=MGI=107717|UniProtKB=Q8VDD5,MOUSE|MGI=MGI=107949|UniProtKB=P62746,MOUSE|MGI=MGI=96624|UniProtKB=P70227,MOUSE|MGI=MGI=1920501|UniProtKB=Q8VHL1,MOUSE|MGI=MGI=2152938|UniProtKB=Q812A2,MOUSE|MGI=MGI=107505|UniProtKB=P30355,MOUSE|MGI=MGI=1345184|UniProtKB=Q9WTS5,MOUSE|MGI=MGI=96382|UniProtKB=P12968,MOUSE|MGI=MGI=96611|UniProtKB=P11835,MOUSE|MGI=MGI=2655364|UniProtKB=Q6S5L9,MOUSE|MGI=MGI=9892…	#REF!	cellular process
GO:0008152	MOUSE|MGI=MGI=107717|UniProtKB=Q8VDD5,MOUSE|MGI=MGI=107949|UniProtKB=P62746,MOUSE|MGI=MGI=1342279|UniProtKB=Q9WVE0,MOUSE|MGI=MGI=1920501|UniProtKB=Q8VHL1,MOUSE|MGI=MGI=2152938|UniProtKB=Q812A2,MOUSE|MGI=MGI=107505|UniProtKB=P30355,MOUSE|MGI=MGI=1919489|UniProtKB=Q2EMV9,MOUSE|MGI=MGI=98926|UniProtKB=P29533,MOUSE|MGI=MGI=99907|UniProtKB=Q9R0E2,MOUSE|MGI=MGI=1352757|UniProtKB=Q9JKF1,MOUSE|MGI=MGI=13…	#REF!	metabolic process
GO:0005488	MOUSE|MGI=MGI=97846|UniProtKB=Q05144,MOUSE|MGI=MGI=107717|UniProtKB=Q8VDD5,MOUSE|MGI=MGI=107949|UniProtKB=P62746,MOUSE|MGI=MGI=1342279|UniProtKB=Q9WVE0,MOUSE|MGI=MGI=2152938|UniProtKB=Q812A2,MOUSE|MGI=MGI=88051|UniProtKB=P06728,MOUSE|MGI=MGI=96892|UniProtKB=P25911,MOUSE|MGI=MGI=2138915|UniProtKB=Q9CQ19,MOUSE|MGI=MGI=103072|UniProtKB=Q62523,MOUSE|MGI=MGI=1345184|UniProtKB=Q9WTS5,MOUSE|MGI=MGI=1919…	#REF!	binding
GO:0003824	MOUSE|MGI=MGI=97846|UniProtKB=Q05144,MOUSE|MGI=MGI=107717|UniProtKB=Q8VDD5,MOUSE|MGI=MGI=107949|UniProtKB=P62746,MOUSE|MGI=MGI=1342279|UniProtKB=Q9WVE0,MOUSE|MGI=MGI=1920501|UniProtKB=Q8VHL1,MOUSE|MGI=MGI=2152938|UniProtKB=Q812A2,MOUSE|MGI=MGI=88051|UniProtKB=P06728,MOUSE|MGI=MGI=109235|UniProtKB=B2RXC2,MOUSE|MGI=MGI=107170|UniProtKB=P29352,MOUSE|MGI=MGI=96892|UniProtKB=P25911,MOUSE|MGI=MGI=10307…	#REF!	catalytic activity
GO:0032502	MOUSE|MGI=MGI=107717|UniProtKB=Q8VDD5,MOUSE|MGI=MGI=2147677|UniProtKB=Q99N69,MOUSE|MGI=MGI=1339758|UniProtKB=P09581,MOUSE|MGI=MGI=88051|UniProtKB=P06728,MOUSE|MGI=MGI=96892|UniProtKB=P25911,MOUSE|MGI=MGI=2138915|UniProtKB=Q9CQ19,MOUSE|MGI=MGI=103072|UniProtKB=Q62523,MOUSE|MGI=MGI=1345184|UniProtKB=Q9WTS5,MOUSE|MGI=MGI=96382|UniProtKB=P12968,MOUSE|MGI=MGI=1339975|UniProtKB=O88643,MOUSE|MGI=MGI=103…	#REF!	developmental process
GO:0007154	MOUSE|MGI=MGI=97846|UniProtKB=Q05144,MOUSE|MGI=MGI=107717|UniProtKB=Q8VDD5,MOUSE|MGI=MGI=107949|UniProtKB=P62746,MOUSE|MGI=MGI=97822|UniProtKB=P32507,MOUSE|MGI=MGI=96624|UniProtKB=P70227,MOUSE|MGI=MGI=2152938|UniProtKB=Q812A2,MOUSE|MGI=MGI=96892|UniProtKB=P25911,MOUSE|MGI=MGI=893598|UniProtKB=O09039,MOUSE|MGI=MGI=1345184|UniProtKB=Q9WTS5,MOUSE|MGI=MGI=1321402|UniProtKB=Q60787,MOUSE|MGI=MGI=96611|…	#REF!	cell communication
GO:0005515	MOUSE|MGI=MGI=97846|UniProtKB=Q05144,MOUSE|MGI=MGI=107717|UniProtKB=Q8VDD5,MOUSE|MGI=MGI=107949|UniProtKB=P62746,MOUSE|MGI=MGI=2152938|UniProtKB=Q812A2,MOUSE|MGI=MGI=96892|UniProtKB=P25911,MOUSE|MGI=MGI=2138915|UniProtKB=Q9CQ19,MOUSE|MGI=MGI=103072|UniProtKB=Q62523,MOUSE|MGI=MGI=1345184|UniProtKB=Q9WTS5,MOUSE|MGI=MGI=96382|UniProtKB=P12968,MOUSE|MGI=MGI=1321402|UniProtKB=Q60787,MOUSE|MGI=MGI=1093…	#REF!	protein binding
GO:0050896	MOUSE|MGI=MGI=96624|UniProtKB=P70227,MOUSE|MGI=MGI=2152938|UniProtKB=Q812A2,MOUSE|MGI=MGI=88051|UniProtKB=P06728,MOUSE|MGI=MGI=1345275|UniProtKB=P41251,MOUSE|MGI=MGI=96892|UniProtKB=P25911,MOUSE|MGI=MGI=893598|UniProtKB=O09039,MOUSE|MGI=MGI=96611|UniProtKB=P11835,MOUSE|MGI=MGI=1339975|UniProtKB=O88643,MOUSE|MGI=MGI=103063|UniProtKB=P42225,MOUSE|MGI=MGI=103038|UniProtKB=P42227,MOUSE|MGI=MGI=265536…	#REF!	response to stimulus
GO:0044238	MOUSE|MGI=MGI=88342|UniProtKB=P31996,MOUSE|MGI=MGI=1342279|UniProtKB=Q9WVE0,MOUSE|MGI=MGI=2152938|UniProtKB=Q812A2,MOUSE|MGI=MGI=107505|UniProtKB=P30355,MOUSE|MGI=MGI=88051|UniProtKB=P06728,MOUSE|MGI=MGI=107170|UniProtKB=P29352,MOUSE|MGI=MGI=96892|UniProtKB=P25911,MOUSE|MGI=MGI=103072|UniProtKB=Q62523,MOUSE|MGI=MGI=1919489|UniProtKB=Q2EMV9,MOUSE|MGI=MGI=2156893|UniProtKB=Q8BUM3,MOUSE|MGI=MGI=1339…	#REF!	primary metabolic process
GO:0044464	MOUSE|MGI=MGI=107717|UniProtKB=Q8VDD5,MOUSE|MGI=MGI=2147677|UniProtKB=Q99N69,MOUSE|MGI=MGI=2152938|UniProtKB=Q812A2,MOUSE|MGI=MGI=107505|UniProtKB=P30355,MOUSE|MGI=MGI=107170|UniProtKB=P29352,MOUSE|MGI=MGI=96892|UniProtKB=P25911,MOUSE|MGI=MGI=2138915|UniProtKB=Q9CQ19,MOUSE|MGI=MGI=103072|UniProtKB=Q62523,MOUSE|MGI=MGI=2156893|UniProtKB=Q8BUM3,MOUSE|MGI=MGI=109318|UniProtKB=Q60605,MOUSE|MGI=MGI=13…	#REF!	cell part
GO:0005622	MOUSE|MGI=MGI=107717|UniProtKB=Q8VDD5,MOUSE|MGI=MGI=2147677|UniProtKB=Q99N69,MOUSE|MGI=MGI=2152938|UniProtKB=Q812A2,MOUSE|MGI=MGI=107505|UniProtKB=P30355,MOUSE|MGI=MGI=107170|UniProtKB=P29352,MOUSE|MGI=MGI=96892|UniProtKB=P25911,MOUSE|MGI=MGI=2138915|UniProtKB=Q9CQ19,MOUSE|MGI=MGI=103072|UniProtKB=Q62523,MOUSE|MGI=MGI=2156893|UniProtKB=Q8BUM3,MOUSE|MGI=MGI=109318|UniProtKB=Q60605,MOUSE|MGI=MGI=13…	#REF!	intracellular
GO:0002376	MOUSE|MGI=MGI=96624|UniProtKB=P70227,MOUSE|MGI=MGI=96892|UniProtKB=P25911,MOUSE|MGI=MGI=893598|UniProtKB=O09039,MOUSE|MGI=MGI=103063|UniProtKB=P42225,MOUSE|MGI=MGI=103038|UniProtKB=P42227,MOUSE|MGI=MGI=107587|UniProtKB=Q61179,MOUSE|MGI=MGI=105052|UniProtKB=O09030,MOUSE|MGI=MGI=96629|UniProtKB=Q62120,MOUSE|MGI=MGI=1346881|UniProtKB=Q60700,MOUSE|MGI=MGI=95484|UniProtKB=P25446,MOUSE|MGI=MGI=1339468|…	#REF!	immune system process
GO:0065007	MOUSE|MGI=MGI=107717|UniProtKB=Q8VDD5,MOUSE|MGI=MGI=2152938|UniProtKB=Q812A2,MOUSE|MGI=MGI=88051|UniProtKB=P06728,MOUSE|MGI=MGI=96892|UniProtKB=P25911,MOUSE|MGI=MGI=103072|UniProtKB=Q62523,MOUSE|MGI=MGI=1339975|UniProtKB=O88643,MOUSE|MGI=MGI=103063|UniProtKB=P42225,MOUSE|MGI=MGI=103038|UniProtKB=P42227,MOUSE|MGI=MGI=2655364|UniProtKB=Q6S5L9,MOUSE|MGI=MGI=96629|UniProtKB=Q62120,MOUSE|MGI=MGI=13527…	#REF!	biological regulation
GO:0016787	MOUSE|MGI=MGI=97846|UniProtKB=Q05144,MOUSE|MGI=MGI=107717|UniProtKB=Q8VDD5,MOUSE|MGI=MGI=107949|UniProtKB=P62746,MOUSE|MGI=MGI=1342279|UniProtKB=Q9WVE0,MOUSE|MGI=MGI=2152938|UniProtKB=Q812A2,MOUSE|MGI=MGI=88051|UniProtKB=P06728,MOUSE|MGI=MGI=107170|UniProtKB=P29352,MOUSE|MGI=MGI=2156893|UniProtKB=Q8BUM3,MOUSE|MGI=MGI=98926|UniProtKB=P29533,MOUSE|MGI=MGI=1891190|UniProtKB=Q9WUU7,MOUSE|MGI=MGI=9781…	#REF!	hydrolase activity
GO:0048731	MOUSE|MGI=MGI=107717|UniProtKB=Q8VDD5,MOUSE|MGI=MGI=2147677|UniProtKB=Q99N69,MOUSE|MGI=MGI=1339758|UniProtKB=P09581,MOUSE|MGI=MGI=88051|UniProtKB=P06728,MOUSE|MGI=MGI=1314884|UniProtKB=P25118,MOUSE|MGI=MGI=88476|UniProtKB=Q61147,MOUSE|MGI=MGI=96892|UniProtKB=P25911,MOUSE|MGI=MGI=2138915|UniProtKB=Q9CQ19,MOUSE|MGI=MGI=103072|UniProtKB=Q62523,MOUSE|MGI=MGI=1345184|UniProtKB=Q9WTS5,MOUSE|MGI=MGI=133…	#REF!	system development
GO:0019538	MOUSE|MGI=MGI=88342|UniProtKB=P31996,MOUSE|MGI=MGI=96628|UniProtKB=P52332,MOUSE|MGI=MGI=88051|UniProtKB=P06728,MOUSE|MGI=MGI=107170|UniProtKB=P29352,MOUSE|MGI=MGI=88476|UniProtKB=Q61147,MOUSE|MGI=MGI=96892|UniProtKB=P25911,MOUSE|MGI=MGI=2156893|UniProtKB=Q8BUM3,MOUSE|MGI=MGI=1339975|UniProtKB=O88643,MOUSE|MGI=MGI=88563|UniProtKB=P28293,MOUSE|MGI=MGI=98926|UniProtKB=P29533,MOUSE|MGI=MGI=99907|UniP…	#REF!	protein metabolic process
GO:0043226	MOUSE|MGI=MGI=107717|UniProtKB=Q8VDD5,MOUSE|MGI=MGI=2147677|UniProtKB=Q99N69,MOUSE|MGI=MGI=107505|UniProtKB=P30355,MOUSE|MGI=MGI=2138915|UniProtKB=Q9CQ19,MOUSE|MGI=MGI=103072|UniProtKB=Q62523,MOUSE|MGI=MGI=109318|UniProtKB=Q60605,MOUSE|MGI=MGI=95556|UniProtKB=Q8BTM8,MOUSE|MGI=MGI=1860485|UniProtKB=Q9JHK5,MOUSE|MGI=MGI=88563|UniProtKB=P28293,MOUSE|MGI=MGI=105093|UniProtKB=Q08093,MOUSE|MGI=MGI=1920…	#REF!	organelle
GO:0051179	MOUSE|MGI=MGI=97846|UniProtKB=Q05144,MOUSE|MGI=MGI=107717|UniProtKB=Q8VDD5,MOUSE|MGI=MGI=88342|UniProtKB=P31996,MOUSE|MGI=MGI=107949|UniProtKB=P62746,MOUSE|MGI=MGI=108046|UniProtKB=Q61168,MOUSE|MGI=MGI=96628|UniProtKB=P52332,MOUSE|MGI=MGI=96624|UniProtKB=P70227,MOUSE|MGI=MGI=2152938|UniProtKB=Q812A2,MOUSE|MGI=MGI=88051|UniProtKB=P06728,MOUSE|MGI=MGI=1345275|UniProtKB=P41251,MOUSE|MGI=MGI=95588|Un…	#REF!	localization
GO:0050789	MOUSE|MGI=MGI=96628|UniProtKB=P52332,MOUSE|MGI=MGI=2152938|UniProtKB=Q812A2,MOUSE|MGI=MGI=88051|UniProtKB=P06728,MOUSE|MGI=MGI=1314884|UniProtKB=P25118,MOUSE|MGI=MGI=96892|UniProtKB=P25911,MOUSE|MGI=MGI=103072|UniProtKB=Q62523,MOUSE|MGI=MGI=98484|UniProtKB=P36371,MOUSE|MGI=MGI=1339975|UniProtKB=O88643,MOUSE|MGI=MGI=103063|UniProtKB=P42225,MOUSE|MGI=MGI=103038|UniProtKB=P42227,MOUSE|MGI=MGI=265536…	#REF!	regulation of biological process
GO:0032501	MOUSE|MGI=MGI=107717|UniProtKB=Q8VDD5,MOUSE|MGI=MGI=2685183|UniProtKB=Q1HL35,MOUSE|MGI=MGI=1931139|UniProtKB=Q91VC7,MOUSE|MGI=MGI=96624|UniProtKB=P70227,MOUSE|MGI=MGI=88051|UniProtKB=P06728,MOUSE|MGI=MGI=88476|UniProtKB=Q61147,MOUSE|MGI=MGI=96892|UniProtKB=P25911,MOUSE|MGI=MGI=2138915|UniProtKB=Q9CQ19,MOUSE|MGI=MGI=1345184|UniProtKB=Q9WTS5,MOUSE|MGI=MGI=109318|UniProtKB=Q60605,MOUSE|MGI=MGI=13399…	#REF!	multicellular organismal process
GO:0044707	MOUSE|MGI=MGI=107717|UniProtKB=Q8VDD5,MOUSE|MGI=MGI=2685183|UniProtKB=Q1HL35,MOUSE|MGI=MGI=1931139|UniProtKB=Q91VC7,MOUSE|MGI=MGI=96624|UniProtKB=P70227,MOUSE|MGI=MGI=88051|UniProtKB=P06728,MOUSE|MGI=MGI=88476|UniProtKB=Q61147,MOUSE|MGI=MGI=96892|UniProtKB=P25911,MOUSE|MGI=MGI=2138915|UniProtKB=Q9CQ19,MOUSE|MGI=MGI=1345184|UniProtKB=Q9WTS5,MOUSE|MGI=MGI=109318|UniProtKB=Q60605,MOUSE|MGI=MGI=13399…	#REF!	single-multicellular organism process
GO:0006810	MOUSE|MGI=MGI=97846|UniProtKB=Q05144,MOUSE|MGI=MGI=107717|UniProtKB=Q8VDD5,MOUSE|MGI=MGI=88342|UniProtKB=P31996,MOUSE|MGI=MGI=107949|UniProtKB=P62746,MOUSE|MGI=MGI=108046|UniProtKB=Q61168,MOUSE|MGI=MGI=96624|UniProtKB=P70227,MOUSE|MGI=MGI=88051|UniProtKB=P06728,MOUSE|MGI=MGI=1345275|UniProtKB=P41251,MOUSE|MGI=MGI=95588|UniProtKB=P09528,MOUSE|MGI=MGI=88476|UniProtKB=Q61147,MOUSE|MGI=MGI=96892|UniP…	#REF!	transport
PC00085	MOUSE|MGI=MGI=107717|UniProtKB=Q8VDD5,MOUSE|MGI=MGI=2147677|UniProtKB=Q99N69,MOUSE|MGI=MGI=2138915|UniProtKB=Q9CQ19,MOUSE|MGI=MGI=103072|UniProtKB=Q62523,MOUSE|MGI=MGI=109318|UniProtKB=Q60605,MOUSE|MGI=MGI=95556|UniProtKB=Q8BTM8,MOUSE|MGI=MGI=1860485|UniProtKB=Q9JHK5,MOUSE|MGI=MGI=105093|UniProtKB=Q08093,MOUSE|MGI=MGI=1920992|UniProtKB=Q9ERG0,MOUSE|MGI=MGI=106012|UniProtKB=P37804,MOUSE|MGI=MGI=10…	#REF!	cytoskeletal protein
PC00197	MOUSE|MGI=MGI=97822|UniProtKB=P32507,MOUSE|MGI=MGI=96624|UniProtKB=P70227,MOUSE|MGI=MGI=1314884|UniProtKB=P25118,MOUSE|MGI=MGI=88476|UniProtKB=Q61147,MOUSE|MGI=MGI=1345184|UniProtKB=Q9WTS5,MOUSE|MGI=MGI=96611|UniProtKB=P11835,MOUSE|MGI=MGI=98926|UniProtKB=P29533,MOUSE|MGI=MGI=105052|UniProtKB=O09030,MOUSE|MGI=MGI=1330819|UniProtKB=O70458,MOUSE|MGI=MGI=95408|UniProtKB=P14753,MOUSE|MGI=MGI=1923159|…	#REF!	receptor
GO:0016043	MOUSE|MGI=MGI=107717|UniProtKB=Q8VDD5,MOUSE|MGI=MGI=88051|UniProtKB=P06728,MOUSE|MGI=MGI=96892|UniProtKB=P25911,MOUSE|MGI=MGI=103072|UniProtKB=Q62523,MOUSE|MGI=MGI=95556|UniProtKB=Q8BTM8,MOUSE|MGI=MGI=1339975|UniProtKB=O88643,MOUSE|MGI=MGI=1860485|UniProtKB=Q9JHK5,MOUSE|MGI=MGI=1920992|UniProtKB=Q9ERG0,MOUSE|MGI=MGI=1346881|UniProtKB=Q60700,MOUSE|MGI=MGI=1923159|UniProtKB=Q99KU0,MOUSE|MGI=MGI=104…	#REF!	cellular component organization
GO:0006955	MOUSE|MGI=MGI=96628|UniProtKB=P52332,MOUSE|MGI=MGI=1096873|UniProtKB=Q64287,MOUSE|MGI=MGI=1314884|UniProtKB=P25118,MOUSE|MGI=MGI=96892|UniProtKB=P25911,MOUSE|MGI=MGI=893598|UniProtKB=O09039,MOUSE|MGI=MGI=1917360|UniProtKB=Q9D8C4,MOUSE|MGI=MGI=96590|UniProtKB=P15314,MOUSE|MGI=MGI=103063|UniProtKB=P42225,MOUSE|MGI=MGI=103038|UniProtKB=P42227,MOUSE|MGI=MGI=107587|UniProtKB=Q61179,MOUSE|MGI=MGI=10505…	#REF!	immune response
GO:0005856	MOUSE|MGI=MGI=107717|UniProtKB=Q8VDD5,MOUSE|MGI=MGI=2147677|UniProtKB=Q99N69,MOUSE|MGI=MGI=2138915|UniProtKB=Q9CQ19,MOUSE|MGI=MGI=103072|UniProtKB=Q62523,MOUSE|MGI=MGI=109318|UniProtKB=Q60605,MOUSE|MGI=MGI=95556|UniProtKB=Q8BTM8,MOUSE|MGI=MGI=1860485|UniProtKB=Q9JHK5,MOUSE|MGI=MGI=105093|UniProtKB=Q08093,MOUSE|MGI=MGI=1920992|UniProtKB=Q9ERG0,MOUSE|MGI=MGI=106012|UniProtKB=P37804,MOUSE|MGI=MGI=10…	#REF!	cytoskeleton
GO:0071840	MOUSE|MGI=MGI=107717|UniProtKB=Q8VDD5,MOUSE|MGI=MGI=88051|UniProtKB=P06728,MOUSE|MGI=MGI=96892|UniProtKB=P25911,MOUSE|MGI=MGI=103072|UniProtKB=Q62523,MOUSE|MGI=MGI=95556|UniProtKB=Q8BTM8,MOUSE|MGI=MGI=1339975|UniProtKB=O88643,MOUSE|MGI=MGI=1860485|UniProtKB=Q9JHK5,MOUSE|MGI=MGI=1920992|UniProtKB=Q9ERG0,MOUSE|MGI=MGI=1346881|UniProtKB=Q60700,MOUSE|MGI=MGI=1923159|UniProtKB=Q99KU0,MOUSE|MGI=MGI=104…	#REF!	cellular component organization or biogenesis
GO:0005198	MOUSE|MGI=MGI=107717|UniProtKB=Q8VDD5,MOUSE|MGI=MGI=2147677|UniProtKB=Q99N69,MOUSE|MGI=MGI=2138915|UniProtKB=Q9CQ19,MOUSE|MGI=MGI=103072|UniProtKB=Q62523,MOUSE|MGI=MGI=109318|UniProtKB=Q60605,MOUSE|MGI=MGI=95556|UniProtKB=Q8BTM8,MOUSE|MGI=MGI=1860485|UniProtKB=Q9JHK5,MOUSE|MGI=MGI=105093|UniProtKB=Q08093,MOUSE|MGI=MGI=1920992|UniProtKB=Q9ERG0,MOUSE|MGI=MGI=106012|UniProtKB=P37804,MOUSE|MGI=MGI=10…	#REF!	structural molecule activity
GO:0005200	MOUSE|MGI=MGI=107717|UniProtKB=Q8VDD5,MOUSE|MGI=MGI=2147677|UniProtKB=Q99N69,MOUSE|MGI=MGI=2138915|UniProtKB=Q9CQ19,MOUSE|MGI=MGI=103072|UniProtKB=Q62523,MOUSE|MGI=MGI=109318|UniProtKB=Q60605,MOUSE|MGI=MGI=95556|UniProtKB=Q8BTM8,MOUSE|MGI=MGI=1860485|UniProtKB=Q9JHK5,MOUSE|MGI=MGI=105093|UniProtKB=Q08093,MOUSE|MGI=MGI=1920992|UniProtKB=Q9ERG0,MOUSE|MGI=MGI=106012|UniProtKB=P37804,MOUSE|MGI=MGI=10…	#REF!	structural constituent of cytoskeleton
GO:0004872	MOUSE|MGI=MGI=97822|UniProtKB=P32507,MOUSE|MGI=MGI=96624|UniProtKB=P70227,MOUSE|MGI=MGI=1314884|UniProtKB=P25118,MOUSE|MGI=MGI=88476|UniProtKB=Q61147,MOUSE|MGI=MGI=1345184|UniProtKB=Q9WTS5,MOUSE|MGI=MGI=96611|UniProtKB=P11835,MOUSE|MGI=MGI=98926|UniProtKB=P29533,MOUSE|MGI=MGI=105052|UniProtKB=O09030,MOUSE|MGI=MGI=1330819|UniProtKB=O70458,MOUSE|MGI=MGI=95408|UniProtKB=P14753,MOUSE|MGI=MGI=106206|U…	#REF!	receptor activity
PC00121	MOUSE|MGI=MGI=1919134|UniProtKB=Q9D7Q1,MOUSE|MGI=MGI=1342279|UniProtKB=Q9WVE0,MOUSE|MGI=MGI=107170|UniProtKB=P29352,MOUSE|MGI=MGI=88476|UniProtKB=Q61147,MOUSE|MGI=MGI=95485|UniProtKB=P19096,MOUSE|MGI=MGI=2156893|UniProtKB=Q8BUM3,MOUSE|MGI=MGI=88563|UniProtKB=P28293,MOUSE|MGI=MGI=98926|UniProtKB=P29533,MOUSE|MGI=MGI=96055|UniProtKB=P29351,MOUSE|MGI=MGI=1891190|UniProtKB=Q9WUU7,MOUSE|MGI=MGI=107341…	#REF!	hydrolase
PC00095	MOUSE|MGI=MGI=97846|UniProtKB=Q05144,MOUSE|MGI=MGI=107717|UniProtKB=Q8VDD5,MOUSE|MGI=MGI=107949|UniProtKB=P62746,MOUSE|MGI=MGI=2152938|UniProtKB=Q812A2,MOUSE|MGI=MGI=88476|UniProtKB=Q61147,MOUSE|MGI=MGI=103072|UniProtKB=Q62523,MOUSE|MGI=MGI=1921160|UniProtKB=Q8K0Q5,MOUSE|MGI=MGI=103159|UniProtKB=Q62225,MOUSE|MGI=MGI=1923367|UniProtKB=Q811M1,MOUSE|MGI=MGI=1352757|UniProtKB=Q9JKF1,MOUSE|MGI=MGI=106…	#REF!	enzyme modulator
GO:0009653	MOUSE|MGI=MGI=107717|UniProtKB=Q8VDD5,MOUSE|MGI=MGI=2685183|UniProtKB=Q1HL35,MOUSE|MGI=MGI=103072|UniProtKB=Q62523,MOUSE|MGI=MGI=95556|UniProtKB=Q8BTM8,MOUSE|MGI=MGI=1339975|UniProtKB=O88643,MOUSE|MGI=MGI=1860485|UniProtKB=Q9JHK5,MOUSE|MGI=MGI=1920992|UniProtKB=Q9ERG0,MOUSE|MGI=MGI=1346881|UniProtKB=Q60700,MOUSE|MGI=MGI=104808|UniProtKB=Q61233,MOUSE|MGI=MGI=1099832|UniProtKB=P26039,MOUSE|MGI=MGI=…	#REF!	anatomical structure morphogenesis
PC00041	MOUSE|MGI=MGI=107717|UniProtKB=Q8VDD5,MOUSE|MGI=MGI=2147677|UniProtKB=Q99N69,MOUSE|MGI=MGI=2138915|UniProtKB=Q9CQ19,MOUSE|MGI=MGI=103072|UniProtKB=Q62523,MOUSE|MGI=MGI=109318|UniProtKB=Q60605,MOUSE|MGI=MGI=95556|UniProtKB=Q8BTM8,MOUSE|MGI=MGI=105093|UniProtKB=Q08093,MOUSE|MGI=MGI=1920992|UniProtKB=Q9ERG0,MOUSE|MGI=MGI=106012|UniProtKB=P37804,MOUSE|MGI=MGI=104808|UniProtKB=Q61233,MOUSE|MGI=MGI=109…	#REF!	actin family cytoskeletal protein
PC00207	MOUSE|MGI=MGI=108563|UniProtKB=P97797,MOUSE|MGI=MGI=88476|UniProtKB=Q61147,MOUSE|MGI=MGI=1345184|UniProtKB=Q9WTS5,MOUSE|MGI=MGI=96382|UniProtKB=P12968,MOUSE|MGI=MGI=1321402|UniProtKB=Q60787,MOUSE|MGI=MGI=2655364|UniProtKB=Q6S5L9,MOUSE|MGI=MGI=105052|UniProtKB=O09030,MOUSE|MGI=MGI=103159|UniProtKB=Q62225,MOUSE|MGI=MGI=1330819|UniProtKB=O70458,MOUSE|MGI=MGI=1923159|UniProtKB=Q99KU0,MOUSE|MGI=MGI=10…	#REF!	signaling molecule
GO:0016740	MOUSE|MGI=MGI=96628|UniProtKB=P52332,MOUSE|MGI=MGI=1920501|UniProtKB=Q8VHL1,MOUSE|MGI=MGI=88051|UniProtKB=P06728,MOUSE|MGI=MGI=109235|UniProtKB=B2RXC2,MOUSE|MGI=MGI=96892|UniProtKB=P25911,MOUSE|MGI=MGI=95485|UniProtKB=P19096,MOUSE|MGI=MGI=103072|UniProtKB=Q62523,MOUSE|MGI=MGI=1339975|UniProtKB=O88643,MOUSE|MGI=MGI=103159|UniProtKB=Q62225,MOUSE|MGI=MGI=96629|UniProtKB=Q62120,MOUSE|MGI=MGI=97601|Un…	#REF!	transferase activity
GO:0005102	MOUSE|MGI=MGI=108563|UniProtKB=P97797,MOUSE|MGI=MGI=88476|UniProtKB=Q61147,MOUSE|MGI=MGI=1345184|UniProtKB=Q9WTS5,MOUSE|MGI=MGI=96382|UniProtKB=P12968,MOUSE|MGI=MGI=1321402|UniProtKB=Q60787,MOUSE|MGI=MGI=2655364|UniProtKB=Q6S5L9,MOUSE|MGI=MGI=105052|UniProtKB=O09030,MOUSE|MGI=MGI=103159|UniProtKB=Q62225,MOUSE|MGI=MGI=1330819|UniProtKB=O70458,MOUSE|MGI=MGI=106206|UniProtKB=P97333,MOUSE|MGI=MGI=133…	#REF!	receptor binding
GO:0007399	MOUSE|MGI=MGI=88051|UniProtKB=P06728,MOUSE|MGI=MGI=1314884|UniProtKB=P25118,MOUSE|MGI=MGI=88476|UniProtKB=Q61147,MOUSE|MGI=MGI=96892|UniProtKB=P25911,MOUSE|MGI=MGI=103072|UniProtKB=Q62523,MOUSE|MGI=MGI=1345184|UniProtKB=Q9WTS5,MOUSE|MGI=MGI=1339975|UniProtKB=O88643,MOUSE|MGI=MGI=105052|UniProtKB=O09030,MOUSE|MGI=MGI=1330819|UniProtKB=O70458,MOUSE|MGI=MGI=106206|UniProtKB=P97333,MOUSE|MGI=MGI=9527…	#REF!	nervous system development
GO:0015629	MOUSE|MGI=MGI=107717|UniProtKB=Q8VDD5,MOUSE|MGI=MGI=2147677|UniProtKB=Q99N69,MOUSE|MGI=MGI=2138915|UniProtKB=Q9CQ19,MOUSE|MGI=MGI=103072|UniProtKB=Q62523,MOUSE|MGI=MGI=109318|UniProtKB=Q60605,MOUSE|MGI=MGI=95556|UniProtKB=Q8BTM8,MOUSE|MGI=MGI=105093|UniProtKB=Q08093,MOUSE|MGI=MGI=1920992|UniProtKB=Q9ERG0,MOUSE|MGI=MGI=106012|UniProtKB=P37804,MOUSE|MGI=MGI=104808|UniProtKB=Q61233,MOUSE|MGI=MGI=109…	#REF!	actin cytoskeleton
GO:0003008	MOUSE|MGI=MGI=107717|UniProtKB=Q8VDD5,MOUSE|MGI=MGI=1931139|UniProtKB=Q91VC7,MOUSE|MGI=MGI=96624|UniProtKB=P70227,MOUSE|MGI=MGI=88051|UniProtKB=P06728,MOUSE|MGI=MGI=88476|UniProtKB=Q61147,MOUSE|MGI=MGI=2138915|UniProtKB=Q9CQ19,MOUSE|MGI=MGI=109318|UniProtKB=Q60605,MOUSE|MGI=MGI=105093|UniProtKB=Q08093,MOUSE|MGI=MGI=98926|UniProtKB=P29533,MOUSE|MGI=MGI=106012|UniProtKB=P37804,MOUSE|MGI=MGI=106206|…	#REF!	system process
GO:0007498	MOUSE|MGI=MGI=107717|UniProtKB=Q8VDD5,MOUSE|MGI=MGI=103063|UniProtKB=P42225,MOUSE|MGI=MGI=103038|UniProtKB=P42227,MOUSE|MGI=MGI=98926|UniProtKB=P29533,MOUSE|MGI=MGI=2147677|UniProtKB=Q99N69,MOUSE|MGI=MGI=103159|UniProtKB=Q62225,MOUSE|MGI=MGI=88476|UniProtKB=Q61147,MOUSE|MGI=MGI=2138915|UniProtKB=Q9CQ19,MOUSE|MGI=MGI=106206|UniProtKB=P97333,MOUSE|MGI=MGI=1345184|UniProtKB=Q9WTS5,MOUSE|MGI=MGI=1075…	#REF!	mesoderm development
GO:0006464	MOUSE|MGI=MGI=1339975|UniProtKB=O88643,MOUSE|MGI=MGI=98926|UniProtKB=P29533,MOUSE|MGI=MGI=96055|UniProtKB=P29351,MOUSE|MGI=MGI=96628|UniProtKB=P52332,MOUSE|MGI=MGI=96629|UniProtKB=Q62120,MOUSE|MGI=MGI=97601|UniProtKB=Q02111,MOUSE|MGI=MGI=1346881|UniProtKB=Q60700,MOUSE|MGI=MGI=107170|UniProtKB=P29352,MOUSE|MGI=MGI=97810|UniProtKB=P06800,MOUSE|MGI=MGI=96892|UniProtKB=P25911,MOUSE|MGI=MGI=88216|UniP…	#REF!	cellular protein modification process
GO:0050790	MOUSE|MGI=MGI=107717|UniProtKB=Q8VDD5,MOUSE|MGI=MGI=103159|UniProtKB=Q62225,MOUSE|MGI=MGI=1923367|UniProtKB=Q811M1,MOUSE|MGI=MGI=2152938|UniProtKB=Q812A2,MOUSE|MGI=MGI=1352757|UniProtKB=Q9JKF1,MOUSE|MGI=MGI=88051|UniProtKB=P06728,MOUSE|MGI=MGI=88476|UniProtKB=Q61147,MOUSE|MGI=MGI=106206|UniProtKB=P97333,MOUSE|MGI=MGI=103072|UniProtKB=Q62523,MOUSE|MGI=MGI=1921160|UniProtKB=Q8K0Q5,MOUSE|MGI=MGI=108…	#REF!	regulation of catalytic activity
GO:0065009	MOUSE|MGI=MGI=107717|UniProtKB=Q8VDD5,MOUSE|MGI=MGI=103159|UniProtKB=Q62225,MOUSE|MGI=MGI=1923367|UniProtKB=Q811M1,MOUSE|MGI=MGI=2152938|UniProtKB=Q812A2,MOUSE|MGI=MGI=1352757|UniProtKB=Q9JKF1,MOUSE|MGI=MGI=88051|UniProtKB=P06728,MOUSE|MGI=MGI=88476|UniProtKB=Q61147,MOUSE|MGI=MGI=106206|UniProtKB=P97333,MOUSE|MGI=MGI=103072|UniProtKB=Q62523,MOUSE|MGI=MGI=1921160|UniProtKB=Q8K0Q5,MOUSE|MGI=MGI=108…	#REF!	regulation of molecular function
GO:0030234	MOUSE|MGI=MGI=107717|UniProtKB=Q8VDD5,MOUSE|MGI=MGI=103159|UniProtKB=Q62225,MOUSE|MGI=MGI=1923367|UniProtKB=Q811M1,MOUSE|MGI=MGI=2152938|UniProtKB=Q812A2,MOUSE|MGI=MGI=1352757|UniProtKB=Q9JKF1,MOUSE|MGI=MGI=88051|UniProtKB=P06728,MOUSE|MGI=MGI=88476|UniProtKB=Q61147,MOUSE|MGI=MGI=106206|UniProtKB=P97333,MOUSE|MGI=MGI=103072|UniProtKB=Q62523,MOUSE|MGI=MGI=1921160|UniProtKB=Q8K0Q5,MOUSE|MGI=MGI=108…	#REF!	enzyme regulator activity
PC00220	MOUSE|MGI=MGI=96628|UniProtKB=P52332,MOUSE|MGI=MGI=1920501|UniProtKB=Q8VHL1,MOUSE|MGI=MGI=96629|UniProtKB=Q62120,MOUSE|MGI=MGI=107505|UniProtKB=P30355,MOUSE|MGI=MGI=97601|UniProtKB=Q02111,MOUSE|MGI=MGI=1346881|UniProtKB=Q60700,MOUSE|MGI=MGI=109235|UniProtKB=B2RXC2,MOUSE|MGI=MGI=96892|UniProtKB=P25911,MOUSE|MGI=MGI=95485|UniProtKB=P19096,MOUSE|MGI=MGI=88216|UniProtKB=P35991,MOUSE|MGI=MGI=2147351|U…	#REF!	transferase
GO:0016301	MOUSE|MGI=MGI=1339975|UniProtKB=O88643,MOUSE|MGI=MGI=96628|UniProtKB=P52332,MOUSE|MGI=MGI=103159|UniProtKB=Q62225,MOUSE|MGI=MGI=1920501|UniProtKB=Q8VHL1,MOUSE|MGI=MGI=96629|UniProtKB=Q62120,MOUSE|MGI=MGI=97601|UniProtKB=Q02111,MOUSE|MGI=MGI=1346881|UniProtKB=Q60700,MOUSE|MGI=MGI=109235|UniProtKB=B2RXC2,MOUSE|MGI=MGI=96892|UniProtKB=P25911,MOUSE|MGI=MGI=103072|UniProtKB=Q62523,MOUSE|MGI=MGI=88216|…	#REF!	kinase activity
GO:0032989	MOUSE|MGI=MGI=1339975|UniProtKB=O88643,MOUSE|MGI=MGI=1860485|UniProtKB=Q9JHK5,MOUSE|MGI=MGI=1920992|UniProtKB=Q9ERG0,MOUSE|MGI=MGI=1346881|UniProtKB=Q60700,MOUSE|MGI=MGI=104808|UniProtKB=Q61233,MOUSE|MGI=MGI=1099832|UniProtKB=P26039,MOUSE|MGI=MGI=103072|UniProtKB=Q62523,MOUSE|MGI=MGI=97167|UniProtKB=P26041,MOUSE|MGI=MGI=101784|UniProtKB=Q6P5H2,MOUSE|MGI=MGI=95556|UniProtKB=Q8BTM8,MOUSE|MGI=MGI=97…	#REF!	cellular component morphogenesis
GO:0006928	MOUSE|MGI=MGI=107717|UniProtKB=Q8VDD5,MOUSE|MGI=MGI=96628|UniProtKB=P52332,MOUSE|MGI=MGI=2147677|UniProtKB=Q99N69,MOUSE|MGI=MGI=96624|UniProtKB=P70227,MOUSE|MGI=MGI=96629|UniProtKB=Q62120,MOUSE|MGI=MGI=2152938|UniProtKB=Q812A2,MOUSE|MGI=MGI=1920992|UniProtKB=Q9ERG0,MOUSE|MGI=MGI=96892|UniProtKB=P25911,MOUSE|MGI=MGI=103072|UniProtKB=Q62523,MOUSE|MGI=MGI=107711|UniProtKB=P70248,MOUSE|MGI=MGI=95556|…	#REF!	cellular component movement
GO:0006950	MOUSE|MGI=MGI=96628|UniProtKB=P52332,MOUSE|MGI=MGI=96624|UniProtKB=P70227,MOUSE|MGI=MGI=96629|UniProtKB=Q62120,MOUSE|MGI=MGI=1346881|UniProtKB=Q60700,MOUSE|MGI=MGI=88051|UniProtKB=P06728,MOUSE|MGI=MGI=1345275|UniProtKB=P41251,MOUSE|MGI=MGI=96892|UniProtKB=P25911,MOUSE|MGI=MGI=88216|UniProtKB=P35991,MOUSE|MGI=MGI=1915926|UniProtKB=Q99N11,MOUSE|MGI=MGI=103206|UniProtKB=P54987	#REF!	response to stress
GO:0016020	MOUSE|MGI=MGI=107717|UniProtKB=Q8VDD5,MOUSE|MGI=MGI=2655364|UniProtKB=Q6S5L9,MOUSE|MGI=MGI=96628|UniProtKB=P52332,MOUSE|MGI=MGI=96629|UniProtKB=Q62120,MOUSE|MGI=MGI=96892|UniProtKB=P25911,MOUSE|MGI=MGI=103072|UniProtKB=Q62523,MOUSE|MGI=MGI=88216|UniProtKB=P35991,MOUSE|MGI=MGI=107658|UniProtKB=P33896,MOUSE|MGI=MGI=98484|UniProtKB=P36371,MOUSE|MGI=MGI=107711|UniProtKB=P70248	#REF!	membrane
GO:0006139	MOUSE|MGI=MGI=103063|UniProtKB=P42225,MOUSE|MGI=MGI=103038|UniProtKB=P42227,MOUSE|MGI=MGI=1342279|UniProtKB=Q9WVE0,MOUSE|MGI=MGI=108046|UniProtKB=Q61168,MOUSE|MGI=MGI=96395|UniProtKB=P23611,MOUSE|MGI=MGI=2152938|UniProtKB=Q812A2,MOUSE|MGI=MGI=103072|UniProtKB=Q62523,MOUSE|MGI=MGI=98484|UniProtKB=P36371,MOUSE|MGI=MGI=1919489|UniProtKB=Q2EMV9,MOUSE|MGI=MGI=1339468|UniProtKB=P08207	#REF!	nucleobase-containing compound metabolic process
GO:0030097	MOUSE|MGI=MGI=103063|UniProtKB=P42225,MOUSE|MGI=MGI=103038|UniProtKB=P42227,MOUSE|MGI=MGI=105052|UniProtKB=O09030,MOUSE|MGI=MGI=103159|UniProtKB=Q62225,MOUSE|MGI=MGI=96629|UniProtKB=Q62120,MOUSE|MGI=MGI=1330819|UniProtKB=O70458,MOUSE|MGI=MGI=96892|UniProtKB=P25911,MOUSE|MGI=MGI=105367|UniProtKB=P16382,MOUSE|MGI=MGI=1277954|UniProtKB=O88786	#REF!	hemopoiesis
GO:0008219	MOUSE|MGI=MGI=103063|UniProtKB=P42225,MOUSE|MGI=MGI=103038|UniProtKB=P42227,MOUSE|MGI=MGI=103159|UniProtKB=Q62225,MOUSE|MGI=MGI=96629|UniProtKB=Q62120,MOUSE|MGI=MGI=1346881|UniProtKB=Q60700,MOUSE|MGI=MGI=1314884|UniProtKB=P25118,MOUSE|MGI=MGI=96892|UniProtKB=P25911,MOUSE|MGI=MGI=95484|UniProtKB=P25446,MOUSE|MGI=MGI=96382|UniProtKB=P12968	#REF!	cell death
GO:0006936	MOUSE|MGI=MGI=107717|UniProtKB=Q8VDD5,MOUSE|MGI=MGI=105093|UniProtKB=Q08093,MOUSE|MGI=MGI=1931139|UniProtKB=Q91VC7,MOUSE|MGI=MGI=98926|UniProtKB=P29533,MOUSE|MGI=MGI=96624|UniProtKB=P70227,MOUSE|MGI=MGI=106012|UniProtKB=P37804,MOUSE|MGI=MGI=2138915|UniProtKB=Q9CQ19,MOUSE|MGI=MGI=107711|UniProtKB=P70248,MOUSE|MGI=MGI=109318|UniProtKB=Q60605	#REF!	muscle contraction
GO:0006796	MOUSE|MGI=MGI=1339975|UniProtKB=O88643,MOUSE|MGI=MGI=96628|UniProtKB=P52332,MOUSE|MGI=MGI=96629|UniProtKB=Q62120,MOUSE|MGI=MGI=2152938|UniProtKB=Q812A2,MOUSE|MGI=MGI=1346881|UniProtKB=Q60700,MOUSE|MGI=MGI=88051|UniProtKB=P06728,MOUSE|MGI=MGI=96892|UniProtKB=P25911,MOUSE|MGI=MGI=88216|UniProtKB=P35991,MOUSE|MGI=MGI=98484|UniProtKB=P36371	#REF!	phosphate-containing compound metabolic process
GO:0015031	MOUSE|MGI=MGI=97846|UniProtKB=Q05144,MOUSE|MGI=MGI=107717|UniProtKB=Q8VDD5,MOUSE|MGI=MGI=88342|UniProtKB=P31996,MOUSE|MGI=MGI=107949|UniProtKB=P62746,MOUSE|MGI=MGI=103159|UniProtKB=Q62225,MOUSE|MGI=MGI=88476|UniProtKB=Q61147,MOUSE|MGI=MGI=106206|UniProtKB=P97333,MOUSE|MGI=MGI=1928370|UniProtKB=P84096,MOUSE|MGI=MGI=107711|UniProtKB=P70248	#REF!	protein transport
GO:0016192	MOUSE|MGI=MGI=97846|UniProtKB=Q05144,MOUSE|MGI=MGI=107717|UniProtKB=Q8VDD5,MOUSE|MGI=MGI=107949|UniProtKB=P62746,MOUSE|MGI=MGI=1923159|UniProtKB=Q99KU0,MOUSE|MGI=MGI=88476|UniProtKB=Q61147,MOUSE|MGI=MGI=96892|UniProtKB=P25911,MOUSE|MGI=MGI=106206|UniProtKB=P97333,MOUSE|MGI=MGI=1928370|UniProtKB=P84096,MOUSE|MGI=MGI=107711|UniProtKB=P70248	#REF!	vesicle-mediated transport
GO:0006886	MOUSE|MGI=MGI=97846|UniProtKB=Q05144,MOUSE|MGI=MGI=107717|UniProtKB=Q8VDD5,MOUSE|MGI=MGI=88342|UniProtKB=P31996,MOUSE|MGI=MGI=107949|UniProtKB=P62746,MOUSE|MGI=MGI=103159|UniProtKB=Q62225,MOUSE|MGI=MGI=88476|UniProtKB=Q61147,MOUSE|MGI=MGI=106206|UniProtKB=P97333,MOUSE|MGI=MGI=1928370|UniProtKB=P84096,MOUSE|MGI=MGI=107711|UniProtKB=P70248	#REF!	intracellular protein transport
GO:0006915	MOUSE|MGI=MGI=103063|UniProtKB=P42225,MOUSE|MGI=MGI=103038|UniProtKB=P42227,MOUSE|MGI=MGI=103159|UniProtKB=Q62225,MOUSE|MGI=MGI=96629|UniProtKB=Q62120,MOUSE|MGI=MGI=1346881|UniProtKB=Q60700,MOUSE|MGI=MGI=1314884|UniProtKB=P25118,MOUSE|MGI=MGI=96892|UniProtKB=P25911,MOUSE|MGI=MGI=95484|UniProtKB=P25446,MOUSE|MGI=MGI=96382|UniProtKB=P12968	#REF!	apoptotic process
GO:0003676	MOUSE|MGI=MGI=103063|UniProtKB=P42225,MOUSE|MGI=MGI=103038|UniProtKB=P42227,MOUSE|MGI=MGI=1342279|UniProtKB=Q9WVE0,MOUSE|MGI=MGI=96395|UniProtKB=P23611,MOUSE|MGI=MGI=1920992|UniProtKB=Q9ERG0,MOUSE|MGI=MGI=103072|UniProtKB=Q62523,MOUSE|MGI=MGI=1917360|UniProtKB=Q9D8C4,MOUSE|MGI=MGI=1919489|UniProtKB=Q2EMV9,MOUSE|MGI=MGI=1342540|UniProtKB=Q03267	#REF!	nucleic acid binding
PC00084	MOUSE|MGI=MGI=98926|UniProtKB=P29533,MOUSE|MGI=MGI=105052|UniProtKB=O09030,MOUSE|MGI=MGI=1330819|UniProtKB=O70458,MOUSE|MGI=MGI=95408|UniProtKB=P14753,MOUSE|MGI=MGI=1314884|UniProtKB=P25118,MOUSE|MGI=MGI=107658|UniProtKB=P33896,MOUSE|MGI=MGI=95484|UniProtKB=P25446,MOUSE|MGI=MGI=105367|UniProtKB=P16382,MOUSE|MGI=MGI=1277954|UniProtKB=O88786	#REF!	cytokine receptor
GO:0016265	MOUSE|MGI=MGI=103063|UniProtKB=P42225,MOUSE|MGI=MGI=103038|UniProtKB=P42227,MOUSE|MGI=MGI=103159|UniProtKB=Q62225,MOUSE|MGI=MGI=96629|UniProtKB=Q62120,MOUSE|MGI=MGI=1346881|UniProtKB=Q60700,MOUSE|MGI=MGI=1314884|UniProtKB=P25118,MOUSE|MGI=MGI=96892|UniProtKB=P25911,MOUSE|MGI=MGI=95484|UniProtKB=P25446,MOUSE|MGI=MGI=96382|UniProtKB=P12968	#REF!	death
PC00090	MOUSE|MGI=MGI=98926|UniProtKB=P29533,MOUSE|MGI=MGI=105052|UniProtKB=O09030,MOUSE|MGI=MGI=88127|UniProtKB=P01887,MOUSE|MGI=MGI=97822|UniProtKB=P32507,MOUSE|MGI=MGI=1330819|UniProtKB=O70458,MOUSE|MGI=MGI=107658|UniProtKB=P33896,MOUSE|MGI=MGI=108443|UniProtKB=P51437,MOUSE|MGI=MGI=1277954|UniProtKB=O88786	#REF!	defense/immunity protein
GO:0008233	MOUSE|MGI=MGI=88563|UniProtKB=P28293,MOUSE|MGI=MGI=1891190|UniProtKB=Q9WUU7,MOUSE|MGI=MGI=88476|UniProtKB=Q61147,MOUSE|MGI=MGI=107341|UniProtKB=O70370,MOUSE|MGI=MGI=97748|UniProtKB=P16675,MOUSE|MGI=MGI=106206|UniProtKB=P97333,MOUSE|MGI=MGI=108443|UniProtKB=P51437,MOUSE|MGI=MGI=97512|UniProtKB=P21661	#REF!	peptidase activity
GO:0007049	MOUSE|MGI=MGI=107717|UniProtKB=Q8VDD5,MOUSE|MGI=MGI=98926|UniProtKB=P29533,MOUSE|MGI=MGI=1352757|UniProtKB=Q9JKF1,MOUSE|MGI=MGI=97601|UniProtKB=Q02111,MOUSE|MGI=MGI=1346881|UniProtKB=Q60700,MOUSE|MGI=MGI=103072|UniProtKB=Q62523,MOUSE|MGI=MGI=1339468|UniProtKB=P08207,MOUSE|MGI=MGI=107711|UniProtKB=P70248	#REF!	cell cycle
GO:0007155	MOUSE|MGI=MGI=98926|UniProtKB=P29533,MOUSE|MGI=MGI=99907|UniProtKB=Q9R0E2,MOUSE|MGI=MGI=97822|UniProtKB=P32507,MOUSE|MGI=MGI=88476|UniProtKB=Q61147,MOUSE|MGI=MGI=96892|UniProtKB=P25911,MOUSE|MGI=MGI=106206|UniProtKB=P97333,MOUSE|MGI=MGI=1345184|UniProtKB=Q9WTS5,MOUSE|MGI=MGI=96611|UniProtKB=P11835	#REF!	cell adhesion
GO:0016788	MOUSE|MGI=MGI=98926|UniProtKB=P29533,MOUSE|MGI=MGI=96055|UniProtKB=P29351,MOUSE|MGI=MGI=1920992|UniProtKB=Q9ERG0,MOUSE|MGI=MGI=88051|UniProtKB=P06728,MOUSE|MGI=MGI=107170|UniProtKB=P29352,MOUSE|MGI=MGI=97810|UniProtKB=P06800,MOUSE|MGI=MGI=95485|UniProtKB=P19096,MOUSE|MGI=MGI=2156893|UniProtKB=Q8BUM3	#REF!	hydrolase activity, acting on ester bonds
GO:0022610	MOUSE|MGI=MGI=98926|UniProtKB=P29533,MOUSE|MGI=MGI=99907|UniProtKB=Q9R0E2,MOUSE|MGI=MGI=97822|UniProtKB=P32507,MOUSE|MGI=MGI=88476|UniProtKB=Q61147,MOUSE|MGI=MGI=96892|UniProtKB=P25911,MOUSE|MGI=MGI=106206|UniProtKB=P97333,MOUSE|MGI=MGI=1345184|UniProtKB=Q9WTS5,MOUSE|MGI=MGI=96611|UniProtKB=P11835	#REF!	biological adhesion
PC00137	MOUSE|MGI=MGI=96628|UniProtKB=P52332,MOUSE|MGI=MGI=1920501|UniProtKB=Q8VHL1,MOUSE|MGI=MGI=96629|UniProtKB=Q62120,MOUSE|MGI=MGI=97601|UniProtKB=Q02111,MOUSE|MGI=MGI=1346881|UniProtKB=Q60700,MOUSE|MGI=MGI=109235|UniProtKB=B2RXC2,MOUSE|MGI=MGI=96892|UniProtKB=P25911,MOUSE|MGI=MGI=88216|UniProtKB=P35991	#REF!	kinase
PC00171	MOUSE|MGI=MGI=103063|UniProtKB=P42225,MOUSE|MGI=MGI=103038|UniProtKB=P42227,MOUSE|MGI=MGI=1342279|UniProtKB=Q9WVE0,MOUSE|MGI=MGI=96395|UniProtKB=P23611,MOUSE|MGI=MGI=1920992|UniProtKB=Q9ERG0,MOUSE|MGI=MGI=103072|UniProtKB=Q62523,MOUSE|MGI=MGI=1919489|UniProtKB=Q2EMV9	#REF!	nucleic acid binding
GO:0006968	MOUSE|MGI=MGI=103063|UniProtKB=P42225,MOUSE|MGI=MGI=103038|UniProtKB=P42227,MOUSE|MGI=MGI=88127|UniProtKB=P01887,MOUSE|MGI=MGI=1314884|UniProtKB=P25118,MOUSE|MGI=MGI=893598|UniProtKB=O09039,MOUSE|MGI=MGI=1917360|UniProtKB=Q9D8C4,MOUSE|MGI=MGI=95484|UniProtKB=P25446	#REF!	cellular defense response
GO:0004672	MOUSE|MGI=MGI=1339975|UniProtKB=O88643,MOUSE|MGI=MGI=96628|UniProtKB=P52332,MOUSE|MGI=MGI=96629|UniProtKB=Q62120,MOUSE|MGI=MGI=97601|UniProtKB=Q02111,MOUSE|MGI=MGI=1346881|UniProtKB=Q60700,MOUSE|MGI=MGI=96892|UniProtKB=P25911,MOUSE|MGI=MGI=88216|UniProtKB=P35991	#REF!	protein kinase activity
GO:0003700	MOUSE|MGI=MGI=103063|UniProtKB=P42225,MOUSE|MGI=MGI=103038|UniProtKB=P42227,MOUSE|MGI=MGI=96395|UniProtKB=P23611,MOUSE|MGI=MGI=1920992|UniProtKB=Q9ERG0,MOUSE|MGI=MGI=103072|UniProtKB=Q62523,MOUSE|MGI=MGI=1917360|UniProtKB=Q9D8C4,MOUSE|MGI=MGI=1342540|UniProtKB=Q03267	#REF!	sequence-specific DNA binding transcription factor activity
GO:0001071	MOUSE|MGI=MGI=103063|UniProtKB=P42225,MOUSE|MGI=MGI=103038|UniProtKB=P42227,MOUSE|MGI=MGI=96395|UniProtKB=P23611,MOUSE|MGI=MGI=1920992|UniProtKB=Q9ERG0,MOUSE|MGI=MGI=103072|UniProtKB=Q62523,MOUSE|MGI=MGI=1917360|UniProtKB=Q9D8C4,MOUSE|MGI=MGI=1342540|UniProtKB=Q03267	#REF!	nucleic acid binding transcription factor activity
GO:0003677	MOUSE|MGI=MGI=103063|UniProtKB=P42225,MOUSE|MGI=MGI=103038|UniProtKB=P42227,MOUSE|MGI=MGI=96395|UniProtKB=P23611,MOUSE|MGI=MGI=1920992|UniProtKB=Q9ERG0,MOUSE|MGI=MGI=103072|UniProtKB=Q62523,MOUSE|MGI=MGI=1917360|UniProtKB=Q9D8C4,MOUSE|MGI=MGI=1342540|UniProtKB=Q03267	#REF!	DNA binding
PC00190	MOUSE|MGI=MGI=88563|UniProtKB=P28293,MOUSE|MGI=MGI=1891190|UniProtKB=Q9WUU7,MOUSE|MGI=MGI=88476|UniProtKB=Q61147,MOUSE|MGI=MGI=107341|UniProtKB=O70370,MOUSE|MGI=MGI=97748|UniProtKB=P16675,MOUSE|MGI=MGI=106206|UniProtKB=P97333,MOUSE|MGI=MGI=97512|UniProtKB=P21661	#REF!	protease
GO:0006508	MOUSE|MGI=MGI=88342|UniProtKB=P31996,MOUSE|MGI=MGI=1891190|UniProtKB=Q9WUU7,MOUSE|MGI=MGI=88476|UniProtKB=Q61147,MOUSE|MGI=MGI=107341|UniProtKB=O70370,MOUSE|MGI=MGI=97748|UniProtKB=P16675,MOUSE|MGI=MGI=106206|UniProtKB=P97333,MOUSE|MGI=MGI=2137648|UniProtKB=Q9ESY9	#REF!	proteolysis
GO:0005215	MOUSE|MGI=MGI=108046|UniProtKB=Q61168,MOUSE|MGI=MGI=96624|UniProtKB=P70227,MOUSE|MGI=MGI=88051|UniProtKB=P06728,MOUSE|MGI=MGI=1345275|UniProtKB=P41251,MOUSE|MGI=MGI=88476|UniProtKB=Q61147,MOUSE|MGI=MGI=106206|UniProtKB=P97333,MOUSE|MGI=MGI=98484|UniProtKB=P36371	#REF!	transporter activity
GO:0005886	MOUSE|MGI=MGI=107717|UniProtKB=Q8VDD5,MOUSE|MGI=MGI=96628|UniProtKB=P52332,MOUSE|MGI=MGI=96629|UniProtKB=Q62120,MOUSE|MGI=MGI=96892|UniProtKB=P25911,MOUSE|MGI=MGI=103072|UniProtKB=Q62523,MOUSE|MGI=MGI=88216|UniProtKB=P35991,MOUSE|MGI=MGI=107711|UniProtKB=P70248	#REF!	plasma membrane
GO:0005737	MOUSE|MGI=MGI=96055|UniProtKB=P29351,MOUSE|MGI=MGI=107505|UniProtKB=P30355,MOUSE|MGI=MGI=1923159|UniProtKB=Q99KU0,MOUSE|MGI=MGI=107170|UniProtKB=P29352,MOUSE|MGI=MGI=97810|UniProtKB=P06800,MOUSE|MGI=MGI=103206|UniProtKB=P54987,MOUSE|MGI=MGI=2156893|UniProtKB=Q8BUM3	#REF!	cytoplasm
GO:0006468	MOUSE|MGI=MGI=1339975|UniProtKB=O88643,MOUSE|MGI=MGI=96628|UniProtKB=P52332,MOUSE|MGI=MGI=96629|UniProtKB=Q62120,MOUSE|MGI=MGI=97601|UniProtKB=Q02111,MOUSE|MGI=MGI=1346881|UniProtKB=Q60700,MOUSE|MGI=MGI=96892|UniProtKB=P25911,MOUSE|MGI=MGI=88216|UniProtKB=P35991	#REF!	protein phosphorylation
PC00218	MOUSE|MGI=MGI=103063|UniProtKB=P42225,MOUSE|MGI=MGI=103038|UniProtKB=P42227,MOUSE|MGI=MGI=96395|UniProtKB=P23611,MOUSE|MGI=MGI=1920992|UniProtKB=Q9ERG0,MOUSE|MGI=MGI=103072|UniProtKB=Q62523,MOUSE|MGI=MGI=1917360|UniProtKB=Q9D8C4,MOUSE|MGI=MGI=1342540|UniProtKB=Q03267	#REF!	transcription factor
GO:0050877	MOUSE|MGI=MGI=107717|UniProtKB=Q8VDD5,MOUSE|MGI=MGI=96624|UniProtKB=P70227,MOUSE|MGI=MGI=88476|UniProtKB=Q61147,MOUSE|MGI=MGI=106206|UniProtKB=P97333,MOUSE|MGI=MGI=107558|UniProtKB=O08665,MOUSE|MGI=MGI=107711|UniProtKB=P70248	#REF!	neurological system process
PC00231	MOUSE|MGI=MGI=105052|UniProtKB=O09030,MOUSE|MGI=MGI=1330819|UniProtKB=O70458,MOUSE|MGI=MGI=95408|UniProtKB=P14753,MOUSE|MGI=MGI=107658|UniProtKB=P33896,MOUSE|MGI=MGI=105367|UniProtKB=P16382,MOUSE|MGI=MGI=1277954|UniProtKB=O88786	#REF!	type I cytokine receptor
GO:0022857	MOUSE|MGI=MGI=108046|UniProtKB=Q61168,MOUSE|MGI=MGI=96624|UniProtKB=P70227,MOUSE|MGI=MGI=1345275|UniProtKB=P41251,MOUSE|MGI=MGI=88476|UniProtKB=Q61147,MOUSE|MGI=MGI=106206|UniProtKB=P97333,MOUSE|MGI=MGI=98484|UniProtKB=P36371	#REF!	transmembrane transporter activity
GO:0007398	MOUSE|MGI=MGI=1314884|UniProtKB=P25118,MOUSE|MGI=MGI=88476|UniProtKB=Q61147,MOUSE|MGI=MGI=106206|UniProtKB=P97333,MOUSE|MGI=MGI=1345184|UniProtKB=Q9WTS5,MOUSE|MGI=MGI=95484|UniProtKB=P25446,MOUSE|MGI=MGI=107558|UniProtKB=O08665	#REF!	ectoderm development
PC00176	MOUSE|MGI=MGI=99907|UniProtKB=Q9R0E2,MOUSE|MGI=MGI=88476|UniProtKB=Q61147,MOUSE|MGI=MGI=95485|UniProtKB=P19096,MOUSE|MGI=MGI=106206|UniProtKB=P97333,MOUSE|MGI=MGI=2137648|UniProtKB=Q9ESY9,MOUSE|MGI=MGI=2147351|UniProtKB=Q99KE1	#REF!	oxidoreductase
GO:0007267	MOUSE|MGI=MGI=103159|UniProtKB=Q62225,MOUSE|MGI=MGI=96624|UniProtKB=P70227,MOUSE|MGI=MGI=1314884|UniProtKB=P25118,MOUSE|MGI=MGI=88476|UniProtKB=Q61147,MOUSE|MGI=MGI=106206|UniProtKB=P97333,MOUSE|MGI=MGI=95484|UniProtKB=P25446	#REF!	cell-cell signaling
PC00022	MOUSE|MGI=MGI=107717|UniProtKB=Q8VDD5,MOUSE|MGI=MGI=1923367|UniProtKB=Q811M1,MOUSE|MGI=MGI=2152938|UniProtKB=Q812A2,MOUSE|MGI=MGI=1352757|UniProtKB=Q9JKF1,MOUSE|MGI=MGI=1921160|UniProtKB=Q8K0Q5,MOUSE|MGI=MGI=107711|UniProtKB=P70248	#REF!	G-protein modulator
GO:0005576	MOUSE|MGI=MGI=88051|UniProtKB=P06728,MOUSE|MGI=MGI=88476|UniProtKB=Q61147,MOUSE|MGI=MGI=106206|UniProtKB=P97333,MOUSE|MGI=MGI=1346060|UniProtKB=Q9QUN7,MOUSE|MGI=MGI=96611|UniProtKB=P11835,MOUSE|MGI=MGI=97512|UniProtKB=P21661	#REF!	extracellular region
GO:0016491	MOUSE|MGI=MGI=99907|UniProtKB=Q9R0E2,MOUSE|MGI=MGI=88476|UniProtKB=Q61147,MOUSE|MGI=MGI=95485|UniProtKB=P19096,MOUSE|MGI=MGI=106206|UniProtKB=P97333,MOUSE|MGI=MGI=2137648|UniProtKB=Q9ESY9,MOUSE|MGI=MGI=2147351|UniProtKB=Q99KE1	#REF!	oxidoreductase activity
PC00193	MOUSE|MGI=MGI=96628|UniProtKB=P52332,MOUSE|MGI=MGI=96629|UniProtKB=Q62120,MOUSE|MGI=MGI=97601|UniProtKB=Q02111,MOUSE|MGI=MGI=1346881|UniProtKB=Q60700,MOUSE|MGI=MGI=96892|UniProtKB=P25911,MOUSE|MGI=MGI=88216|UniProtKB=P35991	#REF!	protein kinase
PC00227	MOUSE|MGI=MGI=108046|UniProtKB=Q61168,MOUSE|MGI=MGI=96624|UniProtKB=P70227,MOUSE|MGI=MGI=1345275|UniProtKB=P41251,MOUSE|MGI=MGI=88476|UniProtKB=Q61147,MOUSE|MGI=MGI=106206|UniProtKB=P97333,MOUSE|MGI=MGI=98484|UniProtKB=P36371	#REF!	transporter
PC00165	MOUSE|MGI=MGI=105093|UniProtKB=Q08093,MOUSE|MGI=MGI=106012|UniProtKB=P37804,MOUSE|MGI=MGI=104808|UniProtKB=Q61233,MOUSE|MGI=MGI=1345961|UniProtKB=O89053,MOUSE|MGI=MGI=95556|UniProtKB=Q8BTM8	#REF!	non-motor actin binding protein
PC00181	MOUSE|MGI=MGI=98926|UniProtKB=P29533,MOUSE|MGI=MGI=96055|UniProtKB=P29351,MOUSE|MGI=MGI=107170|UniProtKB=P29352,MOUSE|MGI=MGI=97810|UniProtKB=P06800,MOUSE|MGI=MGI=2156893|UniProtKB=Q8BUM3	#REF!	phosphatase
PC00168	MOUSE|MGI=MGI=96628|UniProtKB=P52332,MOUSE|MGI=MGI=96629|UniProtKB=Q62120,MOUSE|MGI=MGI=1346881|UniProtKB=Q60700,MOUSE|MGI=MGI=96892|UniProtKB=P25911,MOUSE|MGI=MGI=88216|UniProtKB=P35991	#REF!	non-receptor tyrosine protein kinase
GO:0016070	MOUSE|MGI=MGI=103063|UniProtKB=P42225,MOUSE|MGI=MGI=103038|UniProtKB=P42227,MOUSE|MGI=MGI=1342279|UniProtKB=Q9WVE0,MOUSE|MGI=MGI=96395|UniProtKB=P23611,MOUSE|MGI=MGI=103072|UniProtKB=Q62523	#REF!	RNA metabolic process
GO:0006897	MOUSE|MGI=MGI=97846|UniProtKB=Q05144,MOUSE|MGI=MGI=107949|UniProtKB=P62746,MOUSE|MGI=MGI=88476|UniProtKB=Q61147,MOUSE|MGI=MGI=106206|UniProtKB=P97333,MOUSE|MGI=MGI=1928370|UniProtKB=P84096	#REF!	endocytosis
PC00083	MOUSE|MGI=MGI=108563|UniProtKB=P97797,MOUSE|MGI=MGI=105052|UniProtKB=O09030,MOUSE|MGI=MGI=103159|UniProtKB=Q62225,MOUSE|MGI=MGI=1330819|UniProtKB=O70458,MOUSE|MGI=MGI=1277954|UniProtKB=O88786	#REF!	cytokine
GO:0005125	MOUSE|MGI=MGI=108563|UniProtKB=P97797,MOUSE|MGI=MGI=105052|UniProtKB=O09030,MOUSE|MGI=MGI=103159|UniProtKB=Q62225,MOUSE|MGI=MGI=1330819|UniProtKB=O70458,MOUSE|MGI=MGI=1277954|UniProtKB=O88786	#REF!	cytokine activity
GO:0043066	MOUSE|MGI=MGI=103063|UniProtKB=P42225,MOUSE|MGI=MGI=103038|UniProtKB=P42227,MOUSE|MGI=MGI=103159|UniProtKB=Q62225,MOUSE|MGI=MGI=1314884|UniProtKB=P25118,MOUSE|MGI=MGI=95484|UniProtKB=P25446	#REF!	negative regulation of apoptotic process
PC00069	MOUSE|MGI=MGI=98926|UniProtKB=P29533,MOUSE|MGI=MGI=88476|UniProtKB=Q61147,MOUSE|MGI=MGI=1099832|UniProtKB=P26039,MOUSE|MGI=MGI=106206|UniProtKB=P97333,MOUSE|MGI=MGI=96611|UniProtKB=P11835	#REF!	cell adhesion molecule
GO:0004721	MOUSE|MGI=MGI=98926|UniProtKB=P29533,MOUSE|MGI=MGI=96055|UniProtKB=P29351,MOUSE|MGI=MGI=107170|UniProtKB=P29352,MOUSE|MGI=MGI=97810|UniProtKB=P06800,MOUSE|MGI=MGI=2156893|UniProtKB=Q8BUM3	#REF!	phosphoprotein phosphatase activity
GO:0019724	MOUSE|MGI=MGI=105052|UniProtKB=O09030,MOUSE|MGI=MGI=1330819|UniProtKB=O70458,MOUSE|MGI=MGI=1314884|UniProtKB=P25118,MOUSE|MGI=MGI=893598|UniProtKB=O09039,MOUSE|MGI=MGI=1277954|UniProtKB=O88786	#REF!	B cell mediated immunity
GO:0008092	MOUSE|MGI=MGI=105093|UniProtKB=Q08093,MOUSE|MGI=MGI=106012|UniProtKB=P37804,MOUSE|MGI=MGI=104808|UniProtKB=Q61233,MOUSE|MGI=MGI=1345961|UniProtKB=O89053,MOUSE|MGI=MGI=95556|UniProtKB=Q8BTM8	#REF!	cytoskeletal protein binding
GO:0009056	MOUSE|MGI=MGI=1919134|UniProtKB=Q9D7Q1,MOUSE|MGI=MGI=2152938|UniProtKB=Q812A2,MOUSE|MGI=MGI=88051|UniProtKB=P06728,MOUSE|MGI=MGI=1923159|UniProtKB=Q99KU0,MOUSE|MGI=MGI=98484|UniProtKB=P36371	#REF!	catabolic process
GO:0008236	MOUSE|MGI=MGI=88563|UniProtKB=P28293,MOUSE|MGI=MGI=88476|UniProtKB=Q61147,MOUSE|MGI=MGI=97748|UniProtKB=P16675,MOUSE|MGI=MGI=106206|UniProtKB=P97333,MOUSE|MGI=MGI=97512|UniProtKB=P21661	#REF!	serine-type peptidase activity
GO:0019219	MOUSE|MGI=MGI=103063|UniProtKB=P42225,MOUSE|MGI=MGI=103038|UniProtKB=P42227,MOUSE|MGI=MGI=96395|UniProtKB=P23611,MOUSE|MGI=MGI=2152938|UniProtKB=Q812A2,MOUSE|MGI=MGI=103072|UniProtKB=Q62523	#REF!	regulation of nucleobase-containing compound metabolic process
GO:0016337	MOUSE|MGI=MGI=97822|UniProtKB=P32507,MOUSE|MGI=MGI=88476|UniProtKB=Q61147,MOUSE|MGI=MGI=96892|UniProtKB=P25911,MOUSE|MGI=MGI=106206|UniProtKB=P97333,MOUSE|MGI=MGI=1345184|UniProtKB=Q9WTS5	#REF!	cell-cell adhesion
GO:0003779	MOUSE|MGI=MGI=105093|UniProtKB=Q08093,MOUSE|MGI=MGI=106012|UniProtKB=P37804,MOUSE|MGI=MGI=104808|UniProtKB=Q61233,MOUSE|MGI=MGI=1345961|UniProtKB=O89053,MOUSE|MGI=MGI=95556|UniProtKB=Q8BTM8	#REF!	actin binding
GO:0008283	MOUSE|MGI=MGI=96628|UniProtKB=P52332,MOUSE|MGI=MGI=96629|UniProtKB=Q62120,MOUSE|MGI=MGI=96892|UniProtKB=P25911,MOUSE|MGI=MGI=88216|UniProtKB=P35991,MOUSE|MGI=MGI=1915926|UniProtKB=Q99N11	#REF!	cell proliferation
PC00203	MOUSE|MGI=MGI=88563|UniProtKB=P28293,MOUSE|MGI=MGI=88476|UniProtKB=Q61147,MOUSE|MGI=MGI=97748|UniProtKB=P16675,MOUSE|MGI=MGI=106206|UniProtKB=P97333,MOUSE|MGI=MGI=97512|UniProtKB=P21661	#REF!	serine protease
PC00195	MOUSE|MGI=MGI=98926|UniProtKB=P29533,MOUSE|MGI=MGI=96055|UniProtKB=P29351,MOUSE|MGI=MGI=107170|UniProtKB=P29352,MOUSE|MGI=MGI=97810|UniProtKB=P06800,MOUSE|MGI=MGI=2156893|UniProtKB=Q8BUM3	#REF!	protein phosphatase
GO:0016791	MOUSE|MGI=MGI=98926|UniProtKB=P29533,MOUSE|MGI=MGI=96055|UniProtKB=P29351,MOUSE|MGI=MGI=107170|UniProtKB=P29352,MOUSE|MGI=MGI=97810|UniProtKB=P06800,MOUSE|MGI=MGI=2156893|UniProtKB=Q8BUM3	#REF!	phosphatase activity
GO:0007596	MOUSE|MGI=MGI=88476|UniProtKB=Q61147,MOUSE|MGI=MGI=96892|UniProtKB=P25911,MOUSE|MGI=MGI=106206|UniProtKB=P97333,MOUSE|MGI=MGI=96611|UniProtKB=P11835	#REF!	blood coagulation
GO:0040011	MOUSE|MGI=MGI=96628|UniProtKB=P52332,MOUSE|MGI=MGI=96629|UniProtKB=Q62120,MOUSE|MGI=MGI=2152938|UniProtKB=Q812A2,MOUSE|MGI=MGI=96892|UniProtKB=P25911	#REF!	locomotion
GO:0005509	MOUSE|MGI=MGI=97601|UniProtKB=Q02111,MOUSE|MGI=MGI=2138915|UniProtKB=Q9CQ19,MOUSE|MGI=MGI=1339468|UniProtKB=P08207,MOUSE|MGI=MGI=109318|UniProtKB=Q60605	#REF!	calcium ion binding
GO:0016462	MOUSE|MGI=MGI=107717|UniProtKB=Q8VDD5,MOUSE|MGI=MGI=2152938|UniProtKB=Q812A2,MOUSE|MGI=MGI=98484|UniProtKB=P36371,MOUSE|MGI=MGI=107711|UniProtKB=P70248	#REF!	pyrophosphatase activity
GO:0001525	MOUSE|MGI=MGI=1339758|UniProtKB=P09581,MOUSE|MGI=MGI=88476|UniProtKB=Q61147,MOUSE|MGI=MGI=106206|UniProtKB=P97333,MOUSE|MGI=MGI=107558|UniProtKB=O08665	#REF!	angiogenesis
PC00131	MOUSE|MGI=MGI=97601|UniProtKB=Q02111,MOUSE|MGI=MGI=2138915|UniProtKB=Q9CQ19,MOUSE|MGI=MGI=1339468|UniProtKB=P08207,MOUSE|MGI=MGI=109318|UniProtKB=Q60605	#REF!	intracellular calcium-sensing protein
GO:0030154	MOUSE|MGI=MGI=1339975|UniProtKB=O88643,MOUSE|MGI=MGI=96629|UniProtKB=Q62120,MOUSE|MGI=MGI=88051|UniProtKB=P06728,MOUSE|MGI=MGI=96892|UniProtKB=P25911	#REF!	cell differentiation
GO:0006811	MOUSE|MGI=MGI=96624|UniProtKB=P70227,MOUSE|MGI=MGI=88051|UniProtKB=P06728,MOUSE|MGI=MGI=1345275|UniProtKB=P41251,MOUSE|MGI=MGI=95588|UniProtKB=P09528	#REF!	ion transport
GO:0007507	MOUSE|MGI=MGI=107825|UniProtKB=Q05910,MOUSE|MGI=MGI=88476|UniProtKB=Q61147,MOUSE|MGI=MGI=106206|UniProtKB=P97333,MOUSE|MGI=MGI=107558|UniProtKB=O08665	#REF!	heart development
GO:0005516	MOUSE|MGI=MGI=97601|UniProtKB=Q02111,MOUSE|MGI=MGI=2138915|UniProtKB=Q9CQ19,MOUSE|MGI=MGI=1339468|UniProtKB=P08207,MOUSE|MGI=MGI=109318|UniProtKB=Q60605	#REF!	calmodulin binding
PC00102	MOUSE|MGI=MGI=88476|UniProtKB=Q61147,MOUSE|MGI=MGI=106206|UniProtKB=P97333,MOUSE|MGI=MGI=1346060|UniProtKB=Q9QUN7,MOUSE|MGI=MGI=96611|UniProtKB=P11835	#REF!	extracellular matrix protein
GO:0006366	MOUSE|MGI=MGI=103063|UniProtKB=P42225,MOUSE|MGI=MGI=103038|UniProtKB=P42227,MOUSE|MGI=MGI=96395|UniProtKB=P23611,MOUSE|MGI=MGI=103072|UniProtKB=Q62523	#REF!	transcription from RNA polymerase II promoter
GO:0009605	MOUSE|MGI=MGI=88476|UniProtKB=Q61147,MOUSE|MGI=MGI=96892|UniProtKB=P25911,MOUSE|MGI=MGI=106206|UniProtKB=P97333,MOUSE|MGI=MGI=96611|UniProtKB=P11835	#REF!	response to external stimulus
GO:0007600	MOUSE|MGI=MGI=107717|UniProtKB=Q8VDD5,MOUSE|MGI=MGI=88476|UniProtKB=Q61147,MOUSE|MGI=MGI=106206|UniProtKB=P97333,MOUSE|MGI=MGI=107711|UniProtKB=P70248	#REF!	sensory perception
GO:0003924	MOUSE|MGI=MGI=97846|UniProtKB=Q05144,MOUSE|MGI=MGI=107949|UniProtKB=P62746,MOUSE|MGI=MGI=2152938|UniProtKB=Q812A2,MOUSE|MGI=MGI=1928370|UniProtKB=P84096	#REF!	GTPase activity
GO:0006351	MOUSE|MGI=MGI=103063|UniProtKB=P42225,MOUSE|MGI=MGI=103038|UniProtKB=P42227,MOUSE|MGI=MGI=96395|UniProtKB=P23611,MOUSE|MGI=MGI=103072|UniProtKB=Q62523	#REF!	transcription, DNA-dependent
GO:0005083	MOUSE|MGI=MGI=1923367|UniProtKB=Q811M1,MOUSE|MGI=MGI=2152938|UniProtKB=Q812A2,MOUSE|MGI=MGI=1352757|UniProtKB=Q9JKF1,MOUSE|MGI=MGI=1921160|UniProtKB=Q8K0Q5	#REF!	small GTPase regulator activity
PC00061	MOUSE|MGI=MGI=97601|UniProtKB=Q02111,MOUSE|MGI=MGI=2138915|UniProtKB=Q9CQ19,MOUSE|MGI=MGI=1339468|UniProtKB=P08207,MOUSE|MGI=MGI=109318|UniProtKB=Q60605	#REF!	calmodulin
PC00152	MOUSE|MGI=MGI=88476|UniProtKB=Q61147,MOUSE|MGI=MGI=106206|UniProtKB=P97333,MOUSE|MGI=MGI=1345184|UniProtKB=Q9WTS5,MOUSE|MGI=MGI=107558|UniProtKB=O08665	#REF!	membrane-bound signaling molecule
PC00060	MOUSE|MGI=MGI=97601|UniProtKB=Q02111,MOUSE|MGI=MGI=2138915|UniProtKB=Q9CQ19,MOUSE|MGI=MGI=1339468|UniProtKB=P08207,MOUSE|MGI=MGI=109318|UniProtKB=Q60605	#REF!	calcium-binding protein
GO:0006807	MOUSE|MGI=MGI=1919134|UniProtKB=Q9D7Q1,MOUSE|MGI=MGI=2152938|UniProtKB=Q812A2,MOUSE|MGI=MGI=88051|UniProtKB=P06728,MOUSE|MGI=MGI=98484|UniProtKB=P36371	#REF!	nitrogen compound metabolic process
GO:0006357	MOUSE|MGI=MGI=103063|UniProtKB=P42225,MOUSE|MGI=MGI=103038|UniProtKB=P42227,MOUSE|MGI=MGI=96395|UniProtKB=P23611,MOUSE|MGI=MGI=103072|UniProtKB=Q62523	#REF!	regulation of transcription from RNA polymerase II promoter
GO:0007268	MOUSE|MGI=MGI=96624|UniProtKB=P70227,MOUSE|MGI=MGI=88476|UniProtKB=Q61147,MOUSE|MGI=MGI=106206|UniProtKB=P97333	#REF!	synaptic transmission
GO:0006812	MOUSE|MGI=MGI=96624|UniProtKB=P70227,MOUSE|MGI=MGI=1345275|UniProtKB=P41251,MOUSE|MGI=MGI=95588|UniProtKB=P09528	#REF!	cation transport
GO:0006633	MOUSE|MGI=MGI=107505|UniProtKB=P30355,MOUSE|MGI=MGI=88051|UniProtKB=P06728,MOUSE|MGI=MGI=95485|UniProtKB=P19096	#REF!	fatty acid biosynthetic process
GO:0031012	MOUSE|MGI=MGI=98926|UniProtKB=P29533,MOUSE|MGI=MGI=88476|UniProtKB=Q61147,MOUSE|MGI=MGI=106206|UniProtKB=P97333	#REF!	extracellular matrix
GO:0006869	MOUSE|MGI=MGI=88051|UniProtKB=P06728,MOUSE|MGI=MGI=88476|UniProtKB=Q61147,MOUSE|MGI=MGI=106206|UniProtKB=P97333	#REF!	lipid transport
GO:0006898	MOUSE|MGI=MGI=97846|UniProtKB=Q05144,MOUSE|MGI=MGI=107949|UniProtKB=P62746,MOUSE|MGI=MGI=1928370|UniProtKB=P84096	#REF!	receptor-mediated endocytosis
GO:0006996	MOUSE|MGI=MGI=1339975|UniProtKB=O88643,MOUSE|MGI=MGI=1923159|UniProtKB=Q99KU0,MOUSE|MGI=MGI=1345961|UniProtKB=O89053	#REF!	organelle organization
GO:0006917	MOUSE|MGI=MGI=1346881|UniProtKB=Q60700,MOUSE|MGI=MGI=1314884|UniProtKB=P25118,MOUSE|MGI=MGI=95484|UniProtKB=P25446	#REF!	induction of apoptosis
GO:0007067	MOUSE|MGI=MGI=107717|UniProtKB=Q8VDD5,MOUSE|MGI=MGI=103072|UniProtKB=Q62523,MOUSE|MGI=MGI=107711|UniProtKB=P70248	#REF!	mitosis
PC00070	MOUSE|MGI=MGI=107717|UniProtKB=Q8VDD5,MOUSE|MGI=MGI=103072|UniProtKB=Q62523,MOUSE|MGI=MGI=107711|UniProtKB=P70248	#REF!	cell junction protein
PC00219	MOUSE|MGI=MGI=97601|UniProtKB=Q02111,MOUSE|MGI=MGI=88476|UniProtKB=Q61147,MOUSE|MGI=MGI=106206|UniProtKB=P97333	#REF!	transfer/carrier protein
GO:0042592	MOUSE|MGI=MGI=103159|UniProtKB=Q62225,MOUSE|MGI=MGI=96629|UniProtKB=Q62120,MOUSE|MGI=MGI=88051|UniProtKB=P06728	#REF!	homeostatic process
GO:0007517	MOUSE|MGI=MGI=107717|UniProtKB=Q8VDD5,MOUSE|MGI=MGI=2138915|UniProtKB=Q9CQ19,MOUSE|MGI=MGI=107711|UniProtKB=P70248	#REF!	muscle organ development
GO:0005319	MOUSE|MGI=MGI=88051|UniProtKB=P06728,MOUSE|MGI=MGI=88476|UniProtKB=Q61147,MOUSE|MGI=MGI=106206|UniProtKB=P97333	#REF!	lipid transporter activity
GO:0006629	MOUSE|MGI=MGI=107505|UniProtKB=P30355,MOUSE|MGI=MGI=88051|UniProtKB=P06728,MOUSE|MGI=MGI=95485|UniProtKB=P19096	#REF!	lipid metabolic process
GO:0042116	MOUSE|MGI=MGI=103159|UniProtKB=Q62225,MOUSE|MGI=MGI=1314884|UniProtKB=P25118,MOUSE|MGI=MGI=1339468|UniProtKB=P08207	#REF!	macrophage activation
PC00020	MOUSE|MGI=MGI=97846|UniProtKB=Q05144,MOUSE|MGI=MGI=107949|UniProtKB=P62746,MOUSE|MGI=MGI=1928370|UniProtKB=P84096	#REF!	G-protein
PC00208	MOUSE|MGI=MGI=97846|UniProtKB=Q05144,MOUSE|MGI=MGI=107949|UniProtKB=P62746,MOUSE|MGI=MGI=1928370|UniProtKB=P84096	#REF!	small GTPase
GO:0006631	MOUSE|MGI=MGI=107505|UniProtKB=P30355,MOUSE|MGI=MGI=88051|UniProtKB=P06728,MOUSE|MGI=MGI=95485|UniProtKB=P19096	#REF!	fatty acid metabolic process
GO:0019882	MOUSE|MGI=MGI=88127|UniProtKB=P01887,MOUSE|MGI=MGI=107341|UniProtKB=O70370,MOUSE|MGI=MGI=98484|UniProtKB=P36371	#REF!	antigen processing and presentation
GO:0016746	MOUSE|MGI=MGI=88051|UniProtKB=P06728,MOUSE|MGI=MGI=95485|UniProtKB=P19096,MOUSE|MGI=MGI=2147351|UniProtKB=Q99KE1	#REF!	transferase activity, transferring acyl groups
GO:0007010	MOUSE|MGI=MGI=1339975|UniProtKB=O88643,MOUSE|MGI=MGI=1345961|UniProtKB=O89053	#REF!	cytoskeleton organization
GO:0008047	MOUSE|MGI=MGI=2152938|UniProtKB=Q812A2,MOUSE|MGI=MGI=88051|UniProtKB=P06728	#REF!	enzyme activator activity
PC00092	MOUSE|MGI=MGI=95485|UniProtKB=P19096,MOUSE|MGI=MGI=2147351|UniProtKB=Q99KE1	#REF!	dehydrogenase
PC00040	MOUSE|MGI=MGI=107717|UniProtKB=Q8VDD5,MOUSE|MGI=MGI=107711|UniProtKB=P70248	#REF!	actin binding motor protein
GO:0007601	MOUSE|MGI=MGI=88476|UniProtKB=Q61147,MOUSE|MGI=MGI=106206|UniProtKB=P97333	#REF!	visual perception
GO:0009058	MOUSE|MGI=MGI=107505|UniProtKB=P30355,MOUSE|MGI=MGI=88051|UniProtKB=P06728	#REF!	biosynthetic process
GO:0009719	MOUSE|MGI=MGI=96892|UniProtKB=P25911,MOUSE|MGI=MGI=1915926|UniProtKB=Q99N11	#REF!	response to endogenous stimulus
GO:0005031	MOUSE|MGI=MGI=1314884|UniProtKB=P25118,MOUSE|MGI=MGI=95484|UniProtKB=P25446	#REF!	tumor necrosis factor-activated receptor activity
GO:0009790	MOUSE|MGI=MGI=2685183|UniProtKB=Q1HL35,MOUSE|MGI=MGI=1346881|UniProtKB=Q60700	#REF!	embryo development
GO:0051180	MOUSE|MGI=MGI=88476|UniProtKB=Q61147,MOUSE|MGI=MGI=106206|UniProtKB=P97333	#REF!	vitamin transport
PC00052	MOUSE|MGI=MGI=88476|UniProtKB=Q61147,MOUSE|MGI=MGI=106206|UniProtKB=P97333	#REF!	apolipoprotein
GO:0008237	MOUSE|MGI=MGI=88476|UniProtKB=Q61147,MOUSE|MGI=MGI=106206|UniProtKB=P97333	#REF!	metallopeptidase activity
PC00129	MOUSE|MGI=MGI=101784|UniProtKB=Q6P5H2,MOUSE|MGI=MGI=97314|UniProtKB=P08553	#REF!	intermediate filament
GO:0045111	MOUSE|MGI=MGI=101784|UniProtKB=Q6P5H2,MOUSE|MGI=MGI=97314|UniProtKB=P08553	#REF!	intermediate filament cytoskeleton
PC00153	MOUSE|MGI=MGI=88476|UniProtKB=Q61147,MOUSE|MGI=MGI=106206|UniProtKB=P97333	#REF!	metalloprotease
PC00211	MOUSE|MGI=MGI=101784|UniProtKB=Q6P5H2,MOUSE|MGI=MGI=97314|UniProtKB=P08553	#REF!	structural protein
PC00230	MOUSE|MGI=MGI=1314884|UniProtKB=P25118,MOUSE|MGI=MGI=95484|UniProtKB=P25446	#REF!	tumor necrosis factor receptor
PC00081	MOUSE|MGI=MGI=1891190|UniProtKB=Q9WUU7,MOUSE|MGI=MGI=107341|UniProtKB=O70370	#REF!	cysteine protease
PC00042	MOUSE|MGI=MGI=95485|UniProtKB=P19096,MOUSE|MGI=MGI=2147351|UniProtKB=Q99KE1	#REF!	acyltransferase
GO:0032991	MOUSE|MGI=MGI=88127|UniProtKB=P01887,MOUSE|MGI=MGI=88051|UniProtKB=P06728	#REF!	macromolecular complex
GO:0008234	MOUSE|MGI=MGI=1891190|UniProtKB=Q9WUU7,MOUSE|MGI=MGI=107341|UniProtKB=O70370	#REF!	cysteine-type peptidase activity
PC00167	MOUSE|MGI=MGI=97601|UniProtKB=Q02111,MOUSE|MGI=MGI=1346881|UniProtKB=Q60700	#REF!	non-receptor serine/threonine protein kinase
GO:0016829	MOUSE|MGI=MGI=103206|UniProtKB=P54987,MOUSE|MGI=MGI=2147351|UniProtKB=Q99KE1	#REF!	lyase activity
GO:0004896	MOUSE|MGI=MGI=1314884|UniProtKB=P25118,MOUSE|MGI=MGI=95484|UniProtKB=P25446	#REF!	cytokine receptor activity
GO:0006520	MOUSE|MGI=MGI=95485|UniProtKB=P19096,MOUSE|MGI=MGI=2147351|UniProtKB=Q99KE1	#REF!	cellular amino acid metabolic process
PC00175	MOUSE|MGI=MGI=88476|UniProtKB=Q61147,MOUSE|MGI=MGI=106206|UniProtKB=P97333	#REF!	oxidase
GO:0002504	MOUSE|MGI=MGI=88127|UniProtKB=P01887,MOUSE|MGI=MGI=107341|UniProtKB=O70370	#REF!	antigen processing and presentation of peptide or polysaccharide antigen via MHC class II
GO:0000910	MOUSE|MGI=MGI=107717|UniProtKB=Q8VDD5,MOUSE|MGI=MGI=107711|UniProtKB=P70248	#REF!	cytokinesis
GO:0003774	MOUSE|MGI=MGI=107717|UniProtKB=Q8VDD5,MOUSE|MGI=MGI=107711|UniProtKB=P70248	#REF!	motor activity
GO:0004857	MOUSE|MGI=MGI=103159|UniProtKB=Q62225,MOUSE|MGI=MGI=108443|UniProtKB=P51437	#REF!	enzyme inhibitor activity
GO:0007605	MOUSE|MGI=MGI=107717|UniProtKB=Q8VDD5,MOUSE|MGI=MGI=107711|UniProtKB=P70248	#REF!	sensory perception of sound
GO:0019207	MOUSE|MGI=MGI=103159|UniProtKB=Q62225,MOUSE|MGI=MGI=103072|UniProtKB=Q62523	#REF!	kinase regulator activity
GO:0016831	MOUSE|MGI=MGI=103206|UniProtKB=P54987,MOUSE|MGI=MGI=2147351|UniProtKB=Q99KE1	#REF!	carboxy-lyase activity
GO:0001501	MOUSE|MGI=MGI=88476|UniProtKB=Q61147,MOUSE|MGI=MGI=106206|UniProtKB=P97333	#REF!	skeletal system development
PC00140	MOUSE|MGI=MGI=103159|UniProtKB=Q62225,MOUSE|MGI=MGI=103072|UniProtKB=Q62523	#REF!	kinase modulator
PC00244	MOUSE|MGI=MGI=103072|UniProtKB=Q62523,MOUSE|MGI=MGI=1342540|UniProtKB=Q03267	#REF!	zinc finger transcription factor
GO:0009063	MOUSE|MGI=MGI=2147351|UniProtKB=Q99KE1	#REF!	cellular amino acid catabolic process
PC00179	MOUSE|MGI=MGI=96382|UniProtKB=P12968	#REF!	peptide hormone
PC00232	MOUSE|MGI=MGI=107658|UniProtKB=P33896	#REF!	type II cytokine receptor
GO:0030101	MOUSE|MGI=MGI=105367|UniProtKB=P16382	#REF!	natural killer cell activation
PC00097	MOUSE|MGI=MGI=95485|UniProtKB=P19096	#REF!	esterase
GO:0016298	MOUSE|MGI=MGI=88051|UniProtKB=P06728	#REF!	lipase activity
GO:0019239	MOUSE|MGI=MGI=1342279|UniProtKB=Q9WVE0	#REF!	deaminase activity
GO:0030414	MOUSE|MGI=MGI=108443|UniProtKB=P51437	#REF!	peptidase inhibitor activity
GO:0005634	MOUSE|MGI=MGI=107505|UniProtKB=P30355	#REF!	nucleus
GO:0008324	MOUSE|MGI=MGI=1345275|UniProtKB=P41251	#REF!	cation transmembrane transporter activity
GO:0016874	MOUSE|MGI=MGI=95485|UniProtKB=P19096	#REF!	ligase activity
PC00170	MOUSE|MGI=MGI=1920992|UniProtKB=Q9ERG0	#REF!	nuclease
GO:0019210	MOUSE|MGI=MGI=103159|UniProtKB=Q62225	#REF!	kinase inhibitor activity
GO:0005544	MOUSE|MGI=MGI=97601|UniProtKB=Q02111	#REF!	calcium-dependent phospholipid binding
PC00217	MOUSE|MGI=MGI=1917360|UniProtKB=Q9D8C4	#REF!	transcription cofactor
GO:0004553	MOUSE|MGI=MGI=1919134|UniProtKB=Q9D7Q1	#REF!	hydrolase activity, hydrolyzing O-glycosyl compounds
PC00003	MOUSE|MGI=MGI=98484|UniProtKB=P36371	#REF!	ATP-binding cassette (ABC) transporter
PC00142	MOUSE|MGI=MGI=95485|UniProtKB=P19096	#REF!	ligase
PC00089	MOUSE|MGI=MGI=2147351|UniProtKB=Q99KE1	#REF!	decarboxylase
PC00110	MOUSE|MGI=MGI=1919134|UniProtKB=Q9D7Q1	#REF!	glycosidase
GO:0006820	MOUSE|MGI=MGI=88051|UniProtKB=P06728	#REF!	anion transport
PC00029	MOUSE|MGI=MGI=1342540|UniProtKB=Q03267	#REF!	KRAB box transcription factor
GO:0008203	MOUSE|MGI=MGI=88051|UniProtKB=P06728	#REF!	cholesterol metabolic process
GO:0006644	MOUSE|MGI=MGI=88051|UniProtKB=P06728	#REF!	phospholipid metabolic process
GO:0009948	MOUSE|MGI=MGI=1345184|UniProtKB=Q9WTS5	#REF!	anterior/posterior axis specification
GO:0001678	MOUSE|MGI=MGI=103159|UniProtKB=Q62225	#REF!	cellular glucose homeostasis
PC00068	MOUSE|MGI=MGI=1345275|UniProtKB=P41251	#REF!	cation transporter
GO:0006605	MOUSE|MGI=MGI=103159|UniProtKB=Q62225	#REF!	protein targeting
GO:0043234	MOUSE|MGI=MGI=88127|UniProtKB=P01887	#REF!	protein complex
PC00139	MOUSE|MGI=MGI=103159|UniProtKB=Q62225	#REF!	kinase inhibitor
PC00133	MOUSE|MGI=MGI=96624|UniProtKB=P70227	#REF!	ion channel
PC00125	MOUSE|MGI=MGI=98926|UniProtKB=P29533	#REF!	immunoglobulin superfamily cell adhesion molecule
GO:0000988	MOUSE|MGI=MGI=1917360|UniProtKB=Q9D8C4	#REF!	protein binding transcription factor activity
GO:0007041	MOUSE|MGI=MGI=88342|UniProtKB=P31996	#REF!	lysosomal transport
PC00124	MOUSE|MGI=MGI=98926|UniProtKB=P29533	#REF!	immunoglobulin receptor superfamily
PC00088	MOUSE|MGI=MGI=1342279|UniProtKB=Q9WVE0	#REF!	deaminase
GO:0005615	MOUSE|MGI=MGI=88051|UniProtKB=P06728	#REF!	extracellular space
GO:0005975	MOUSE|MGI=MGI=2147351|UniProtKB=Q99KE1	#REF!	carbohydrate metabolic process
GO:0007276	MOUSE|MGI=MGI=1346881|UniProtKB=Q60700	#REF!	gamete generation
GO:0006887	MOUSE|MGI=MGI=96892|UniProtKB=P25911	#REF!	exocytosis
GO:0006206	MOUSE|MGI=MGI=1342279|UniProtKB=Q9WVE0	#REF!	pyrimidine nucleobase metabolic process
GO:0007269	MOUSE|MGI=MGI=96624|UniProtKB=P70227	#REF!	neurotransmitter secretion
GO:0006099	MOUSE|MGI=MGI=2147351|UniProtKB=Q99KE1	#REF!	tricarboxylic acid cycle
GO:0015931	MOUSE|MGI=MGI=108046|UniProtKB=Q61168	#REF!	nucleobase-containing compound transport
GO:0008009	MOUSE|MGI=MGI=108563|UniProtKB=P97797	#REF!	chemokine activity
PC00177	MOUSE|MGI=MGI=99907|UniProtKB=Q9R0E2	#REF!	oxygenase
PC00074	MOUSE|MGI=MGI=108563|UniProtKB=P97797	#REF!	chemokine
PC00151	MOUSE|MGI=MGI=88342|UniProtKB=P31996	#REF!	membrane trafficking regulatory protein
GO:0006260	MOUSE|MGI=MGI=1339468|UniProtKB=P08207	#REF!	DNA replication
GO:0007274	MOUSE|MGI=MGI=96624|UniProtKB=P70227	#REF!	neuromuscular synaptic transmission
PC00198	MOUSE|MGI=MGI=2137648|UniProtKB=Q9ESY9	#REF!	reductase
PC00100	MOUSE|MGI=MGI=96611|UniProtKB=P11835	#REF!	extracellular matrix glycoprotein
PC00149	MOUSE|MGI=MGI=88127|UniProtKB=P01887	#REF!	major histocompatibility complex antigen
GO:0006397	MOUSE|MGI=MGI=1342279|UniProtKB=Q9WVE0	#REF!	mRNA processing
GO:0044085	MOUSE|MGI=MGI=88051|UniProtKB=P06728	#REF!	cellular component biogenesis
PC00191	MOUSE|MGI=MGI=108443|UniProtKB=P51437	#REF!	protease inhibitor
PC00116	MOUSE|MGI=MGI=103072|UniProtKB=Q62523	#REF!	helix-turn-helix transcription factor
GO:0000003	MOUSE|MGI=MGI=1346881|UniProtKB=Q60700	#REF!	reproduction
PC00210	MOUSE|MGI=MGI=95588|UniProtKB=P09528	#REF!	storage protein
GO:0030054	MOUSE|MGI=MGI=103072|UniProtKB=Q62523	#REF!	cell junction
GO:0005179	MOUSE|MGI=MGI=96382|UniProtKB=P12968	#REF!	hormone activity
GO:0007492	MOUSE|MGI=MGI=2685183|UniProtKB=Q1HL35	#REF!	endoderm development
PC00155	MOUSE|MGI=MGI=95485|UniProtKB=P19096	#REF!	methyltransferase
GO:0008168	MOUSE|MGI=MGI=95485|UniProtKB=P19096	#REF!	methyltransferase activity
GO:0007389	MOUSE|MGI=MGI=1345184|UniProtKB=Q9WTS5	#REF!	pattern specification process
GO:0042742	MOUSE|MGI=MGI=108443|UniProtKB=P51437	#REF!	defense response to bacterium
GO:0003712	MOUSE|MGI=MGI=1917360|UniProtKB=Q9D8C4	#REF!	transcription cofactor activity
GO:0019220	MOUSE|MGI=MGI=2152938|UniProtKB=Q812A2	#REF!	regulation of phosphate metabolic process
GO:0007160	MOUSE|MGI=MGI=96611|UniProtKB=P11835	#REF!	cell-matrix adhesion
GO:0004518	MOUSE|MGI=MGI=1920992|UniProtKB=Q9ERG0	#REF!	nuclease activity
PC00119	MOUSE|MGI=MGI=103072|UniProtKB=Q62523	#REF!	homeobox transcription factor
GO:0000989	MOUSE|MGI=MGI=1917360|UniProtKB=Q9D8C4	#REF!	transcription factor binding transcription factor activity
GO:0042611	MOUSE|MGI=MGI=88127|UniProtKB=P01887	#REF!	MHC protein complex
GO:0034341	MOUSE|MGI=MGI=96395|UniProtKB=P23611	#REF!	response to interferon-gamma
PC00144	MOUSE|MGI=MGI=2147351|UniProtKB=Q99KE1	#REF!	lyase
GO:0015276	MOUSE|MGI=MGI=96624|UniProtKB=P70227	#REF!	ligand-gated ion channel activity
GO:0008289	MOUSE|MGI=MGI=88051|UniProtKB=P06728	#REF!	lipid binding
GO:0004715	MOUSE|MGI=MGI=1346881|UniProtKB=Q60700	#REF!	non-membrane spanning protein tyrosine kinase activity
GO:0006636	MOUSE|MGI=MGI=107505|UniProtKB=P30355	#REF!	unsaturated fatty acid biosynthetic process
GO:0006259	MOUSE|MGI=MGI=1339468|UniProtKB=P08207	#REF!	DNA metabolic process
PC00050	MOUSE|MGI=MGI=97601|UniProtKB=Q02111	#REF!	annexin
GO:0008202	MOUSE|MGI=MGI=88051|UniProtKB=P06728	#REF!	steroid metabolic process
PC00141	MOUSE|MGI=MGI=96624|UniProtKB=P70227	#REF!	ligand-gated ion channel
PC00150	MOUSE|MGI=MGI=88342|UniProtKB=P31996	#REF!	membrane traffic protein
PC00051	MOUSE|MGI=MGI=108443|UniProtKB=P51437	#REF!	antibacterial response protein
GO:0007292	MOUSE|MGI=MGI=1346881|UniProtKB=Q60700	#REF!	female gamete generation
GO:0005216	MOUSE|MGI=MGI=96624|UniProtKB=P70227	#REF!	ion channel activity
GO:0006091	MOUSE|MGI=MGI=2147351|UniProtKB=Q99KE1	#REF!	generation of precursor metabolites and energy

## Sheet: cluster 3
Table S7.cluster 3
Gene name
CYP26A1		Go Enrichment							Pathway Enrichment
HMGCS1		GO term	Reference	Test	Expected	Fold enrichment	P - Value		PANTHER Pathways	Reference	Test	Expected	Fold Enrichment	P value
CYP20A1		coenzyme metabolic process	97	4	0.09	46.02	0.000361		Pathways
HMGCLL1		cholesterol metabolic process	91	3	0.08	36.79	0.0162		Cholesterol biosynthesis	12	4	0.01	> 100	4.02e-10
LDLR		steroid metabolic process	198	7	0.18	39.45	6.69e-08		5-Hydroxytryptamine degredation	7	1	0.01	> 100	0.00625
DHCR24		lipid metabolic process	966	12	0.87	13.86	8.68e-10		Androgen/estrogene/progesterone biosynthesis	15	1	0.01	74.4	0.0134
CYP46A1		Unclassified	9561	6	8.57	0.7	0
LBR
NPC2
AACS
ABCA1
SOAT1
DHRS9
CYP7A1
RDH10
FDFT1
SQLE
SCD1
CYP51
SC4MOL
LSS
GO Term	Genes	% of genes	Term name
GO:0044238	MOUSE|MGI=MGI=2446108|UniProtKB=Q8JZS7,MOUSE|MGI=MGI=2442798|UniProtKB=Q58NB6,MOUSE|MGI=MGI=1915213|UniProtKB=Q9Z0J0,MOUSE|MGI=MGI=107592|UniProtKB=Q8JZK9,MOUSE|MGI=MGI=1338011|UniProtKB=Q9JLZ3,MOUSE|MGI=MGI=99607|UniProtKB=P41233,MOUSE|MGI=MGI=1926144|UniProtKB=Q9D2R0,MOUSE|MGI=MGI=1922004|UniProtKB=Q8VCH6,MOUSE|MGI=MGI=104665|UniProtKB=Q61263,MOUSE|MGI=MGI=1341877|UniProtKB=Q9WVK8,MOUSE|MGI=MGI…	#REF!	primary metabolic process
GO:0003824	MOUSE|MGI=MGI=2446108|UniProtKB=Q8JZS7,MOUSE|MGI=MGI=99607|UniProtKB=P41233,MOUSE|MGI=MGI=2442798|UniProtKB=Q58NB6,MOUSE|MGI=MGI=1926144|UniProtKB=Q9D2R0,MOUSE|MGI=MGI=104665|UniProtKB=Q61263,MOUSE|MGI=MGI=1341877|UniProtKB=Q9WVK8,MOUSE|MGI=MGI=1924238|UniProtKB=Q8VCH7,MOUSE|MGI=MGI=109296|UniProtKB=P52019,MOUSE|MGI=MGI=106091|UniProtKB=Q64505,MOUSE|MGI=MGI=2138281|UniProtKB=Q3U9G9,MOUSE|MGI=MGI=…	#REF!	catalytic activity
GO:0008152	MOUSE|MGI=MGI=2446108|UniProtKB=Q8JZS7,MOUSE|MGI=MGI=2442798|UniProtKB=Q58NB6,MOUSE|MGI=MGI=1915213|UniProtKB=Q9Z0J0,MOUSE|MGI=MGI=107592|UniProtKB=Q8JZK9,MOUSE|MGI=MGI=1338011|UniProtKB=Q9JLZ3,MOUSE|MGI=MGI=99607|UniProtKB=P41233,MOUSE|MGI=MGI=1926144|UniProtKB=Q9D2R0,MOUSE|MGI=MGI=1922004|UniProtKB=Q8VCH6,MOUSE|MGI=MGI=104665|UniProtKB=Q61263,MOUSE|MGI=MGI=1341877|UniProtKB=Q9WVK8,MOUSE|MGI=MGI…	#REF!	metabolic process
GO:0006629	MOUSE|MGI=MGI=2446108|UniProtKB=Q8JZS7,MOUSE|MGI=MGI=2442798|UniProtKB=Q58NB6,MOUSE|MGI=MGI=1926144|UniProtKB=Q9D2R0,MOUSE|MGI=MGI=1915213|UniProtKB=Q9Z0J0,MOUSE|MGI=MGI=1922004|UniProtKB=Q8VCH6,MOUSE|MGI=MGI=104665|UniProtKB=Q61263,MOUSE|MGI=MGI=1341877|UniProtKB=Q9WVK8,MOUSE|MGI=MGI=1924238|UniProtKB=Q8VCH7,MOUSE|MGI=MGI=106091|UniProtKB=Q64505,MOUSE|MGI=MGI=2138281|UniProtKB=Q3U9G9,MOUSE|MGI=M…	#REF!	lipid metabolic process
PC00176	MOUSE|MGI=MGI=2442798|UniProtKB=Q58NB6,MOUSE|MGI=MGI=1926144|UniProtKB=Q9D2R0,MOUSE|MGI=MGI=1922004|UniProtKB=Q8VCH6,MOUSE|MGI=MGI=1341877|UniProtKB=Q9WVK8,MOUSE|MGI=MGI=1924238|UniProtKB=Q8VCH7,MOUSE|MGI=MGI=109296|UniProtKB=P52019,MOUSE|MGI=MGI=106091|UniProtKB=Q64505,MOUSE|MGI=MGI=2138281|UniProtKB=Q3U9G9,MOUSE|MGI=MGI=1338011|UniProtKB=Q9JLZ3	#REF!	oxidoreductase
GO:0008202	MOUSE|MGI=MGI=2442798|UniProtKB=Q58NB6,MOUSE|MGI=MGI=104665|UniProtKB=Q61263,MOUSE|MGI=MGI=1341877|UniProtKB=Q9WVK8,MOUSE|MGI=MGI=1924238|UniProtKB=Q8VCH7,MOUSE|MGI=MGI=106091|UniProtKB=Q64505,MOUSE|MGI=MGI=2138281|UniProtKB=Q3U9G9,MOUSE|MGI=MGI=107592|UniProtKB=Q8JZK9	#REF!	steroid metabolic process
GO:0016491	MOUSE|MGI=MGI=2442798|UniProtKB=Q58NB6,MOUSE|MGI=MGI=1926144|UniProtKB=Q9D2R0,MOUSE|MGI=MGI=1341877|UniProtKB=Q9WVK8,MOUSE|MGI=MGI=1924238|UniProtKB=Q8VCH7,MOUSE|MGI=MGI=109296|UniProtKB=P52019,MOUSE|MGI=MGI=106091|UniProtKB=Q64505,MOUSE|MGI=MGI=2138281|UniProtKB=Q3U9G9,MOUSE|MGI=MGI=1338011|UniProtKB=Q9JLZ3	#REF!	oxidoreductase activity
PC00092	MOUSE|MGI=MGI=2442798|UniProtKB=Q58NB6,MOUSE|MGI=MGI=1926144|UniProtKB=Q9D2R0,MOUSE|MGI=MGI=1924238|UniProtKB=Q8VCH7,MOUSE|MGI=MGI=1338011|UniProtKB=Q9JLZ3	#REF!	dehydrogenase
GO:0016740	MOUSE|MGI=MGI=2446108|UniProtKB=Q8JZS7,MOUSE|MGI=MGI=104665|UniProtKB=Q61263,MOUSE|MGI=MGI=107592|UniProtKB=Q8JZK9,MOUSE|MGI=MGI=1338011|UniProtKB=Q9JLZ3	#REF!	transferase activity
PC00220	MOUSE|MGI=MGI=2446108|UniProtKB=Q8JZS7,MOUSE|MGI=MGI=104665|UniProtKB=Q61263,MOUSE|MGI=MGI=107592|UniProtKB=Q8JZK9,MOUSE|MGI=MGI=1338011|UniProtKB=Q9JLZ3	#REF!	transferase
GO:0006732	MOUSE|MGI=MGI=2446108|UniProtKB=Q8JZS7,MOUSE|MGI=MGI=1926144|UniProtKB=Q9D2R0,MOUSE|MGI=MGI=107592|UniProtKB=Q8JZK9,MOUSE|MGI=MGI=1338011|UniProtKB=Q9JLZ3	#REF!	coenzyme metabolic process
GO:0006631	MOUSE|MGI=MGI=2446108|UniProtKB=Q8JZS7,MOUSE|MGI=MGI=1926144|UniProtKB=Q9D2R0,MOUSE|MGI=MGI=1338011|UniProtKB=Q9JLZ3	#REF!	fatty acid metabolic process
GO:0016829	MOUSE|MGI=MGI=2446108|UniProtKB=Q8JZS7,MOUSE|MGI=MGI=107592|UniProtKB=Q8JZK9,MOUSE|MGI=MGI=1338011|UniProtKB=Q9JLZ3	#REF!	lyase activity
PC00198	MOUSE|MGI=MGI=2442798|UniProtKB=Q58NB6,MOUSE|MGI=MGI=1922004|UniProtKB=Q8VCH6,MOUSE|MGI=MGI=1924238|UniProtKB=Q8VCH7,MOUSE|MGI=MGI=2138281|UniProtKB=Q3U9G9	#REF!	reductase
PC00177	MOUSE|MGI=MGI=1341877|UniProtKB=Q9WVK8,MOUSE|MGI=MGI=109296|UniProtKB=P52019,MOUSE|MGI=MGI=106091|UniProtKB=Q64505	#REF!	oxygenase
PC00144	MOUSE|MGI=MGI=2446108|UniProtKB=Q8JZS7,MOUSE|MGI=MGI=107592|UniProtKB=Q8JZK9,MOUSE|MGI=MGI=1338011|UniProtKB=Q9JLZ3	#REF!	lyase
GO:0008203	MOUSE|MGI=MGI=1341877|UniProtKB=Q9WVK8,MOUSE|MGI=MGI=106091|UniProtKB=Q64505,MOUSE|MGI=MGI=107592|UniProtKB=Q8JZK9	#REF!	cholesterol metabolic process
GO:0005622	MOUSE|MGI=MGI=99607|UniProtKB=P41233,MOUSE|MGI=MGI=104665|UniProtKB=Q61263	#REF!	intracellular
GO:0044464	MOUSE|MGI=MGI=99607|UniProtKB=P41233,MOUSE|MGI=MGI=104665|UniProtKB=Q61263	#REF!	cell part
GO:0008652	MOUSE|MGI=MGI=2446108|UniProtKB=Q8JZS7,MOUSE|MGI=MGI=1926144|UniProtKB=Q9D2R0	#REF!	cellular amino acid biosynthetic process
GO:0043226	MOUSE|MGI=MGI=99607|UniProtKB=P41233,MOUSE|MGI=MGI=104665|UniProtKB=Q61263	#REF!	organelle
GO:0006810	MOUSE|MGI=MGI=99607|UniProtKB=P41233,MOUSE|MGI=MGI=1915213|UniProtKB=Q9Z0J0	#REF!	transport
PC00197	MOUSE|MGI=MGI=96765|UniProtKB=P35951,MOUSE|MGI=MGI=2138281|UniProtKB=Q3U9G9	#REF!	receptor
GO:0016874	MOUSE|MGI=MGI=1926144|UniProtKB=Q9D2R0,MOUSE|MGI=MGI=1338011|UniProtKB=Q9JLZ3	#REF!	ligase activity
GO:0006807	MOUSE|MGI=MGI=2446108|UniProtKB=Q8JZS7,MOUSE|MGI=MGI=99607|UniProtKB=P41233	#REF!	nitrogen compound metabolic process
PC00142	MOUSE|MGI=MGI=1926144|UniProtKB=Q9D2R0,MOUSE|MGI=MGI=1338011|UniProtKB=Q9JLZ3	#REF!	ligase
GO:0006139	MOUSE|MGI=MGI=99607|UniProtKB=P41233,MOUSE|MGI=MGI=2138281|UniProtKB=Q3U9G9	#REF!	nucleobase-containing compound metabolic process
GO:0016746	MOUSE|MGI=MGI=104665|UniProtKB=Q61263,MOUSE|MGI=MGI=1338011|UniProtKB=Q9JLZ3	#REF!	transferase activity, transferring acyl groups
GO:0006520	MOUSE|MGI=MGI=2446108|UniProtKB=Q8JZS7,MOUSE|MGI=MGI=1926144|UniProtKB=Q9D2R0	#REF!	cellular amino acid metabolic process
GO:0051179	MOUSE|MGI=MGI=99607|UniProtKB=P41233,MOUSE|MGI=MGI=1915213|UniProtKB=Q9Z0J0	#REF!	localization
GO:0022904	MOUSE|MGI=MGI=1341877|UniProtKB=Q9WVK8,MOUSE|MGI=MGI=106091|UniProtKB=Q64505	#REF!	respiratory electron transport chain
GO:0006091	MOUSE|MGI=MGI=1341877|UniProtKB=Q9WVK8,MOUSE|MGI=MGI=106091|UniProtKB=Q64505	#REF!	generation of precursor metabolites and energy
PC00042	MOUSE|MGI=MGI=104665|UniProtKB=Q61263,MOUSE|MGI=MGI=1338011|UniProtKB=Q9JLZ3	#REF!	acyltransferase
PC00120	MOUSE|MGI=MGI=1338011|UniProtKB=Q9JLZ3	#REF!	hydratase
GO:0006637	MOUSE|MGI=MGI=2446108|UniProtKB=Q8JZS7	#REF!	acyl-CoA metabolic process
GO:0005783	MOUSE|MGI=MGI=104665|UniProtKB=Q61263	#REF!	endoplasmic reticulum
GO:0016787	MOUSE|MGI=MGI=99607|UniProtKB=P41233	#REF!	hydrolase activity
GO:0016853	MOUSE|MGI=MGI=1338011|UniProtKB=Q9JLZ3	#REF!	isomerase activity
GO:0032501	MOUSE|MGI=MGI=1924238|UniProtKB=Q8VCH7	#REF!	multicellular organismal process
GO:0006869	MOUSE|MGI=MGI=1915213|UniProtKB=Q9Z0J0	#REF!	lipid transport
GO:0006766	MOUSE|MGI=MGI=1338011|UniProtKB=Q9JLZ3	#REF!	vitamin metabolic process
PC00135	MOUSE|MGI=MGI=1338011|UniProtKB=Q9JLZ3	#REF!	isomerase
PC00038	MOUSE|MGI=MGI=1338011|UniProtKB=Q9JLZ3	#REF!	acetyltransferase
GO:0044707	MOUSE|MGI=MGI=1924238|UniProtKB=Q8VCH7	#REF!	single-multicellular organism process
GO:0004872	MOUSE|MGI=MGI=2138281|UniProtKB=Q3U9G9	#REF!	receptor activity
GO:0016462	MOUSE|MGI=MGI=99607|UniProtKB=P41233	#REF!	pyrophosphatase activity
GO:0009110	MOUSE|MGI=MGI=1338011|UniProtKB=Q9JLZ3	#REF!	vitamin biosynthetic process
GO:0005975	MOUSE|MGI=MGI=1338011|UniProtKB=Q9JLZ3	#REF!	carbohydrate metabolic process
GO:0007601	MOUSE|MGI=MGI=1924238|UniProtKB=Q8VCH7	#REF!	visual perception
GO:0009987	MOUSE|MGI=MGI=99607|UniProtKB=P41233	#REF!	cellular process
PC00096	MOUSE|MGI=MGI=1338011|UniProtKB=Q9JLZ3	#REF!	epimerase/racemase
GO:0007600	MOUSE|MGI=MGI=1924238|UniProtKB=Q8VCH7	#REF!	sensory perception
GO:0005737	MOUSE|MGI=MGI=104665|UniProtKB=Q61263	#REF!	cytoplasm
GO:0050877	MOUSE|MGI=MGI=1924238|UniProtKB=Q8VCH7	#REF!	neurological system process
GO:0005215	MOUSE|MGI=MGI=99607|UniProtKB=P41233	#REF!	transporter activity
PC00227	MOUSE|MGI=MGI=99607|UniProtKB=P41233	#REF!	transporter
GO:0009056	MOUSE|MGI=MGI=99607|UniProtKB=P41233	#REF!	catabolic process
GO:0016020	MOUSE|MGI=MGI=104665|UniProtKB=Q61263	#REF!	membrane
PC00003	MOUSE|MGI=MGI=99607|UniProtKB=P41233	#REF!	ATP-binding cassette (ABC) transporter
GO:0016854	MOUSE|MGI=MGI=1338011|UniProtKB=Q9JLZ3	#REF!	racemase and epimerase activity
GO:0016407	MOUSE|MGI=MGI=1338011|UniProtKB=Q9JLZ3	#REF!	acetyltransferase activity
PC00102	MOUSE|MGI=MGI=96765|UniProtKB=P35951	#REF!	extracellular matrix protein
GO:0022857	MOUSE|MGI=MGI=99607|UniProtKB=P41233	#REF!	transmembrane transporter activity
GO:0016836	MOUSE|MGI=MGI=1338011|UniProtKB=Q9JLZ3	#REF!	hydro-lyase activity
PC00100	MOUSE|MGI=MGI=96765|UniProtKB=P35951	#REF!	extracellular matrix glycoprotein
GO:0003008	MOUSE|MGI=MGI=1924238|UniProtKB=Q8VCH7	#REF!	system process
GO:0006635	MOUSE|MGI=MGI=1338011|UniProtKB=Q9JLZ3	#REF!	fatty acid beta-oxidation
GO:0006796	MOUSE|MGI=MGI=99607|UniProtKB=P41233	#REF!	phosphate-containing compound metabolic process
GO:0042175	MOUSE|MGI=MGI=104665|UniProtKB=Q61263	#REF!	nuclear outer membrane-endoplasmic reticulum membrane network

## Sheet: cluster 4
Table S7.cluster 4
Gene name
HAPLN1		Go Enrichment							Pathway Enrichment
BACH1		GO term	Reference	Test	Expected	Fold enrichment	P - Value		PANTHER Pathways	Reference	Test	Expected	Fold Enrichment	+/-	P value
NEK6		mitotic chromosome condensation	13	4	0.04	> 100	0.000598		Salvage pyrimidine deoxyribonucleotides	3	1	0.01	> 100	+	0.0087
HELLS		mitotic sister chromatid segregation	82	14	0.24	58.63	3.3e-17		Formyltetrahydroformate biosynthesis	9	1	0.03	38.15	+	0.0259
PCNA		mitotic cell cycle	549	34	1.6	21.27	2.47e-33		p53 pathway	80	3	0.23	12.88	+	0.0017
SMC4		cell cycle	1045	46	3.04	15.12	2.76e-42
KIAA1524		single-organism cellular process	11074	60	32.25	1.86	1.25e-09
PRC1		single-organism process	12452	62	36.26	1.71	6.11e-09
ATAD2		cellular process	13533	62	39.41	1.57	7.63e-07
TYMS		sister chromatid segregation	103	14	0.3	46.67	7.67e-16
WDHD1		chromosome organization	816	25	2.38	10.52	1.46e-15
MCM5		organelle organization	2779	45	8.09	5.56	3.21e-22
RAD54L		cellular component organization	4511	48	13.14	3.65	1.62e-16
ECT2		cellular component organization or biogenesis	4662	48	13.58	3.54	6.83e-16
TACC3		nuclear chromosome segregation	164	15	0.48	31.41	1.14e-14
CIB1		chromosome segregation	228	20	0.66	30.12	2.2e-20
ANP32B		cell cycle process	815	37	2.37	15.59	3.64e-32
HMMR		single-organism organelle organization	2013	39	5.86	6.65	1.29e-20
NCAPH		mitotic nuclear division	335	28	0.98	28.7	7.83e-30
CCNB3		mitotic cell cycle process	530	33	1.54	21.38	3.35e-32
NCAPH2		nuclear division	444	29	1.29	22.43	4.52e-28
KPNA2		chromosome condensation	29	6	0.08	71.05	2.94e-06
KIF23		DNA packaging	124	8	0.36	22.15	2.73e-05
KIF11		DNA conformation change	166	9	0.48	18.62	1.21e-05
H2AFZ		regulation of attachment of spindle microtubules to kinetochore	11	3	0.03	93.65	0.0403
CCNA2		regulation of chromosome segregation	83	9	0.24	37.23	2.84e-08
KIF2C		regulation of cell cycle process	470	17	1.37	12.42	1.77e-10
CASC5		regulation of cell cycle	846	22	2.46	8.93	1.06e-11
EZH2		regulation of microtubule cytoskeleton organization	229	13	0.67	19.49	1.1e-09
SMC2		regulation of microtubule-based process	253	13	0.74	17.64	3.81e-09
TPX2		regulation of cytoskeleton organization	502	13	1.46	8.89	1.63e-05
SHCBP1		regulation of organelle organization	1104	22	3.22	6.84	2.25e-09
EXO1		regulation of cellular component organization	2251	24	6.56	3.66	6.01e-05
MAD2L1		mitotic spindle assembly checkpoint	20	4	0.06	68.68	0.0033
UHRF1		mitotic spindle checkpoint	24	4	0.07	57.23	0.00678
CDCA8		negative regulation of mitotic metaphase/anaphase transition	24	4	0.07	57.23	0.00678
MELK		regulation of mitotic metaphase/anaphase transition	45	7	0.13	53.42	6.72e-07
CKS2		regulation of metaphase/anaphase transition of cell cycle	45	7	0.13	53.42	6.72e-07
NCAPG		regulation of cell cycle phase transition	223	11	0.65	16.94	4.26e-07
DLGAP5		regulation of sister chromatid segregation	64	7	0.19	37.56	7.57e-06
KIF20B		regulation of chromosome organization	281	10	0.82	12.22	7.51e-05
CDC20		regulation of mitotic cell cycle phase transition	206	11	0.6	18.34	1.85e-07
SPC25		regulation of mitotic cell cycle	434	14	1.26	11.08	2.09e-07
ASPM		regulation of mitotic sister chromatid separation	50	7	0.15	48.07	1.39e-06
KIF22		regulation of mitotic sister chromatid segregation	56	7	0.16	42.92	3.03e-06
CENPE		regulation of mitotic nuclear division	130	9	0.38	23.77	1.45e-06
KIF20A		regulation of nuclear division	158	10	0.46	21.73	3.13e-07
PBK		regulation of cell division	264	14	0.77	18.21	2.87e-10
NDC80		negative regulation of mitotic sister chromatid separation	25	4	0.07	54.94	0.00796
KIFC3		negative regulation of mitotic sister chromatid segregation	27	4	0.08	50.87	0.0108
BUB1		negative regulation of mitotic nuclear division	38	4	0.11	36.15	0.0413
CCNB1		negative regulation of organelle organization	392	14	1.14	12.26	5.51e-08
UBE2C		negative regulation of cellular component organization	696	14	2.03	6.91	8.82e-05
GADD45G		negative regulation of cellular process	4089	31	11.91	2.6	0.000509
FAM64A		negative regulation of biological process	4405	31	12.83	2.42	0.00291
PLK1		negative regulation of cell division	61	5	0.18	28.15	0.00867
TK1		negative regulation of sister chromatid segregation	29	4	0.08	47.36	0.0143
TUBB6		negative regulation of chromosome segregation	30	4	0.09	45.78	0.0163
GADD45B		negative regulation of metaphase/anaphase transition of cell cycle	24	4	0.07	57.23	0.00678
HJURP		negative regulation of proteasomal ubiquitin-dependent protein catabolic process	50	5	0.15	34.34	0.00329
ERCC6L		negative regulation of proteasomal protein catabolic process	56	5	0.16	30.66	0.00572
DEPDC1A		regulation of cellular protein metabolic process	2252	20	6.56	3.05	0.0292
KIF4		negative regulation of proteolysis involved in cellular protein catabolic process	65	5	0.19	26.41	0.0118
POLQ		negative regulation of cellular protein metabolic process	969	13	2.82	4.61	0.0301
		negative regulation of macromolecule metabolic process	2218	21	6.46	3.25	0.00536
		negative regulation of metabolic process	2454	21	7.15	2.94	0.0275
		negative regulation of cellular metabolic process	2241	21	6.53	3.22	0.00635
		negative regulation of cellular protein catabolic process	70	5	0.2	24.53	0.0169
		regulation of proteasomal ubiquitin-dependent protein catabolic process	146	6	0.43	14.11	0.0367
		spindle checkpoint	29	5	0.08	59.2	0.000226
		cell cycle checkpoint	144	6	0.42	14.31	0.0339
		spindle assembly checkpoint	22	5	0.06	78.04	5.77e-05
		mitotic metaphase plate congression	32	5	0.09	53.65	0.000368
		metaphase plate congression	39	5	0.11	44.02	0.000973
		establishment of chromosome localization	55	5	0.16	31.22	0.00524
		chromosome localization	55	5	0.16	31.22	0.00524
		organelle localization	340	9	0.99	9.09	0.00516
		mitotic cytokinesis	33	4	0.1	41.62	0.0238
		cytokinesis	78	6	0.23	26.41	0.000995
		cell division	450	32	1.31	24.42	8.25e-33
		mitotic spindle assembly	35	4	0.1	39.24	0.0299
		mitotic spindle organization	59	6	0.17	34.92	0.000195
		spindle organization	109	8	0.32	25.2	1.01e-05
		microtubule cytoskeleton organization	345	14	1	13.93	1.02e-08
		cytoskeleton organization	819	14	2.39	5.87	0.000658
		microtubule-based process	512	19	1.49	12.74	2.51e-12
		negative regulation of microtubule depolymerization	132	9	0.38	23.41	1.66e-06
		negative regulation of microtubule polymerization or depolymerization	141	9	0.41	21.92	2.94e-06
		negative regulation of cytoskeleton organization	222	9	0.65	13.92	0.000145
		regulation of microtubule polymerization or depolymerization	183	10	0.53	18.76	1.29e-06
		negative regulation of protein depolymerization	165	9	0.48	18.73	1.15e-05
		negative regulation of protein complex disassembly	167	9	0.49	18.51	1.27e-05
		regulation of protein complex disassembly	208	10	0.61	16.51	4.37e-06
		regulation of protein depolymerization	199	10	0.58	17.26	2.87e-06
		regulation of microtubule depolymerization	152	10	0.44	22.59	2.15e-07
		protein complex subunit organization	1215	19	3.54	5.37	8.17e-06
		macromolecular complex subunit organization	1880	25	5.47	4.57	2.43e-07
		microtubule cytoskeleton organization involved in mitosis	35	4	0.1	39.24	0.0299
		spindle assembly	69	5	0.2	24.88	0.0158
		regulation of cyclin-dependent protein serine/threonine kinase activity	77	5	0.22	22.3	0.0268
		regulation of cyclin-dependent protein kinase activity	81	5	0.24	21.2	0.0342
		regulation of protein kinase activity	643	12	1.87	6.41	0.00251
		regulation of kinase activity	701	12	2.04	5.88	0.0062
		regulation of transferase activity	801	15	2.33	6.43	6.27e-05
		regulation of catalytic activity	1800	19	5.24	3.62	0.00426
		regulation of molecular function	2305	20	6.71	2.98	0.0416
		regulation of protein modification process	1625	17	4.73	3.59	0.0224
		regulation of protein serine/threonine kinase activity	402	9	1.17	7.69	0.0202
		DNA-dependent DNA replication	82	5	0.24	20.94	0.0363
		DNA metabolic process	636	14	1.85	7.56	2.84e-05
		positive regulation of mitotic cell cycle	132	7	0.38	18.21	0.00103
		positive regulation of cell cycle	298	9	0.87	10.37	0.00173
		positive regulation of cell division	129	6	0.38	15.97	0.0181
		microtubule-based movement	197	9	0.57	15.69	5.25e-05
		positive regulation of cell cycle process	200	9	0.58	15.45	5.98e-05
		meiotic cell cycle	188	7	0.55	12.79	0.0108
		negative regulation of protein modification process	574	10	1.67	5.98	0.049
		% of genes	Term
		#REF!	cellular process
GO Term	Genes	% of genes	Term name
GO:0009987	MOUSE|MGI=MGI=1346325|UniProtKB=Q9Z111,MOUSE|MGI=MGI=1919069|UniProtKB=E9Q5G3,MOUSE|MGI=MGI=107776|UniProtKB=P22339,MOUSE|MGI=MGI=106924|UniProtKB=Q61846,MOUSE|MGI=MGI=97621|UniProtKB=Q07832,MOUSE|MGI=MGI=1919369|UniProtKB=A2APB8,MOUSE|MGI=MGI=1337006|UniProtKB=Q9QUP5,MOUSE|MGI=MGI=1298227|UniProtKB=P97311,MOUSE|MGI=MGI=2654144|UniProtKB=Q8BHK9,MOUSE|MGI=MGI=106067|UniProtKB=Q8CG48,MOUSE|MGI=MGI=…	#REF!	catalytic activity
GO:0008152	MOUSE|MGI=MGI=1919069|UniProtKB=E9Q5G3,MOUSE|MGI=MGI=106924|UniProtKB=Q61846,MOUSE|MGI=MGI=1298227|UniProtKB=P97311,MOUSE|MGI=MGI=2654144|UniProtKB=Q8BHK9,MOUSE|MGI=MGI=106067|UniProtKB=Q8CG48,MOUSE|MGI=MGI=88302|UniProtKB=P24860,MOUSE|MGI=MGI=1344418|UniProtKB=Q9Z0F4,MOUSE|MGI=MGI=1859866|UniProtKB=Q9JJ66,MOUSE|MGI=MGI=109233|UniProtKB=Q3V300,MOUSE|MGI=MGI=2444576|UniProtKB=Q80WE4,MOUSE|MGI=MGI=…	#REF!	primary metabolic process
GO:0003824	MOUSE|MGI=MGI=1919069|UniProtKB=E9Q5G3,MOUSE|MGI=MGI=106924|UniProtKB=Q61846,MOUSE|MGI=MGI=1298227|UniProtKB=P97311,MOUSE|MGI=MGI=2654144|UniProtKB=Q8BHK9,MOUSE|MGI=MGI=106067|UniProtKB=Q8CG48,MOUSE|MGI=MGI=88302|UniProtKB=P24860,MOUSE|MGI=MGI=1344418|UniProtKB=Q9Z0F4,MOUSE|MGI=MGI=109233|UniProtKB=Q3V300,MOUSE|MGI=MGI=2444576|UniProtKB=Q80WE4,MOUSE|MGI=MGI=98763|UniProtKB=P04184,MOUSE|MGI=MGI=19…	#REF!	binding
GO:0044238	MOUSE|MGI=MGI=1919069|UniProtKB=E9Q5G3,MOUSE|MGI=MGI=106924|UniProtKB=Q61846,MOUSE|MGI=MGI=1298227|UniProtKB=P97311,MOUSE|MGI=MGI=2654144|UniProtKB=Q8BHK9,MOUSE|MGI=MGI=106067|UniProtKB=Q8CG48,MOUSE|MGI=MGI=1344418|UniProtKB=Q9Z0F4,MOUSE|MGI=MGI=1859866|UniProtKB=Q9JJ66,MOUSE|MGI=MGI=109233|UniProtKB=Q3V300,MOUSE|MGI=MGI=2444576|UniProtKB=Q80WE4,MOUSE|MGI=MGI=98763|UniProtKB=P04184,MOUSE|MGI=MGI=…	#REF!	cell cycle
GO:0005488	MOUSE|MGI=MGI=1915862|UniProtKB=Q9D1C1,MOUSE|MGI=MGI=103197|UniProtKB=P49718,MOUSE|MGI=MGI=108069|UniProtKB=P51943,MOUSE|MGI=MGI=1349427|UniProtKB=Q9QZ11,MOUSE|MGI=MGI=1923381|UniProtKB=Q8CIG0,MOUSE|MGI=MGI=1919369|UniProtKB=A2APB8,MOUSE|MGI=MGI=2183443|UniProtKB=Q810T2,MOUSE|MGI=MGI=1337006|UniProtKB=Q9QUP5,MOUSE|MGI=MGI=1298227|UniProtKB=P97311,MOUSE|MGI=MGI=2443514|UniProtKB=P59328,MOUSE|MGI=M…	#REF!	nucleobase-containing compound metabolic process
GO:0007049	MOUSE|MGI=MGI=1346325|UniProtKB=Q9Z111,MOUSE|MGI=MGI=1915862|UniProtKB=Q9D1C1,MOUSE|MGI=MGI=103197|UniProtKB=P49718,MOUSE|MGI=MGI=108069|UniProtKB=P51943,MOUSE|MGI=MGI=1914302|UniProtKB=Q9D0F1,MOUSE|MGI=MGI=107776|UniProtKB=P22339,MOUSE|MGI=MGI=1349427|UniProtKB=Q9QZ11,MOUSE|MGI=MGI=97621|UniProtKB=Q07832,MOUSE|MGI=MGI=1919369|UniProtKB=A2APB8,MOUSE|MGI=MGI=2183443|UniProtKB=Q810T2,MOUSE|MGI=MGI=…	#REF!	intracellular
GO:0006139	MOUSE|MGI=MGI=109202|UniProtKB=O35231,MOUSE|MGI=MGI=103197|UniProtKB=P49718,MOUSE|MGI=MGI=1919069|UniProtKB=E9Q5G3,MOUSE|MGI=MGI=1349427|UniProtKB=Q9QZ11,MOUSE|MGI=MGI=1298227|UniProtKB=P97311,MOUSE|MGI=MGI=108389|UniProtKB=P33174,MOUSE|MGI=MGI=2443514|UniProtKB=P59328,MOUSE|MGI=MGI=1201682|UniProtKB=P97329,MOUSE|MGI=MGI=107940|UniProtKB=Q61188,MOUSE|MGI=MGI=1917722|UniProtKB=Q8CDM1,MOUSE|MGI=MGI…	#REF!	cell part
GO:0005622	MOUSE|MGI=MGI=1915862|UniProtKB=Q9D1C1,MOUSE|MGI=MGI=109202|UniProtKB=O35231,MOUSE|MGI=MGI=1919069|UniProtKB=E9Q5G3,MOUSE|MGI=MGI=1914302|UniProtKB=Q9D0F1,MOUSE|MGI=MGI=106924|UniProtKB=Q61846,MOUSE|MGI=MGI=1919369|UniProtKB=A2APB8,MOUSE|MGI=MGI=108389|UniProtKB=P33174,MOUSE|MGI=MGI=1341163|UniProtKB=Q9JJ11,MOUSE|MGI=MGI=1201682|UniProtKB=P97329,MOUSE|MGI=MGI=1917722|UniProtKB=Q8CDM1,MOUSE|MGI=MG…	#REF!	hydrolase activity
GO:0044464	MOUSE|MGI=MGI=1915862|UniProtKB=Q9D1C1,MOUSE|MGI=MGI=109202|UniProtKB=O35231,MOUSE|MGI=MGI=1919069|UniProtKB=E9Q5G3,MOUSE|MGI=MGI=1914302|UniProtKB=Q9D0F1,MOUSE|MGI=MGI=106924|UniProtKB=Q61846,MOUSE|MGI=MGI=1919369|UniProtKB=A2APB8,MOUSE|MGI=MGI=108389|UniProtKB=P33174,MOUSE|MGI=MGI=1341163|UniProtKB=Q9JJ11,MOUSE|MGI=MGI=1201682|UniProtKB=P97329,MOUSE|MGI=MGI=1917722|UniProtKB=Q8CDM1,MOUSE|MGI=MG…	#REF!	organelle
GO:0016787	MOUSE|MGI=MGI=109202|UniProtKB=O35231,MOUSE|MGI=MGI=103197|UniProtKB=P49718,MOUSE|MGI=MGI=1919069|UniProtKB=E9Q5G3,MOUSE|MGI=MGI=1349427|UniProtKB=Q9QZ11,MOUSE|MGI=MGI=1298227|UniProtKB=P97311,MOUSE|MGI=MGI=108389|UniProtKB=P33174,MOUSE|MGI=MGI=1201682|UniProtKB=P97329,MOUSE|MGI=MGI=1917722|UniProtKB=Q8CDM1,MOUSE|MGI=MGI=1098230|UniProtKB=Q6RT24,MOUSE|MGI=MGI=106067|UniProtKB=Q8CG48,MOUSE|MGI=MGI…	#REF!	macromolecular complex
GO:0043226	MOUSE|MGI=MGI=1915862|UniProtKB=Q9D1C1,MOUSE|MGI=MGI=109202|UniProtKB=O35231,MOUSE|MGI=MGI=1919069|UniProtKB=E9Q5G3,MOUSE|MGI=MGI=1914302|UniProtKB=Q9D0F1,MOUSE|MGI=MGI=106924|UniProtKB=Q61846,MOUSE|MGI=MGI=1919369|UniProtKB=A2APB8,MOUSE|MGI=MGI=108389|UniProtKB=P33174,MOUSE|MGI=MGI=1341163|UniProtKB=Q9JJ11,MOUSE|MGI=MGI=1201682|UniProtKB=P97329,MOUSE|MGI=MGI=1917722|UniProtKB=Q8CDM1,MOUSE|MGI=MG…	#REF!	protein complex
GO:0032991	MOUSE|MGI=MGI=109202|UniProtKB=O35231,MOUSE|MGI=MGI=1919069|UniProtKB=E9Q5G3,MOUSE|MGI=MGI=1914302|UniProtKB=Q9D0F1,MOUSE|MGI=MGI=1919369|UniProtKB=A2APB8,MOUSE|MGI=MGI=108389|UniProtKB=P33174,MOUSE|MGI=MGI=1201682|UniProtKB=P97329,MOUSE|MGI=MGI=1098230|UniProtKB=Q6RT24,MOUSE|MGI=MGI=1915201|UniProtKB=Q922F4,MOUSE|MGI=MGI=1098231|UniProtKB=Q6P9P6,MOUSE|MGI=MGI=109233|UniProtKB=Q3V300,MOUSE|MGI=MG…	#REF!	phosphate-containing compound metabolic process
GO:0043234	MOUSE|MGI=MGI=109202|UniProtKB=O35231,MOUSE|MGI=MGI=1919069|UniProtKB=E9Q5G3,MOUSE|MGI=MGI=1914302|UniProtKB=Q9D0F1,MOUSE|MGI=MGI=1919369|UniProtKB=A2APB8,MOUSE|MGI=MGI=108389|UniProtKB=P33174,MOUSE|MGI=MGI=1201682|UniProtKB=P97329,MOUSE|MGI=MGI=1098230|UniProtKB=Q6RT24,MOUSE|MGI=MGI=1915201|UniProtKB=Q922F4,MOUSE|MGI=MGI=1098231|UniProtKB=Q6P9P6,MOUSE|MGI=MGI=109233|UniProtKB=Q3V300,MOUSE|MGI=MG…	#REF!	cytoskeletal protein
GO:0006796	MOUSE|MGI=MGI=108389|UniProtKB=P33174,MOUSE|MGI=MGI=1201682|UniProtKB=P97329,MOUSE|MGI=MGI=1917722|UniProtKB=Q8CDM1,MOUSE|MGI=MGI=1098230|UniProtKB=Q6RT24,MOUSE|MGI=MGI=109202|UniProtKB=O35231,MOUSE|MGI=MGI=1098231|UniProtKB=Q6P9P6,MOUSE|MGI=MGI=1919069|UniProtKB=E9Q5G3,MOUSE|MGI=MGI=109233|UniProtKB=Q3V300,MOUSE|MGI=MGI=1289156|UniProtKB=Q9JJ78,MOUSE|MGI=MGI=106924|UniProtKB=Q61846,MOUSE|MGI=MGI…	#REF!	microtubule family cytoskeletal protein
PC00085	MOUSE|MGI=MGI=109202|UniProtKB=O35231,MOUSE|MGI=MGI=1919069|UniProtKB=E9Q5G3,MOUSE|MGI=MGI=1919369|UniProtKB=A2APB8,MOUSE|MGI=MGI=108389|UniProtKB=P33174,MOUSE|MGI=MGI=1201682|UniProtKB=P97329,MOUSE|MGI=MGI=1098230|UniProtKB=Q6RT24,MOUSE|MGI=MGI=1915201|UniProtKB=Q922F4,MOUSE|MGI=MGI=1098231|UniProtKB=Q6P9P6,MOUSE|MGI=MGI=109233|UniProtKB=Q3V300,MOUSE|MGI=MGI=1334448|UniProtKB=Q8CJ27,MOUSE|MGI=MG…	#REF!	biological regulation
PC00157	MOUSE|MGI=MGI=108389|UniProtKB=P33174,MOUSE|MGI=MGI=1201682|UniProtKB=P97329,MOUSE|MGI=MGI=1098230|UniProtKB=Q6RT24,MOUSE|MGI=MGI=109202|UniProtKB=O35231,MOUSE|MGI=MGI=1915201|UniProtKB=Q922F4,MOUSE|MGI=MGI=1098231|UniProtKB=Q6P9P6,MOUSE|MGI=MGI=1919069|UniProtKB=E9Q5G3,MOUSE|MGI=MGI=109233|UniProtKB=Q3V300,MOUSE|MGI=MGI=2444576|UniProtKB=Q80WE4,MOUSE|MGI=MGI=1858961|UniProtKB=Q99K43,MOUSE|MGI=MG…	#REF!	cytoskeleton
GO:0065007	MOUSE|MGI=MGI=1915862|UniProtKB=Q9D1C1,MOUSE|MGI=MGI=108069|UniProtKB=P51943,MOUSE|MGI=MGI=1914302|UniProtKB=Q9D0F1,MOUSE|MGI=MGI=106924|UniProtKB=Q61846,MOUSE|MGI=MGI=2183443|UniProtKB=Q810T2,MOUSE|MGI=MGI=2443514|UniProtKB=P59328,MOUSE|MGI=MGI=1917722|UniProtKB=Q8CDM1,MOUSE|MGI=MGI=2654144|UniProtKB=Q8BHK9,MOUSE|MGI=MGI=88302|UniProtKB=P24860,MOUSE|MGI=MGI=1913447|UniProtKB=P56390,MOUSE|MGI=MGI…	#REF!	protein binding
GO:0005856	MOUSE|MGI=MGI=109202|UniProtKB=O35231,MOUSE|MGI=MGI=1919069|UniProtKB=E9Q5G3,MOUSE|MGI=MGI=1919369|UniProtKB=A2APB8,MOUSE|MGI=MGI=108389|UniProtKB=P33174,MOUSE|MGI=MGI=1341163|UniProtKB=Q9JJ11,MOUSE|MGI=MGI=1201682|UniProtKB=P97329,MOUSE|MGI=MGI=1098230|UniProtKB=Q6RT24,MOUSE|MGI=MGI=1098231|UniProtKB=Q6P9P6,MOUSE|MGI=MGI=109233|UniProtKB=Q3V300,MOUSE|MGI=MGI=1334448|UniProtKB=Q8CJ27,MOUSE|MGI=MG…	#REF!	catabolic process
GO:0005515	MOUSE|MGI=MGI=1917722|UniProtKB=Q8CDM1,MOUSE|MGI=MGI=1915862|UniProtKB=Q9D1C1,MOUSE|MGI=MGI=88302|UniProtKB=P24860,MOUSE|MGI=MGI=1344418|UniProtKB=Q9Z0F4,MOUSE|MGI=MGI=1859866|UniProtKB=Q9JJ66,MOUSE|MGI=MGI=108069|UniProtKB=P51943,MOUSE|MGI=MGI=1334448|UniProtKB=Q8CJ27,MOUSE|MGI=MGI=1913447|UniProtKB=P56390,MOUSE|MGI=MGI=1858961|UniProtKB=Q99K43,MOUSE|MGI=MGI=1919369|UniProtKB=A2APB8,MOUSE|MGI=MG…	#REF!	mitosis
GO:0009056	MOUSE|MGI=MGI=108389|UniProtKB=P33174,MOUSE|MGI=MGI=1201682|UniProtKB=P97329,MOUSE|MGI=MGI=1917722|UniProtKB=Q8CDM1,MOUSE|MGI=MGI=1915862|UniProtKB=Q9D1C1,MOUSE|MGI=MGI=1098230|UniProtKB=Q6RT24,MOUSE|MGI=MGI=109202|UniProtKB=O35231,MOUSE|MGI=MGI=1098231|UniProtKB=Q6P9P6,MOUSE|MGI=MGI=1919069|UniProtKB=E9Q5G3,MOUSE|MGI=MGI=109233|UniProtKB=Q3V300,MOUSE|MGI=MGI=2444576|UniProtKB=Q80WE4,MOUSE|MGI=MG…	#REF!	nitrogen compound metabolic process
GO:0007067	MOUSE|MGI=MGI=1915862|UniProtKB=Q9D1C1,MOUSE|MGI=MGI=106067|UniProtKB=Q8CG48,MOUSE|MGI=MGI=88302|UniProtKB=P24860,MOUSE|MGI=MGI=108069|UniProtKB=P51943,MOUSE|MGI=MGI=1914302|UniProtKB=Q9D0F1,MOUSE|MGI=MGI=1860374|UniProtKB=Q9Z1B5,MOUSE|MGI=MGI=1858961|UniProtKB=Q99K43,MOUSE|MGI=MGI=1919369|UniProtKB=A2APB8,MOUSE|MGI=MGI=2183443|UniProtKB=Q810T2,MOUSE|MGI=MGI=1917349|UniProtKB=Q8CG47,MOUSE|MGI=MGI…	#REF!	pyrophosphatase activity
GO:0006807	MOUSE|MGI=MGI=108389|UniProtKB=P33174,MOUSE|MGI=MGI=1201682|UniProtKB=P97329,MOUSE|MGI=MGI=1917722|UniProtKB=Q8CDM1,MOUSE|MGI=MGI=1098230|UniProtKB=Q6RT24,MOUSE|MGI=MGI=109202|UniProtKB=O35231,MOUSE|MGI=MGI=1098231|UniProtKB=Q6P9P6,MOUSE|MGI=MGI=1919069|UniProtKB=E9Q5G3,MOUSE|MGI=MGI=109233|UniProtKB=Q3V300,MOUSE|MGI=MGI=2444576|UniProtKB=Q80WE4,MOUSE|MGI=MGI=1921054|UniProtKB=Q922S8,MOUSE|MGI=MG…	#REF!	cellular component movement
GO:0016462	MOUSE|MGI=MGI=108389|UniProtKB=P33174,MOUSE|MGI=MGI=1201682|UniProtKB=P97329,MOUSE|MGI=MGI=1917722|UniProtKB=Q8CDM1,MOUSE|MGI=MGI=1098230|UniProtKB=Q6RT24,MOUSE|MGI=MGI=109202|UniProtKB=O35231,MOUSE|MGI=MGI=1098231|UniProtKB=Q6P9P6,MOUSE|MGI=MGI=1919069|UniProtKB=E9Q5G3,MOUSE|MGI=MGI=109233|UniProtKB=Q3V300,MOUSE|MGI=MGI=2444576|UniProtKB=Q80WE4,MOUSE|MGI=MGI=1921054|UniProtKB=Q922S8	#REF!	nucleic acid binding
GO:0006928	MOUSE|MGI=MGI=108389|UniProtKB=P33174,MOUSE|MGI=MGI=1201682|UniProtKB=P97329,MOUSE|MGI=MGI=1098230|UniProtKB=Q6RT24,MOUSE|MGI=MGI=109202|UniProtKB=O35231,MOUSE|MGI=MGI=1098231|UniProtKB=Q6P9P6,MOUSE|MGI=MGI=1919069|UniProtKB=E9Q5G3,MOUSE|MGI=MGI=109233|UniProtKB=Q3V300,MOUSE|MGI=MGI=1334448|UniProtKB=Q8CJ27,MOUSE|MGI=MGI=2444576|UniProtKB=Q80WE4,MOUSE|MGI=MGI=1921054|UniProtKB=Q922S8	#REF!	transferase activity
PC00171	MOUSE|MGI=MGI=2443514|UniProtKB=P59328,MOUSE|MGI=MGI=107940|UniProtKB=Q61188,MOUSE|MGI=MGI=2654144|UniProtKB=Q8BHK9,MOUSE|MGI=MGI=106067|UniProtKB=Q8CG48,MOUSE|MGI=MGI=103197|UniProtKB=P49718,MOUSE|MGI=MGI=1349427|UniProtKB=Q9QZ11,MOUSE|MGI=MGI=1923381|UniProtKB=Q8CIG0,MOUSE|MGI=MGI=1917349|UniProtKB=Q8CG47,MOUSE|MGI=MGI=97503|UniProtKB=P17918,MOUSE|MGI=MGI=1298227|UniProtKB=P97311	#REF!	microtubule binding motor protein
GO:0016740	MOUSE|MGI=MGI=107940|UniProtKB=Q61188,MOUSE|MGI=MGI=88302|UniProtKB=P24860,MOUSE|MGI=MGI=108069|UniProtKB=P51943,MOUSE|MGI=MGI=1289156|UniProtKB=Q9JJ78,MOUSE|MGI=MGI=1913447|UniProtKB=P56390,MOUSE|MGI=MGI=106924|UniProtKB=Q61846,MOUSE|MGI=MGI=98763|UniProtKB=P04184,MOUSE|MGI=MGI=2183443|UniProtKB=Q810T2,MOUSE|MGI=MGI=98878|UniProtKB=P07607	#REF!	motor activity
PC00156	MOUSE|MGI=MGI=108389|UniProtKB=P33174,MOUSE|MGI=MGI=1201682|UniProtKB=P97329,MOUSE|MGI=MGI=1098230|UniProtKB=Q6RT24,MOUSE|MGI=MGI=109202|UniProtKB=O35231,MOUSE|MGI=MGI=1098231|UniProtKB=Q6P9P6,MOUSE|MGI=MGI=1919069|UniProtKB=E9Q5G3,MOUSE|MGI=MGI=109233|UniProtKB=Q3V300,MOUSE|MGI=MGI=2444576|UniProtKB=Q80WE4,MOUSE|MGI=MGI=1921054|UniProtKB=Q922S8	#REF!	DNA binding protein
GO:0003774	MOUSE|MGI=MGI=108389|UniProtKB=P33174,MOUSE|MGI=MGI=1201682|UniProtKB=P97329,MOUSE|MGI=MGI=1098230|UniProtKB=Q6RT24,MOUSE|MGI=MGI=109202|UniProtKB=O35231,MOUSE|MGI=MGI=1098231|UniProtKB=Q6P9P6,MOUSE|MGI=MGI=1919069|UniProtKB=E9Q5G3,MOUSE|MGI=MGI=109233|UniProtKB=Q3V300,MOUSE|MGI=MGI=2444576|UniProtKB=Q80WE4,MOUSE|MGI=MGI=1921054|UniProtKB=Q922S8	#REF!	nucleic acid binding
PC00009	MOUSE|MGI=MGI=2443514|UniProtKB=P59328,MOUSE|MGI=MGI=107940|UniProtKB=Q61188,MOUSE|MGI=MGI=2654144|UniProtKB=Q8BHK9,MOUSE|MGI=MGI=106067|UniProtKB=Q8CG48,MOUSE|MGI=MGI=103197|UniProtKB=P49718,MOUSE|MGI=MGI=1349427|UniProtKB=Q9QZ11,MOUSE|MGI=MGI=1917349|UniProtKB=Q8CG47,MOUSE|MGI=MGI=97503|UniProtKB=P17918,MOUSE|MGI=MGI=1298227|UniProtKB=P97311	#REF!	developmental process
GO:0003676	MOUSE|MGI=MGI=2443514|UniProtKB=P59328,MOUSE|MGI=MGI=107940|UniProtKB=Q61188,MOUSE|MGI=MGI=106067|UniProtKB=Q8CG48,MOUSE|MGI=MGI=103197|UniProtKB=P49718,MOUSE|MGI=MGI=1349427|UniProtKB=Q9QZ11,MOUSE|MGI=MGI=1923381|UniProtKB=Q8CIG0,MOUSE|MGI=MGI=1917349|UniProtKB=Q8CG47,MOUSE|MGI=MGI=1888388|UniProtKB=P0C0S6,MOUSE|MGI=MGI=1298227|UniProtKB=P97311	#REF!	cellular component organization
GO:0032502	MOUSE|MGI=MGI=1341163|UniProtKB=Q9JJ11,MOUSE|MGI=MGI=1346325|UniProtKB=Q9Z111,MOUSE|MGI=MGI=894680|UniProtKB=P97302,MOUSE|MGI=MGI=1915201|UniProtKB=Q922F4,MOUSE|MGI=MGI=107776|UniProtKB=P22339,MOUSE|MGI=MGI=1334448|UniProtKB=Q8CJ27,MOUSE|MGI=MGI=1337006|UniProtKB=Q9QUP5	#REF!	cellular component organization or biogenesis
GO:0016043	MOUSE|MGI=MGI=1341163|UniProtKB=Q9JJ11,MOUSE|MGI=MGI=107940|UniProtKB=Q61188,MOUSE|MGI=MGI=2654144|UniProtKB=Q8BHK9,MOUSE|MGI=MGI=1915862|UniProtKB=Q9D1C1,MOUSE|MGI=MGI=106067|UniProtKB=Q8CG48,MOUSE|MGI=MGI=1914302|UniProtKB=Q9D0F1,MOUSE|MGI=MGI=1334448|UniProtKB=Q8CJ27,MOUSE|MGI=MGI=1917349|UniProtKB=Q8CG47	#REF!	kinase activity
GO:0071840	MOUSE|MGI=MGI=1341163|UniProtKB=Q9JJ11,MOUSE|MGI=MGI=107940|UniProtKB=Q61188,MOUSE|MGI=MGI=2654144|UniProtKB=Q8BHK9,MOUSE|MGI=MGI=1915862|UniProtKB=Q9D1C1,MOUSE|MGI=MGI=106067|UniProtKB=Q8CG48,MOUSE|MGI=MGI=1914302|UniProtKB=Q9D0F1,MOUSE|MGI=MGI=1334448|UniProtKB=Q8CJ27,MOUSE|MGI=MGI=1917349|UniProtKB=Q8CG47	#REF!	organelle organization
GO:0016301	MOUSE|MGI=MGI=88302|UniProtKB=P24860,MOUSE|MGI=MGI=108069|UniProtKB=P51943,MOUSE|MGI=MGI=1289156|UniProtKB=Q9JJ78,MOUSE|MGI=MGI=1913447|UniProtKB=P56390,MOUSE|MGI=MGI=106924|UniProtKB=Q61846,MOUSE|MGI=MGI=98763|UniProtKB=P04184,MOUSE|MGI=MGI=2183443|UniProtKB=Q810T2	#REF!	DNA metabolic process
GO:0006996	MOUSE|MGI=MGI=1341163|UniProtKB=Q9JJ11,MOUSE|MGI=MGI=107940|UniProtKB=Q61188,MOUSE|MGI=MGI=2654144|UniProtKB=Q8BHK9,MOUSE|MGI=MGI=1915862|UniProtKB=Q9D1C1,MOUSE|MGI=MGI=106067|UniProtKB=Q8CG48,MOUSE|MGI=MGI=1914302|UniProtKB=Q9D0F1,MOUSE|MGI=MGI=1917349|UniProtKB=Q8CG47	#REF!	hydrolase
GO:0006259	MOUSE|MGI=MGI=2654144|UniProtKB=Q8BHK9,MOUSE|MGI=MGI=106067|UniProtKB=Q8CG48,MOUSE|MGI=MGI=103197|UniProtKB=P49718,MOUSE|MGI=MGI=1349427|UniProtKB=Q9QZ11,MOUSE|MGI=MGI=1917349|UniProtKB=Q8CG47,MOUSE|MGI=MGI=97503|UniProtKB=P17918,MOUSE|MGI=MGI=1298227|UniProtKB=P97311	#REF!	regulation of biological process
PC00121	MOUSE|MGI=MGI=1917722|UniProtKB=Q8CDM1,MOUSE|MGI=MGI=106067|UniProtKB=Q8CG48,MOUSE|MGI=MGI=103197|UniProtKB=P49718,MOUSE|MGI=MGI=1344418|UniProtKB=Q9Z0F4,MOUSE|MGI=MGI=1349427|UniProtKB=Q9QZ11,MOUSE|MGI=MGI=1917349|UniProtKB=Q8CG47,MOUSE|MGI=MGI=1298227|UniProtKB=P97311	#REF!	DNA replication
GO:0050789	MOUSE|MGI=MGI=2443514|UniProtKB=P59328,MOUSE|MGI=MGI=1917722|UniProtKB=Q8CDM1,MOUSE|MGI=MGI=2654144|UniProtKB=Q8BHK9,MOUSE|MGI=MGI=1915862|UniProtKB=Q9D1C1,MOUSE|MGI=MGI=106924|UniProtKB=Q61846,MOUSE|MGI=MGI=1338889|UniProtKB=Q8VDF2,MOUSE|MGI=MGI=97503|UniProtKB=P17918	#REF!	structural molecule activity
GO:0006260	MOUSE|MGI=MGI=106067|UniProtKB=Q8CG48,MOUSE|MGI=MGI=103197|UniProtKB=P49718,MOUSE|MGI=MGI=1349427|UniProtKB=Q9QZ11,MOUSE|MGI=MGI=1917349|UniProtKB=Q8CG47,MOUSE|MGI=MGI=97503|UniProtKB=P17918,MOUSE|MGI=MGI=1298227|UniProtKB=P97311	#REF!	enzyme modulator
GO:0005198	MOUSE|MGI=MGI=1915201|UniProtKB=Q922F4,MOUSE|MGI=MGI=1914302|UniProtKB=Q9D0F1,MOUSE|MGI=MGI=1334448|UniProtKB=Q8CJ27,MOUSE|MGI=MGI=1858961|UniProtKB=Q99K43,MOUSE|MGI=MGI=1919369|UniProtKB=A2APB8,MOUSE|MGI=MGI=1337006|UniProtKB=Q9QUP5	#REF!	regulation of catalytic activity
PC00095	MOUSE|MGI=MGI=88302|UniProtKB=P24860,MOUSE|MGI=MGI=1859866|UniProtKB=Q9JJ66,MOUSE|MGI=MGI=108069|UniProtKB=P51943,MOUSE|MGI=MGI=1913447|UniProtKB=P56390,MOUSE|MGI=MGI=2183443|UniProtKB=Q810T2,MOUSE|MGI=MGI=1914878|UniProtKB=Q9EST5	#REF!	regulation of molecular function
GO:0050790	MOUSE|MGI=MGI=88302|UniProtKB=P24860,MOUSE|MGI=MGI=108069|UniProtKB=P51943,MOUSE|MGI=MGI=1913447|UniProtKB=P56390,MOUSE|MGI=MGI=2183443|UniProtKB=Q810T2,MOUSE|MGI=MGI=97503|UniProtKB=P17918,MOUSE|MGI=MGI=1914878|UniProtKB=Q9EST5	#REF!	protein metabolic process
GO:0065009	MOUSE|MGI=MGI=88302|UniProtKB=P24860,MOUSE|MGI=MGI=108069|UniProtKB=P51943,MOUSE|MGI=MGI=1913447|UniProtKB=P56390,MOUSE|MGI=MGI=2183443|UniProtKB=Q810T2,MOUSE|MGI=MGI=97503|UniProtKB=P17918,MOUSE|MGI=MGI=1914878|UniProtKB=Q9EST5	#REF!	enzyme regulator activity
GO:0019538	MOUSE|MGI=MGI=1915862|UniProtKB=Q9D1C1,MOUSE|MGI=MGI=1344418|UniProtKB=Q9Z0F4,MOUSE|MGI=MGI=1859866|UniProtKB=Q9JJ66,MOUSE|MGI=MGI=1289156|UniProtKB=Q9JJ78,MOUSE|MGI=MGI=106924|UniProtKB=Q61846,MOUSE|MGI=MGI=1338889|UniProtKB=Q8VDF2	#REF!	cell communication
GO:0030234	MOUSE|MGI=MGI=88302|UniProtKB=P24860,MOUSE|MGI=MGI=108069|UniProtKB=P51943,MOUSE|MGI=MGI=1913447|UniProtKB=P56390,MOUSE|MGI=MGI=2183443|UniProtKB=Q810T2,MOUSE|MGI=MGI=97503|UniProtKB=P17918,MOUSE|MGI=MGI=1914878|UniProtKB=Q9EST5	#REF!	RNA metabolic process
GO:0007154	MOUSE|MGI=MGI=1346325|UniProtKB=Q9Z111,MOUSE|MGI=MGI=1344418|UniProtKB=Q9Z0F4,MOUSE|MGI=MGI=107776|UniProtKB=P22339,MOUSE|MGI=MGI=106924|UniProtKB=Q61846,MOUSE|MGI=MGI=1923381|UniProtKB=Q8CIG0,MOUSE|MGI=MGI=97621|UniProtKB=Q07832	#REF!	cellular protein modification process
GO:0016070	MOUSE|MGI=MGI=2443514|UniProtKB=P59328,MOUSE|MGI=MGI=1917722|UniProtKB=Q8CDM1,MOUSE|MGI=MGI=2654144|UniProtKB=Q8BHK9,MOUSE|MGI=MGI=1338889|UniProtKB=Q8VDF2,MOUSE|MGI=MGI=97503|UniProtKB=P17918	#REF!	chromosome segregation
GO:0006464	MOUSE|MGI=MGI=1915862|UniProtKB=Q9D1C1,MOUSE|MGI=MGI=1344418|UniProtKB=Q9Z0F4,MOUSE|MGI=MGI=1289156|UniProtKB=Q9JJ78,MOUSE|MGI=MGI=106924|UniProtKB=Q61846,MOUSE|MGI=MGI=1338889|UniProtKB=Q8VDF2	#REF!	transferase
GO:0007059	MOUSE|MGI=MGI=106067|UniProtKB=Q8CG48,MOUSE|MGI=MGI=1914302|UniProtKB=Q9D0F1,MOUSE|MGI=MGI=1860374|UniProtKB=Q9Z1B5,MOUSE|MGI=MGI=1919369|UniProtKB=A2APB8,MOUSE|MGI=MGI=1917349|UniProtKB=Q8CG47	#REF!	transcription from RNA polymerase II promoter
PC00220	MOUSE|MGI=MGI=107940|UniProtKB=Q61188,MOUSE|MGI=MGI=1289156|UniProtKB=Q9JJ78,MOUSE|MGI=MGI=106924|UniProtKB=Q61846,MOUSE|MGI=MGI=98763|UniProtKB=P04184,MOUSE|MGI=MGI=98878|UniProtKB=P07607	#REF!	structural constituent of cytoskeleton
GO:0006366	MOUSE|MGI=MGI=2443514|UniProtKB=P59328,MOUSE|MGI=MGI=1917722|UniProtKB=Q8CDM1,MOUSE|MGI=MGI=2654144|UniProtKB=Q8BHK9,MOUSE|MGI=MGI=1338889|UniProtKB=Q8VDF2	#REF!	regulation of nucleobase-containing compound metabolic process
GO:0005200	MOUSE|MGI=MGI=1915201|UniProtKB=Q922F4,MOUSE|MGI=MGI=1334448|UniProtKB=Q8CJ27,MOUSE|MGI=MGI=1858961|UniProtKB=Q99K43,MOUSE|MGI=MGI=1919369|UniProtKB=A2APB8	#REF!	DNA repair
GO:0019219	MOUSE|MGI=MGI=2443514|UniProtKB=P59328,MOUSE|MGI=MGI=1917722|UniProtKB=Q8CDM1,MOUSE|MGI=MGI=2654144|UniProtKB=Q8BHK9,MOUSE|MGI=MGI=1338889|UniProtKB=Q8VDF2	#REF!	transcription, DNA-dependent
GO:0006281	MOUSE|MGI=MGI=2654144|UniProtKB=Q8BHK9,MOUSE|MGI=MGI=106067|UniProtKB=Q8CG48,MOUSE|MGI=MGI=1349427|UniProtKB=Q9QZ11,MOUSE|MGI=MGI=1917349|UniProtKB=Q8CG47	#REF!	chromatin organization
GO:0006351	MOUSE|MGI=MGI=2443514|UniProtKB=P59328,MOUSE|MGI=MGI=1917722|UniProtKB=Q8CDM1,MOUSE|MGI=MGI=2654144|UniProtKB=Q8BHK9,MOUSE|MGI=MGI=1338889|UniProtKB=Q8VDF2	#REF!	single-multicellular organism process
GO:0006325	MOUSE|MGI=MGI=107940|UniProtKB=Q61188,MOUSE|MGI=MGI=2654144|UniProtKB=Q8BHK9,MOUSE|MGI=MGI=106067|UniProtKB=Q8CG48,MOUSE|MGI=MGI=1917349|UniProtKB=Q8CG47	#REF!	regulation of transcription from RNA polymerase II promoter
GO:0044707	MOUSE|MGI=MGI=1341163|UniProtKB=Q9JJ11,MOUSE|MGI=MGI=894680|UniProtKB=P97302,MOUSE|MGI=MGI=2183453|UniProtKB=Q8K4R9,MOUSE|MGI=MGI=1337006|UniProtKB=Q9QUP5	#REF!	kinase regulator activity
GO:0006357	MOUSE|MGI=MGI=2443514|UniProtKB=P59328,MOUSE|MGI=MGI=1917722|UniProtKB=Q8CDM1,MOUSE|MGI=MGI=2654144|UniProtKB=Q8BHK9,MOUSE|MGI=MGI=1338889|UniProtKB=Q8VDF2	#REF!	multicellular organismal process
GO:0019207	MOUSE|MGI=MGI=88302|UniProtKB=P24860,MOUSE|MGI=MGI=108069|UniProtKB=P51943,MOUSE|MGI=MGI=1913447|UniProtKB=P56390,MOUSE|MGI=MGI=2183443|UniProtKB=Q810T2	#REF!	kinase modulator
GO:0032501	MOUSE|MGI=MGI=1341163|UniProtKB=Q9JJ11,MOUSE|MGI=MGI=894680|UniProtKB=P97302,MOUSE|MGI=MGI=2183453|UniProtKB=Q8K4R9,MOUSE|MGI=MGI=1337006|UniProtKB=Q9QUP5	#REF!	cytoskeletal protein binding
PC00140	MOUSE|MGI=MGI=88302|UniProtKB=P24860,MOUSE|MGI=MGI=108069|UniProtKB=P51943,MOUSE|MGI=MGI=1913447|UniProtKB=P56390,MOUSE|MGI=MGI=2183443|UniProtKB=Q810T2	#REF!	DNA helicase
GO:0008092	MOUSE|MGI=MGI=1334448|UniProtKB=Q8CJ27,MOUSE|MGI=MGI=1858961|UniProtKB=Q99K43,MOUSE|MGI=MGI=1919369|UniProtKB=A2APB8	#REF!	nervous system development
PC00011	MOUSE|MGI=MGI=2654144|UniProtKB=Q8BHK9,MOUSE|MGI=MGI=103197|UniProtKB=P49718,MOUSE|MGI=MGI=1298227|UniProtKB=P97311	#REF!	kinase activator activity
GO:0007399	MOUSE|MGI=MGI=1341163|UniProtKB=Q9JJ11,MOUSE|MGI=MGI=1334448|UniProtKB=Q8CJ27,MOUSE|MGI=MGI=1337006|UniProtKB=Q9QUP5	#REF!	system development
GO:0019209	MOUSE|MGI=MGI=88302|UniProtKB=P24860,MOUSE|MGI=MGI=108069|UniProtKB=P51943,MOUSE|MGI=MGI=2183443|UniProtKB=Q810T2	#REF!	helicase activity
GO:0048731	MOUSE|MGI=MGI=1341163|UniProtKB=Q9JJ11,MOUSE|MGI=MGI=1334448|UniProtKB=Q8CJ27,MOUSE|MGI=MGI=1337006|UniProtKB=Q9QUP5	#REF!	kinase activator
GO:0004386	MOUSE|MGI=MGI=2654144|UniProtKB=Q8BHK9,MOUSE|MGI=MGI=103197|UniProtKB=P49718,MOUSE|MGI=MGI=1298227|UniProtKB=P97311	#REF!	localization
PC00138	MOUSE|MGI=MGI=88302|UniProtKB=P24860,MOUSE|MGI=MGI=108069|UniProtKB=P51943,MOUSE|MGI=MGI=2183443|UniProtKB=Q810T2	#REF!	anatomical structure morphogenesis
GO:0051179	MOUSE|MGI=MGI=103561|UniProtKB=P52293,MOUSE|MGI=MGI=1915201|UniProtKB=Q922F4,MOUSE|MGI=MGI=1914302|UniProtKB=Q9D0F1	#REF!	kinase
GO:0009653	MOUSE|MGI=MGI=894680|UniProtKB=P97302,MOUSE|MGI=MGI=1915201|UniProtKB=Q922F4,MOUSE|MGI=MGI=1334448|UniProtKB=Q8CJ27	#REF!	hydrolase activity, acting on ester bonds
PC00137	MOUSE|MGI=MGI=1289156|UniProtKB=Q9JJ78,MOUSE|MGI=MGI=106924|UniProtKB=Q61846,MOUSE|MGI=MGI=98763|UniProtKB=P04184	#REF!	DNA binding
GO:0016788	MOUSE|MGI=MGI=1344418|UniProtKB=Q9Z0F4,MOUSE|MGI=MGI=1349427|UniProtKB=Q9QZ11,MOUSE|MGI=MGI=1914878|UniProtKB=Q9EST5	#REF!	response to stimulus
GO:0003677	MOUSE|MGI=MGI=2443514|UniProtKB=P59328,MOUSE|MGI=MGI=107940|UniProtKB=Q61188,MOUSE|MGI=MGI=1349427|UniProtKB=Q9QZ11	#REF!	helicase
GO:0050896	MOUSE|MGI=MGI=1346325|UniProtKB=Q9Z111,MOUSE|MGI=MGI=107776|UniProtKB=P22339,MOUSE|MGI=MGI=106924|UniProtKB=Q61846	#REF!	enzyme activator activity
PC00115	MOUSE|MGI=MGI=2654144|UniProtKB=Q8BHK9,MOUSE|MGI=MGI=103197|UniProtKB=P49718,MOUSE|MGI=MGI=1298227|UniProtKB=P97311	#REF!	cytoskeleton organization
GO:0008047	MOUSE|MGI=MGI=88302|UniProtKB=P24860,MOUSE|MGI=MGI=108069|UniProtKB=P51943,MOUSE|MGI=MGI=2183443|UniProtKB=Q810T2	#REF!	protein kinase activity
GO:0007010	MOUSE|MGI=MGI=1341163|UniProtKB=Q9JJ11,MOUSE|MGI=MGI=1914302|UniProtKB=Q9D0F1	#REF!	chromatin binding
GO:0004672	MOUSE|MGI=MGI=1289156|UniProtKB=Q9JJ78,MOUSE|MGI=MGI=106924|UniProtKB=Q61846	#REF!	transport
GO:0003682	MOUSE|MGI=MGI=106067|UniProtKB=Q8CG48,MOUSE|MGI=MGI=1917349|UniProtKB=Q8CG47	#REF!	biosynthetic process
GO:0006810	MOUSE|MGI=MGI=103561|UniProtKB=P52293,MOUSE|MGI=MGI=1915201|UniProtKB=Q922F4	#REF!	ligase activity
GO:0009058	MOUSE|MGI=MGI=1917722|UniProtKB=Q8CDM1,MOUSE|MGI=MGI=97503|UniProtKB=P17918	#REF!	response to stress
GO:0016874	MOUSE|MGI=MGI=1915862|UniProtKB=Q9D1C1,MOUSE|MGI=MGI=1338889|UniProtKB=Q8VDF2	#REF!	microtubule motor activity
GO:0006950	MOUSE|MGI=MGI=1346325|UniProtKB=Q9Z111,MOUSE|MGI=MGI=107776|UniProtKB=P22339	#REF!	protein transport
GO:0003777	MOUSE|MGI=MGI=108389|UniProtKB=P33174,MOUSE|MGI=MGI=1098231|UniProtKB=Q6P9P6	#REF!	reproduction
GO:0015031	MOUSE|MGI=MGI=103561|UniProtKB=P52293,MOUSE|MGI=MGI=1915201|UniProtKB=Q922F4	#REF!	DNA helicase activity
GO:0000003	MOUSE|MGI=MGI=88302|UniProtKB=P24860,MOUSE|MGI=MGI=108069|UniProtKB=P51943	#REF!	microtubule
GO:0003678	MOUSE|MGI=MGI=103197|UniProtKB=P49718,MOUSE|MGI=MGI=1298227|UniProtKB=P97311	#REF!	methyltransferase
GO:0005874	MOUSE|MGI=MGI=1858961|UniProtKB=Q99K43,MOUSE|MGI=MGI=1919369|UniProtKB=A2APB8	#REF!	methyltransferase activity
PC00155	MOUSE|MGI=MGI=107940|UniProtKB=Q61188,MOUSE|MGI=MGI=98878|UniProtKB=P07607	#REF!	immune system process
GO:0008168	MOUSE|MGI=MGI=107940|UniProtKB=Q61188,MOUSE|MGI=MGI=98878|UniProtKB=P07607	#REF!	apoptotic process
GO:0002376	MOUSE|MGI=MGI=1346325|UniProtKB=Q9Z111,MOUSE|MGI=MGI=107776|UniProtKB=P22339	#REF!	intracellular protein transport
GO:0006915	MOUSE|MGI=MGI=1346325|UniProtKB=Q9Z111,MOUSE|MGI=MGI=107776|UniProtKB=P22339	#REF!	non-motor microtubule binding protein
GO:0006886	MOUSE|MGI=MGI=103561|UniProtKB=P52293,MOUSE|MGI=MGI=1915201|UniProtKB=Q922F4	#REF!	system process
PC00166	MOUSE|MGI=MGI=1858961|UniProtKB=Q99K43,MOUSE|MGI=MGI=1919369|UniProtKB=A2APB8	#REF!	chromatin/chromatin-binding protein
GO:0003008	MOUSE|MGI=MGI=894680|UniProtKB=P97302,MOUSE|MGI=MGI=2183453|UniProtKB=Q8K4R9	#REF!	spermatogenesis
PC00077	MOUSE|MGI=MGI=106067|UniProtKB=Q8CG48,MOUSE|MGI=MGI=1917349|UniProtKB=Q8CG47	#REF!	neurological system process
GO:0007283	MOUSE|MGI=MGI=88302|UniProtKB=P24860,MOUSE|MGI=MGI=108069|UniProtKB=P51943	#REF!	death
GO:0050877	MOUSE|MGI=MGI=894680|UniProtKB=P97302,MOUSE|MGI=MGI=2183453|UniProtKB=Q8K4R9	#REF!	protein kinase
GO:0016265	MOUSE|MGI=MGI=1346325|UniProtKB=Q9Z111,MOUSE|MGI=MGI=107776|UniProtKB=P22339	#REF!	gamete generation
PC00193	MOUSE|MGI=MGI=1289156|UniProtKB=Q9JJ78,MOUSE|MGI=MGI=106924|UniProtKB=Q61846	#REF!	phosphatase activity
GO:0007276	MOUSE|MGI=MGI=88302|UniProtKB=P24860,MOUSE|MGI=MGI=108069|UniProtKB=P51943	#REF!	cell death
GO:0016791	MOUSE|MGI=MGI=1344418|UniProtKB=Q9Z0F4,MOUSE|MGI=MGI=1914878|UniProtKB=Q9EST5	#REF!	protein phosphorylation
GO:0008219	MOUSE|MGI=MGI=1346325|UniProtKB=Q9Z111,MOUSE|MGI=MGI=107776|UniProtKB=P22339	#REF!	proteolysis
GO:0006468	MOUSE|MGI=MGI=1289156|UniProtKB=Q9JJ78,MOUSE|MGI=MGI=106924|UniProtKB=Q61846	#REF!	microtubule binding
GO:0006508	MOUSE|MGI=MGI=1915862|UniProtKB=Q9D1C1,MOUSE|MGI=MGI=1859866|UniProtKB=Q9JJ66	#REF!	meiosis
GO:0008017	MOUSE|MGI=MGI=1858961|UniProtKB=Q99K43,MOUSE|MGI=MGI=1919369|UniProtKB=A2APB8	#REF!	exodeoxyribonuclease
GO:0007126	MOUSE|MGI=MGI=1917349|UniProtKB=Q8CG47	#REF!	transfer/carrier protein
PC00098	MOUSE|MGI=MGI=1349427|UniProtKB=Q9QZ11	#REF!	damaged DNA binding
PC00219	MOUSE|MGI=MGI=103561|UniProtKB=P52293	#REF!	calmodulin binding
GO:0003684	MOUSE|MGI=MGI=1349427|UniProtKB=Q9QZ11	#REF!	phosphatase modulator
GO:0005516	MOUSE|MGI=MGI=1344418|UniProtKB=Q9Z0F4	#REF!	extracellular matrix glycoprotein
PC00184	MOUSE|MGI=MGI=1914878|UniProtKB=Q9EST5	#REF!	extracellular matrix protein
PC00100	MOUSE|MGI=MGI=1337006|UniProtKB=Q9QUP5	#REF!	actin family cytoskeletal protein
PC00102	MOUSE|MGI=MGI=1337006|UniProtKB=Q9QUP5	#REF!	protein localization
PC00041	MOUSE|MGI=MGI=1334448|UniProtKB=Q8CJ27	#REF!	nucleus
GO:0008104	MOUSE|MGI=MGI=1914302|UniProtKB=Q9D0F1	#REF!	biological adhesion
GO:0005634	MOUSE|MGI=MGI=1914302|UniProtKB=Q9D0F1	#REF!	exodeoxyribonuclease activity
GO:0022610	MOUSE|MGI=MGI=1337006|UniProtKB=Q9QUP5	#REF!	phosphatase
GO:0004529	MOUSE|MGI=MGI=1349427|UniProtKB=Q9QZ11	#REF!	chromosome
PC00181	MOUSE|MGI=MGI=1344418|UniProtKB=Q9Z0F4	#REF!	calcium ion binding
GO:0005694	MOUSE|MGI=MGI=1914302|UniProtKB=Q9D0F1	#REF!	actin binding
GO:0005509	MOUSE|MGI=MGI=1344418|UniProtKB=Q9Z0F4	#REF!	damaged DNA-binding protein
GO:0003779	MOUSE|MGI=MGI=1334448|UniProtKB=Q8CJ27	#REF!	non-receptor serine/threonine protein kinase
PC00086	MOUSE|MGI=MGI=1349427|UniProtKB=Q9QZ11	#REF!	phosphatase regulator activity
PC00167	MOUSE|MGI=MGI=106924|UniProtKB=Q61846	#REF!	nuclease
GO:0019208	MOUSE|MGI=MGI=1914878|UniProtKB=Q9EST5	#REF!	tubulin
PC00170	MOUSE|MGI=MGI=1349427|UniProtKB=Q9QZ11	#REF!	nuclease activity
PC00228	MOUSE|MGI=MGI=1915201|UniProtKB=Q922F4	#REF!	calmodulin
GO:0004518	MOUSE|MGI=MGI=1349427|UniProtKB=Q9QZ11	#REF!	phosphatase inhibitor activity
PC00061	MOUSE|MGI=MGI=1344418|UniProtKB=Q9Z0F4	#REF!	ligase
GO:0019212	MOUSE|MGI=MGI=1914878|UniProtKB=Q9EST5	#REF!	ubiquitin-protein ligase
PC00142	MOUSE|MGI=MGI=1338889|UniProtKB=Q8VDF2	#REF!	extracellular region
PC00234	MOUSE|MGI=MGI=1338889|UniProtKB=Q8VDF2	#REF!	transmembrane receptor regulatory/adaptor protein
GO:0005576	MOUSE|MGI=MGI=1337006|UniProtKB=Q9QUP5	#REF!	regulation of gene expression, epigenetic
PC00226	MOUSE|MGI=MGI=2183453|UniProtKB=Q8K4R9	#REF!	intracellular calcium-sensing protein
GO:0040029	MOUSE|MGI=MGI=1917722|UniProtKB=Q8CDM1	#REF!	cytokinesis
PC00131	MOUSE|MGI=MGI=1344418|UniProtKB=Q9Z0F4	#REF!	protein phosphatase
GO:0000910	MOUSE|MGI=MGI=1858961|UniProtKB=Q99K43	#REF!	DNA polymerase processivity factor
PC00195	MOUSE|MGI=MGI=1344418|UniProtKB=Q9Z0F4	#REF!	regulation of cell cycle
PC00015	MOUSE|MGI=MGI=97503|UniProtKB=P17918	#REF!	non-motor actin binding protein
GO:0051726	MOUSE|MGI=MGI=1915862|UniProtKB=Q9D1C1	#REF!	pyrimidine nucleobase metabolic process
PC00165	MOUSE|MGI=MGI=1334448|UniProtKB=Q8CJ27	#REF!	nucleotide kinase
GO:0006206	MOUSE|MGI=MGI=98763|UniProtKB=P04184	#REF!	phosphoprotein phosphatase activity
PC00172	MOUSE|MGI=MGI=98763|UniProtKB=P04184	#REF!	actin cytoskeleton
GO:0004721	MOUSE|MGI=MGI=1344418|UniProtKB=Q9Z0F4	#REF!	endodeoxyribonuclease
GO:0015629	MOUSE|MGI=MGI=1334448|UniProtKB=Q8CJ27	#REF!	ubiquitin-protein ligase activity
PC00093	MOUSE|MGI=MGI=1349427|UniProtKB=Q9QZ11	#REF!	nucleotide kinase activity
GO:0004842	MOUSE|MGI=MGI=1338889|UniProtKB=Q8VDF2	#REF!	endodeoxyribonuclease activity
GO:0019201	MOUSE|MGI=MGI=98763|UniProtKB=P04184	#REF!	calcium-binding protein
GO:0004520	MOUSE|MGI=MGI=1349427|UniProtKB=Q9QZ11	#REF!	phosphatase inhibitor
PC00060	MOUSE|MGI=MGI=1344418|UniProtKB=Q9Z0F4	#REF!	enzyme inhibitor activity
PC00183	MOUSE|MGI=MGI=1914878|UniProtKB=Q9EST5	#REF!	single-stranded DNA binding
GO:0004857	MOUSE|MGI=MGI=1914878|UniProtKB=Q9EST5	#REF!	protein targeting
GO:0003697	MOUSE|MGI=MGI=1349427|UniProtKB=Q9QZ11	#REF!	extracellular matrix
GO:0006605	MOUSE|MGI=MGI=103561|UniProtKB=P52293	#REF!	nuclear chromosome
GO:0031012	MOUSE|MGI=MGI=1337006|UniProtKB=Q9QUP5
GO:0000228	MOUSE|MGI=MGI=1914302|UniProtKB=Q9D0F1

## Sheet: cluster 5
Table S7.cluster 5
Gene names
NLRP3		Go Enrichment							Pathway Enrichment
KERA		GO term	Reference	Test	Expected	Fold enrichment	P - Value		PANTHER Pathways	Reference	Test	Expected	Fold Enrichment	P value
PRMT8		positive regulation of telomerase RNA localization to Cajal body	15	3	0.03	89.28	0.0458
GUCY1A2		regulation of telomerase RNA localization to Cajal body	15	3	0.03	89.28	0.0458		Xanthine and guanine salvage pathway	5	1	0.01	89.28	0.0111
SEC61A1		rRNA processing	154	7	0.34	20.29	0.000452		Folate biosynthesis	5	1	0.01	89.28	0.0111
SNRPB		ribosome biogenesis	235	8	0.53	15.2	0.000431		Adenine and hypoxanthine salvage pathway	10	2	0.02	89.28	0.000242
RPL22L1		ribonucleoprotein complex biogenesis	346	9	0.78	11.61	0.000575		Purine metabolism	7	1	0.02	63.77	0.0156
GRPEL1		rRNA metabolic process	159	7	0.36	19.65	0.000561		Salvage pyrimidine ribonucleotides	14	1	0.03	31.89	0.0309
BCAP31		ncRNA metabolic process	377	9	0.84	10.66	0.00118		CCKR signaling map	159	2	0.36	5.62	0.0496
EIF3B		cellular metabolic process	6999	32	15.68	2.04	0.0164
TARS		nitrogen compound metabolic process	4436	26	9.94	2.62	0.00342
COX18		primary metabolic process	7288	32	16.33	1.96	0.0434
CCT3		ncRNA processing	286	7	0.64	10.93	0.0276
FBL		organonitrogen compound biosynthetic process	838	11	1.88	5.86	0.0158
LRRC8D		organonitrogen compound metabolic process	1456	14	3.26	4.29	0.0197
EIF4E
WDR77
HSP90B1
GARS
CIRH1A
SEMA4A
EIF4A1
NOP56
PNP
RPS2
BTG1
HSPA5
TOMM40
RPS19BP1
DNAJC11
NOP2
NHP2
P4HB
CRELD2
NSUN5
MOCS1
PDIA5
TRAF3IP3
ADA
PRKCSH
POLR2E
PDE6H
UPP1
NOP10
AEN
CTSC
WNK4
CTPS
GCH1
NT5C1B
GM9797
GO Term	Genes	% of genes	Term name
GO:0008152	MOUSE|MGI=MGI=98342|UniProtKB=P27048,MOUSE|MGI=MGI=95305|UniProtKB=P63073,MOUSE|MGI=MGI=2140844|UniProtKB=Q8K4F6,MOUSE|MGI=MGI=1925850|UniProtKB=P61249,MOUSE|MGI=MGI=98817|UniProtKB=P08113,MOUSE|MGI=MGI=104708|UniProtKB=P80318,MOUSE|MGI=MGI=1915278|UniProtKB=Q9D7S7,MOUSE|MGI=MGI=97464|UniProtKB=P09103,MOUSE|MGI=MGI=2660877|UniProtKB=F8VQK3,MOUSE|MGI=MGI=105110|UniProtKB=P25444,MOUSE|MGI=MGI=19134…	#REF!	metabolic process
GO:0044238	MOUSE|MGI=MGI=98342|UniProtKB=P27048,MOUSE|MGI=MGI=95305|UniProtKB=P63073,MOUSE|MGI=MGI=2140844|UniProtKB=Q8K4F6,MOUSE|MGI=MGI=98817|UniProtKB=P08113,MOUSE|MGI=MGI=104708|UniProtKB=P80318,MOUSE|MGI=MGI=1915278|UniProtKB=Q9D7S7,MOUSE|MGI=MGI=97464|UniProtKB=P09103,MOUSE|MGI=MGI=2660877|UniProtKB=F8VQK3,MOUSE|MGI=MGI=105110|UniProtKB=P25444,MOUSE|MGI=MGI=1913431|UniProtKB=Q9CQS2,MOUSE|MGI=MGI=19170…	#REF!	primary metabolic process
GO:0019538	MOUSE|MGI=MGI=106314|UniProtKB=Q9D0R2,MOUSE|MGI=MGI=107877|UniProtKB=O08795,MOUSE|MGI=MGI=1919849|UniProtKB=Q921X9,MOUSE|MGI=MGI=95305|UniProtKB=P63073,MOUSE|MGI=MGI=98817|UniProtKB=P08113,MOUSE|MGI=MGI=104708|UniProtKB=P80318,MOUSE|MGI=MGI=1915278|UniProtKB=Q9D7S7,MOUSE|MGI=MGI=95303|UniProtKB=P60843,MOUSE|MGI=MGI=97464|UniProtKB=P09103,MOUSE|MGI=MGI=1334417|UniProtKB=Q99LP6,MOUSE|MGI=MGI=244853…	#REF!	protein metabolic process
GO:0005488	MOUSE|MGI=MGI=98342|UniProtKB=P27048,MOUSE|MGI=MGI=95486|UniProtKB=P35550,MOUSE|MGI=MGI=107877|UniProtKB=O08795,MOUSE|MGI=MGI=95305|UniProtKB=P63073,MOUSE|MGI=MGI=2140844|UniProtKB=Q8K4F6,MOUSE|MGI=MGI=1915278|UniProtKB=Q9D7S7,MOUSE|MGI=MGI=95303|UniProtKB=P60843,MOUSE|MGI=MGI=1915298|UniProtKB=Q9CZI9,MOUSE|MGI=MGI=95675|UniProtKB=Q05915,MOUSE|MGI=MGI=1914384|UniProtKB=Q9D6Z1,MOUSE|MGI=MGI=107560…	#REF!	binding
GO:0003824	MOUSE|MGI=MGI=1097668|UniProtKB=P52624,MOUSE|MGI=MGI=98342|UniProtKB=P27048,MOUSE|MGI=MGI=95486|UniProtKB=P35550,MOUSE|MGI=MGI=106314|UniProtKB=Q9D0R2,MOUSE|MGI=MGI=107877|UniProtKB=O08795,MOUSE|MGI=MGI=1919849|UniProtKB=Q921X9,MOUSE|MGI=MGI=107474|UniProtKB=P56528,MOUSE|MGI=MGI=2140844|UniProtKB=Q8K4F6,MOUSE|MGI=MGI=1925850|UniProtKB=P61249,MOUSE|MGI=MGI=87916|UniProtKB=P03958,MOUSE|MGI=MGI=9530…	#REF!	catalytic activity
GO:0044464	MOUSE|MGI=MGI=97464|UniProtKB=P09103,MOUSE|MGI=MGI=1913670|UniProtKB=Q80UW8,MOUSE|MGI=MGI=95486|UniProtKB=P35550,MOUSE|MGI=MGI=1919849|UniProtKB=Q921X9,MOUSE|MGI=MGI=107474|UniProtKB=P56528,MOUSE|MGI=MGI=95675|UniProtKB=Q05915,MOUSE|MGI=MGI=1914384|UniProtKB=Q9D6Z1,MOUSE|MGI=MGI=105110|UniProtKB=P25444,MOUSE|MGI=MGI=106478|UniProtKB=Q8JZQ9,MOUSE|MGI=MGI=87916|UniProtKB=P03958,MOUSE|MGI=MGI=304308…	#REF!	cell part
PC00031	MOUSE|MGI=MGI=1915278|UniProtKB=Q9D7S7,MOUSE|MGI=MGI=95303|UniProtKB=P60843,MOUSE|MGI=MGI=1913670|UniProtKB=Q80UW8,MOUSE|MGI=MGI=1915298|UniProtKB=Q9CZI9,MOUSE|MGI=MGI=98342|UniProtKB=P27048,MOUSE|MGI=MGI=95486|UniProtKB=P35550,MOUSE|MGI=MGI=95305|UniProtKB=P63073,MOUSE|MGI=MGI=1914384|UniProtKB=Q9D6Z1,MOUSE|MGI=MGI=105110|UniProtKB=P25444,MOUSE|MGI=MGI=1913431|UniProtKB=Q9CQS2,MOUSE|MGI=MGI=1064…	#REF!	RNA binding protein
GO:0009987	MOUSE|MGI=MGI=88215|UniProtKB=P62325,MOUSE|MGI=MGI=95486|UniProtKB=P35550,MOUSE|MGI=MGI=1919849|UniProtKB=Q921X9,MOUSE|MGI=MGI=107474|UniProtKB=P56528,MOUSE|MGI=MGI=1858259|UniProtKB=Q9QYA2,MOUSE|MGI=MGI=87916|UniProtKB=P03958,MOUSE|MGI=MGI=97464|UniProtKB=P09103,MOUSE|MGI=MGI=1913670|UniProtKB=Q80UW8,MOUSE|MGI=MGI=2448532|UniProtKB=Q8VC74,MOUSE|MGI=MGI=95675|UniProtKB=Q05915,MOUSE|MGI=MGI=120239…	#REF!	cellular process
GO:0006139	MOUSE|MGI=MGI=1097668|UniProtKB=P52624,MOUSE|MGI=MGI=98342|UniProtKB=P27048,MOUSE|MGI=MGI=95486|UniProtKB=P35550,MOUSE|MGI=MGI=106314|UniProtKB=Q9D0R2,MOUSE|MGI=MGI=2140844|UniProtKB=Q8K4F6,MOUSE|MGI=MGI=87916|UniProtKB=P03958,MOUSE|MGI=MGI=95303|UniProtKB=P60843,MOUSE|MGI=MGI=1913670|UniProtKB=Q80UW8,MOUSE|MGI=MGI=1915298|UniProtKB=Q9CZI9,MOUSE|MGI=MGI=97365|UniProtKB=P23492,MOUSE|MGI=MGI=266087…	#REF!	nucleobase-containing compound metabolic process
GO:0016070	MOUSE|MGI=MGI=1913670|UniProtKB=Q80UW8,MOUSE|MGI=MGI=1915298|UniProtKB=Q9CZI9,MOUSE|MGI=MGI=98342|UniProtKB=P27048,MOUSE|MGI=MGI=95486|UniProtKB=P35550,MOUSE|MGI=MGI=106314|UniProtKB=Q9D0R2,MOUSE|MGI=MGI=1202398|UniProtKB=O35367,MOUSE|MGI=MGI=2140844|UniProtKB=Q8K4F6,MOUSE|MGI=MGI=1914384|UniProtKB=Q9D6Z1,MOUSE|MGI=MGI=1913431|UniProtKB=Q9CQS2,MOUSE|MGI=MGI=1917715|UniProtKB=Q99J09,MOUSE|MGI=MGI=…	#REF!	RNA metabolic process
GO:0016787	MOUSE|MGI=MGI=1915298|UniProtKB=Q9CZI9,MOUSE|MGI=MGI=107474|UniProtKB=P56528,MOUSE|MGI=MGI=95675|UniProtKB=Q05915,MOUSE|MGI=MGI=1925850|UniProtKB=P61249,MOUSE|MGI=MGI=109553|UniProtKB=P97821,MOUSE|MGI=MGI=87916|UniProtKB=P03958	#REF!	hydrolase activity
PC00171	MOUSE|MGI=MGI=98342|UniProtKB=P27048,MOUSE|MGI=MGI=95486|UniProtKB=P35550,MOUSE|MGI=MGI=95305|UniProtKB=P63073,MOUSE|MGI=MGI=2140844|UniProtKB=Q8K4F6,MOUSE|MGI=MGI=1915278|UniProtKB=Q9D7S7,MOUSE|MGI=MGI=95303|UniProtKB=P60843,MOUSE|MGI=MGI=1913670|UniProtKB=Q80UW8,MOUSE|MGI=MGI=1915298|UniProtKB=Q9CZI9,MOUSE|MGI=MGI=1914384|UniProtKB=Q9D6Z1,MOUSE|MGI=MGI=105110|UniProtKB=P25444,MOUSE|MGI=MGI=1913…	#REF!	nucleic acid binding
GO:0003676	MOUSE|MGI=MGI=1915278|UniProtKB=Q9D7S7,MOUSE|MGI=MGI=95303|UniProtKB=P60843,MOUSE|MGI=MGI=1915298|UniProtKB=Q9CZI9,MOUSE|MGI=MGI=98342|UniProtKB=P27048,MOUSE|MGI=MGI=95486|UniProtKB=P35550,MOUSE|MGI=MGI=95305|UniProtKB=P63073,MOUSE|MGI=MGI=2140844|UniProtKB=Q8K4F6,MOUSE|MGI=MGI=1914384|UniProtKB=Q9D6Z1,MOUSE|MGI=MGI=1913431|UniProtKB=Q9CQS2,MOUSE|MGI=MGI=106478|UniProtKB=Q8JZQ9,MOUSE|MGI=MGI=1098…	#REF!	nucleic acid binding
GO:0005622	MOUSE|MGI=MGI=97464|UniProtKB=P09103,MOUSE|MGI=MGI=1913670|UniProtKB=Q80UW8,MOUSE|MGI=MGI=95486|UniProtKB=P35550,MOUSE|MGI=MGI=1919849|UniProtKB=Q921X9,MOUSE|MGI=MGI=95675|UniProtKB=Q05915,MOUSE|MGI=MGI=1914384|UniProtKB=Q9D6Z1,MOUSE|MGI=MGI=105110|UniProtKB=P25444,MOUSE|MGI=MGI=106478|UniProtKB=Q8JZQ9,MOUSE|MGI=MGI=87916|UniProtKB=P03958,MOUSE|MGI=MGI=3043083|UniProtKB=Q6PAK3	#REF!	intracellular
GO:0044085	MOUSE|MGI=MGI=95486|UniProtKB=P35550,MOUSE|MGI=MGI=2448532|UniProtKB=Q8VC74,MOUSE|MGI=MGI=1914384|UniProtKB=Q9D6Z1,MOUSE|MGI=MGI=95835|UniProtKB=P20029,MOUSE|MGI=MGI=104708|UniProtKB=P80318	#REF!	cellular component biogenesis
GO:0032991	MOUSE|MGI=MGI=1913670|UniProtKB=Q80UW8,MOUSE|MGI=MGI=95486|UniProtKB=P35550,MOUSE|MGI=MGI=1914384|UniProtKB=Q9D6Z1,MOUSE|MGI=MGI=105110|UniProtKB=P25444,MOUSE|MGI=MGI=106478|UniProtKB=Q8JZQ9	#REF!	macromolecular complex
GO:0003723	MOUSE|MGI=MGI=95303|UniProtKB=P60843,MOUSE|MGI=MGI=98342|UniProtKB=P27048,MOUSE|MGI=MGI=95305|UniProtKB=P63073,MOUSE|MGI=MGI=1914384|UniProtKB=Q9D6Z1,MOUSE|MGI=MGI=106478|UniProtKB=Q8JZQ9	#REF!	RNA binding
GO:0006810	MOUSE|MGI=MGI=1858417|UniProtKB=P61620,MOUSE|MGI=MGI=1350933|UniProtKB=Q61335,MOUSE|MGI=MGI=2448532|UniProtKB=Q8VC74,MOUSE|MGI=MGI=1858259|UniProtKB=Q9QYA2,MOUSE|MGI=MGI=1917715|UniProtKB=Q99J09	#REF!	transport
GO:0009058	MOUSE|MGI=MGI=1913670|UniProtKB=Q80UW8,MOUSE|MGI=MGI=95675|UniProtKB=Q05915,MOUSE|MGI=MGI=105110|UniProtKB=P25444,MOUSE|MGI=MGI=106478|UniProtKB=Q8JZQ9,MOUSE|MGI=MGI=87916|UniProtKB=P03958,MOUSE|MGI=MGI=3043083|UniProtKB=Q6PAK3	#REF!	biosynthetic process
PC00220	MOUSE|MGI=MGI=1097668|UniProtKB=P52624,MOUSE|MGI=MGI=1913670|UniProtKB=Q80UW8,MOUSE|MGI=MGI=95486|UniProtKB=P35550,MOUSE|MGI=MGI=107877|UniProtKB=O08795,MOUSE|MGI=MGI=97365|UniProtKB=P23492,MOUSE|MGI=MGI=2140844|UniProtKB=Q8K4F6,MOUSE|MGI=MGI=1917097|UniProtKB=Q80UE6,MOUSE|MGI=MGI=3043083|UniProtKB=Q6PAK3	#REF!	transferase
GO:0016740	MOUSE|MGI=MGI=1097668|UniProtKB=P52624,MOUSE|MGI=MGI=1913670|UniProtKB=Q80UW8,MOUSE|MGI=MGI=95486|UniProtKB=P35550,MOUSE|MGI=MGI=107877|UniProtKB=O08795,MOUSE|MGI=MGI=97365|UniProtKB=P23492,MOUSE|MGI=MGI=2140844|UniProtKB=Q8K4F6,MOUSE|MGI=MGI=1917097|UniProtKB=Q80UE6,MOUSE|MGI=MGI=3043083|UniProtKB=Q6PAK3	#REF!	transferase activity
GO:0032502	MOUSE|MGI=MGI=97464|UniProtKB=P09103,MOUSE|MGI=MGI=1202398|UniProtKB=O35367,MOUSE|MGI=MGI=107560|UniProtKB=Q62178,MOUSE|MGI=MGI=2653833|UniProtKB=Q8R4B8	#REF!	developmental process
GO:0016072	MOUSE|MGI=MGI=95486|UniProtKB=P35550,MOUSE|MGI=MGI=2140844|UniProtKB=Q8K4F6,MOUSE|MGI=MGI=1914384|UniProtKB=Q9D6Z1,MOUSE|MGI=MGI=1913431|UniProtKB=Q9CQS2,MOUSE|MGI=MGI=1098547|UniProtKB=Q9CRB2	#REF!	rRNA metabolic process
GO:0005737	MOUSE|MGI=MGI=97464|UniProtKB=P09103,MOUSE|MGI=MGI=1919849|UniProtKB=Q921X9,MOUSE|MGI=MGI=105110|UniProtKB=P25444,MOUSE|MGI=MGI=106478|UniProtKB=Q8JZQ9,MOUSE|MGI=MGI=87916|UniProtKB=P03958,MOUSE|MGI=MGI=3043083|UniProtKB=Q6PAK3	#REF!	cytoplasm
GO:0071840	MOUSE|MGI=MGI=95486|UniProtKB=P35550,MOUSE|MGI=MGI=2448532|UniProtKB=Q8VC74,MOUSE|MGI=MGI=1914384|UniProtKB=Q9D6Z1,MOUSE|MGI=MGI=1858259|UniProtKB=Q9QYA2,MOUSE|MGI=MGI=1917715|UniProtKB=Q99J09,MOUSE|MGI=MGI=95835|UniProtKB=P20029,MOUSE|MGI=MGI=104708|UniProtKB=P80318,MOUSE|MGI=MGI=3043083|UniProtKB=Q6PAK3	#REF!	cellular component organization or biogenesis
GO:0005198	MOUSE|MGI=MGI=1915278|UniProtKB=Q9D7S7,MOUSE|MGI=MGI=105110|UniProtKB=P25444,MOUSE|MGI=MGI=1913431|UniProtKB=Q9CQS2,MOUSE|MGI=MGI=1098547|UniProtKB=Q9CRB2	#REF!	structural molecule activity
GO:0006412	MOUSE|MGI=MGI=1915278|UniProtKB=Q9D7S7,MOUSE|MGI=MGI=95303|UniProtKB=P60843,MOUSE|MGI=MGI=95305|UniProtKB=P63073,MOUSE|MGI=MGI=106478|UniProtKB=Q8JZQ9,MOUSE|MGI=MGI=1098547|UniProtKB=Q9CRB2	#REF!	translation
GO:0016043	MOUSE|MGI=MGI=1858259|UniProtKB=Q9QYA2,MOUSE|MGI=MGI=1917715|UniProtKB=Q99J09,MOUSE|MGI=MGI=3043083|UniProtKB=Q6PAK3	#REF!	cellular component organization
GO:0050789	MOUSE|MGI=MGI=95303|UniProtKB=P60843,MOUSE|MGI=MGI=97464|UniProtKB=P09103,MOUSE|MGI=MGI=107877|UniProtKB=O08795,MOUSE|MGI=MGI=95305|UniProtKB=P63073,MOUSE|MGI=MGI=107474|UniProtKB=P56528,MOUSE|MGI=MGI=1202398|UniProtKB=O35367,MOUSE|MGI=MGI=3043083|UniProtKB=Q6PAK3	#REF!	regulation of biological process
PC00072	MOUSE|MGI=MGI=2441706|UniProtKB=Q8C0G2,MOUSE|MGI=MGI=1334417|UniProtKB=Q99LP6,MOUSE|MGI=MGI=98817|UniProtKB=P08113,MOUSE|MGI=MGI=95835|UniProtKB=P20029,MOUSE|MGI=MGI=104708|UniProtKB=P80318	#REF!	chaperone
GO:0065007	MOUSE|MGI=MGI=95303|UniProtKB=P60843,MOUSE|MGI=MGI=97464|UniProtKB=P09103,MOUSE|MGI=MGI=107877|UniProtKB=O08795,MOUSE|MGI=MGI=95305|UniProtKB=P63073,MOUSE|MGI=MGI=107474|UniProtKB=P56528,MOUSE|MGI=MGI=1202398|UniProtKB=O35367,MOUSE|MGI=MGI=3043083|UniProtKB=Q6PAK3	#REF!	biological regulation
GO:0006996	MOUSE|MGI=MGI=1858259|UniProtKB=Q9QYA2,MOUSE|MGI=MGI=1917715|UniProtKB=Q99J09,MOUSE|MGI=MGI=3043083|UniProtKB=Q6PAK3	#REF!	organelle organization
GO:0006807	MOUSE|MGI=MGI=1913670|UniProtKB=Q80UW8,MOUSE|MGI=MGI=95486|UniProtKB=P35550,MOUSE|MGI=MGI=95675|UniProtKB=Q05915,MOUSE|MGI=MGI=1914384|UniProtKB=Q9D6Z1,MOUSE|MGI=MGI=87916|UniProtKB=P03958,MOUSE|MGI=MGI=3043083|UniProtKB=Q6PAK3	#REF!	nitrogen compound metabolic process
GO:0006457	MOUSE|MGI=MGI=97464|UniProtKB=P09103,MOUSE|MGI=MGI=1919849|UniProtKB=Q921X9,MOUSE|MGI=MGI=1334417|UniProtKB=Q99LP6,MOUSE|MGI=MGI=98817|UniProtKB=P08113,MOUSE|MGI=MGI=95835|UniProtKB=P20029,MOUSE|MGI=MGI=104708|UniProtKB=P80318	#REF!	protein folding
GO:0007154	MOUSE|MGI=MGI=88215|UniProtKB=P62325,MOUSE|MGI=MGI=97464|UniProtKB=P09103,MOUSE|MGI=MGI=1202398|UniProtKB=O35367,MOUSE|MGI=MGI=107560|UniProtKB=Q62178,MOUSE|MGI=MGI=1917715|UniProtKB=Q99J09,MOUSE|MGI=MGI=1917097|UniProtKB=Q80UE6	#REF!	cell communication
GO:0006461	MOUSE|MGI=MGI=2448532|UniProtKB=Q8VC74,MOUSE|MGI=MGI=95835|UniProtKB=P20029,MOUSE|MGI=MGI=104708|UniProtKB=P80318	#REF!	protein complex assembly
GO:0005215	MOUSE|MGI=MGI=1858417|UniProtKB=P61620,MOUSE|MGI=MGI=1350933|UniProtKB=Q61335,MOUSE|MGI=MGI=2448532|UniProtKB=Q8VC74	#REF!	transporter activity
GO:0006950	MOUSE|MGI=MGI=97464|UniProtKB=P09103,MOUSE|MGI=MGI=1919849|UniProtKB=Q921X9,MOUSE|MGI=MGI=98817|UniProtKB=P08113,MOUSE|MGI=MGI=95835|UniProtKB=P20029	#REF!	response to stress
GO:0015031	MOUSE|MGI=MGI=1858417|UniProtKB=P61620,MOUSE|MGI=MGI=1350933|UniProtKB=Q61335,MOUSE|MGI=MGI=1858259|UniProtKB=Q9QYA2,MOUSE|MGI=MGI=1917715|UniProtKB=Q99J09	#REF!	protein transport
GO:0006464	MOUSE|MGI=MGI=107877|UniProtKB=O08795,MOUSE|MGI=MGI=1202398|UniProtKB=O35367,MOUSE|MGI=MGI=1917097|UniProtKB=Q80UE6,MOUSE|MGI=MGI=3043083|UniProtKB=Q6PAK3	#REF!	cellular protein modification process
GO:0043226	MOUSE|MGI=MGI=97464|UniProtKB=P09103,MOUSE|MGI=MGI=95486|UniProtKB=P35550,MOUSE|MGI=MGI=1919849|UniProtKB=Q921X9,MOUSE|MGI=MGI=1914384|UniProtKB=Q9D6Z1,MOUSE|MGI=MGI=105110|UniProtKB=P25444	#REF!	organelle
GO:0050896	MOUSE|MGI=MGI=97464|UniProtKB=P09103,MOUSE|MGI=MGI=1919849|UniProtKB=Q921X9,MOUSE|MGI=MGI=98817|UniProtKB=P08113,MOUSE|MGI=MGI=95835|UniProtKB=P20029,MOUSE|MGI=MGI=2653833|UniProtKB=Q8R4B8	#REF!	response to stimulus
PC00121	MOUSE|MGI=MGI=107474|UniProtKB=P56528,MOUSE|MGI=MGI=95675|UniProtKB=Q05915,MOUSE|MGI=MGI=1925850|UniProtKB=P61249,MOUSE|MGI=MGI=109553|UniProtKB=P97821,MOUSE|MGI=MGI=87916|UniProtKB=P03958	#REF!	hydrolase
PC00197	MOUSE|MGI=MGI=1202398|UniProtKB=O35367,MOUSE|MGI=MGI=1917715|UniProtKB=Q99J09	#REF!	receptor
GO:0043234	MOUSE|MGI=MGI=1913670|UniProtKB=Q80UW8,MOUSE|MGI=MGI=106478|UniProtKB=Q8JZQ9	#REF!	protein complex
GO:0051179	MOUSE|MGI=MGI=1858417|UniProtKB=P61620,MOUSE|MGI=MGI=1350933|UniProtKB=Q61335,MOUSE|MGI=MGI=2448532|UniProtKB=Q8VC74,MOUSE|MGI=MGI=1858259|UniProtKB=Q9QYA2,MOUSE|MGI=MGI=1917715|UniProtKB=Q99J09	#REF!	localization
GO:0016853	MOUSE|MGI=MGI=97464|UniProtKB=P09103,MOUSE|MGI=MGI=1919849|UniProtKB=Q921X9	#REF!	isomerase activity
GO:0016788	MOUSE|MGI=MGI=1915298|UniProtKB=Q9CZI9,MOUSE|MGI=MGI=1925850|UniProtKB=P61249	#REF!	hydrolase activity, acting on ester bonds
GO:0008219	MOUSE|MGI=MGI=97464|UniProtKB=P09103,MOUSE|MGI=MGI=2653833|UniProtKB=Q8R4B8	#REF!	cell death
PC00187	MOUSE|MGI=MGI=1097668|UniProtKB=P52624,MOUSE|MGI=MGI=97365|UniProtKB=P23492	#REF!	phosphorylase
GO:0006886	MOUSE|MGI=MGI=1858417|UniProtKB=P61620,MOUSE|MGI=MGI=1350933|UniProtKB=Q61335,MOUSE|MGI=MGI=1858259|UniProtKB=Q9QYA2,MOUSE|MGI=MGI=1917715|UniProtKB=Q99J09	#REF!	intracellular protein transport
GO:0002376	MOUSE|MGI=MGI=107474|UniProtKB=P56528,MOUSE|MGI=MGI=1202398|UniProtKB=O35367,MOUSE|MGI=MGI=107560|UniProtKB=Q62178,MOUSE|MGI=MGI=2653833|UniProtKB=Q8R4B8	#REF!	immune system process
GO:0003735	MOUSE|MGI=MGI=1915278|UniProtKB=Q9D7S7,MOUSE|MGI=MGI=1913431|UniProtKB=Q9CQS2,MOUSE|MGI=MGI=1098547|UniProtKB=Q9CRB2	#REF!	structural constituent of ribosome
GO:0070271	MOUSE|MGI=MGI=2448532|UniProtKB=Q8VC74,MOUSE|MGI=MGI=95835|UniProtKB=P20029,MOUSE|MGI=MGI=104708|UniProtKB=P80318	#REF!	protein complex biogenesis
PC00223	MOUSE|MGI=MGI=95305|UniProtKB=P63073,MOUSE|MGI=MGI=106478|UniProtKB=Q8JZQ9	#REF!	translation factor
GO:0005515	MOUSE|MGI=MGI=107877|UniProtKB=O08795,MOUSE|MGI=MGI=107560|UniProtKB=Q62178,MOUSE|MGI=MGI=2653833|UniProtKB=Q8R4B8	#REF!	protein binding
GO:0003743	MOUSE|MGI=MGI=95303|UniProtKB=P60843,MOUSE|MGI=MGI=95305|UniProtKB=P63073	#REF!	translation initiation factor activity
PC00202	MOUSE|MGI=MGI=1915278|UniProtKB=Q9D7S7,MOUSE|MGI=MGI=105110|UniProtKB=P25444,MOUSE|MGI=MGI=1913431|UniProtKB=Q9CQS2,MOUSE|MGI=MGI=1098547|UniProtKB=Q9CRB2	#REF!	ribosomal protein
GO:0008168	MOUSE|MGI=MGI=95486|UniProtKB=P35550,MOUSE|MGI=MGI=2140844|UniProtKB=Q8K4F6,MOUSE|MGI=MGI=3043083|UniProtKB=Q6PAK3	#REF!	methyltransferase activity
GO:0006397	MOUSE|MGI=MGI=98342|UniProtKB=P27048,MOUSE|MGI=MGI=1917715|UniProtKB=Q99J09	#REF!	mRNA processing
GO:0006417	MOUSE|MGI=MGI=95303|UniProtKB=P60843,MOUSE|MGI=MGI=95305|UniProtKB=P63073	#REF!	regulation of translation
PC00155	MOUSE|MGI=MGI=95486|UniProtKB=P35550,MOUSE|MGI=MGI=2140844|UniProtKB=Q8K4F6,MOUSE|MGI=MGI=3043083|UniProtKB=Q6PAK3	#REF!	methyltransferase
GO:0004645	MOUSE|MGI=MGI=1097668|UniProtKB=P52624,MOUSE|MGI=MGI=97365|UniProtKB=P23492	#REF!	phosphorylase activity
GO:0019219	MOUSE|MGI=MGI=1202398|UniProtKB=O35367,MOUSE|MGI=MGI=3043083|UniProtKB=Q6PAK3	#REF!	regulation of nucleobase-containing compound metabolic process
GO:0045182	MOUSE|MGI=MGI=95303|UniProtKB=P60843,MOUSE|MGI=MGI=95305|UniProtKB=P63073	#REF!	translation regulator activity
PC00227	MOUSE|MGI=MGI=1858417|UniProtKB=P61620,MOUSE|MGI=MGI=1350933|UniProtKB=Q61335,MOUSE|MGI=MGI=2448532|UniProtKB=Q8VC74	#REF!	transporter
GO:0044707	MOUSE|MGI=MGI=1202398|UniProtKB=O35367,MOUSE|MGI=MGI=107560|UniProtKB=Q62178,MOUSE|MGI=MGI=1917097|UniProtKB=Q80UE6	#REF!	single-multicellular organism process
GO:0032501	MOUSE|MGI=MGI=1202398|UniProtKB=O35367,MOUSE|MGI=MGI=107560|UniProtKB=Q62178,MOUSE|MGI=MGI=1917097|UniProtKB=Q80UE6	#REF!	multicellular organismal process
GO:0008135	MOUSE|MGI=MGI=95303|UniProtKB=P60843,MOUSE|MGI=MGI=95305|UniProtKB=P63073,MOUSE|MGI=MGI=106478|UniProtKB=Q8JZQ9	#REF!	translation factor activity, nucleic acid binding
GO:0022857	MOUSE|MGI=MGI=1858417|UniProtKB=P61620,MOUSE|MGI=MGI=1350933|UniProtKB=Q61335,MOUSE|MGI=MGI=2448532|UniProtKB=Q8VC74	#REF!	transmembrane transporter activity
GO:0030529	MOUSE|MGI=MGI=95486|UniProtKB=P35550,MOUSE|MGI=MGI=1914384|UniProtKB=Q9D6Z1,MOUSE|MGI=MGI=105110|UniProtKB=P25444	#REF!	ribonucleoprotein complex
PC00150	MOUSE|MGI=MGI=1858417|UniProtKB=P61620,MOUSE|MGI=MGI=1350933|UniProtKB=Q61335,MOUSE|MGI=MGI=1858259|UniProtKB=Q9QYA2	#REF!	membrane traffic protein
GO:0004872	MOUSE|MGI=MGI=1202398|UniProtKB=O35367,MOUSE|MGI=MGI=1917715|UniProtKB=Q99J09	#REF!	receptor activity
GO:0016829	MOUSE|MGI=MGI=107474|UniProtKB=P56528,MOUSE|MGI=MGI=2660877|UniProtKB=F8VQK3	#REF!	lyase activity
PC00079	MOUSE|MGI=MGI=107474|UniProtKB=P56528,MOUSE|MGI=MGI=2660877|UniProtKB=F8VQK3	#REF!	cyclase
GO:0005634	MOUSE|MGI=MGI=95486|UniProtKB=P35550,MOUSE|MGI=MGI=1914384|UniProtKB=Q9D6Z1	#REF!	nucleus
GO:0003008	MOUSE|MGI=MGI=1202398|UniProtKB=O35367,MOUSE|MGI=MGI=107560|UniProtKB=Q62178,MOUSE|MGI=MGI=1917097|UniProtKB=Q80UE6	#REF!	system process
GO:0006144	MOUSE|MGI=MGI=97365|UniProtKB=P23492,MOUSE|MGI=MGI=87916|UniProtKB=P03958	#REF!	purine nucleobase metabolic process
GO:0006351	MOUSE|MGI=MGI=1202398|UniProtKB=O35367,MOUSE|MGI=MGI=3043083|UniProtKB=Q6PAK3	#REF!	transcription, DNA-dependent
GO:0006401	MOUSE|MGI=MGI=1915298|UniProtKB=Q9CZI9	#REF!	RNA catabolic process
GO:0000166	MOUSE|MGI=MGI=95675|UniProtKB=Q05915	#REF!	nucleotide binding
GO:0016799	MOUSE|MGI=MGI=107474|UniProtKB=P56528	#REF!	hydrolase activity, hydrolyzing N-glycosyl compounds
GO:0042558	MOUSE|MGI=MGI=95675|UniProtKB=Q05915	#REF!	pteridine-containing compound metabolic process
GO:0007507	MOUSE|MGI=MGI=107560|UniProtKB=Q62178	#REF!	heart development
GO:0008015	MOUSE|MGI=MGI=1917097|UniProtKB=Q80UE6	#REF!	blood circulation
PC00088	MOUSE|MGI=MGI=87916|UniProtKB=P03958	#REF!	deaminase
GO:0003677	MOUSE|MGI=MGI=2653833|UniProtKB=Q8R4B8	#REF!	DNA binding
GO:0007155	MOUSE|MGI=MGI=1202398|UniProtKB=O35367	#REF!	cell adhesion
PC00190	MOUSE|MGI=MGI=109553|UniProtKB=P97821	#REF!	protease
GO:0000988	MOUSE|MGI=MGI=2653833|UniProtKB=Q8R4B8	#REF!	protein binding transcription factor activity
PC00028	MOUSE|MGI=MGI=98817|UniProtKB=P08113	#REF!	Hsp90 family chaperone
GO:0006508	MOUSE|MGI=MGI=109553|UniProtKB=P97821	#REF!	proteolysis
GO:0006915	MOUSE|MGI=MGI=97464|UniProtKB=P09103,MOUSE|MGI=MGI=2653833|UniProtKB=Q8R4B8	#REF!	apoptotic process
PC00142	MOUSE|MGI=MGI=106314|UniProtKB=Q9D0R2,MOUSE|MGI=MGI=2449057|UniProtKB=Q9CZD3	#REF!	ligase
GO:0005975	MOUSE|MGI=MGI=107877|UniProtKB=O08795	#REF!	carbohydrate metabolic process
PC00027	MOUSE|MGI=MGI=95835|UniProtKB=P20029	#REF!	Hsp70 family chaperone
PC00144	MOUSE|MGI=MGI=107474|UniProtKB=P56528,MOUSE|MGI=MGI=2660877|UniProtKB=F8VQK3	#REF!	lyase
GO:0016020	MOUSE|MGI=MGI=107474|UniProtKB=P56528,MOUSE|MGI=MGI=3043083|UniProtKB=Q6PAK3	#REF!	membrane
GO:0006206	MOUSE|MGI=MGI=1097668|UniProtKB=P52624	#REF!	pyrimidine nucleobase metabolic process
PC00081	MOUSE|MGI=MGI=109553|UniProtKB=P97821	#REF!	cysteine protease
GO:0006486	MOUSE|MGI=MGI=107877|UniProtKB=O08795	#REF!	protein glycosylation
PC00224	MOUSE|MGI=MGI=95305|UniProtKB=P63073,MOUSE|MGI=MGI=106478|UniProtKB=Q8JZQ9	#REF!	translation initiation factor
GO:0006109	MOUSE|MGI=MGI=107877|UniProtKB=O08795	#REF!	regulation of carbohydrate metabolic process
GO:0007498	MOUSE|MGI=MGI=107560|UniProtKB=Q62178	#REF!	mesoderm development
GO:0006917	MOUSE|MGI=MGI=2653833|UniProtKB=Q8R4B8	#REF!	induction of apoptosis
GO:0050877	MOUSE|MGI=MGI=1202398|UniProtKB=O35367,MOUSE|MGI=MGI=107560|UniProtKB=Q62178	#REF!	neurological system process
GO:0016265	MOUSE|MGI=MGI=97464|UniProtKB=P09103,MOUSE|MGI=MGI=2653833|UniProtKB=Q8R4B8	#REF!	death
GO:0006325	MOUSE|MGI=MGI=1917715|UniProtKB=Q99J09,MOUSE|MGI=MGI=3043083|UniProtKB=Q6PAK3	#REF!	chromatin organization
GO:0016757	MOUSE|MGI=MGI=1097668|UniProtKB=P52624,MOUSE|MGI=MGI=97365|UniProtKB=P23492	#REF!	transferase activity, transferring glycosyl groups
GO:0006468	MOUSE|MGI=MGI=1202398|UniProtKB=O35367,MOUSE|MGI=MGI=1917097|UniProtKB=Q80UE6	#REF!	protein phosphorylation
GO:0000398	MOUSE|MGI=MGI=98342|UniProtKB=P27048,MOUSE|MGI=MGI=1917715|UniProtKB=Q99J09	#REF!	mRNA splicing, via spliceosome
PC00102	MOUSE|MGI=MGI=1202398|UniProtKB=O35367	#REF!	extracellular matrix protein
PC00207	MOUSE|MGI=MGI=107560|UniProtKB=Q62178	#REF!	signaling molecule
GO:0009056	MOUSE|MGI=MGI=87916|UniProtKB=P03958	#REF!	catabolic process
GO:0007398	MOUSE|MGI=MGI=107560|UniProtKB=Q62178	#REF!	ectoderm development
PC00201	MOUSE|MGI=MGI=95486|UniProtKB=P35550,MOUSE|MGI=MGI=1914384|UniProtKB=Q9D6Z1	#REF!	ribonucleoprotein
GO:0005840	MOUSE|MGI=MGI=105110|UniProtKB=P25444	#REF!	ribosome
GO:0007399	MOUSE|MGI=MGI=107560|UniProtKB=Q62178	#REF!	nervous system development
GO:0000375	MOUSE|MGI=MGI=98342|UniProtKB=P27048	#REF!	RNA splicing, via transesterification reactions
GO:0022904	MOUSE|MGI=MGI=2448532|UniProtKB=Q8VC74	#REF!	respiratory electron transport chain
GO:0007267	MOUSE|MGI=MGI=1202398|UniProtKB=O35367	#REF!	cell-cell signaling
GO:0008234	MOUSE|MGI=MGI=109553|UniProtKB=P97821	#REF!	cysteine-type peptidase activity
GO:0006399	MOUSE|MGI=MGI=106314|UniProtKB=Q9D0R2	#REF!	tRNA metabolic process
GO:0016779	MOUSE|MGI=MGI=1913670|UniProtKB=Q80UW8	#REF!	nucleotidyltransferase activity
GO:0006968	MOUSE|MGI=MGI=2653833|UniProtKB=Q8R4B8	#REF!	cellular defense response
GO:0006366	MOUSE|MGI=MGI=1202398|UniProtKB=O35367	#REF!	transcription from RNA polymerase II promoter
GO:0005829	MOUSE|MGI=MGI=105110|UniProtKB=P25444	#REF!	cytosol
GO:0008233	MOUSE|MGI=MGI=109553|UniProtKB=P97821	#REF!	peptidase activity
PC00174	MOUSE|MGI=MGI=1913670|UniProtKB=Q80UW8	#REF!	nucleotidyltransferase
PC00043	MOUSE|MGI=MGI=2660877|UniProtKB=F8VQK3	#REF!	adenylate cyclase
GO:0005102	MOUSE|MGI=MGI=107560|UniProtKB=Q62178	#REF!	receptor binding
GO:0003700	MOUSE|MGI=MGI=2653833|UniProtKB=Q8R4B8	#REF!	sequence-specific DNA binding transcription factor activity
GO:0003712	MOUSE|MGI=MGI=2653833|UniProtKB=Q8R4B8	#REF!	transcription cofactor activity
GO:0016874	MOUSE|MGI=MGI=106314|UniProtKB=Q9D0R2	#REF!	ligase activity
GO:0008173	MOUSE|MGI=MGI=95486|UniProtKB=P35550	#REF!	RNA methyltransferase activity
GO:0016337	MOUSE|MGI=MGI=1202398|UniProtKB=O35367	#REF!	cell-cell adhesion
GO:0006839	MOUSE|MGI=MGI=1858259|UniProtKB=Q9QYA2	#REF!	mitochondrial transport
GO:0007601	MOUSE|MGI=MGI=1202398|UniProtKB=O35367	#REF!	visual perception
PC00019	MOUSE|MGI=MGI=1913670|UniProtKB=Q80UW8	#REF!	DNA-directed RNA polymerase
PC00167	MOUSE|MGI=MGI=1917097|UniProtKB=Q80UE6	#REF!	non-receptor serine/threonine protein kinase
GO:0007049	MOUSE|MGI=MGI=88215|UniProtKB=P62325	#REF!	cell cycle
GO:0004532	MOUSE|MGI=MGI=1915298|UniProtKB=Q9CZI9	#REF!	exoribonuclease activity
GO:0004672	MOUSE|MGI=MGI=1917097|UniProtKB=Q80UE6	#REF!	protein kinase activity
GO:0019239	MOUSE|MGI=MGI=87916|UniProtKB=P03958	#REF!	deaminase activity
GO:0022610	MOUSE|MGI=MGI=1202398|UniProtKB=O35367	#REF!	biological adhesion
GO:0008081	MOUSE|MGI=MGI=1925850|UniProtKB=P61249	#REF!	phosphoric diester hydrolase activity
PC00047	MOUSE|MGI=MGI=2449057|UniProtKB=Q9CZD3	#REF!	aminoacyl-tRNA synthetase
GO:0003724	MOUSE|MGI=MGI=95303|UniProtKB=P60843	#REF!	RNA helicase activity
GO:0007600	MOUSE|MGI=MGI=1202398|UniProtKB=O35367	#REF!	sensory perception
PC00170	MOUSE|MGI=MGI=1915298|UniProtKB=Q9CZI9	#REF!	nuclease
PC00095	MOUSE|MGI=MGI=107877|UniProtKB=O08795	#REF!	enzyme modulator
GO:0050790	MOUSE|MGI=MGI=107877|UniProtKB=O08795	#REF!	regulation of catalytic activity
GO:0016301	MOUSE|MGI=MGI=1917097|UniProtKB=Q80UE6	#REF!	kinase activity
PC00217	MOUSE|MGI=MGI=2653833|UniProtKB=Q8R4B8	#REF!	transcription cofactor
GO:0065009	MOUSE|MGI=MGI=107877|UniProtKB=O08795	#REF!	regulation of molecular function
GO:0001525	MOUSE|MGI=MGI=107560|UniProtKB=Q62178	#REF!	angiogenesis
GO:0043574	MOUSE|MGI=MGI=1917715|UniProtKB=Q99J09	#REF!	peroxisomal transport
GO:0001071	MOUSE|MGI=MGI=2653833|UniProtKB=Q8R4B8	#REF!	nucleic acid binding transcription factor activity
GO:0006281	MOUSE|MGI=MGI=1917715|UniProtKB=Q99J09	#REF!	DNA repair
GO:0048731	MOUSE|MGI=MGI=107560|UniProtKB=Q62178	#REF!	system development
GO:0005576	MOUSE|MGI=MGI=1202398|UniProtKB=O35367	#REF!	extracellular region
PC00110	MOUSE|MGI=MGI=107474|UniProtKB=P56528	#REF!	glycosidase
PC00032	MOUSE|MGI=MGI=95303|UniProtKB=P60843	#REF!	RNA helicase
GO:0007005	MOUSE|MGI=MGI=1858259|UniProtKB=Q9QYA2	#REF!	mitochondrion organization
GO:0004518	MOUSE|MGI=MGI=1915298|UniProtKB=Q9CZI9	#REF!	nuclease activity
GO:0008283	MOUSE|MGI=MGI=107474|UniProtKB=P56528	#REF!	cell proliferation
GO:0004016	MOUSE|MGI=MGI=2660877|UniProtKB=F8VQK3	#REF!	adenylate cyclase activity
GO:0016491	MOUSE|MGI=MGI=97464|UniProtKB=P09103	#REF!	oxidoreductase activity
GO:0004386	MOUSE|MGI=MGI=95303|UniProtKB=P60843	#REF!	helicase activity
PC00147	MOUSE|MGI=MGI=98342|UniProtKB=P27048	#REF!	mRNA processing factor
PC00073	MOUSE|MGI=MGI=104708|UniProtKB=P80318	#REF!	chaperonin
PC00185	MOUSE|MGI=MGI=1925850|UniProtKB=P61249	#REF!	phosphodiesterase
GO:0031012	MOUSE|MGI=MGI=1202398|UniProtKB=O35367	#REF!	extracellular matrix
GO:0006479	MOUSE|MGI=MGI=3043083|UniProtKB=Q6PAK3	#REF!	protein methylation
PC00218	MOUSE|MGI=MGI=2653833|UniProtKB=Q8R4B8	#REF!	transcription factor
GO:0006357	MOUSE|MGI=MGI=1202398|UniProtKB=O35367	#REF!	regulation of transcription from RNA polymerase II promoter
GO:0019882	MOUSE|MGI=MGI=2653833|UniProtKB=Q8R4B8	#REF!	antigen processing and presentation
PC00193	MOUSE|MGI=MGI=1917097|UniProtKB=Q80UE6	#REF!	protein kinase
GO:0006259	MOUSE|MGI=MGI=1917715|UniProtKB=Q99J09	#REF!	DNA metabolic process
PC00137	MOUSE|MGI=MGI=1917097|UniProtKB=Q80UE6	#REF!	kinase
GO:0009187	MOUSE|MGI=MGI=2660877|UniProtKB=F8VQK3	#REF!	cyclic nucleotide metabolic process
PC00152	MOUSE|MGI=MGI=107560|UniProtKB=Q62178	#REF!	membrane-bound signaling molecule
GO:0008380	MOUSE|MGI=MGI=98342|UniProtKB=P27048	#REF!	RNA splicing
PC00115	MOUSE|MGI=MGI=95303|UniProtKB=P60843	#REF!	helicase
GO:0030234	MOUSE|MGI=MGI=107877|UniProtKB=O08795	#REF!	enzyme regulator activity
GO:0002504	MOUSE|MGI=MGI=2653833|UniProtKB=Q8R4B8	#REF!	antigen processing and presentation of peptide or polysaccharide antigen via MHC class II
GO:0000989	MOUSE|MGI=MGI=2653833|UniProtKB=Q8R4B8	#REF!	transcription factor binding transcription factor activity
GO:0003729	MOUSE|MGI=MGI=98342|UniProtKB=P27048	#REF!	mRNA binding
PC00099	MOUSE|MGI=MGI=1915298|UniProtKB=Q9CZI9	#REF!	exoribonuclease
GO:0004383	MOUSE|MGI=MGI=2660877|UniProtKB=F8VQK3	#REF!	guanylate cyclase activity
PC00114	MOUSE|MGI=MGI=2660877|UniProtKB=F8VQK3	#REF!	guanylate cyclase
GO:0006732	MOUSE|MGI=MGI=95675|UniProtKB=Q05915	#REF!	coenzyme metabolic process
PC00148	MOUSE|MGI=MGI=98342|UniProtKB=P27048	#REF!	mRNA splicing factor
PC00097	MOUSE|MGI=MGI=1925850|UniProtKB=P61249	#REF!	esterase
GO:0006091	MOUSE|MGI=MGI=2448532|UniProtKB=Q8VC74	#REF!	generation of precursor metabolites and energy
GO:0006928	MOUSE|MGI=MGI=1202398|UniProtKB=O35367	#REF!	cellular component movement

## Sheet: cluster 6
Table S7. cluster 6
Gene name
LTC4S		Go Enrichment							Pathway Enrichment
PSAT1		GO term	Reference	Test	Expected	Fold enrichment	P - Value		PANTHER Pathways	Reference	Test	Expected	Fold Enrichment	P value
FAM129B		L-serine biosynthetic process	4	2	0	> 100	0.0266		PLP biosynthesis	2	1	0	> 100	0.00134
TDH		serine family amino acid metabolic process	37	5	0.02	> 100	2.93e-07		Serine glycine biosynthesis	7	2	0	> 100	1.03e-05
PGAM5		alpha-amino acid metabolic process	198	7	0.13	52.61	2.06e-07		Vitamin B6 metabolism	4	1	0	> 100	0.00268
KEAP1		cellular amino acid metabolic process	271	7	0.18	38.44	1.81e-06		Leucine biosynthesis	7	1	0	> 100	0.00469
MTHFD2		organonitrogen compound metabolic process	1456	10	0.98	10.22	2.44e-05		Formyltetrahydroformate biosynthesis	9	1	0.01	> 100	0.00603
GGT5		carboxylic acid metabolic process	758	9	0.51	17.67	1.97e-06
TXNRD1		oxoacid metabolic process	817	9	0.55	16.39	3.81e-06
SDS		organic acid metabolic process	831	9	0.56	16.12	4.43e-06
ANPEP		small molecule metabolic process	1495	9	1	8.96	0.000738
SHMT2		single-organism metabolic process	3693	11	2.48	4.43	0.0142
ALAS1		carboxylic acid biosynthetic process	234	6	0.16	38.15	4.84e-05
GLRX		organic acid biosynthetic process	234	6	0.16	38.15	4.84e-05
		small molecule biosynthetic process	364	6	0.24	24.53	0.000655
		single-organism biosynthetic process	996	7	0.67	10.46	0.013
		L-serine metabolic process	9	3	0.01	> 100	0.000235
		cellular modified amino acid biosynthetic process	45	3	0.03	99.2	0.0289
		cellular modified amino acid metabolic process	174	5	0.12	42.76	0.000639
GO Term
GO:0003824	Genes	% of genes	Term name
GO:0008152	MOUSE|MGI=MGI=1338850|UniProtKB=P18155,MOUSE|MGI=MGI=1346063|UniProtKB=Q9Z2A9,MOUSE|MGI=MGI=104995|UniProtKB=O09172,MOUSE|MGI=MGI=1277989|UniProtKB=Q9CZN7,MOUSE|MGI=MGI=87989|UniProtKB=Q8VC19,MOUSE|MGI=MGI=5000466|UniProtKB=P97449,MOUSE|MGI=MGI=1926231|UniProtKB=Q8K3F7,MOUSE|MGI=MGI=2183441|UniProtKB=Q99K85,MOUSE|MGI=MGI=107498|UniProtKB=Q60860,MOUSE|MGI=MGI=1354175|UniProtKB=Q9JMH6	#REF!	metabolic process
GO:0044238	MOUSE|MGI=MGI=1346063|UniProtKB=Q9Z2A9,MOUSE|MGI=MGI=104995|UniProtKB=O09172,MOUSE|MGI=MGI=1277989|UniProtKB=Q9CZN7,MOUSE|MGI=MGI=87989|UniProtKB=Q8VC19,MOUSE|MGI=MGI=5000466|UniProtKB=P97449,MOUSE|MGI=MGI=1926231|UniProtKB=Q8K3F7,MOUSE|MGI=MGI=2183441|UniProtKB=Q99K85,MOUSE|MGI=MGI=107498|UniProtKB=Q60860,MOUSE|MGI=MGI=1354175|UniProtKB=Q9JMH6	#REF!	primary metabolic process
GO:0006520	MOUSE|MGI=MGI=1346063|UniProtKB=Q9Z2A9,MOUSE|MGI=MGI=104995|UniProtKB=O09172,MOUSE|MGI=MGI=1277989|UniProtKB=Q9CZN7,MOUSE|MGI=MGI=1926231|UniProtKB=Q8K3F7,MOUSE|MGI=MGI=2183441|UniProtKB=Q99K85	#REF!	cellular amino acid metabolic process
PC00220	MOUSE|MGI=MGI=1346063|UniProtKB=Q9Z2A9,MOUSE|MGI=MGI=1277989|UniProtKB=Q9CZN7,MOUSE|MGI=MGI=87989|UniProtKB=Q8VC19,MOUSE|MGI=MGI=2183441|UniProtKB=Q99K85,MOUSE|MGI=MGI=107498|UniProtKB=Q60860	#REF!	transferase
GO:0016740	MOUSE|MGI=MGI=1346063|UniProtKB=Q9Z2A9,MOUSE|MGI=MGI=1277989|UniProtKB=Q9CZN7,MOUSE|MGI=MGI=87989|UniProtKB=Q8VC19,MOUSE|MGI=MGI=2183441|UniProtKB=Q99K85,MOUSE|MGI=MGI=107498|UniProtKB=Q60860	#REF!	transferase activity
PC00121	MOUSE|MGI=MGI=1338850|UniProtKB=P18155,MOUSE|MGI=MGI=1346063|UniProtKB=Q9Z2A9,MOUSE|MGI=MGI=5000466|UniProtKB=P97449,MOUSE|MGI=MGI=98270|UniProtKB=Q8VBT2	#REF!	hydrolase
GO:0016491	MOUSE|MGI=MGI=1338850|UniProtKB=P18155,MOUSE|MGI=MGI=1926231|UniProtKB=Q8K3F7,MOUSE|MGI=MGI=107498|UniProtKB=Q60860,MOUSE|MGI=MGI=1354175|UniProtKB=Q9JMH6	#REF!	oxidoreductase activity
GO:0044464	MOUSE|MGI=MGI=104995|UniProtKB=O09172,MOUSE|MGI=MGI=98270|UniProtKB=Q8VBT2,MOUSE|MGI=MGI=107498|UniProtKB=Q60860	#REF!	cell part
PC00176	MOUSE|MGI=MGI=1338850|UniProtKB=P18155,MOUSE|MGI=MGI=1926231|UniProtKB=Q8K3F7,MOUSE|MGI=MGI=1354175|UniProtKB=Q9JMH6	#REF!	oxidoreductase
GO:0019538	MOUSE|MGI=MGI=1346063|UniProtKB=Q9Z2A9,MOUSE|MGI=MGI=5000466|UniProtKB=P97449,MOUSE|MGI=MGI=1354175|UniProtKB=Q9JMH6	#REF!	protein metabolic process
GO:0005622	MOUSE|MGI=MGI=104995|UniProtKB=O09172,MOUSE|MGI=MGI=98270|UniProtKB=Q8VBT2,MOUSE|MGI=MGI=107498|UniProtKB=Q60860	#REF!	intracellular
GO:0016787	MOUSE|MGI=MGI=1338850|UniProtKB=P18155,MOUSE|MGI=MGI=1346063|UniProtKB=Q9Z2A9,MOUSE|MGI=MGI=5000466|UniProtKB=P97449	#REF!	hydrolase activity
GO:0006629	MOUSE|MGI=MGI=87989|UniProtKB=Q8VC19,MOUSE|MGI=MGI=1926231|UniProtKB=Q8K3F7,MOUSE|MGI=MGI=107498|UniProtKB=Q60860	#REF!	lipid metabolic process
GO:0009987	MOUSE|MGI=MGI=1338850|UniProtKB=P18155,MOUSE|MGI=MGI=104995|UniProtKB=O09172,MOUSE|MGI=MGI=107498|UniProtKB=Q60860	#REF!	cellular process
PC00190	MOUSE|MGI=MGI=1346063|UniProtKB=Q9Z2A9,MOUSE|MGI=MGI=5000466|UniProtKB=P97449	#REF!	protease
GO:0043226	MOUSE|MGI=MGI=1338850|UniProtKB=P18155,MOUSE|MGI=MGI=107498|UniProtKB=Q60860	#REF!	organelle
GO:0006508	MOUSE|MGI=MGI=1346063|UniProtKB=Q9Z2A9,MOUSE|MGI=MGI=5000466|UniProtKB=P97449	#REF!	proteolysis
GO:0016829	MOUSE|MGI=MGI=1926231|UniProtKB=Q8K3F7,MOUSE|MGI=MGI=107498|UniProtKB=Q60860	#REF!	lyase activity
GO:0006807	MOUSE|MGI=MGI=104995|UniProtKB=O09172,MOUSE|MGI=MGI=1354175|UniProtKB=Q9JMH6	#REF!	nitrogen compound metabolic process
GO:0008233	MOUSE|MGI=MGI=1346063|UniProtKB=Q9Z2A9,MOUSE|MGI=MGI=5000466|UniProtKB=P97449	#REF!	peptidase activity
PC00092	MOUSE|MGI=MGI=1338850|UniProtKB=P18155,MOUSE|MGI=MGI=1354175|UniProtKB=Q9JMH6	#REF!	dehydrogenase
GO:0008652	MOUSE|MGI=MGI=104995|UniProtKB=O09172,MOUSE|MGI=MGI=2183441|UniProtKB=Q99K85	#REF!	cellular amino acid biosynthetic process
PC00144	MOUSE|MGI=MGI=1926231|UniProtKB=Q8K3F7,MOUSE|MGI=MGI=98270|UniProtKB=Q8VBT2	#REF!	lyase
PC00142	MOUSE|MGI=MGI=1338850|UniProtKB=P18155,MOUSE|MGI=MGI=104995|UniProtKB=O09172	#REF!	ligase
GO:0005737	MOUSE|MGI=MGI=104995|UniProtKB=O09172,MOUSE|MGI=MGI=107498|UniProtKB=Q60860	#REF!	cytoplasm
GO:0008483	MOUSE|MGI=MGI=87989|UniProtKB=Q8VC19,MOUSE|MGI=MGI=2183441|UniProtKB=Q99K85	#REF!	transaminase activity
PC00096	MOUSE|MGI=MGI=1926231|UniProtKB=Q8K3F7,MOUSE|MGI=MGI=98270|UniProtKB=Q8VBT2	#REF!	epimerase/racemase
PC00135	MOUSE|MGI=MGI=1926231|UniProtKB=Q8K3F7,MOUSE|MGI=MGI=98270|UniProtKB=Q8VBT2	#REF!	isomerase
GO:0009058	MOUSE|MGI=MGI=104995|UniProtKB=O09172,MOUSE|MGI=MGI=107498|UniProtKB=Q60860	#REF!	biosynthetic process
PC00216	MOUSE|MGI=MGI=87989|UniProtKB=Q8VC19,MOUSE|MGI=MGI=2183441|UniProtKB=Q99K85	#REF!	transaminase
PC00091	MOUSE|MGI=MGI=1926231|UniProtKB=Q8K3F7,MOUSE|MGI=MGI=98270|UniProtKB=Q8VBT2	#REF!	dehydratase
GO:0008237	MOUSE|MGI=MGI=5000466|UniProtKB=P97449	#REF!	metallopeptidase activity
GO:0005488	MOUSE|MGI=MGI=98270|UniProtKB=Q8VBT2	#REF!	binding
GO:0043234	MOUSE|MGI=MGI=104995|UniProtKB=O09172	#REF!	protein complex
GO:0050789	MOUSE|MGI=MGI=104995|UniProtKB=O09172	#REF!	regulation of biological process
GO:0005976	MOUSE|MGI=MGI=1926231|UniProtKB=Q8K3F7	#REF!	polysaccharide metabolic process
GO:0006790	MOUSE|MGI=MGI=104995|UniProtKB=O09172	#REF!	sulfur compound metabolic process
GO:0016874	MOUSE|MGI=MGI=104995|UniProtKB=O09172	#REF!	ligase activity
GO:0008202	MOUSE|MGI=MGI=1926231|UniProtKB=Q8K3F7	#REF!	steroid metabolic process
GO:0005975	MOUSE|MGI=MGI=1926231|UniProtKB=Q8K3F7	#REF!	carbohydrate metabolic process
GO:0004601	MOUSE|MGI=MGI=107498|UniProtKB=Q60860	#REF!	peroxidase activity
GO:0006464	MOUSE|MGI=MGI=1346063|UniProtKB=Q9Z2A9	#REF!	cellular protein modification process
GO:0005634	MOUSE|MGI=MGI=107498|UniProtKB=Q60860	#REF!	nucleus
GO:0016853	MOUSE|MGI=MGI=1926231|UniProtKB=Q8K3F7	#REF!	isomerase activity
GO:0006636	MOUSE|MGI=MGI=107498|UniProtKB=Q60860	#REF!	unsaturated fatty acid biosynthetic process
PC00088	MOUSE|MGI=MGI=98270|UniProtKB=Q8VBT2	#REF!	deaminase
GO:0032991	MOUSE|MGI=MGI=104995|UniProtKB=O09172	#REF!	macromolecular complex
GO:0008203	MOUSE|MGI=MGI=1926231|UniProtKB=Q8K3F7	#REF!	cholesterol metabolic process
GO:0016746	MOUSE|MGI=MGI=1346063|UniProtKB=Q9Z2A9	#REF!	transferase activity, transferring acyl groups
GO:0002376	MOUSE|MGI=MGI=1354175|UniProtKB=Q9JMH6	#REF!	immune system process
GO:0016854	MOUSE|MGI=MGI=1926231|UniProtKB=Q8K3F7	#REF!	racemase and epimerase activity
PC00175	MOUSE|MGI=MGI=1354175|UniProtKB=Q9JMH6	#REF!	oxidase
GO:0006124	MOUSE|MGI=MGI=1354175|UniProtKB=Q9JMH6	#REF!	ferredoxin metabolic process
GO:0065009	MOUSE|MGI=MGI=104995|UniProtKB=O09172	#REF!	regulation of molecular function
GO:0006139	MOUSE|MGI=MGI=1277989|UniProtKB=Q9CZN7	#REF!	nucleobase-containing compound metabolic process
GO:0006633	MOUSE|MGI=MGI=107498|UniProtKB=Q60860	#REF!	fatty acid biosynthetic process
PC00155	MOUSE|MGI=MGI=1277989|UniProtKB=Q9CZN7	#REF!	methyltransferase
GO:0050790	MOUSE|MGI=MGI=104995|UniProtKB=O09172	#REF!	regulation of catalytic activity
GO:0006631	MOUSE|MGI=MGI=107498|UniProtKB=Q60860	#REF!	fatty acid metabolic process
GO:0008168	MOUSE|MGI=MGI=1277989|UniProtKB=Q9CZN7	#REF!	methyltransferase activity
GO:0005977	MOUSE|MGI=MGI=1926231|UniProtKB=Q8K3F7	#REF!	glycogen metabolic process
PC00153	MOUSE|MGI=MGI=5000466|UniProtKB=P97449	#REF!	metalloprotease
GO:0016209	MOUSE|MGI=MGI=107498|UniProtKB=Q60860	#REF!	antioxidant activity
PC00198	MOUSE|MGI=MGI=1354175|UniProtKB=Q9JMH6	#REF!	reductase
PC00042	MOUSE|MGI=MGI=1346063|UniProtKB=Q9Z2A9	#REF!	acyltransferase
GO:0065007	MOUSE|MGI=MGI=104995|UniProtKB=O09172	#REF!	biological regulation
GO:0016836	MOUSE|MGI=MGI=1926231|UniProtKB=Q8K3F7	#REF!	hydro-lyase activity
GO:0022904	MOUSE|MGI=MGI=1354175|UniProtKB=Q9JMH6	#REF!	respiratory electron transport chain
GO:0006091	MOUSE|MGI=MGI=1354175|UniProtKB=Q9JMH6	#REF!	generation of precursor metabolites and energy

## Sheet: cluster 7
Table S7. cluster 7
Gene name
CPOX		Go Enrichment							Pathway Enrichment
MTA2		GO term	Reference	Test	Expected	Fold enrichment	P - Value		PANTHER Pathways	Reference	Test	Expected	Fold Enrichment	P value
NINJ1		DNA damage response, signal transduction by p53 class mediator resulting in cell cycle arrest	10	3	0.01	> 100	0.00109		Heme biosynthesis	15	1	0.01	67.64	0.0147
NPM1		signal transduction involved in mitotic G1 DNA damage checkpoint	11	3	0.01	> 100	0.00144		FAS signaling pathway	33	2	0.03	61.49	0.000495
CDKN1A		signal transduction involved in mitotic DNA damage checkpoint	13	3	0.01	> 100	0.00238		p38 MAPK pathway	39	2	0.04	52.03	0.000689
LMNB1		signal transduction involved in DNA damage checkpoint	15	3	0.01	> 100	0.00365		p53 pathway	80	3	0.08	38.05	6.74e-05
MEF2C		signal transduction in response to DNA damage	43	4	0.04	94.38	0.000773		PI3 kinase pathway	48	1	0.05	21.14	0.0463
TERF1		signal transduction involved in DNA integrity checkpoint	15	3	0.01	> 100	0.00365		p53 pathway feedback loops 2	51	1	0.05	19.89	0.0491
LMNA		signal transduction involved in cell cycle checkpoint	15	3	0.01	> 100	0.00365		Unclassified	19682	15	19.4	0.77	0.0109
CDKN2C		negative regulation of cell cycle phase transition	106	4	0.1	38.28	0.0274
SYNE2		regulation of cell cycle phase transition	223	6	0.22	27.3	0.00051
IFITM3		regulation of cell cycle process	470	6	0.46	12.95	0.0384
NPM3		regulation of cell cycle	846	8	0.83	9.59	0.00666
SOX4		negative regulation of cell cycle process	170	5	0.17	29.84	0.00478
SOX11		negative regulation of cell cycle	337	7	0.33	21.07	0.000197
CD40LG		negative regulation of cellular process	4089	15	4.03	3.72	0.00317
GADD45A		negative regulation of biological process	4405	15	4.34	3.45	0.00866
ANXA4		mitotic cell cycle checkpoint	98	4	0.1	41.41	0.0201
PIGR		signal transduction involved in mitotic DNA integrity checkpoint	13	3	0.01	> 100	0.00238
TRP53		signal transduction involved in mitotic cell cycle checkpoint	13	3	0.01	> 100	0.00238
PAPPA		intracellular signal transduction involved in G1 DNA damage checkpoint	11	3	0.01	> 100	0.00144
OSGIN1		mitotic G1 DNA damage checkpoint	21	3	0.02	> 100	0.00999
		mitotic G1/S transition checkpoint	22	3	0.02	> 100	0.0115
		negative regulation of mitotic cell cycle phase transition	97	4	0.1	41.84	0.0193
		regulation of mitotic cell cycle phase transition	206	5	0.2	24.62	0.0122
		DNA damage response, signal transduction by p53 class mediator	28	3	0.03	> 100	0.0236
		positive regulation of cell cycle arrest	33	3	0.03	92.23	0.0385
		positive regulation of cell cycle process	200	5	0.2	25.36	0.0106
		positive regulation of cell cycle	298	6	0.29	20.43	0.00277
		cardiac ventricle formation	10	3	0.01	> 100	0.00109
		cardiac chamber formation	11	3	0.01	> 100	0.00144
		cell cycle arrest	96	4	0.09	42.27	0.0186
		negative regulation of transferase activity	275	5	0.27	18.45	0.0495
		negative regulation of metabolic process	2454	11	2.42	4.55	0.0493
		negative regulation of cell proliferation	603	9	0.59	15.14	2.19e-05
		regulation of cell proliferation	1462	10	1.44	6.94	0.00356
		regulation of cellular localization	1252	9	1.23	7.29	0.011
		regulation of localization	2386	11	2.35	4.68	0.0375
		negative regulation of macromolecule metabolic process	2218	11	2.19	5.03	0.0182
		negative regulation of cellular metabolic process	2241	11	2.21	4.98	0.0202
GO Term	Genes	% of genes	Term name
GO:0071840	MOUSE|MGI=MGI=96795|UniProtKB=P14733,MOUSE|MGI=MGI=96794|UniProtKB=P48678,MOUSE|MGI=MGI=2449316|UniProtKB=Q6ZWQ0,MOUSE|MGI=MGI=109634|UniProtKB=P70371	#REF!	cellular component organization or biogenesis
PC00078	MOUSE|MGI=MGI=97479|UniProtKB=Q8R4K8	#REF!	complement component
PC00171	MOUSE|MGI=MGI=1346340|UniProtKB=Q9R190,MOUSE|MGI=MGI=98359|UniProtKB=Q7M6Y2,MOUSE|MGI=MGI=98366|UniProtKB=Q06831,MOUSE|MGI=MGI=109634|UniProtKB=P70371	#REF!	nucleic acid binding
PC00140	MOUSE|MGI=MGI=104556|UniProtKB=P39689	#REF!	kinase modulator
GO:0065007	MOUSE|MGI=MGI=104556|UniProtKB=P39689,MOUSE|MGI=MGI=98359|UniProtKB=Q7M6Y2,MOUSE|MGI=MGI=98366|UniProtKB=Q06831,MOUSE|MGI=MGI=109634|UniProtKB=P70371	#REF!	biological regulation
GO:0006732	MOUSE|MGI=MGI=104841|UniProtKB=P36552	#REF!	coenzyme metabolic process
GO:0032991	MOUSE|MGI=MGI=109634|UniProtKB=P70371	#REF!	macromolecular complex
PC00165	MOUSE|MGI=MGI=2449316|UniProtKB=Q6ZWQ0	#REF!	non-motor actin binding protein
PC00041	MOUSE|MGI=MGI=2449316|UniProtKB=Q6ZWQ0	#REF!	actin family cytoskeletal protein
GO:0042592	MOUSE|MGI=MGI=109634|UniProtKB=P70371	#REF!	homeostatic process
GO:0008152	MOUSE|MGI=MGI=104556|UniProtKB=P39689,MOUSE|MGI=MGI=1346340|UniProtKB=Q9R190,MOUSE|MGI=MGI=97479|UniProtKB=Q8R4K8,MOUSE|MGI=MGI=98359|UniProtKB=Q7M6Y2,MOUSE|MGI=MGI=106184|UniProtKB=Q61937,MOUSE|MGI=MGI=107799|UniProtKB=P48316,MOUSE|MGI=MGI=88030|UniProtKB=P97429,MOUSE|MGI=MGI=98366|UniProtKB=Q06831,MOUSE|MGI=MGI=109634|UniProtKB=P70371,MOUSE|MGI=MGI=894653|UniProtKB=Q9CPP0,MOUSE|MGI=MGI=104841|U…	#REF!	metabolic process
GO:0051179	MOUSE|MGI=MGI=103080|UniProtKB=O70570,MOUSE|MGI=MGI=97479|UniProtKB=Q8R4K8	#REF!	localization
PC00207	MOUSE|MGI=MGI=88337|UniProtKB=P27548	#REF!	signaling molecule
GO:0032502	MOUSE|MGI=MGI=96795|UniProtKB=P14733,MOUSE|MGI=MGI=96794|UniProtKB=P48678,MOUSE|MGI=MGI=99458|UniProtKB=Q8CFN5,MOUSE|MGI=MGI=107799|UniProtKB=P48316,MOUSE|MGI=MGI=2449316|UniProtKB=Q6ZWQ0,MOUSE|MGI=MGI=88337|UniProtKB=P27548,MOUSE|MGI=MGI=1196617|UniProtKB=O70131	#REF!	developmental process
GO:0005215	MOUSE|MGI=MGI=97479|UniProtKB=Q8R4K8	#REF!	transporter activity
GO:0016740	MOUSE|MGI=MGI=104556|UniProtKB=P39689	#REF!	transferase activity
PC00077	MOUSE|MGI=MGI=1346340|UniProtKB=Q9R190	#REF!	chromatin/chromatin-binding protein
PC00084	MOUSE|MGI=MGI=103080|UniProtKB=O70570	#REF!	cytokine receptor
GO:0007498	MOUSE|MGI=MGI=99458|UniProtKB=Q8CFN5	#REF!	mesoderm development
PC00090	MOUSE|MGI=MGI=103080|UniProtKB=O70570,MOUSE|MGI=MGI=97479|UniProtKB=Q8R4K8	#REF!	defense/immunity protein
GO:0016265	MOUSE|MGI=MGI=107799|UniProtKB=P48316,MOUSE|MGI=MGI=88337|UniProtKB=P27548	#REF!	death
GO:0006139	MOUSE|MGI=MGI=1346340|UniProtKB=Q9R190,MOUSE|MGI=MGI=98359|UniProtKB=Q7M6Y2,MOUSE|MGI=MGI=106184|UniProtKB=Q61937,MOUSE|MGI=MGI=107799|UniProtKB=P48316,MOUSE|MGI=MGI=98366|UniProtKB=Q06831,MOUSE|MGI=MGI=109634|UniProtKB=P70371,MOUSE|MGI=MGI=894653|UniProtKB=Q9CPP0	#REF!	nucleobase-containing compound metabolic process
GO:0006917	MOUSE|MGI=MGI=88337|UniProtKB=P27548	#REF!	induction of apoptosis
GO:0032993	MOUSE|MGI=MGI=109634|UniProtKB=P70371	#REF!	protein-DNA complex
GO:0001501	MOUSE|MGI=MGI=88337|UniProtKB=P27548	#REF!	skeletal system development
GO:0009299	MOUSE|MGI=MGI=1346340|UniProtKB=Q9R190	#REF!	mRNA transcription
GO:0006631	MOUSE|MGI=MGI=88030|UniProtKB=P97429	#REF!	fatty acid metabolic process
GO:0006955	MOUSE|MGI=MGI=97479|UniProtKB=Q8R4K8,MOUSE|MGI=MGI=88337|UniProtKB=P27548	#REF!	immune response
PC00218	MOUSE|MGI=MGI=98359|UniProtKB=Q7M6Y2,MOUSE|MGI=MGI=98366|UniProtKB=Q06831	#REF!	transcription factor
GO:0006996	MOUSE|MGI=MGI=109634|UniProtKB=P70371	#REF!	organelle organization
PC00211	MOUSE|MGI=MGI=96795|UniProtKB=P14733,MOUSE|MGI=MGI=96794|UniProtKB=P48678	#REF!	structural protein
PC00153	MOUSE|MGI=MGI=97479|UniProtKB=Q8R4K8	#REF!	metalloprotease
GO:0015629	MOUSE|MGI=MGI=2449316|UniProtKB=Q6ZWQ0	#REF!	actin cytoskeleton
GO:0009653	MOUSE|MGI=MGI=96795|UniProtKB=P14733,MOUSE|MGI=MGI=96794|UniProtKB=P48678,MOUSE|MGI=MGI=2449316|UniProtKB=Q6ZWQ0	#REF!	anatomical structure morphogenesis
GO:0006357	MOUSE|MGI=MGI=98359|UniProtKB=Q7M6Y2,MOUSE|MGI=MGI=98366|UniProtKB=Q06831	#REF!	regulation of transcription from RNA polymerase II promoter
GO:0003690	MOUSE|MGI=MGI=109634|UniProtKB=P70371	#REF!	double-stranded DNA binding
GO:0006807	MOUSE|MGI=MGI=109634|UniProtKB=P70371,MOUSE|MGI=MGI=104841|UniProtKB=P36552	#REF!	nitrogen compound metabolic process
GO:0019538	MOUSE|MGI=MGI=97479|UniProtKB=Q8R4K8	#REF!	protein metabolic process
GO:0006259	MOUSE|MGI=MGI=107799|UniProtKB=P48316,MOUSE|MGI=MGI=109634|UniProtKB=P70371	#REF!	DNA metabolic process
GO:0045111	MOUSE|MGI=MGI=96795|UniProtKB=P14733,MOUSE|MGI=MGI=96794|UniProtKB=P48678	#REF!	intermediate filament cytoskeleton
PC00229	MOUSE|MGI=MGI=88337|UniProtKB=P27548	#REF!	tumor necrosis factor family member
GO:0005164	MOUSE|MGI=MGI=88337|UniProtKB=P27548	#REF!	tumor necrosis factor receptor binding
GO:0005622	MOUSE|MGI=MGI=96795|UniProtKB=P14733,MOUSE|MGI=MGI=96794|UniProtKB=P48678,MOUSE|MGI=MGI=2449316|UniProtKB=Q6ZWQ0,MOUSE|MGI=MGI=109634|UniProtKB=P70371	#REF!	intracellular
GO:0016787	MOUSE|MGI=MGI=97479|UniProtKB=Q8R4K8	#REF!	hydrolase activity
PC00129	MOUSE|MGI=MGI=96795|UniProtKB=P14733,MOUSE|MGI=MGI=96794|UniProtKB=P48678	#REF!	intermediate filament
GO:0019207	MOUSE|MGI=MGI=104556|UniProtKB=P39689	#REF!	kinase regulator activity
GO:0008219	MOUSE|MGI=MGI=107799|UniProtKB=P48316,MOUSE|MGI=MGI=88337|UniProtKB=P27548	#REF!	cell death
GO:0003677	MOUSE|MGI=MGI=1346340|UniProtKB=Q9R190,MOUSE|MGI=MGI=98359|UniProtKB=Q7M6Y2,MOUSE|MGI=MGI=98366|UniProtKB=Q06831,MOUSE|MGI=MGI=109634|UniProtKB=P70371	#REF!	DNA binding
GO:0004857	MOUSE|MGI=MGI=104556|UniProtKB=P39689	#REF!	enzyme inhibitor activity
PC00118	MOUSE|MGI=MGI=1346340|UniProtKB=Q9R190	#REF!	histone
GO:0007155	MOUSE|MGI=MGI=97479|UniProtKB=Q8R4K8	#REF!	cell adhesion
GO:0044464	MOUSE|MGI=MGI=96795|UniProtKB=P14733,MOUSE|MGI=MGI=96794|UniProtKB=P48678,MOUSE|MGI=MGI=2449316|UniProtKB=Q6ZWQ0,MOUSE|MGI=MGI=109634|UniProtKB=P70371	#REF!	cell part
PC00052	MOUSE|MGI=MGI=97479|UniProtKB=Q8R4K8	#REF!	apolipoprotein
PC00190	MOUSE|MGI=MGI=97479|UniProtKB=Q8R4K8	#REF!	protease
PC00069	MOUSE|MGI=MGI=97479|UniProtKB=Q8R4K8,MOUSE|MGI=MGI=1196617|UniProtKB=O70131	#REF!	cell adhesion molecule
GO:0006898	MOUSE|MGI=MGI=103080|UniProtKB=O70570	#REF!	receptor-mediated endocytosis
GO:0043226	MOUSE|MGI=MGI=96795|UniProtKB=P14733,MOUSE|MGI=MGI=96794|UniProtKB=P48678,MOUSE|MGI=MGI=2449316|UniProtKB=Q6ZWQ0,MOUSE|MGI=MGI=109634|UniProtKB=P70371	#REF!	organelle
GO:0050896	MOUSE|MGI=MGI=103080|UniProtKB=O70570,MOUSE|MGI=MGI=97479|UniProtKB=Q8R4K8,MOUSE|MGI=MGI=107799|UniProtKB=P48316,MOUSE|MGI=MGI=88337|UniProtKB=P27548	#REF!	response to stimulus
PC00121	MOUSE|MGI=MGI=97479|UniProtKB=Q8R4K8	#REF!	hydrolase
PC00124	MOUSE|MGI=MGI=103080|UniProtKB=O70570	#REF!	immunoglobulin receptor superfamily
GO:0008237	MOUSE|MGI=MGI=97479|UniProtKB=Q8R4K8	#REF!	metallopeptidase activity
GO:0006508	MOUSE|MGI=MGI=97479|UniProtKB=Q8R4K8	#REF!	proteolysis
GO:0006869	MOUSE|MGI=MGI=97479|UniProtKB=Q8R4K8	#REF!	lipid transport
GO:0005125	MOUSE|MGI=MGI=88337|UniProtKB=P27548	#REF!	cytokine activity
GO:0016043	MOUSE|MGI=MGI=96795|UniProtKB=P14733,MOUSE|MGI=MGI=96794|UniProtKB=P48678,MOUSE|MGI=MGI=2449316|UniProtKB=Q6ZWQ0,MOUSE|MGI=MGI=109634|UniProtKB=P70371	#REF!	cellular component organization
GO:0005488	MOUSE|MGI=MGI=104556|UniProtKB=P39689,MOUSE|MGI=MGI=1346340|UniProtKB=Q9R190,MOUSE|MGI=MGI=98359|UniProtKB=Q7M6Y2,MOUSE|MGI=MGI=2449316|UniProtKB=Q6ZWQ0,MOUSE|MGI=MGI=98366|UniProtKB=Q06831,MOUSE|MGI=MGI=88337|UniProtKB=P27548,MOUSE|MGI=MGI=109634|UniProtKB=P70371	#REF!	binding
PC00139	MOUSE|MGI=MGI=104556|UniProtKB=P39689	#REF!	kinase inhibitor
PC00197	MOUSE|MGI=MGI=103080|UniProtKB=O70570,MOUSE|MGI=MGI=97479|UniProtKB=Q8R4K8	#REF!	receptor
GO:0030234	MOUSE|MGI=MGI=104556|UniProtKB=P39689	#REF!	enzyme regulator activity
GO:0007154	MOUSE|MGI=MGI=97479|UniProtKB=Q8R4K8,MOUSE|MGI=MGI=107799|UniProtKB=P48316,MOUSE|MGI=MGI=88337|UniProtKB=P27548	#REF!	cell communication
GO:0005856	MOUSE|MGI=MGI=96795|UniProtKB=P14733,MOUSE|MGI=MGI=96794|UniProtKB=P48678,MOUSE|MGI=MGI=2449316|UniProtKB=Q6ZWQ0	#REF!	cytoskeleton
GO:0050789	MOUSE|MGI=MGI=98359|UniProtKB=Q7M6Y2,MOUSE|MGI=MGI=98366|UniProtKB=Q06831	#REF!	regulation of biological process
PC00009	MOUSE|MGI=MGI=1346340|UniProtKB=Q9R190	#REF!	DNA binding protein
PC00203	MOUSE|MGI=MGI=97479|UniProtKB=Q8R4K8	#REF!	serine protease
GO:0003676	MOUSE|MGI=MGI=1346340|UniProtKB=Q9R190,MOUSE|MGI=MGI=98359|UniProtKB=Q7M6Y2,MOUSE|MGI=MGI=98366|UniProtKB=Q06831,MOUSE|MGI=MGI=109634|UniProtKB=P70371	#REF!	nucleic acid binding
GO:0016491	MOUSE|MGI=MGI=104841|UniProtKB=P36552	#REF!	oxidoreductase activity
GO:0000228	MOUSE|MGI=MGI=109634|UniProtKB=P70371	#REF!	nuclear chromosome
PC00085	MOUSE|MGI=MGI=96795|UniProtKB=P14733,MOUSE|MGI=MGI=96794|UniProtKB=P48678,MOUSE|MGI=MGI=2449316|UniProtKB=Q6ZWQ0	#REF!	cytoskeletal protein
GO:0009790	MOUSE|MGI=MGI=99458|UniProtKB=Q8CFN5	#REF!	embryo development
GO:0002376	MOUSE|MGI=MGI=103080|UniProtKB=O70570,MOUSE|MGI=MGI=97479|UniProtKB=Q8R4K8,MOUSE|MGI=MGI=107799|UniProtKB=P48316,MOUSE|MGI=MGI=88337|UniProtKB=P27548	#REF!	immune system process
GO:0006915	MOUSE|MGI=MGI=107799|UniProtKB=P48316,MOUSE|MGI=MGI=88337|UniProtKB=P27548	#REF!	apoptotic process
GO:0006778	MOUSE|MGI=MGI=104841|UniProtKB=P36552	#REF!	porphyrin-containing compound metabolic process
PC00175	MOUSE|MGI=MGI=104841|UniProtKB=P36552	#REF!	oxidase
GO:0006886	MOUSE|MGI=MGI=103080|UniProtKB=O70570	#REF!	intracellular protein transport
GO:0001071	MOUSE|MGI=MGI=98359|UniProtKB=Q7M6Y2,MOUSE|MGI=MGI=98366|UniProtKB=Q06831	#REF!	nucleic acid binding transcription factor activity
GO:0048731	MOUSE|MGI=MGI=99458|UniProtKB=Q8CFN5,MOUSE|MGI=MGI=88337|UniProtKB=P27548,MOUSE|MGI=MGI=1196617|UniProtKB=O70131	#REF!	system development
GO:0006281	MOUSE|MGI=MGI=107799|UniProtKB=P48316	#REF!	DNA repair
GO:0006629	MOUSE|MGI=MGI=88030|UniProtKB=P97429	#REF!	lipid metabolic process
GO:0065009	MOUSE|MGI=MGI=104556|UniProtKB=P39689	#REF!	regulation of molecular function
GO:0005319	MOUSE|MGI=MGI=97479|UniProtKB=Q8R4K8	#REF!	lipid transporter activity
GO:0006351	MOUSE|MGI=MGI=1346340|UniProtKB=Q9R190,MOUSE|MGI=MGI=98359|UniProtKB=Q7M6Y2,MOUSE|MGI=MGI=98366|UniProtKB=Q06831	#REF!	transcription, DNA-dependent
GO:0009987	MOUSE|MGI=MGI=96795|UniProtKB=P14733,MOUSE|MGI=MGI=104556|UniProtKB=P39689,MOUSE|MGI=MGI=1346340|UniProtKB=Q9R190,MOUSE|MGI=MGI=96794|UniProtKB=P48678,MOUSE|MGI=MGI=97479|UniProtKB=Q8R4K8,MOUSE|MGI=MGI=107799|UniProtKB=P48316,MOUSE|MGI=MGI=2449316|UniProtKB=Q6ZWQ0,MOUSE|MGI=MGI=88337|UniProtKB=P27548,MOUSE|MGI=MGI=109634|UniProtKB=P70371,MOUSE|MGI=MGI=1196617|UniProtKB=O70131	#REF!	cellular process
PC00083	MOUSE|MGI=MGI=88337|UniProtKB=P27548	#REF!	cytokine
PC00024	MOUSE|MGI=MGI=98359|UniProtKB=Q7M6Y2,MOUSE|MGI=MGI=98366|UniProtKB=Q06831	#REF!	HMG box transcription factor
GO:0019210	MOUSE|MGI=MGI=104556|UniProtKB=P39689	#REF!	kinase inhibitor activity
GO:0030097	MOUSE|MGI=MGI=88337|UniProtKB=P27548	#REF!	hemopoiesis
GO:0032989	MOUSE|MGI=MGI=96795|UniProtKB=P14733,MOUSE|MGI=MGI=96794|UniProtKB=P48678	#REF!	cellular component morphogenesis
GO:0006956	MOUSE|MGI=MGI=97479|UniProtKB=Q8R4K8	#REF!	complement activation
GO:0016301	MOUSE|MGI=MGI=104556|UniProtKB=P39689	#REF!	kinase activity
GO:0050790	MOUSE|MGI=MGI=104556|UniProtKB=P39689	#REF!	regulation of catalytic activity
PC00095	MOUSE|MGI=MGI=104556|UniProtKB=P39689	#REF!	enzyme modulator
GO:0006897	MOUSE|MGI=MGI=103080|UniProtKB=O70570	#REF!	endocytosis
GO:0005515	MOUSE|MGI=MGI=104556|UniProtKB=P39689,MOUSE|MGI=MGI=2449316|UniProtKB=Q6ZWQ0,MOUSE|MGI=MGI=88337|UniProtKB=P27548	#REF!	protein binding
PC00072	MOUSE|MGI=MGI=106184|UniProtKB=Q61937,MOUSE|MGI=MGI=894653|UniProtKB=Q9CPP0	#REF!	chaperone
GO:0005102	MOUSE|MGI=MGI=88337|UniProtKB=P27548	#REF!	receptor binding
GO:0007517	MOUSE|MGI=MGI=99458|UniProtKB=Q8CFN5	#REF!	muscle organ development
GO:0003700	MOUSE|MGI=MGI=98359|UniProtKB=Q7M6Y2,MOUSE|MGI=MGI=98366|UniProtKB=Q06831	#REF!	sequence-specific DNA binding transcription factor activity
GO:0004872	MOUSE|MGI=MGI=103080|UniProtKB=O70570,MOUSE|MGI=MGI=97479|UniProtKB=Q8R4K8,MOUSE|MGI=MGI=88337|UniProtKB=P27548	#REF!	receptor activity
GO:0016337	MOUSE|MGI=MGI=97479|UniProtKB=Q8R4K8	#REF!	cell-cell adhesion
GO:0016192	MOUSE|MGI=MGI=103080|UniProtKB=O70570	#REF!	vesicle-mediated transport
GO:0006950	MOUSE|MGI=MGI=107799|UniProtKB=P48316	#REF!	response to stress
GO:0016070	MOUSE|MGI=MGI=1346340|UniProtKB=Q9R190,MOUSE|MGI=MGI=98359|UniProtKB=Q7M6Y2,MOUSE|MGI=MGI=106184|UniProtKB=Q61937,MOUSE|MGI=MGI=98366|UniProtKB=Q06831,MOUSE|MGI=MGI=894653|UniProtKB=Q9CPP0	#REF!	RNA metabolic process
GO:0003779	MOUSE|MGI=MGI=2449316|UniProtKB=Q6ZWQ0	#REF!	actin binding
GO:0007596	MOUSE|MGI=MGI=97479|UniProtKB=Q8R4K8	#REF!	blood coagulation
GO:0007049	MOUSE|MGI=MGI=104556|UniProtKB=P39689,MOUSE|MGI=MGI=107799|UniProtKB=P48316	#REF!	cell cycle
GO:0009605	MOUSE|MGI=MGI=97479|UniProtKB=Q8R4K8	#REF!	response to external stimulus
GO:0015031	MOUSE|MGI=MGI=103080|UniProtKB=O70570	#REF!	protein transport
GO:0005634	MOUSE|MGI=MGI=109634|UniProtKB=P70371	#REF!	nucleus
GO:0003824	MOUSE|MGI=MGI=104556|UniProtKB=P39689,MOUSE|MGI=MGI=97479|UniProtKB=Q8R4K8,MOUSE|MGI=MGI=104841|UniProtKB=P36552	#REF!	catalytic activity
GO:0003682	MOUSE|MGI=MGI=1346340|UniProtKB=Q9R190	#REF!	chromatin binding
GO:0022610	MOUSE|MGI=MGI=97479|UniProtKB=Q8R4K8	#REF!	biological adhesion
GO:0008233	MOUSE|MGI=MGI=97479|UniProtKB=Q8R4K8	#REF!	peptidase activity
GO:0016072	MOUSE|MGI=MGI=106184|UniProtKB=Q61937,MOUSE|MGI=MGI=894653|UniProtKB=Q9CPP0	#REF!	rRNA metabolic process
GO:0006968	MOUSE|MGI=MGI=88337|UniProtKB=P27548	#REF!	cellular defense response
GO:0006366	MOUSE|MGI=MGI=1346340|UniProtKB=Q9R190,MOUSE|MGI=MGI=98359|UniProtKB=Q7M6Y2,MOUSE|MGI=MGI=98366|UniProtKB=Q06831	#REF!	transcription from RNA polymerase II promoter
GO:0005200	MOUSE|MGI=MGI=96795|UniProtKB=P14733,MOUSE|MGI=MGI=96794|UniProtKB=P48678,MOUSE|MGI=MGI=2449316|UniProtKB=Q6ZWQ0	#REF!	structural constituent of cytoskeleton
GO:0044238	MOUSE|MGI=MGI=1346340|UniProtKB=Q9R190,MOUSE|MGI=MGI=97479|UniProtKB=Q8R4K8,MOUSE|MGI=MGI=98359|UniProtKB=Q7M6Y2,MOUSE|MGI=MGI=106184|UniProtKB=Q61937,MOUSE|MGI=MGI=107799|UniProtKB=P48316,MOUSE|MGI=MGI=88030|UniProtKB=P97429,MOUSE|MGI=MGI=98366|UniProtKB=Q06831,MOUSE|MGI=MGI=109634|UniProtKB=P70371,MOUSE|MGI=MGI=894653|UniProtKB=Q9CPP0	#REF!	primary metabolic process
GO:0019219	MOUSE|MGI=MGI=98359|UniProtKB=Q7M6Y2,MOUSE|MGI=MGI=98366|UniProtKB=Q06831	#REF!	regulation of nucleobase-containing compound metabolic process
GO:0008236	MOUSE|MGI=MGI=97479|UniProtKB=Q8R4K8	#REF!	serine-type peptidase activity
GO:0005694	MOUSE|MGI=MGI=109634|UniProtKB=P70371	#REF!	chromosome
GO:0006810	MOUSE|MGI=MGI=103080|UniProtKB=O70570,MOUSE|MGI=MGI=97479|UniProtKB=Q8R4K8	#REF!	transport
GO:0005198	MOUSE|MGI=MGI=96795|UniProtKB=P14733,MOUSE|MGI=MGI=96794|UniProtKB=P48678,MOUSE|MGI=MGI=2449316|UniProtKB=Q6ZWQ0	#REF!	structural molecule activity
PC00176	MOUSE|MGI=MGI=104841|UniProtKB=P36552	#REF!	oxidoreductase
GO:0007399	MOUSE|MGI=MGI=1196617|UniProtKB=O70131	#REF!	nervous system development
GO:0008092	MOUSE|MGI=MGI=2449316|UniProtKB=Q6ZWQ0	#REF!	cytoskeletal protein binding
PC00219	MOUSE|MGI=MGI=97479|UniProtKB=Q8R4K8	#REF!	transfer/carrier protein
GO:0007267	MOUSE|MGI=MGI=88337|UniProtKB=P27548	#REF!	cell-cell signaling

## Sheet: cluster 8
Table S7. cluster 8
Gene name
GRM3		Go Enrichment							Pathway Enrichment
CHRM2		GO term	Reference	Test	Expected	Fold enrichment	P - Value		PANTHER Pathways	Reference	Test	Expected	Fold Enrichment	P value
ADCY1		cyclic nucleotide metabolic process	82	4	0.11	37.54	0.000888		Endogenous_cannabinoid_signaling	25	3	0.03	92.36	5.02e-06
RGS16		regulation of phosphate metabolic process	185	9	0.24	37.44	3.52e-10		Metabotropic glutamate receptor group I pathway	27	2	0.04	57.01	0.000581
CNR1		phosphate-containing compound metabolic process	931	9	1.21	7.44	0.000395		Heterotrimeric G-protein signaling pathway-Gq alpha and Go alpha mediated pathway	109	8	0.14	56.49	1.27e-12
GRIK2		regulation of biological process	3001	14	3.9	3.59	0.00146		Metabotropic glutamate receptor group III pathway	58	4	0.08	53.08	1.03e-06
RASGRF1		biological regulation	4101	15	5.33	2.82	0.0113		Heterotrimeric G-protein signaling pathway-Gi alpha and Gs alpha mediated pathway	133	9	0.17	52.08	8.52e-14
GNAI3		synaptic transmission	334	5	0.43	11.52	0.0146		Metabotropic glutamate receptor group II pathway	31	2	0.04	49.66	0.000764
S1PR3		cell-cell signaling	598	8	0.78	10.3	0.000152		Ionotropic glutamate receptor pathway	51	3	0.07	45.27	4.17e-05
RASD1		cell communication	3175	18	4.13	4.36	8.88e-07		Opioid prodynorphin pathway	18	1	0.02	42.76	0.0231
RGS18		cellular process	7033	26	9.14	2.85	2.49e-08		Enkephalin release	18	1	0.02	42.76	0.0231
ANXA1		catabolic process	405	6	0.53	11.4	0.00262		GABA-B_receptor_II_signaling	37	2	0.05	41.6	0.00108
SST		regulation of catalytic activity	1129	10	1.47	6.82	0.000199		Opioid proopiomelanocortin pathway	19	1	0.02	40.51	0.0244
RGS1		regulation of molecular function	1152	10	1.5	6.68	0.000239		Opioid proenkephalin pathway	20	1	0.03	38.48	0.0257
CCR2		neurological system process	1254	11	1.63	6.75	5.21e-05		Muscarinic acetylcholine receptor 2 and 4 signaling pathway	44	2	0.06	34.98	0.00152
RGS10		system process	1497	11	1.95	5.66	0.000303		5HT1 type receptor mediated signaling pathway	27	1	0.04	28.51	0.0345
CCL5		single-multicellular organism process	1828	11	2.38	4.63	0.0021		Nicotine pharmacodynamics pathway	34	1	0.04	22.64	0.0432
RGS2		multicellular organismal process	1832	11	2.38	4.62	0.00215		Inflammation mediated by chemokine and cytokine signaling pathway	245	7	0.32	21.99	2.42e-08
CXCR5		nitrogen compound metabolic process	1064	8	1.38	5.79	0.0102		CCKR signaling map	159	2	0.21	9.68	0.0181
RIC8		response to stimulus	2559	12	3.32	3.61	0.00894		Huntington disease	163	2	0.21	9.44	0.019
CCR5		Unclassified	9561	3	12.42	0.24	0		Gonadotropin releasing hormone receptor pathway	227	2	0.29	6.78	0.035
HC										GPRIN1	G Protein Regulated Inducer Of Neurite Outgrowth 1. May be involved in neurite outgrowth.
NPY2R
TNFRSF1B
GRM5
GPR17
NMU
APLNR
SCN1A
GRIN1
GO Term	Genes	% of genes	Term name
GO:0009987	MOUSE|MGI=MGI=3584514|UniProtKB=Q6NS65,MOUSE|MGI=MGI=107182|UniProtKB=P51682,MOUSE|MGI=MGI=88397|UniProtKB=Q9ERZ4,MOUSE|MGI=MGI=99694|UniProtKB=P27671,MOUSE|MGI=MGI=108407|UniProtKB=P97428,MOUSE|MGI=MGI=106185|UniProtKB=P51683,MOUSE|MGI=MGI=1351342|UniProtKB=Q3UVX5,MOUSE|MGI=MGI=1860130|UniProtKB=Q924H0,MOUSE|MGI=MGI=104615|UniProtKB=P47746,MOUSE|MGI=MGI=1927498|UniProtKB=Q99PG4,MOUSE|MGI=MGI=968…	#REF!	cellular process
GO:0007154	MOUSE|MGI=MGI=1339365|UniProtKB=Q9Z0U9,MOUSE|MGI=MGI=107182|UniProtKB=P51682,MOUSE|MGI=MGI=88397|UniProtKB=Q9ERZ4,MOUSE|MGI=MGI=98246|UniProtKB=A2APX8,MOUSE|MGI=MGI=99694|UniProtKB=P27671,MOUSE|MGI=MGI=106185|UniProtKB=P51683,MOUSE|MGI=MGI=1351342|UniProtKB=Q3UVX5,MOUSE|MGI=MGI=1860130|UniProtKB=Q924H0,MOUSE|MGI=MGI=1270848|UniProtKB=O35626,MOUSE|MGI=MGI=95773|UniProtKB=Q9DC51,MOUSE|MGI=MGI=10461…	#REF!	cell communication
GO:0008152	MOUSE|MGI=MGI=1098271|UniProtKB=O08849,MOUSE|MGI=MGI=107182|UniProtKB=P51682,MOUSE|MGI=MGI=88397|UniProtKB=Q9ERZ4,MOUSE|MGI=MGI=99677|UniProtKB=O88444,MOUSE|MGI=MGI=1354694|UniProtKB=Q9JL25,MOUSE|MGI=MGI=1915115|UniProtKB=Q9CQE5,MOUSE|MGI=MGI=99694|UniProtKB=P27671,MOUSE|MGI=MGI=108407|UniProtKB=P97428,MOUSE|MGI=MGI=106185|UniProtKB=P51683,MOUSE|MGI=MGI=1351342|UniProtKB=Q3UVX5,MOUSE|MGI=MGI=1270…	#REF!	metabolic process
GO:0003824	MOUSE|MGI=MGI=1098271|UniProtKB=O08849,MOUSE|MGI=MGI=107182|UniProtKB=P51682,MOUSE|MGI=MGI=88397|UniProtKB=Q9ERZ4,MOUSE|MGI=MGI=99677|UniProtKB=O88444,MOUSE|MGI=MGI=1354694|UniProtKB=Q9JL25,MOUSE|MGI=MGI=1915115|UniProtKB=Q9CQE5,MOUSE|MGI=MGI=99694|UniProtKB=P27671,MOUSE|MGI=MGI=108407|UniProtKB=P97428,MOUSE|MGI=MGI=106185|UniProtKB=P51683,MOUSE|MGI=MGI=1351342|UniProtKB=Q3UVX5,MOUSE|MGI=MGI=1270…	#REF!	catalytic activity
GO:0044238	MOUSE|MGI=MGI=1098271|UniProtKB=O08849,MOUSE|MGI=MGI=107182|UniProtKB=P51682,MOUSE|MGI=MGI=88397|UniProtKB=Q9ERZ4,MOUSE|MGI=MGI=99677|UniProtKB=O88444,MOUSE|MGI=MGI=1354694|UniProtKB=Q9JL25,MOUSE|MGI=MGI=1915115|UniProtKB=Q9CQE5,MOUSE|MGI=MGI=108407|UniProtKB=P97428,MOUSE|MGI=MGI=106185|UniProtKB=P51683,MOUSE|MGI=MGI=1351342|UniProtKB=Q3UVX5,MOUSE|MGI=MGI=95773|UniProtKB=Q9DC51,MOUSE|MGI=MGI=1927…	#REF!	primary metabolic process
PC00197	MOUSE|MGI=MGI=3584514|UniProtKB=Q6NS65,MOUSE|MGI=MGI=1339365|UniProtKB=Q9Z0U9,MOUSE|MGI=MGI=107182|UniProtKB=P51682,MOUSE|MGI=MGI=95815|UniProtKB=P39087,MOUSE|MGI=MGI=88397|UniProtKB=Q9ERZ4,MOUSE|MGI=MGI=106185|UniProtKB=P51683,MOUSE|MGI=MGI=1351342|UniProtKB=Q3UVX5,MOUSE|MGI=MGI=1860130|UniProtKB=Q924H0,MOUSE|MGI=MGI=104615|UniProtKB=P47746,MOUSE|MGI=MGI=1351340|UniProtKB=Q9QYS2,MOUSE|MGI=MGI=95…	#REF!	receptor
GO:0004872	MOUSE|MGI=MGI=3584514|UniProtKB=Q6NS65,MOUSE|MGI=MGI=1339365|UniProtKB=Q9Z0U9,MOUSE|MGI=MGI=107182|UniProtKB=P51682,MOUSE|MGI=MGI=88397|UniProtKB=Q9ERZ4,MOUSE|MGI=MGI=106185|UniProtKB=P51683,MOUSE|MGI=MGI=1351342|UniProtKB=Q3UVX5,MOUSE|MGI=MGI=1860130|UniProtKB=Q924H0,MOUSE|MGI=MGI=104615|UniProtKB=P47746,MOUSE|MGI=MGI=1351340|UniProtKB=Q9QYS2,MOUSE|MGI=MGI=95819|UniProtKB=P35438,MOUSE|MGI=MGI=10…	#REF!	receptor activity
GO:0050789	MOUSE|MGI=MGI=1098271|UniProtKB=O08849,MOUSE|MGI=MGI=88397|UniProtKB=Q9ERZ4,MOUSE|MGI=MGI=98246|UniProtKB=A2APX8,MOUSE|MGI=MGI=1354694|UniProtKB=Q9JL25,MOUSE|MGI=MGI=1915115|UniProtKB=Q9CQE5,MOUSE|MGI=MGI=108407|UniProtKB=P97428,MOUSE|MGI=MGI=1351342|UniProtKB=Q3UVX5,MOUSE|MGI=MGI=1860130|UniProtKB=Q924H0,MOUSE|MGI=MGI=95773|UniProtKB=Q9DC51,MOUSE|MGI=MGI=1927498|UniProtKB=Q99PG4,MOUSE|MGI=MGI=13…	#REF!	regulation of biological process
GO:0050896	MOUSE|MGI=MGI=1351342|UniProtKB=Q3UVX5,MOUSE|MGI=MGI=1860130|UniProtKB=Q924H0,MOUSE|MGI=MGI=95773|UniProtKB=Q9DC51,MOUSE|MGI=MGI=107182|UniProtKB=P51682,MOUSE|MGI=MGI=1351340|UniProtKB=Q9QYS2,MOUSE|MGI=MGI=95819|UniProtKB=P35438,MOUSE|MGI=MGI=103567|UniProtKB=Q04683,MOUSE|MGI=MGI=1314883|UniProtKB=P25119,MOUSE|MGI=MGI=98262|UniProtKB=P30882,MOUSE|MGI=MGI=88397|UniProtKB=Q9ERZ4,MOUSE|MGI=MGI=10841…	#REF!	response to stimulus
GO:0044464	MOUSE|MGI=MGI=1351342|UniProtKB=Q3UVX5,MOUSE|MGI=MGI=1860130|UniProtKB=Q924H0,MOUSE|MGI=MGI=95773|UniProtKB=Q9DC51,MOUSE|MGI=MGI=1098271|UniProtKB=O08849,MOUSE|MGI=MGI=1927498|UniProtKB=Q99PG4,MOUSE|MGI=MGI=1351340|UniProtKB=Q9QYS2,MOUSE|MGI=MGI=95819|UniProtKB=P35438,MOUSE|MGI=MGI=98246|UniProtKB=A2APX8,MOUSE|MGI=MGI=1354694|UniProtKB=Q9JL25,MOUSE|MGI=MGI=1915115|UniProtKB=Q9CQE5,MOUSE|MGI=MGI=1…	#REF!	cell part
GO:0016020	MOUSE|MGI=MGI=1351342|UniProtKB=Q3UVX5,MOUSE|MGI=MGI=1860130|UniProtKB=Q924H0,MOUSE|MGI=MGI=95773|UniProtKB=Q9DC51,MOUSE|MGI=MGI=1098271|UniProtKB=O08849,MOUSE|MGI=MGI=1927498|UniProtKB=Q99PG4,MOUSE|MGI=MGI=1351340|UniProtKB=Q9QYS2,MOUSE|MGI=MGI=95819|UniProtKB=P35438,MOUSE|MGI=MGI=98246|UniProtKB=A2APX8,MOUSE|MGI=MGI=1354694|UniProtKB=Q9JL25,MOUSE|MGI=MGI=1915115|UniProtKB=Q9CQE5,MOUSE|MGI=MGI=1…	#REF!	membrane
PC00021	MOUSE|MGI=MGI=3584514|UniProtKB=Q6NS65,MOUSE|MGI=MGI=1339365|UniProtKB=Q9Z0U9,MOUSE|MGI=MGI=1351342|UniProtKB=Q3UVX5,MOUSE|MGI=MGI=1860130|UniProtKB=Q924H0,MOUSE|MGI=MGI=104615|UniProtKB=P47746,MOUSE|MGI=MGI=107182|UniProtKB=P51682,MOUSE|MGI=MGI=1351340|UniProtKB=Q9QYS2,MOUSE|MGI=MGI=103567|UniProtKB=Q04683,MOUSE|MGI=MGI=88397|UniProtKB=Q9ERZ4,MOUSE|MGI=MGI=108418|UniProtKB=P97295,MOUSE|MGI=MGI=1…	#REF!	G-protein coupled receptor
GO:0065007	MOUSE|MGI=MGI=1098271|UniProtKB=O08849,MOUSE|MGI=MGI=88397|UniProtKB=Q9ERZ4,MOUSE|MGI=MGI=98246|UniProtKB=A2APX8,MOUSE|MGI=MGI=1354694|UniProtKB=Q9JL25,MOUSE|MGI=MGI=1915115|UniProtKB=Q9CQE5,MOUSE|MGI=MGI=99694|UniProtKB=P27671,MOUSE|MGI=MGI=108407|UniProtKB=P97428,MOUSE|MGI=MGI=1351342|UniProtKB=Q3UVX5,MOUSE|MGI=MGI=1860130|UniProtKB=Q924H0,MOUSE|MGI=MGI=95773|UniProtKB=Q9DC51,MOUSE|MGI=MGI=1927…	#REF!	biological regulation
GO:0005488	MOUSE|MGI=MGI=1351342|UniProtKB=Q3UVX5,MOUSE|MGI=MGI=1860130|UniProtKB=Q924H0,MOUSE|MGI=MGI=1270848|UniProtKB=O35626,MOUSE|MGI=MGI=95773|UniProtKB=Q9DC51,MOUSE|MGI=MGI=1351340|UniProtKB=Q9QYS2,MOUSE|MGI=MGI=95819|UniProtKB=P35438,MOUSE|MGI=MGI=98262|UniProtKB=P30882,MOUSE|MGI=MGI=88397|UniProtKB=Q9ERZ4,MOUSE|MGI=MGI=99694|UniProtKB=P27671,MOUSE|MGI=MGI=98326|UniProtKB=P60041	#REF!	binding
GO:0065009	MOUSE|MGI=MGI=1351342|UniProtKB=Q3UVX5,MOUSE|MGI=MGI=95773|UniProtKB=Q9DC51,MOUSE|MGI=MGI=1098271|UniProtKB=O08849,MOUSE|MGI=MGI=1927498|UniProtKB=Q99PG4,MOUSE|MGI=MGI=1351340|UniProtKB=Q9QYS2,MOUSE|MGI=MGI=88397|UniProtKB=Q9ERZ4,MOUSE|MGI=MGI=1354694|UniProtKB=Q9JL25,MOUSE|MGI=MGI=1915115|UniProtKB=Q9CQE5,MOUSE|MGI=MGI=99694|UniProtKB=P27671,MOUSE|MGI=MGI=108407|UniProtKB=P97428	#REF!	regulation of molecular function
GO:0050790	MOUSE|MGI=MGI=1351342|UniProtKB=Q3UVX5,MOUSE|MGI=MGI=95773|UniProtKB=Q9DC51,MOUSE|MGI=MGI=1098271|UniProtKB=O08849,MOUSE|MGI=MGI=1927498|UniProtKB=Q99PG4,MOUSE|MGI=MGI=1351340|UniProtKB=Q9QYS2,MOUSE|MGI=MGI=88397|UniProtKB=Q9ERZ4,MOUSE|MGI=MGI=1354694|UniProtKB=Q9JL25,MOUSE|MGI=MGI=1915115|UniProtKB=Q9CQE5,MOUSE|MGI=MGI=99694|UniProtKB=P27671,MOUSE|MGI=MGI=108407|UniProtKB=P97428	#REF!	regulation of catalytic activity
GO:0032501	MOUSE|MGI=MGI=1351342|UniProtKB=Q3UVX5,MOUSE|MGI=MGI=1860130|UniProtKB=Q924H0,MOUSE|MGI=MGI=1270848|UniProtKB=O35626,MOUSE|MGI=MGI=107182|UniProtKB=P51682,MOUSE|MGI=MGI=1351340|UniProtKB=Q9QYS2,MOUSE|MGI=MGI=103567|UniProtKB=Q04683,MOUSE|MGI=MGI=88397|UniProtKB=Q9ERZ4,MOUSE|MGI=MGI=98246|UniProtKB=A2APX8,MOUSE|MGI=MGI=108418|UniProtKB=P97295,MOUSE|MGI=MGI=106185|UniProtKB=P51683	#REF!	multicellular organismal process
GO:0006796	MOUSE|MGI=MGI=1351342|UniProtKB=Q3UVX5,MOUSE|MGI=MGI=95773|UniProtKB=Q9DC51,MOUSE|MGI=MGI=1098271|UniProtKB=O08849,MOUSE|MGI=MGI=1927498|UniProtKB=Q99PG4,MOUSE|MGI=MGI=1351340|UniProtKB=Q9QYS2,MOUSE|MGI=MGI=88397|UniProtKB=Q9ERZ4,MOUSE|MGI=MGI=1354694|UniProtKB=Q9JL25,MOUSE|MGI=MGI=1915115|UniProtKB=Q9CQE5,MOUSE|MGI=MGI=108407|UniProtKB=P97428	#REF!	phosphate-containing compound metabolic process
GO:0019220	MOUSE|MGI=MGI=1351342|UniProtKB=Q3UVX5,MOUSE|MGI=MGI=95773|UniProtKB=Q9DC51,MOUSE|MGI=MGI=1098271|UniProtKB=O08849,MOUSE|MGI=MGI=1927498|UniProtKB=Q99PG4,MOUSE|MGI=MGI=1351340|UniProtKB=Q9QYS2,MOUSE|MGI=MGI=88397|UniProtKB=Q9ERZ4,MOUSE|MGI=MGI=1354694|UniProtKB=Q9JL25,MOUSE|MGI=MGI=1915115|UniProtKB=Q9CQE5,MOUSE|MGI=MGI=108407|UniProtKB=P97428	#REF!	regulation of phosphate metabolic process
GO:0044707	MOUSE|MGI=MGI=1351342|UniProtKB=Q3UVX5,MOUSE|MGI=MGI=1860130|UniProtKB=Q924H0,MOUSE|MGI=MGI=1270848|UniProtKB=O35626,MOUSE|MGI=MGI=107182|UniProtKB=P51682,MOUSE|MGI=MGI=1351340|UniProtKB=Q9QYS2,MOUSE|MGI=MGI=103567|UniProtKB=Q04683,MOUSE|MGI=MGI=88397|UniProtKB=Q9ERZ4,MOUSE|MGI=MGI=98246|UniProtKB=A2APX8,MOUSE|MGI=MGI=108418|UniProtKB=P97295,MOUSE|MGI=MGI=106185|UniProtKB=P51683	#REF!	single-multicellular organism process
GO:0016787	MOUSE|MGI=MGI=1270848|UniProtKB=O35626,MOUSE|MGI=MGI=95773|UniProtKB=Q9DC51,MOUSE|MGI=MGI=1098271|UniProtKB=O08849,MOUSE|MGI=MGI=107182|UniProtKB=P51682,MOUSE|MGI=MGI=1927498|UniProtKB=Q99PG4,MOUSE|MGI=MGI=103567|UniProtKB=Q04683,MOUSE|MGI=MGI=1354694|UniProtKB=Q9JL25,MOUSE|MGI=MGI=1915115|UniProtKB=Q9CQE5,MOUSE|MGI=MGI=108407|UniProtKB=P97428,MOUSE|MGI=MGI=106185|UniProtKB=P51683	#REF!	hydrolase activity
GO:0019219	MOUSE|MGI=MGI=95773|UniProtKB=Q9DC51,MOUSE|MGI=MGI=1098271|UniProtKB=O08849,MOUSE|MGI=MGI=1927498|UniProtKB=Q99PG4,MOUSE|MGI=MGI=1351340|UniProtKB=Q9QYS2,MOUSE|MGI=MGI=88397|UniProtKB=Q9ERZ4,MOUSE|MGI=MGI=1354694|UniProtKB=Q9JL25,MOUSE|MGI=MGI=1915115|UniProtKB=Q9CQE5,MOUSE|MGI=MGI=108407|UniProtKB=P97428	#REF!	regulation of nucleobase-containing compound metabolic process
GO:0007267	MOUSE|MGI=MGI=1339365|UniProtKB=Q9Z0U9,MOUSE|MGI=MGI=1351342|UniProtKB=Q3UVX5,MOUSE|MGI=MGI=1860130|UniProtKB=Q924H0,MOUSE|MGI=MGI=1270848|UniProtKB=O35626,MOUSE|MGI=MGI=104615|UniProtKB=P47746,MOUSE|MGI=MGI=1351340|UniProtKB=Q9QYS2,MOUSE|MGI=MGI=1314883|UniProtKB=P25119,MOUSE|MGI=MGI=88397|UniProtKB=Q9ERZ4	#REF!	cell-cell signaling
GO:0004930	MOUSE|MGI=MGI=1339365|UniProtKB=Q9Z0U9,MOUSE|MGI=MGI=1860130|UniProtKB=Q924H0,MOUSE|MGI=MGI=104615|UniProtKB=P47746,MOUSE|MGI=MGI=107182|UniProtKB=P51682,MOUSE|MGI=MGI=103567|UniProtKB=Q04683,MOUSE|MGI=MGI=88397|UniProtKB=Q9ERZ4,MOUSE|MGI=MGI=108418|UniProtKB=P97295,MOUSE|MGI=MGI=106185|UniProtKB=P51683	#REF!	G-protein coupled receptor activity
PC00095	MOUSE|MGI=MGI=1270848|UniProtKB=O35626,MOUSE|MGI=MGI=95773|UniProtKB=Q9DC51,MOUSE|MGI=MGI=1098271|UniProtKB=O08849,MOUSE|MGI=MGI=1927498|UniProtKB=Q99PG4,MOUSE|MGI=MGI=1354694|UniProtKB=Q9JL25,MOUSE|MGI=MGI=1915115|UniProtKB=Q9CQE5,MOUSE|MGI=MGI=99694|UniProtKB=P27671,MOUSE|MGI=MGI=108407|UniProtKB=P97428	#REF!	enzyme modulator
GO:0050877	MOUSE|MGI=MGI=1351342|UniProtKB=Q3UVX5,MOUSE|MGI=MGI=1860130|UniProtKB=Q924H0,MOUSE|MGI=MGI=1270848|UniProtKB=O35626,MOUSE|MGI=MGI=107182|UniProtKB=P51682,MOUSE|MGI=MGI=1351340|UniProtKB=Q9QYS2,MOUSE|MGI=MGI=103567|UniProtKB=Q04683,MOUSE|MGI=MGI=88397|UniProtKB=Q9ERZ4,MOUSE|MGI=MGI=98246|UniProtKB=A2APX8,MOUSE|MGI=MGI=108418|UniProtKB=P97295,MOUSE|MGI=MGI=106185|UniProtKB=P51683	#REF!	neurological system process
GO:0003008	MOUSE|MGI=MGI=1351342|UniProtKB=Q3UVX5,MOUSE|MGI=MGI=1860130|UniProtKB=Q924H0,MOUSE|MGI=MGI=1270848|UniProtKB=O35626,MOUSE|MGI=MGI=107182|UniProtKB=P51682,MOUSE|MGI=MGI=1351340|UniProtKB=Q9QYS2,MOUSE|MGI=MGI=103567|UniProtKB=Q04683,MOUSE|MGI=MGI=88397|UniProtKB=Q9ERZ4,MOUSE|MGI=MGI=98246|UniProtKB=A2APX8,MOUSE|MGI=MGI=108418|UniProtKB=P97295,MOUSE|MGI=MGI=106185|UniProtKB=P51683	#REF!	system process
GO:0006139	MOUSE|MGI=MGI=95773|UniProtKB=Q9DC51,MOUSE|MGI=MGI=1098271|UniProtKB=O08849,MOUSE|MGI=MGI=1927498|UniProtKB=Q99PG4,MOUSE|MGI=MGI=1351340|UniProtKB=Q9QYS2,MOUSE|MGI=MGI=88397|UniProtKB=Q9ERZ4,MOUSE|MGI=MGI=99677|UniProtKB=O88444,MOUSE|MGI=MGI=1354694|UniProtKB=Q9JL25,MOUSE|MGI=MGI=1915115|UniProtKB=Q9CQE5,MOUSE|MGI=MGI=108407|UniProtKB=P97428	#REF!	nucleobase-containing compound metabolic process
GO:0006807	MOUSE|MGI=MGI=95773|UniProtKB=Q9DC51,MOUSE|MGI=MGI=1098271|UniProtKB=O08849,MOUSE|MGI=MGI=1927498|UniProtKB=Q99PG4,MOUSE|MGI=MGI=1351340|UniProtKB=Q9QYS2,MOUSE|MGI=MGI=88397|UniProtKB=Q9ERZ4,MOUSE|MGI=MGI=1354694|UniProtKB=Q9JL25,MOUSE|MGI=MGI=1915115|UniProtKB=Q9CQE5,MOUSE|MGI=MGI=108407|UniProtKB=P97428	#REF!	nitrogen compound metabolic process
GO:0016462	MOUSE|MGI=MGI=95773|UniProtKB=Q9DC51,MOUSE|MGI=MGI=1098271|UniProtKB=O08849,MOUSE|MGI=MGI=1927498|UniProtKB=Q99PG4,MOUSE|MGI=MGI=1354694|UniProtKB=Q9JL25,MOUSE|MGI=MGI=1915115|UniProtKB=Q9CQE5,MOUSE|MGI=MGI=108407|UniProtKB=P97428	#REF!	pyrophosphatase activity
PC00022	MOUSE|MGI=MGI=1098271|UniProtKB=O08849,MOUSE|MGI=MGI=1927498|UniProtKB=Q99PG4,MOUSE|MGI=MGI=1354694|UniProtKB=Q9JL25,MOUSE|MGI=MGI=1915115|UniProtKB=Q9CQE5,MOUSE|MGI=MGI=99694|UniProtKB=P27671,MOUSE|MGI=MGI=108407|UniProtKB=P97428	#REF!	G-protein modulator
GO:0009056	MOUSE|MGI=MGI=95773|UniProtKB=Q9DC51,MOUSE|MGI=MGI=1098271|UniProtKB=O08849,MOUSE|MGI=MGI=1927498|UniProtKB=Q99PG4,MOUSE|MGI=MGI=1354694|UniProtKB=Q9JL25,MOUSE|MGI=MGI=1915115|UniProtKB=Q9CQE5,MOUSE|MGI=MGI=108407|UniProtKB=P97428	#REF!	catabolic process
GO:0005622	MOUSE|MGI=MGI=1351342|UniProtKB=Q3UVX5,MOUSE|MGI=MGI=95773|UniProtKB=Q9DC51,MOUSE|MGI=MGI=1098271|UniProtKB=O08849,MOUSE|MGI=MGI=1927498|UniProtKB=Q99PG4,MOUSE|MGI=MGI=1354694|UniProtKB=Q9JL25,MOUSE|MGI=MGI=1915115|UniProtKB=Q9CQE5,MOUSE|MGI=MGI=108407|UniProtKB=P97428	#REF!	intracellular
GO:0030234	MOUSE|MGI=MGI=1098271|UniProtKB=O08849,MOUSE|MGI=MGI=1927498|UniProtKB=Q99PG4,MOUSE|MGI=MGI=1354694|UniProtKB=Q9JL25,MOUSE|MGI=MGI=1915115|UniProtKB=Q9CQE5,MOUSE|MGI=MGI=99694|UniProtKB=P27671,MOUSE|MGI=MGI=108407|UniProtKB=P97428	#REF!	enzyme regulator activity
GO:0002376	MOUSE|MGI=MGI=107182|UniProtKB=P51682,MOUSE|MGI=MGI=103567|UniProtKB=Q04683,MOUSE|MGI=MGI=1314883|UniProtKB=P25119,MOUSE|MGI=MGI=98262|UniProtKB=P30882,MOUSE|MGI=MGI=108418|UniProtKB=P97295,MOUSE|MGI=MGI=106185|UniProtKB=P51683	#REF!	immune system process
GO:0003924	MOUSE|MGI=MGI=1270848|UniProtKB=O35626,MOUSE|MGI=MGI=1098271|UniProtKB=O08849,MOUSE|MGI=MGI=1927498|UniProtKB=Q99PG4,MOUSE|MGI=MGI=1354694|UniProtKB=Q9JL25,MOUSE|MGI=MGI=1915115|UniProtKB=Q9CQE5,MOUSE|MGI=MGI=108407|UniProtKB=P97428	#REF!	GTPase activity
GO:0007268	MOUSE|MGI=MGI=1351342|UniProtKB=Q3UVX5,MOUSE|MGI=MGI=1860130|UniProtKB=Q924H0,MOUSE|MGI=MGI=1270848|UniProtKB=O35626,MOUSE|MGI=MGI=1351340|UniProtKB=Q9QYS2,MOUSE|MGI=MGI=88397|UniProtKB=Q9ERZ4	#REF!	synaptic transmission
GO:0005886	MOUSE|MGI=MGI=1351342|UniProtKB=Q3UVX5,MOUSE|MGI=MGI=1860130|UniProtKB=Q924H0,MOUSE|MGI=MGI=95773|UniProtKB=Q9DC51,MOUSE|MGI=MGI=1351340|UniProtKB=Q9QYS2,MOUSE|MGI=MGI=95819|UniProtKB=P35438	#REF!	plasma membrane
GO:0005515	MOUSE|MGI=MGI=1270848|UniProtKB=O35626,MOUSE|MGI=MGI=95773|UniProtKB=Q9DC51,MOUSE|MGI=MGI=98262|UniProtKB=P30882,MOUSE|MGI=MGI=99694|UniProtKB=P27671,MOUSE|MGI=MGI=98326|UniProtKB=P60041	#REF!	protein binding
GO:0016829	MOUSE|MGI=MGI=95773|UniProtKB=Q9DC51,MOUSE|MGI=MGI=1351340|UniProtKB=Q9QYS2,MOUSE|MGI=MGI=88397|UniProtKB=Q9ERZ4,MOUSE|MGI=MGI=99677|UniProtKB=O88444	#REF!	lyase activity
GO:0006464	MOUSE|MGI=MGI=1351342|UniProtKB=Q3UVX5,MOUSE|MGI=MGI=107182|UniProtKB=P51682,MOUSE|MGI=MGI=103567|UniProtKB=Q04683,MOUSE|MGI=MGI=106185|UniProtKB=P51683	#REF!	cellular protein modification process
GO:0007049	MOUSE|MGI=MGI=107182|UniProtKB=P51682,MOUSE|MGI=MGI=103567|UniProtKB=Q04683,MOUSE|MGI=MGI=99694|UniProtKB=P27671,MOUSE|MGI=MGI=106185|UniProtKB=P51683	#REF!	cell cycle
GO:0006955	MOUSE|MGI=MGI=107182|UniProtKB=P51682,MOUSE|MGI=MGI=103567|UniProtKB=Q04683,MOUSE|MGI=MGI=1314883|UniProtKB=P25119,MOUSE|MGI=MGI=98262|UniProtKB=P30882,MOUSE|MGI=MGI=106185|UniProtKB=P51683	#REF!	immune response
GO:0004016	MOUSE|MGI=MGI=95773|UniProtKB=Q9DC51,MOUSE|MGI=MGI=1351340|UniProtKB=Q9QYS2,MOUSE|MGI=MGI=88397|UniProtKB=Q9ERZ4,MOUSE|MGI=MGI=99677|UniProtKB=O88444	#REF!	adenylate cyclase activity
GO:0008047	MOUSE|MGI=MGI=1098271|UniProtKB=O08849,MOUSE|MGI=MGI=1927498|UniProtKB=Q99PG4,MOUSE|MGI=MGI=1354694|UniProtKB=Q9JL25,MOUSE|MGI=MGI=1915115|UniProtKB=Q9CQE5,MOUSE|MGI=MGI=108407|UniProtKB=P97428	#REF!	enzyme activator activity
GO:0009187	MOUSE|MGI=MGI=95773|UniProtKB=Q9DC51,MOUSE|MGI=MGI=1351340|UniProtKB=Q9QYS2,MOUSE|MGI=MGI=88397|UniProtKB=Q9ERZ4,MOUSE|MGI=MGI=99677|UniProtKB=O88444	#REF!	cyclic nucleotide metabolic process
GO:0019538	MOUSE|MGI=MGI=1351342|UniProtKB=Q3UVX5,MOUSE|MGI=MGI=107182|UniProtKB=P51682,MOUSE|MGI=MGI=103567|UniProtKB=Q04683,MOUSE|MGI=MGI=106185|UniProtKB=P51683	#REF!	protein metabolic process
PC00181	MOUSE|MGI=MGI=107182|UniProtKB=P51682,MOUSE|MGI=MGI=103567|UniProtKB=Q04683,MOUSE|MGI=MGI=106185|UniProtKB=P51683	#REF!	phosphatase
GO:0006810	MOUSE|MGI=MGI=1270848|UniProtKB=O35626,MOUSE|MGI=MGI=95819|UniProtKB=P35438,MOUSE|MGI=MGI=98246|UniProtKB=A2APX8	#REF!	transport
GO:0016021	MOUSE|MGI=MGI=1351342|UniProtKB=Q3UVX5,MOUSE|MGI=MGI=1860130|UniProtKB=Q924H0,MOUSE|MGI=MGI=1351340|UniProtKB=Q9QYS2,MOUSE|MGI=MGI=95819|UniProtKB=P35438	#REF!	integral to membrane
PC00069	MOUSE|MGI=MGI=107182|UniProtKB=P51682,MOUSE|MGI=MGI=103567|UniProtKB=Q04683,MOUSE|MGI=MGI=106185|UniProtKB=P51683	#REF!	cell adhesion molecule
PC00121	MOUSE|MGI=MGI=107182|UniProtKB=P51682,MOUSE|MGI=MGI=103567|UniProtKB=Q04683,MOUSE|MGI=MGI=106185|UniProtKB=P51683	#REF!	hydrolase
PC00124	MOUSE|MGI=MGI=107182|UniProtKB=P51682,MOUSE|MGI=MGI=103567|UniProtKB=Q04683,MOUSE|MGI=MGI=106185|UniProtKB=P51683	#REF!	immunoglobulin receptor superfamily
PC00195	MOUSE|MGI=MGI=107182|UniProtKB=P51682,MOUSE|MGI=MGI=103567|UniProtKB=Q04683,MOUSE|MGI=MGI=106185|UniProtKB=P51683	#REF!	protein phosphatase
GO:0009058	MOUSE|MGI=MGI=95773|UniProtKB=Q9DC51,MOUSE|MGI=MGI=1351340|UniProtKB=Q9QYS2,MOUSE|MGI=MGI=88397|UniProtKB=Q9ERZ4	#REF!	biosynthetic process
GO:0005102	MOUSE|MGI=MGI=95773|UniProtKB=Q9DC51,MOUSE|MGI=MGI=98262|UniProtKB=P30882,MOUSE|MGI=MGI=98326|UniProtKB=P60041	#REF!	receptor binding
PC00084	MOUSE|MGI=MGI=107182|UniProtKB=P51682,MOUSE|MGI=MGI=103567|UniProtKB=Q04683,MOUSE|MGI=MGI=1314883|UniProtKB=P25119,MOUSE|MGI=MGI=106185|UniProtKB=P51683	#REF!	cytokine receptor
GO:0016788	MOUSE|MGI=MGI=107182|UniProtKB=P51682,MOUSE|MGI=MGI=103567|UniProtKB=Q04683,MOUSE|MGI=MGI=106185|UniProtKB=P51683	#REF!	hydrolase activity, acting on ester bonds
PC00125	MOUSE|MGI=MGI=107182|UniProtKB=P51682,MOUSE|MGI=MGI=103567|UniProtKB=Q04683,MOUSE|MGI=MGI=106185|UniProtKB=P51683	#REF!	immunoglobulin superfamily cell adhesion molecule
PC00133	MOUSE|MGI=MGI=95815|UniProtKB=P39087,MOUSE|MGI=MGI=95819|UniProtKB=P35438,MOUSE|MGI=MGI=98246|UniProtKB=A2APX8	#REF!	ion channel
GO:0016791	MOUSE|MGI=MGI=107182|UniProtKB=P51682,MOUSE|MGI=MGI=103567|UniProtKB=Q04683,MOUSE|MGI=MGI=106185|UniProtKB=P51683	#REF!	phosphatase activity
GO:0004721	MOUSE|MGI=MGI=107182|UniProtKB=P51682,MOUSE|MGI=MGI=103567|UniProtKB=Q04683,MOUSE|MGI=MGI=106185|UniProtKB=P51683	#REF!	phosphoprotein phosphatase activity
PC00090	MOUSE|MGI=MGI=107182|UniProtKB=P51682,MOUSE|MGI=MGI=103567|UniProtKB=Q04683,MOUSE|MGI=MGI=106185|UniProtKB=P51683	#REF!	defense/immunity protein
PC00227	MOUSE|MGI=MGI=95815|UniProtKB=P39087,MOUSE|MGI=MGI=95819|UniProtKB=P35438,MOUSE|MGI=MGI=98246|UniProtKB=A2APX8	#REF!	transporter
GO:0051179	MOUSE|MGI=MGI=1270848|UniProtKB=O35626,MOUSE|MGI=MGI=95819|UniProtKB=P35438,MOUSE|MGI=MGI=98246|UniProtKB=A2APX8	#REF!	localization
GO:0007399	MOUSE|MGI=MGI=103567|UniProtKB=Q04683,MOUSE|MGI=MGI=1314883|UniProtKB=P25119	#REF!	nervous system development
GO:0045202	MOUSE|MGI=MGI=1351342|UniProtKB=Q3UVX5,MOUSE|MGI=MGI=1351340|UniProtKB=Q9QYS2	#REF!	synapse
GO:0032991	MOUSE|MGI=MGI=95773|UniProtKB=Q9DC51,MOUSE|MGI=MGI=95819|UniProtKB=P35438	#REF!	macromolecular complex
PC00207	MOUSE|MGI=MGI=98262|UniProtKB=P30882,MOUSE|MGI=MGI=98326|UniProtKB=P60041	#REF!	signaling molecule
GO:0006811	MOUSE|MGI=MGI=95819|UniProtKB=P35438,MOUSE|MGI=MGI=98246|UniProtKB=A2APX8	#REF!	ion transport
GO:0043234	MOUSE|MGI=MGI=95773|UniProtKB=Q9DC51,MOUSE|MGI=MGI=95819|UniProtKB=P35438	#REF!	protein complex
GO:0022857	MOUSE|MGI=MGI=95819|UniProtKB=P35438,MOUSE|MGI=MGI=98246|UniProtKB=A2APX8	#REF!	transmembrane transporter activity
PC00020	MOUSE|MGI=MGI=1270848|UniProtKB=O35626,MOUSE|MGI=MGI=95773|UniProtKB=Q9DC51	#REF!	G-protein
GO:0006915	MOUSE|MGI=MGI=103567|UniProtKB=Q04683,MOUSE|MGI=MGI=1314883|UniProtKB=P25119	#REF!	apoptotic process
GO:0048731	MOUSE|MGI=MGI=103567|UniProtKB=Q04683,MOUSE|MGI=MGI=1314883|UniProtKB=P25119	#REF!	system development
GO:0007270	MOUSE|MGI=MGI=1351342|UniProtKB=Q3UVX5,MOUSE|MGI=MGI=1351340|UniProtKB=Q9QYS2	#REF!	neuron-neuron synaptic transmission
GO:0008219	MOUSE|MGI=MGI=103567|UniProtKB=Q04683,MOUSE|MGI=MGI=1314883|UniProtKB=P25119	#REF!	cell death
PC00134	MOUSE|MGI=MGI=95815|UniProtKB=P39087,MOUSE|MGI=MGI=95819|UniProtKB=P35438	#REF!	ionotropic glutamate receptor
GO:0016265	MOUSE|MGI=MGI=103567|UniProtKB=Q04683,MOUSE|MGI=MGI=1314883|UniProtKB=P25119	#REF!	death
PC00141	MOUSE|MGI=MGI=95815|UniProtKB=P39087,MOUSE|MGI=MGI=95819|UniProtKB=P35438	#REF!	ligand-gated ion channel
GO:0005216	MOUSE|MGI=MGI=95819|UniProtKB=P35438,MOUSE|MGI=MGI=98246|UniProtKB=A2APX8	#REF!	ion channel activity
GO:0032502	MOUSE|MGI=MGI=103567|UniProtKB=Q04683,MOUSE|MGI=MGI=1314883|UniProtKB=P25119	#REF!	developmental process
GO:0007398	MOUSE|MGI=MGI=103567|UniProtKB=Q04683,MOUSE|MGI=MGI=1314883|UniProtKB=P25119	#REF!	ectoderm development
GO:0005215	MOUSE|MGI=MGI=95819|UniProtKB=P35438,MOUSE|MGI=MGI=98246|UniProtKB=A2APX8	#REF!	transporter activity
PC00043	MOUSE|MGI=MGI=99677|UniProtKB=O88444	#REF!	adenylate cyclase
PC00240	MOUSE|MGI=MGI=98246|UniProtKB=A2APX8	#REF!	voltage-gated calcium channel
PC00079	MOUSE|MGI=MGI=99677|UniProtKB=O88444	#REF!	cyclase
GO:0006950	MOUSE|MGI=MGI=108418|UniProtKB=P97295	#REF!	response to stress
GO:0016192	MOUSE|MGI=MGI=1270848|UniProtKB=O35626	#REF!	vesicle-mediated transport
GO:0015031	MOUSE|MGI=MGI=1270848|UniProtKB=O35626	#REF!	protein transport
PC00058	MOUSE|MGI=MGI=98246|UniProtKB=A2APX8	#REF!	calcium channel
GO:0004672	MOUSE|MGI=MGI=1351342|UniProtKB=Q3UVX5	#REF!	protein kinase activity
GO:0015464	MOUSE|MGI=MGI=88397|UniProtKB=Q9ERZ4	#REF!	acetylcholine receptor activity
GO:0022610	MOUSE|MGI=MGI=1270848|UniProtKB=O35626	#REF!	biological adhesion
GO:0005179	MOUSE|MGI=MGI=98326|UniProtKB=P60041	#REF!	hormone activity
GO:0006968	MOUSE|MGI=MGI=1314883|UniProtKB=P25119	#REF!	cellular defense response
GO:0043066	MOUSE|MGI=MGI=1314883|UniProtKB=P25119	#REF!	negative regulation of apoptotic process
GO:0006898	MOUSE|MGI=MGI=1270848|UniProtKB=O35626	#REF!	receptor-mediated endocytosis
GO:0043226	MOUSE|MGI=MGI=1351342|UniProtKB=Q3UVX5	#REF!	organelle
GO:0015276	MOUSE|MGI=MGI=95819|UniProtKB=P35438	#REF!	ligand-gated ion channel activity
GO:0005125	MOUSE|MGI=MGI=98262|UniProtKB=P30882	#REF!	cytokine activity
PC00243	MOUSE|MGI=MGI=98246|UniProtKB=A2APX8	#REF!	voltage-gated sodium channel
GO:0005856	MOUSE|MGI=MGI=1351342|UniProtKB=Q3UVX5	#REF!	cytoskeleton
GO:0005261	MOUSE|MGI=MGI=98246|UniProtKB=A2APX8	#REF!	cation channel activity
GO:0005031	MOUSE|MGI=MGI=1314883|UniProtKB=P25119	#REF!	tumor necrosis factor-activated receptor activity
GO:0042116	MOUSE|MGI=MGI=1314883|UniProtKB=P25119	#REF!	macrophage activation
PC00144	MOUSE|MGI=MGI=99677|UniProtKB=O88444	#REF!	lyase
GO:0009719	MOUSE|MGI=MGI=1860130|UniProtKB=Q924H0	#REF!	response to endogenous stimulus
PC00113	MOUSE|MGI=MGI=99694|UniProtKB=P27671	#REF!	guanyl-nucleotide exchange factor
GO:0006886	MOUSE|MGI=MGI=1270848|UniProtKB=O35626	#REF!	intracellular protein transport
GO:0005085	MOUSE|MGI=MGI=99694|UniProtKB=P27671	#REF!	guanyl-nucleotide exchange factor activity
GO:0006629	MOUSE|MGI=MGI=96819|UniProtKB=P10107	#REF!	lipid metabolic process
GO:0005083	MOUSE|MGI=MGI=99694|UniProtKB=P27671	#REF!	small GTPase regulator activity
PC00083	MOUSE|MGI=MGI=98262|UniProtKB=P30882	#REF!	cytokine
GO:0006812	MOUSE|MGI=MGI=98246|UniProtKB=A2APX8	#REF!	cation transport
GO:0007600	MOUSE|MGI=MGI=108418|UniProtKB=P97295	#REF!	sensory perception
GO:0016301	MOUSE|MGI=MGI=1351342|UniProtKB=Q3UVX5	#REF!	kinase activity
GO:0006897	MOUSE|MGI=MGI=1270848|UniProtKB=O35626	#REF!	endocytosis
GO:0008324	MOUSE|MGI=MGI=98246|UniProtKB=A2APX8	#REF!	cation transmembrane transporter activity
GO:0004896	MOUSE|MGI=MGI=1314883|UniProtKB=P25119	#REF!	cytokine receptor activity
GO:0007155	MOUSE|MGI=MGI=1270848|UniProtKB=O35626	#REF!	cell adhesion
GO:0005244	MOUSE|MGI=MGI=98246|UniProtKB=A2APX8	#REF!	voltage-gated ion channel activity
GO:0006468	MOUSE|MGI=MGI=1351342|UniProtKB=Q3UVX5	#REF!	protein phosphorylation
PC00117	MOUSE|MGI=MGI=95773|UniProtKB=Q9DC51	#REF!	heterotrimeric G-protein
PC00230	MOUSE|MGI=MGI=1314883|UniProtKB=P25119	#REF!	tumor necrosis factor receptor
GO:0008015	MOUSE|MGI=MGI=88397|UniProtKB=Q9ERZ4	#REF!	blood circulation
PC00209	MOUSE|MGI=MGI=98246|UniProtKB=A2APX8	#REF!	sodium channel
PC00208	MOUSE|MGI=MGI=1270848|UniProtKB=O35626	#REF!	small GTPase
GO:0007067	MOUSE|MGI=MGI=99694|UniProtKB=P27671	#REF!	mitosis
GO:0006631	MOUSE|MGI=MGI=96819|UniProtKB=P10107	#REF!	fatty acid metabolic process
GO:0001501	MOUSE|MGI=MGI=1314883|UniProtKB=P25119	#REF!	skeletal system development
GO:0019724	MOUSE|MGI=MGI=1314883|UniProtKB=P25119	#REF!	B cell mediated immunity
GO:0006936	MOUSE|MGI=MGI=108418|UniProtKB=P97295	#REF!	muscle contraction
GO:0006917	MOUSE|MGI=MGI=1314883|UniProtKB=P25119	#REF!	induction of apoptosis
PC00241	MOUSE|MGI=MGI=98246|UniProtKB=A2APX8	#REF!	voltage-gated ion channel
PC00074	MOUSE|MGI=MGI=98262|UniProtKB=P30882	#REF!	chemokine
PC00179	MOUSE|MGI=MGI=98326|UniProtKB=P60041	#REF!	peptide hormone
GO:0008009	MOUSE|MGI=MGI=98262|UniProtKB=P30882	#REF!	chemokine activity
GO:0007498	MOUSE|MGI=MGI=1314883|UniProtKB=P25119	#REF!	mesoderm development
GO:0008066	MOUSE|MGI=MGI=95819|UniProtKB=P35438	#REF!	glutamate receptor activity
GO:0042995	MOUSE|MGI=MGI=1351342|UniProtKB=Q3UVX5	#REF!	cell projection
GO:0004383	MOUSE|MGI=MGI=99677|UniProtKB=O88444	#REF!	guanylate cyclase activity
PC00114	MOUSE|MGI=MGI=99677|UniProtKB=O88444	#REF!	guanylate cyclase
GO:0016740	MOUSE|MGI=MGI=1351342|UniProtKB=Q3UVX5	#REF!	transferase activity

## Sheet: cluster 9
Table S7.cluster 9
Gene name
MYO7A		Go Enrichment							Pathway Enrichment
ARPC4		GO term	Reference	Test	Expected	Fold enrichment	P - Value		PANTHER Pathways	Reference	Test	Expected	Fold Enrichment	P value
MYO1B		monocyte chemotaxis	32	3	0.03	> 100	0.026		Cytoskeletal regulation by Rho GTPase	94	3	0.05	64.76	1.2e-05
ARPC5		leukocyte chemotaxis	106	4	0.09	42.11	0.0183		FAS signaling pathway	33	1	0.02	61.49	0.0161
ACTR2		single-organism cellular process	11074	20	9.92	2.02	0.00645		Huntington disease	163	3	0.08	37.35	6.15e-05
CORO1C		response to stimulus	7343	20	6.58	3.04	1.74e-06		Inflammation mediated by chemokine and cytokine signaling pathway	245	3	0.12	24.85	0.000204
CAPG		cellular response to stimulus	5876	20	5.27	3.8	2.02e-08		Integrin signalling pathway	176	2	0.09	23.06	0.00326
WIPF1		adenylate cyclase-inhibiting G-protein coupled receptor signaling pathway	62	5	0.06	90	1.95e-05
ARPC1B		adenylate cyclase-modulating G-protein coupled receptor signaling pathway	136	6	0.12	49.24	1.45e-05		monocyte chemotaxis	32	3	0.03	> 100	0.026
CORO1B		G-protein coupled receptor signaling pathway, coupled to cyclic nucleotide second messenger	148	7	0.13	52.78	3.2e-07		leukocyte chemotaxis	106	4	0.09	42.11	0.0183
		G-protein coupled receptor signaling pathway	1832	16	1.64	9.75	1.18e-10		single-organism cellular process	11074	20	9.92	2.02	0.00645
		signal transduction	4579	20	4.1	4.87	1.38e-10		response to stimulus	7343	20	6.58	3.04	1.74e-06
		single organism signaling	4821	20	4.32	4.63	3.85e-10		cellular response to stimulus	5876	20	5.27	3.8	2.02e-08
		signaling	4824	20	4.32	4.63	3.9e-10		adenylate cyclase-inhibiting G-protein coupled receptor signaling pathway	62	5	0.06	90	1.95e-05
		regulation of cellular process	10053	20	9.01	2.22	0.000931		adenylate cyclase-modulating G-protein coupled receptor signaling pathway	136	6	0.12	49.24	1.45e-05
		regulation of biological process	10524	20	9.43	2.12	0.00233		G-protein coupled receptor signaling pathway, coupled to cyclic nucleotide second messenger	148	7	0.13	52.78	3.2e-07
		biological regulation	10976	20	9.84	2.03	0.0054		G-protein coupled receptor signaling pathway	1832	16	1.64	9.75	1.18e-10
		cell communication	4936	20	4.42	4.52	6.18e-10		signal transduction	4579	20	4.1	4.87	1.38e-10
		regulation of G-protein coupled receptor protein signaling pathway	96	4	0.09	46.5	0.0124		single organism signaling	4821	20	4.32	4.63	3.85e-10
		regulation of cell communication	2722	12	2.44	4.92	0.00415		signaling	4824	20	4.32	4.63	3.9e-10
		regulation of signaling	2681	12	2.4	5	0.00351		regulation of cellular process	10053	20	9.01	2.22	0.000931
		positive regulation of GTPase activity	307	7	0.28	25.45	4.87e-05		biological regulation	10976	20	9.84	2.03	0.0054
		regulation of GTPase activity	359	7	0.32	21.76	0.000142		cell communication	4936	20	4.42	4.52	6.18e-10
		regulation of hydrolase activity	968	8	0.87	9.22	0.00777		regulation of G-protein coupled receptor protein signaling pathway	96	4	0.09	46.5	0.0124
		regulation of catalytic activity	1800	11	1.61	6.82	0.000624		regulation of cell communication	2722	12	2.44	4.92	0.00415
		regulation of molecular function	2305	11	2.07	5.33	0.00774		regulation of signaling	2681	12	2.4	5	0.00351
		positive regulation of hydrolase activity	559	7	0.5	13.97	0.00284		regulation of response to stimulus	3224	12	2.89	4.15	0.0262
		positive regulation of catalytic activity	1072	8	0.96	8.33	0.0167		positive regulation of GTPase activity	307	7	0.28	25.45	4.87e-05
		cell-cell signaling	489	6	0.44	13.69	0.026		regulation of GTPase activity	359	7	0.32	21.76	0.000142
									regulation of hydrolase activity	968	8	0.87	9.22	0.00777
GO Term	Genes	% of genes	Term name
GO:0009987	MOUSE|MGI=MGI=1345964|UniProtKB=Q9WUM4,MOUSE|MGI=MGI=1913963|UniProtKB=P61161,MOUSE|MGI=MGI=2685177|UniProtKB=Q6DIB5,MOUSE|MGI=MGI=1345963|UniProtKB=Q9WUM3,MOUSE|MGI=MGI=1915339|UniProtKB=P59999,MOUSE|MGI=MGI=104510|UniProtKB=P97479,MOUSE|MGI=MGI=1098259|UniProtKB=P24452,MOUSE|MGI=MGI=1915021|UniProtKB=Q9CPW4,MOUSE|MGI=MGI=107752|UniProtKB=P46735,MOUSE|MGI=MGI=1343142|UniProtKB=Q9WV32	#REF!	cellular process
PC00041	MOUSE|MGI=MGI=1345964|UniProtKB=Q9WUM4,MOUSE|MGI=MGI=1913963|UniProtKB=P61161,MOUSE|MGI=MGI=1345963|UniProtKB=Q9WUM3,MOUSE|MGI=MGI=1915339|UniProtKB=P59999,MOUSE|MGI=MGI=104510|UniProtKB=P97479,MOUSE|MGI=MGI=1098259|UniProtKB=P24452,MOUSE|MGI=MGI=1915021|UniProtKB=Q9CPW4,MOUSE|MGI=MGI=107752|UniProtKB=P46735,MOUSE|MGI=MGI=1343142|UniProtKB=Q9WV32	#REF!	actin family cytoskeletal protein
PC00085	MOUSE|MGI=MGI=1345964|UniProtKB=Q9WUM4,MOUSE|MGI=MGI=1913963|UniProtKB=P61161,MOUSE|MGI=MGI=1345963|UniProtKB=Q9WUM3,MOUSE|MGI=MGI=1915339|UniProtKB=P59999,MOUSE|MGI=MGI=104510|UniProtKB=P97479,MOUSE|MGI=MGI=1098259|UniProtKB=P24452,MOUSE|MGI=MGI=1915021|UniProtKB=Q9CPW4,MOUSE|MGI=MGI=107752|UniProtKB=P46735,MOUSE|MGI=MGI=1343142|UniProtKB=Q9WV32	#REF!	cytoskeletal protein
GO:0005622	MOUSE|MGI=MGI=1345964|UniProtKB=Q9WUM4,MOUSE|MGI=MGI=1913963|UniProtKB=P61161,MOUSE|MGI=MGI=1345963|UniProtKB=Q9WUM3,MOUSE|MGI=MGI=1915339|UniProtKB=P59999,MOUSE|MGI=MGI=104510|UniProtKB=P97479,MOUSE|MGI=MGI=1098259|UniProtKB=P24452,MOUSE|MGI=MGI=1915021|UniProtKB=Q9CPW4,MOUSE|MGI=MGI=107752|UniProtKB=P46735,MOUSE|MGI=MGI=1343142|UniProtKB=Q9WV32	#REF!	intracellular
GO:0044464	MOUSE|MGI=MGI=1345964|UniProtKB=Q9WUM4,MOUSE|MGI=MGI=1913963|UniProtKB=P61161,MOUSE|MGI=MGI=1345963|UniProtKB=Q9WUM3,MOUSE|MGI=MGI=1915339|UniProtKB=P59999,MOUSE|MGI=MGI=104510|UniProtKB=P97479,MOUSE|MGI=MGI=1098259|UniProtKB=P24452,MOUSE|MGI=MGI=1915021|UniProtKB=Q9CPW4,MOUSE|MGI=MGI=107752|UniProtKB=P46735,MOUSE|MGI=MGI=1343142|UniProtKB=Q9WV32	#REF!	cell part
GO:0043226	MOUSE|MGI=MGI=1345964|UniProtKB=Q9WUM4,MOUSE|MGI=MGI=1913963|UniProtKB=P61161,MOUSE|MGI=MGI=1345963|UniProtKB=Q9WUM3,MOUSE|MGI=MGI=1915339|UniProtKB=P59999,MOUSE|MGI=MGI=104510|UniProtKB=P97479,MOUSE|MGI=MGI=1098259|UniProtKB=P24452,MOUSE|MGI=MGI=1915021|UniProtKB=Q9CPW4,MOUSE|MGI=MGI=107752|UniProtKB=P46735,MOUSE|MGI=MGI=1343142|UniProtKB=Q9WV32	#REF!	organelle
GO:0005856	MOUSE|MGI=MGI=1345964|UniProtKB=Q9WUM4,MOUSE|MGI=MGI=1913963|UniProtKB=P61161,MOUSE|MGI=MGI=1345963|UniProtKB=Q9WUM3,MOUSE|MGI=MGI=1915339|UniProtKB=P59999,MOUSE|MGI=MGI=104510|UniProtKB=P97479,MOUSE|MGI=MGI=1098259|UniProtKB=P24452,MOUSE|MGI=MGI=1915021|UniProtKB=Q9CPW4,MOUSE|MGI=MGI=107752|UniProtKB=P46735,MOUSE|MGI=MGI=1343142|UniProtKB=Q9WV32	#REF!	cytoskeleton
GO:0071840	MOUSE|MGI=MGI=1345964|UniProtKB=Q9WUM4,MOUSE|MGI=MGI=1913963|UniProtKB=P61161,MOUSE|MGI=MGI=1345963|UniProtKB=Q9WUM3,MOUSE|MGI=MGI=1915339|UniProtKB=P59999,MOUSE|MGI=MGI=104510|UniProtKB=P97479,MOUSE|MGI=MGI=1098259|UniProtKB=P24452,MOUSE|MGI=MGI=107752|UniProtKB=P46735,MOUSE|MGI=MGI=1343142|UniProtKB=Q9WV32	#REF!	cellular component organization or biogenesis
GO:0016043	MOUSE|MGI=MGI=1345964|UniProtKB=Q9WUM4,MOUSE|MGI=MGI=1913963|UniProtKB=P61161,MOUSE|MGI=MGI=1345963|UniProtKB=Q9WUM3,MOUSE|MGI=MGI=1915339|UniProtKB=P59999,MOUSE|MGI=MGI=104510|UniProtKB=P97479,MOUSE|MGI=MGI=1098259|UniProtKB=P24452,MOUSE|MGI=MGI=107752|UniProtKB=P46735,MOUSE|MGI=MGI=1343142|UniProtKB=Q9WV32	#REF!	cellular component organization
GO:0005515	MOUSE|MGI=MGI=1345964|UniProtKB=Q9WUM4,MOUSE|MGI=MGI=2685177|UniProtKB=Q6DIB5,MOUSE|MGI=MGI=1345963|UniProtKB=Q9WUM3,MOUSE|MGI=MGI=104510|UniProtKB=P97479,MOUSE|MGI=MGI=1098259|UniProtKB=P24452,MOUSE|MGI=MGI=107752|UniProtKB=P46735,MOUSE|MGI=MGI=1343142|UniProtKB=Q9WV32	#REF!	protein binding
GO:0015629	MOUSE|MGI=MGI=1913963|UniProtKB=P61161,MOUSE|MGI=MGI=1915339|UniProtKB=P59999,MOUSE|MGI=MGI=104510|UniProtKB=P97479,MOUSE|MGI=MGI=1098259|UniProtKB=P24452,MOUSE|MGI=MGI=1915021|UniProtKB=Q9CPW4,MOUSE|MGI=MGI=107752|UniProtKB=P46735,MOUSE|MGI=MGI=1343142|UniProtKB=Q9WV32	#REF!	actin cytoskeleton
GO:0005488	MOUSE|MGI=MGI=1345964|UniProtKB=Q9WUM4,MOUSE|MGI=MGI=2685177|UniProtKB=Q6DIB5,MOUSE|MGI=MGI=1345963|UniProtKB=Q9WUM3,MOUSE|MGI=MGI=104510|UniProtKB=P97479,MOUSE|MGI=MGI=1098259|UniProtKB=P24452,MOUSE|MGI=MGI=107752|UniProtKB=P46735,MOUSE|MGI=MGI=1343142|UniProtKB=Q9WV32	#REF!	binding
GO:0005200	MOUSE|MGI=MGI=1913963|UniProtKB=P61161,MOUSE|MGI=MGI=1915339|UniProtKB=P59999,MOUSE|MGI=MGI=104510|UniProtKB=P97479,MOUSE|MGI=MGI=1098259|UniProtKB=P24452,MOUSE|MGI=MGI=1915021|UniProtKB=Q9CPW4,MOUSE|MGI=MGI=107752|UniProtKB=P46735	#REF!	structural constituent of cytoskeleton
GO:0005198	MOUSE|MGI=MGI=1913963|UniProtKB=P61161,MOUSE|MGI=MGI=1915339|UniProtKB=P59999,MOUSE|MGI=MGI=104510|UniProtKB=P97479,MOUSE|MGI=MGI=1098259|UniProtKB=P24452,MOUSE|MGI=MGI=1915021|UniProtKB=Q9CPW4,MOUSE|MGI=MGI=107752|UniProtKB=P46735	#REF!	structural molecule activity
GO:0006928	MOUSE|MGI=MGI=1915339|UniProtKB=P59999,MOUSE|MGI=MGI=104510|UniProtKB=P97479,MOUSE|MGI=MGI=1915021|UniProtKB=Q9CPW4,MOUSE|MGI=MGI=107752|UniProtKB=P46735	#REF!	cellular component movement
GO:0003779	MOUSE|MGI=MGI=1345964|UniProtKB=Q9WUM4,MOUSE|MGI=MGI=1345963|UniProtKB=Q9WUM3,MOUSE|MGI=MGI=1098259|UniProtKB=P24452,MOUSE|MGI=MGI=1343142|UniProtKB=Q9WV32	#REF!	actin binding
GO:0008092	MOUSE|MGI=MGI=1345964|UniProtKB=Q9WUM4,MOUSE|MGI=MGI=1345963|UniProtKB=Q9WUM3,MOUSE|MGI=MGI=1098259|UniProtKB=P24452,MOUSE|MGI=MGI=1343142|UniProtKB=Q9WV32	#REF!	cytoskeletal protein binding
GO:0065007	MOUSE|MGI=MGI=104510|UniProtKB=P97479,MOUSE|MGI=MGI=107752|UniProtKB=P46735,MOUSE|MGI=MGI=1343142|UniProtKB=Q9WV32	#REF!	biological regulation
PC00165	MOUSE|MGI=MGI=1345964|UniProtKB=Q9WUM4,MOUSE|MGI=MGI=1345963|UniProtKB=Q9WUM3,MOUSE|MGI=MGI=1098259|UniProtKB=P24452	#REF!	non-motor actin binding protein
GO:0000910	MOUSE|MGI=MGI=1913963|UniProtKB=P61161,MOUSE|MGI=MGI=104510|UniProtKB=P97479,MOUSE|MGI=MGI=107752|UniProtKB=P46735	#REF!	cytokinesis
GO:0008152	MOUSE|MGI=MGI=104510|UniProtKB=P97479,MOUSE|MGI=MGI=107752|UniProtKB=P46735,MOUSE|MGI=MGI=1343142|UniProtKB=Q9WV32	#REF!	metabolic process
GO:0051179	MOUSE|MGI=MGI=1913963|UniProtKB=P61161,MOUSE|MGI=MGI=104510|UniProtKB=P97479,MOUSE|MGI=MGI=107752|UniProtKB=P46735	#REF!	localization
GO:0032502	MOUSE|MGI=MGI=104510|UniProtKB=P97479,MOUSE|MGI=MGI=1098259|UniProtKB=P24452,MOUSE|MGI=MGI=107752|UniProtKB=P46735	#REF!	developmental process
GO:0006886	MOUSE|MGI=MGI=1913963|UniProtKB=P61161,MOUSE|MGI=MGI=104510|UniProtKB=P97479,MOUSE|MGI=MGI=107752|UniProtKB=P46735	#REF!	intracellular protein transport
GO:0007067	MOUSE|MGI=MGI=1913963|UniProtKB=P61161,MOUSE|MGI=MGI=104510|UniProtKB=P97479,MOUSE|MGI=MGI=107752|UniProtKB=P46735	#REF!	mitosis
GO:0006996	MOUSE|MGI=MGI=1345964|UniProtKB=Q9WUM4,MOUSE|MGI=MGI=1345963|UniProtKB=Q9WUM3,MOUSE|MGI=MGI=1343142|UniProtKB=Q9WV32	#REF!	organelle organization
GO:0009653	MOUSE|MGI=MGI=104510|UniProtKB=P97479,MOUSE|MGI=MGI=1098259|UniProtKB=P24452,MOUSE|MGI=MGI=107752|UniProtKB=P46735	#REF!	anatomical structure morphogenesis
GO:0016192	MOUSE|MGI=MGI=1913963|UniProtKB=P61161,MOUSE|MGI=MGI=104510|UniProtKB=P97479,MOUSE|MGI=MGI=107752|UniProtKB=P46735	#REF!	vesicle-mediated transport
GO:0007049	MOUSE|MGI=MGI=1913963|UniProtKB=P61161,MOUSE|MGI=MGI=104510|UniProtKB=P97479,MOUSE|MGI=MGI=107752|UniProtKB=P46735	#REF!	cell cycle
GO:0015031	MOUSE|MGI=MGI=1913963|UniProtKB=P61161,MOUSE|MGI=MGI=104510|UniProtKB=P97479,MOUSE|MGI=MGI=107752|UniProtKB=P46735	#REF!	protein transport
GO:0006810	MOUSE|MGI=MGI=1913963|UniProtKB=P61161,MOUSE|MGI=MGI=104510|UniProtKB=P97479,MOUSE|MGI=MGI=107752|UniProtKB=P46735	#REF!	transport
GO:0007010	MOUSE|MGI=MGI=1345964|UniProtKB=Q9WUM4,MOUSE|MGI=MGI=1345963|UniProtKB=Q9WUM3,MOUSE|MGI=MGI=1343142|UniProtKB=Q9WV32	#REF!	cytoskeleton organization
GO:0007154	MOUSE|MGI=MGI=2685177|UniProtKB=Q6DIB5,MOUSE|MGI=MGI=104510|UniProtKB=P97479,MOUSE|MGI=MGI=107752|UniProtKB=P46735	#REF!	cell communication
PC00022	MOUSE|MGI=MGI=104510|UniProtKB=P97479,MOUSE|MGI=MGI=107752|UniProtKB=P46735	#REF!	G-protein modulator
GO:0016020	MOUSE|MGI=MGI=104510|UniProtKB=P97479,MOUSE|MGI=MGI=107752|UniProtKB=P46735	#REF!	membrane
GO:0048731	MOUSE|MGI=MGI=104510|UniProtKB=P97479,MOUSE|MGI=MGI=107752|UniProtKB=P46735	#REF!	system development
GO:0065009	MOUSE|MGI=MGI=104510|UniProtKB=P97479,MOUSE|MGI=MGI=107752|UniProtKB=P46735	#REF!	regulation of molecular function
GO:0032989	MOUSE|MGI=MGI=1098259|UniProtKB=P24452,MOUSE|MGI=MGI=107752|UniProtKB=P46735	#REF!	cellular component morphogenesis
PC00095	MOUSE|MGI=MGI=104510|UniProtKB=P97479,MOUSE|MGI=MGI=107752|UniProtKB=P46735	#REF!	enzyme modulator
GO:0050790	MOUSE|MGI=MGI=104510|UniProtKB=P97479,MOUSE|MGI=MGI=107752|UniProtKB=P46735	#REF!	regulation of catalytic activity
GO:0007517	MOUSE|MGI=MGI=104510|UniProtKB=P97479,MOUSE|MGI=MGI=107752|UniProtKB=P46735	#REF!	muscle organ development
GO:0016462	MOUSE|MGI=MGI=104510|UniProtKB=P97479,MOUSE|MGI=MGI=107752|UniProtKB=P46735	#REF!	pyrophosphatase activity
GO:0005886	MOUSE|MGI=MGI=104510|UniProtKB=P97479,MOUSE|MGI=MGI=107752|UniProtKB=P46735	#REF!	plasma membrane
GO:0016787	MOUSE|MGI=MGI=104510|UniProtKB=P97479,MOUSE|MGI=MGI=107752|UniProtKB=P46735	#REF!	hydrolase activity
GO:0003824	MOUSE|MGI=MGI=104510|UniProtKB=P97479,MOUSE|MGI=MGI=107752|UniProtKB=P46735	#REF!	catalytic activity
PC00040	MOUSE|MGI=MGI=104510|UniProtKB=P97479,MOUSE|MGI=MGI=107752|UniProtKB=P46735	#REF!	actin binding motor protein
PC00070	MOUSE|MGI=MGI=104510|UniProtKB=P97479,MOUSE|MGI=MGI=107752|UniProtKB=P46735	#REF!	cell junction protein
GO:0003774	MOUSE|MGI=MGI=104510|UniProtKB=P97479,MOUSE|MGI=MGI=107752|UniProtKB=P46735	#REF!	motor activity
GO:0030234	MOUSE|MGI=MGI=104510|UniProtKB=P97479,MOUSE|MGI=MGI=107752|UniProtKB=P46735	#REF!	enzyme regulator activity
GO:0003008	MOUSE|MGI=MGI=104510|UniProtKB=P97479	#REF!	system process
PC00039	MOUSE|MGI=MGI=1913963|UniProtKB=P61161	#REF!	actin and actin related protein
GO:0006461	MOUSE|MGI=MGI=1343142|UniProtKB=Q9WV32	#REF!	protein complex assembly
PC00102	MOUSE|MGI=MGI=2685177|UniProtKB=Q6DIB5	#REF!	extracellular matrix protein
GO:0032991	MOUSE|MGI=MGI=1343142|UniProtKB=Q9WV32	#REF!	macromolecular complex
GO:0044085	MOUSE|MGI=MGI=1343142|UniProtKB=Q9WV32	#REF!	cellular component biogenesis
GO:0005576	MOUSE|MGI=MGI=2685177|UniProtKB=Q6DIB5	#REF!	extracellular region
GO:0007498	MOUSE|MGI=MGI=104510|UniProtKB=P97479	#REF!	mesoderm development
GO:0006936	MOUSE|MGI=MGI=104510|UniProtKB=P97479	#REF!	muscle contraction
GO:0050877	MOUSE|MGI=MGI=104510|UniProtKB=P97479	#REF!	neurological system process
GO:0006887	MOUSE|MGI=MGI=1913963|UniProtKB=P61161	#REF!	exocytosis
GO:0007600	MOUSE|MGI=MGI=104510|UniProtKB=P97479	#REF!	sensory perception
GO:0006897	MOUSE|MGI=MGI=1913963|UniProtKB=P61161	#REF!	endocytosis
GO:0005509	MOUSE|MGI=MGI=1098259|UniProtKB=P24452	#REF!	calcium ion binding
GO:0044707	MOUSE|MGI=MGI=104510|UniProtKB=P97479	#REF!	single-multicellular organism process
GO:0005102	MOUSE|MGI=MGI=2685177|UniProtKB=Q6DIB5	#REF!	receptor binding
GO:0019538	MOUSE|MGI=MGI=1343142|UniProtKB=Q9WV32	#REF!	protein metabolic process
GO:0070271	MOUSE|MGI=MGI=1343142|UniProtKB=Q9WV32	#REF!	protein complex biogenesis
PC00060	MOUSE|MGI=MGI=1098259|UniProtKB=P24452	#REF!	calcium-binding protein
GO:0007605	MOUSE|MGI=MGI=104510|UniProtKB=P97479	#REF!	sensory perception of sound
GO:0030054	MOUSE|MGI=MGI=107752|UniProtKB=P46735	#REF!	cell junction
GO:0044238	MOUSE|MGI=MGI=1343142|UniProtKB=Q9WV32	#REF!	primary metabolic process
GO:0032501	MOUSE|MGI=MGI=104510|UniProtKB=P97479	#REF!	multicellular organismal process
GO:0043234	MOUSE|MGI=MGI=1343142|UniProtKB=Q9WV32	#REF!	protein complex
GO:0050789	MOUSE|MGI=MGI=1343142|UniProtKB=Q9WV32	#REF!	regulation of biological process
GO:0031012	MOUSE|MGI=MGI=2685177|UniProtKB=Q6DIB5	#REF!	extracellular matrix

## Sheet: cluster 10
Table S7. cluster 10
Gene name
MAOA
PNMT
GO Term
GO:0071840	Genes	% of genes	Term name
GO:0016043	MOUSE|MGI=MGI=109552|UniProtKB=O09046,MOUSE|MGI=MGI=96915|UniProtKB=Q64133	0.666667	cellular component organization or biogenesis
PC00171	MOUSE|MGI=MGI=109552|UniProtKB=O09046,MOUSE|MGI=MGI=96915|UniProtKB=Q64133	0.666667	cellular component organization
GO:0005488	MOUSE|MGI=MGI=109552|UniProtKB=O09046,MOUSE|MGI=MGI=96915|UniProtKB=Q64133	0.666667	nucleic acid binding
GO:0006996	MOUSE|MGI=MGI=109552|UniProtKB=O09046,MOUSE|MGI=MGI=96915|UniProtKB=Q64133	0.666667	binding
GO:0006325	MOUSE|MGI=MGI=109552|UniProtKB=O09046,MOUSE|MGI=MGI=96915|UniProtKB=Q64133	0.666667	organelle organization
GO:0009008	MOUSE|MGI=MGI=109552|UniProtKB=O09046,MOUSE|MGI=MGI=96915|UniProtKB=Q64133	0.666667	chromatin organization
PC00009	MOUSE|MGI=MGI=109552|UniProtKB=O09046,MOUSE|MGI=MGI=96915|UniProtKB=Q64133	0.666667	DNA-methyltransferase activity
GO:0022904	MOUSE|MGI=MGI=109552|UniProtKB=O09046,MOUSE|MGI=MGI=96915|UniProtKB=Q64133	0.666667	DNA binding protein
GO:0003676	MOUSE|MGI=MGI=109552|UniProtKB=O09046,MOUSE|MGI=MGI=96915|UniProtKB=Q64133	0.666667	respiratory electron transport chain
GO:0016491	MOUSE|MGI=MGI=109552|UniProtKB=O09046,MOUSE|MGI=MGI=96915|UniProtKB=Q64133	0.666667	nucleic acid binding
GO:0006091	MOUSE|MGI=MGI=109552|UniProtKB=O09046,MOUSE|MGI=MGI=96915|UniProtKB=Q64133	0.666667	oxidoreductase activity
GO:0006807	MOUSE|MGI=MGI=109552|UniProtKB=O09046,MOUSE|MGI=MGI=96915|UniProtKB=Q64133	0.666667	generation of precursor metabolites and energy
GO:0008152	MOUSE|MGI=MGI=109552|UniProtKB=O09046,MOUSE|MGI=MGI=96915|UniProtKB=Q64133	0.666667	nitrogen compound metabolic process
PC00013	MOUSE|MGI=MGI=109552|UniProtKB=O09046,MOUSE|MGI=MGI=97724|UniProtKB=P40935,MOUSE|MGI=MGI=96915|UniProtKB=Q64133	1	metabolic process
GO:0003824	MOUSE|MGI=MGI=109552|UniProtKB=O09046,MOUSE|MGI=MGI=96915|UniProtKB=Q64133	0.666667	DNA methyltransferase
GO:0006520	MOUSE|MGI=MGI=109552|UniProtKB=O09046,MOUSE|MGI=MGI=97724|UniProtKB=P40935,MOUSE|MGI=MGI=96915|UniProtKB=Q64133	1	catalytic activity
GO:0006915	MOUSE|MGI=MGI=109552|UniProtKB=O09046,MOUSE|MGI=MGI=96915|UniProtKB=Q64133	0.666667	apoptotic process
GO:0032502	MOUSE|MGI=MGI=109552|UniProtKB=O09046,MOUSE|MGI=MGI=96915|UniProtKB=Q64133	0.666667	developmental process
PC00220	MOUSE|MGI=MGI=109552|UniProtKB=O09046,MOUSE|MGI=MGI=97724|UniProtKB=P40935,MOUSE|MGI=MGI=96915|UniProtKB=Q64133	1	transferase
PC00175	MOUSE|MGI=MGI=109552|UniProtKB=O09046,MOUSE|MGI=MGI=96915|UniProtKB=Q64133	0.666667	oxidase
GO:0006778	MOUSE|MGI=MGI=109552|UniProtKB=O09046,MOUSE|MGI=MGI=96915|UniProtKB=Q64133	0.666667	porphyrin-containing compound metabolic process
GO:0008219	MOUSE|MGI=MGI=109552|UniProtKB=O09046,MOUSE|MGI=MGI=96915|UniProtKB=Q64133	0.666667	cell death
GO:0016740	MOUSE|MGI=MGI=109552|UniProtKB=O09046,MOUSE|MGI=MGI=97724|UniProtKB=P40935,MOUSE|MGI=MGI=96915|UniProtKB=Q64133	1	transferase activity
GO:0044238	MOUSE|MGI=MGI=109552|UniProtKB=O09046,MOUSE|MGI=MGI=96915|UniProtKB=Q64133	0.666667	primary metabolic process
GO:0006139	MOUSE|MGI=MGI=109552|UniProtKB=O09046,MOUSE|MGI=MGI=96915|UniProtKB=Q64133	0.666667	nucleobase-containing compound metabolic process
GO:0016265	MOUSE|MGI=MGI=109552|UniProtKB=O09046,MOUSE|MGI=MGI=96915|UniProtKB=Q64133	0.666667	death
[truncated: 5 more rows]

[truncated: 3 more sheets: cluster 11, cluster 12, cluster 13]
